# Supplementary material for: The fungal root endophyte Serendipita vermifera displays inter-kingdom synergistic beneficial effects with the microbiota in Arabidopsis thaliana and barley
Source: ISME J. 2021 Oct 22;16(3):876–89. doi: 10.1038/s41396-021-01138-y (PMC8857181; doi:10.1038/s41396-021-01138-y)
Supplement: Supplementary file 3 — Table S2 [file 41396_2021_1138_MOESM3_ESM.xlsx]

## Sheet: Mapped reads
Supplementary Table S3 - proportions of reads mapped onto annotated barley and fungal genes
	#_of_reads	#_of_reads	#_of_reads			%_of_reads_mapped			%_of_reads_mapped(mean)
Sample	total_used	total_mapped	Barley	Bs	Sv	Barley	Bs	Sv	Barley	Bs	Sv
Barley_1	66228394	59844496	59844496	0	0	1	0	0	1	0	0
Barley_2	62997404	56878383	56878383	0	0	1	0	0
Barley_3	49458647	44611644	44611644	0	0	1	0	0
Barley_Root11_1	55413874	49869790	49869790	0	0	1	0	0	1	0	0
Barley_Root11_2	52710557	47203311	47203311	0	0	1	0	0
Barley_Root172_1	50601744	42527025	42527025	0	0	1	0	0	1	0	0
Barley_Root172_2	57676124	49274846	49274846	0	0	1	0	0
Barley_Root172_3	53540203	46501037	46501037	0	0	1	0	0
Barley_Bs_1	63405157	54353778	44200343	10153435	0	0.813197	0.186803	0	0.868734	0.131266	0
Barley_Bs_2	70220735	46015498	42530753	3484745	0	0.92427	0.0757298	0
Barley_Bs_Root11_1	69959626	38043272	37475145	568127	0	0.985066	0.0149337	0	0.87126	0.12874	0
Barley_Bs_Root11_2	118694012	103773696	86400061	17373635	0	0.832582	0.167418	0
Barley_Bs_Root11_3	49575229	41960847	33406390	8554457	0	0.796132	0.203868	0
Barley_Bs_Root172_1	63382955	56390537	53000105	3390432	0	0.939876	0.0601241	0	0.943085	0.0569154	0
Barley_Bs_Root172_2	52473831	46537618	43512728	3024890	0	0.935001	0.0649988	0
Barley_Bs_Root172_3	58958370	52342703	49954665	2388038	0	0.954377	0.0456231	0
Barley_Sv_1	48416832	42637761	37785067	0	4852694	0.886188	0	0.113812	0.903313	0	0.0966874
Barley_Sv_2	57682695	51093141	47340106	0	3753035	0.926545	0	0.0734548
Barley_Sv_3	47970803	42201829	37863681	0	4338148	0.897205	0	0.102795
Barley_Sv_Root11_1	74321529	65575339	58454890	0	7120449	0.891416	0	0.108584	0.916344	0	0.083656
Barley_Sv_Root11_2	69333152	60556246	56105427	0	4450819	0.926501	0	0.0734989
Barley_Sv_Root11_3	52926146	46886657	43656877	0	3229780	0.931115	0	0.0688848
Barley_Sv_Root172_1	45894848	40333066	37782742	0	2550324	0.936768	0	0.0632316	0.93217	0	0.0678302
Barley_Sv_Root172_2	72100684	60893919	54581627	0	6312292	0.89634	0	0.10366
Barley_Sv_Root172_3	72105071	53717290	51751314	0	1965976	0.963401	0	0.0365986
Barley_Sv_Bs_1	63945572	55640422	44940761	6431879	4267782	0.8077	0.115597	0.0767029	0.855428	0.0856366	0.0589357
Barley_Sv_Bs_2	55898707	48663508	42517599	3447838	2698071	0.873706	0.0708506	0.0554434
Barley_Sv_Bs_3	69132612	60207813	53276525	4242364	2688924	0.884877	0.070462	0.0446607
Barley_Sv_Bs_Root11_1	49050250	42775862	37457562	556574	4761726	0.875671	0.0130114	0.111318	0.880607	0.025989	0.0934041
Barley_Sv_Bs_Root11_2	51339728	44450584	37412098	2772730	4265756	0.841656	0.0623778	0.0959663
Barley_Sv_Bs_Root11_3	56227184	37980607	35112853	97904	2769850	0.924494	0.00257774	0.072928
Barley_Sv_Bs_Root172_1	48088934	42047108	36038565	1341782	4666761	0.8571	0.0319114	0.110989	0.896904	0.0267437	0.0763525
Barley_Sv_Bs_Root172_2	57207379	50756195	47876675	1016995	1862525	0.943268	0.0200369	0.0366955
Barley_Sv_Bs_Root172_3	44831532	39188814	34891529	1108366	3188919	0.890344	0.0282827	0.0813732
Absolute and relative amounts of Illumina reads mapped onto annotated genes of fungi (Sv, S. vermifera; Bs, B. sorokiniana) and barley (Hv, H. vulgare) per biological replicate analysed by RNA-seq.
Root11, Root172: bacteria, not mapped
