# Supplementary material for: The fungal root endophyte Serendipita vermifera displays inter-kingdom synergistic beneficial effects with the microbiota in Arabidopsis thaliana and barley
Source: ISME J. 2021 Oct 22;16(3):876–89. doi: 10.1038/s41396-021-01138-y (PMC8857181; doi:10.1038/s41396-021-01138-y)
Supplement: Supplementary file 4 — Table S3 [file 41396_2021_1138_MOESM4_ESM.xlsx]

## Sheet: H.vulgare transcriptome
Supplementary Table S3 - co-expressed gene groups of H. vulgare
The table contains transcriptome of H. vulgare including gene IDs, node IDs, co-expressed expression and regulations, averaged read count, differential expression with adjusted p values, gene annotations
Gene ID	SOM Node ID	High.Expression	High.Regulation	Mock.ave	Root11.ave	Root172.ave	Bs.ave	Bs_Root11.ave	Bs_Root172.ave	Sv.ave	Sv_Root11.ave	Sv_Root172.ave	Sv_Bs.ave	Sv_Bs_Root11.ave	Sv_Bs_Root172.ave	Root11VsBarley.Diff	Root172VsBarley.Diff	BsVsBarley.Diff	Bs_Root11VsBarley.Diff	Bs_Root172VsBarley.Diff	SvVsBarley.Diff	Sv_Root11VsBarley.Diff	Sv_Root172VsBarley.Diff	Sv_BsVsBarley.Diff	Sv_Bs_Root11VsBarley.Diff	Sv_Bs_Root172VsBarley.Diff	Root11VsBarley_p.adj	Root172VsBarley_p.adj	BsVsBarley_p.adj	Bs_Root11VsBarley_p.adj	Bs_Root172VsBarley_p.adj	SvVsBarley_p.adj	Sv_Root11VsBarley_p.adj	Sv_Root172VsBarley_p.adj	Sv_BsVsBarley_p.adj	Sv_Bs_Root11VsBarley_p.adj	Sv_Bs_Root172VsBarley_p.adj	Arabidopsis.Defline	Arabidopsis.GeneSymbol	Rice.Defline	CAZyme	MEROP	PFAM	PFAM.ID	KEGG.Path	KEGG.ID	GO.Term	GO.ID
HORVU0Hr1G002300	1			0	0	0	0	0	0	0	1.23804	1.91451	3.25926	0	0	0	0	0	0	0	0	4.75973	6.87626	8.24708	0	0	1	1	1	1	1	1	0.482428	0.309658	0.274247	1	1	Nuclear pore complex protein	emb1011	EMB1011, putative, expressed
HORVU0Hr1G003320	1			2.9212	0	2.07978	0	1.68747	3.78003	1.40347	0.797459	3.41195	0	0	0.921619	-6.42018	0.867056	-6.04585	-0.329816	1.331	-1.21953	-3.25572	1.21409	-6.05619	-5.87395	-2.80917	0.213297	0.844957	0.241202	0.940762	0.763987	0.783827	0.467098	0.784188	0.240399	0.254843	0.530272	Pentatricopeptide repeat (PPR) superfamily protein		PPR repeat domain containing protein, putative, expressed
HORVU0Hr1G004120	1			0	0	0	0	0	0	0	2.77063	0	0	0	0	0	0	0	0	0	0	23.7293	0	0	0	0	1	1	1	1	1	1	0.000452985	1	1	1	1	C-terminal domain phosphatase-like 4	CPL4	NLI interacting factor-like phosphatase, putative, expressed			BRCA1 C Terminus (BRCT) domain	PF00533
HORVU0Hr1G005840	1			0	3.45999	0	1.77375	0	1.86521	0	0	2.88422	2.52896	0	0	8.65198	0	5.16307	0	6.72468	0	0	6.59629	6.7582	0	0	0.251332	1	0.494402	1	0.320467	1	1	0.329813	0.370473	1	1	RNAse l inhibitor protein 2	ATRLI2,RLI2	ATP-binding cassette sub-family E member 1, putative, expressed			ABC transporter; 4Fe-4S binding domain	PF00005; PF00037			ATP binding; ATPase activity	GO:0016887,GO:0005524
HORVU0Hr1G006950	1			1.98584	1.51515	1.92356	1.62805	1.6447	0	0	0.542409	0.950297	1.81991	0	0	-2.50685	-0.18868	-2.25036	-1.04278	-6.87399	-6.67659	-5.31852	-4.43957	-1.82774	-6.45421	-6.62223	0.639571	0.968456	0.67432	0.827132	0.161584	0.173967	0.276394	0.35897	0.732555	0.242423	0.177499	Protein kinase family protein		CK1_CaseinKinase_1a.3 - CK1 includes the casein kinase 1 kinases, expressed			Protein kinase domain	PF00069			protein kinase activity; ATP binding; protein phosphorylation	GO:0006468,GO:0005524,GO:0004672
HORVU0Hr1G007880	1			0	0	3.93762	0	0	0	0	0	1.89207	0	0	1.36085	0	8.49992	0	0	0	0	0	6.80651	0	0	5.15346	1	0.209052	1	1	1	1	1	0.314602	1	1	0.446964	Tetratricopeptide repeat (TPR)-like superfamily protein		tetratricopeptide-like helical, putative, expressed			PPR repeat; PPR repeat family; DYW family of nucleic acid deaminases	PF01535; PF13041; PF14432
HORVU0Hr1G007960	1			1.94005	0	2.1456	0	0	0	0	0	0	3.1722	0	0	-6.86002	0.627217	-6.48569	-6.7	-6.7336	-6.5362	-6.90804	-6.76434	1.11884	-6.31379	-6.48184	0.366046	0.925041	0.392783	0.322197	0.319776	0.334168	0.3074	0.317572	0.880668	0.405447	0.338204	zinc induced facilitator-like 1	ZIFL1	major facilitator superfamily antiporter, putative, expressed			Major Facilitator Superfamily	PF07690			integral component of membrane; transmembrane transport	GO:0055085,GO:0016021
HORVU0Hr1G008980	1			0	0	0	0	0	0	2.48863	0	2.0971	0	0	0	0	0	0	0	0	21.4858	0	20.3012	0	0	0	1	1	1	1	1	0.00149692	1	0.00270142	1	1	1	Insulinase (Peptidase family M16) protein	MPPBETA	mitochondrial-processing peptidase subunit, mitochondrial precursor, putative, expressed		M16	Insulinase (Peptidase family M16); Peptidase M16 inactive domain	PF00675; PF05193
HORVU0Hr1G010280	1			0.575381	3.48821	0	1.44527	0	0.307171	0.368151	0	2.1955	0	2.25484	0	4.60458	-16.7775	2.06004	-16.8845	-1.36162	-1.01347	-17.074	5.36408	-15.5987	3.82253	-16.294	0.516177	0.0094022	0.772153	0.00895852	0.833065	0.87534	0.00821831	0.398517	0.0310615	0.59017	0.0116614	cullin-associated and neddylation dissociated	ATCAND1,CAND1,ETA2,HVE,TIP120	HEAT repeat family protein, putative, expressed
HORVU0Hr1G012970	1			2.32657	0	0	0	0	0	0	0.547968	0.275449	0	0	0	-21.6561	-22.0684	-21.447	-22.0844	-22.053	-21.939	-5.8646	-7.30625	-21.4544	-21.3528	-21.9059	0.00431841	0.00110898	0.00470802	0.0010998	0.00111793	0.00118618	0.383167	0.280262	0.00469362	0.00489365	0.00120672	Lung seven transmembrane receptor family protein		lung seven transmembrane domain containing protein, putative, expressed			Lung seven transmembrane receptor	PF06814			integral component of membrane	GO:0016021
HORVU0Hr1G013140	1			2.9279	0	0	0	0	0.532438	0	0	0	0	0	2.02677	-22.0353	-26.8404	-21.657	-26.808	-7.76157	-26.7486	-26.897	-26.8401	-21.6691	-21.488	-2.71779	0.00368264	7.27982e-05	0.00431347	7.42747e-05	0.249175	7.70569e-05	7.02869e-05	7.28145e-05	0.00429181	0.0046257	0.683458	carboxyesterase 13; alpha/beta-Hydrolases superfamily protein	ATCXE13,CXE13	gibberellin receptor GID1L2, putative, expressed			alpha/beta hydrolase fold	PF07859			metabolic process; hydrolase activity	GO:0016787,GO:0008152
HORVU0Hr1G013180	1			0.97436	0	0	0	0	0	1.61272	1.73078	0	2.07188	0	2.16333	-3.78362	-3.68263	-3.40929	-3.62356	-3.65716	2.07027	2.43622	-3.68791	1.92884	-3.23739	3.75782	0.618791	0.587281	0.653909	0.593291	0.589869	0.756899	0.715554	0.586747	0.79639	0.670302	0.573956	alpha/beta-Hydrolases superfamily protein		gibberellin receptor GID1L2, putative, expressed			Carboxylesterase family	PF00135
HORVU0Hr1G013450	1			1.51439	0	1.61054	0	1.44863	0	0.502541	0	1.36779	2.72534	0	1.75108	-5.54707	0.300429	-5.17274	-0.202557	-5.42062	-3.58316	-5.59507	-2.04982	1.52274	-5.00084	0.734916	0.419012	0.960127	0.451088	0.973126	0.375604	0.557189	0.360434	0.734057	0.820599	0.466272	0.902655	RNA-directed DNA polymerase (reverse transcriptase)-related family protein		NBS-LRR disease resistance protein, putative, expressed
HORVU0Hr1G014060	1			4.14005	2.44569	3.24939	0	0	2.13686	0.843969	0	0	0	2.53668	0.325121	-0.774738	-0.184127	-6.89452	-7.1088	0.191865	-3.94952	-7.31685	-7.17314	-6.90486	-0.587142	-5.92885	0.879863	0.967952	0.194913	0.132759	0.966601	0.393782	0.121789	0.129287	0.194244	0.908837	0.20992			expressed protein
HORVU0Hr1G015830	1			0	0	0	0	0	0	0	2.30453	1.8195	1.61158	0	0	0	0	0	0	0	0	20.2603	18.7848	17.0049	0	0	1	1	1	1	1	1	0.00275246	0.00551798	0.0244865	1	1	RNA-metabolising metallo-beta-lactamase family protein	emb2746	metallo-beta-lactamase, putative, expressed							RNA binding; metal ion binding	GO:0046872,GO:0003723
HORVU0Hr1G016370	1			2.70096	0	2.06678	1.39058	0	0	0	1.71987	0	4.42495	3.04054	1.67977	-7.00701	0.240742	-2.80151	-6.84696	-6.88056	-6.68316	-0.822022	-6.9113	1.03718	0.704747	-0.945487	0.245956	0.963414	0.634811	0.202839	0.200632	0.213854	0.875596	0.198628	0.859677	0.904402	0.857157	Integrase-type DNA-binding superfamily protein		AP2 domain containing protein, expressed			AP2 domain	PF00847			DNA-binding transcription factor activity; regulation of transcription, DNA-templated	GO:0006355,GO:0003700
HORVU0Hr1G016540	1			0	0	0	0	0	1.36513	1.95387	2.22009	0	0	0	0	0	0	0	0	17.3279	19.156	19.9656	0	0	0	0	1	1	1	1	0.0105353	0.00465279	0.00317296	1	1	1	1	C-repeat/DRE binding factor 2	ATCBF2,CBF2,DREB1C,FTQ4	dehydration-responsive element-binding protein, putative, expressed			AP2 domain	PF00847			DNA-binding transcription factor activity; regulation of transcription, DNA-templated	GO:0006355,GO:0003700
HORVU0Hr1G017210	1			1.91541	1.18521	1.94239	1.77375	2.5186	0	2.76717	3.19461	3.07453	2.93303	0	3.33527	-3.07906	-2.01311	-1.7212	1.82294	-19.5554	2.57103	3.85718	3.49659	0.700645	-19.9004	0.244699	0.61854	0.715025	0.780155	0.740366	0.000507892	0.640224	0.483146	0.524983	0.909328	0.00162774	0.964537			nuclear-pore anchor, putative, expressed
HORVU0Hr1G018170	1			0	0	0	0.560447	0	2.73271	1.52917	1.08266	1.0421	1.3975	0	2.07878	0	0	1.96932	0	6.43491	5.68641	4.24893	4.11294	4.31358	0	7.37654	1	1	0.797426	1	0.341812	0.401141	0.530919	0.544351	0.568654	1	0.275748	Tetratricopeptide repeat (TPR)-like superfamily protein		pentatricopeptide, putative, expressed			PPR repeat; PPR repeat family; Pentatricopeptide repeat domain; DYW family of nucleic acid deaminases	PF01535; PF13041; PF13812; PF14432
HORVU0Hr1G023470	1			2.31407	0	3.08597	0	0	0	1.64254	0.338564	0	3.84441	3.30475	0	-7.18147	-1.23358	-6.80713	-7.0214	-7.055	-2.27802	-6.26766	-7.08574	2.1528	1.06536	-6.80324	0.144082	0.76962	0.16617	0.107801	0.106126	0.589593	0.151138	0.104612	0.646995	0.820781	0.119188	Pentatricopeptide repeat (PPR) superfamily protein	CRR22	pentatricopeptide, putative, expressed			PPR repeat; PPR repeat family	PF01535; PF13041
HORVU0Hr1G030200	1			0	3.97028	3.69394	0	0	0	0	0	0	0	0	0	9.67898	7.80077	0	0	0	0	0	0	0	0	0	0.199362	0.24901	1	1	1	1	1	1	1	1	1	ARM repeat superfamily protein	emb2734	HEAT repeat family protein, putative, expressed			HEAT repeat; HEAT repeats	PF02985; PF13646			protein binding	GO:0005515
HORVU0Hr1G030280	1			1.62457	1.09844	0.776822	1.19986	4.03169	1.36829	1.1581	0.542409	1.0362	0	1.68712	0	-0.732989	-1.15753	-0.469532	3.89139	0.859492	-0.650831	-2.52674	-1.19385	-3.85975	0.661051	-3.84549	0.830709	0.707581	0.891256	0.19595	0.776428	0.832222	0.428216	0.699098	0.290478	0.845653	0.233683	citrate synthase 2	CSY2	citrate synthase, putative, expressed			Citrate synthase, C-terminal domain	PF00285			transferase activity, transferring acyl groups, acyl groups converted into alkyl on transfer	GO:0046912
HORVU0Hr1G031580	1			0	2.42357	1.95615	0	0.953023	1.07534	0	1.796	0	0	3.13553	3.29191	6.54005	7.00249	0	3.81597	4.22249	0	6.5116	0	0	7.99614	7.14601	0.344723	0.259613	1	0.540606	0.497776	1	0.294568	1	1	0.247842	0.249996	beta-1,3-glucanase 1	BG1	glycosyl hydrolases family 17, putative, expressed	GH17		Glycosyl hydrolases family 17	PF00332			hydrolase activity, hydrolyzing O-glycosyl compounds; carbohydrate metabolic process	GO:0005975,GO:0004553
HORVU0Hr1G032130	1			1.68718	0	0	0.524553	2.81773	2.44403	0.746409	0.284869	0.862166	0	0.559233	0	-5.2848	-5.18378	-3.48721	3.12478	2.19111	-3.0022	-4.37097	-2.57779	-4.9208	-3.32657	-4.90655	0.212816	0.167967	0.410577	0.381722	0.539795	0.417692	0.245001	0.480886	0.246029	0.432208	0.191883	tonoplast intrinsic protein 1;3; tonoplast intrinsic protein 2;3; delta tonoplast integral protein	ATTIP1.3,GAMMA-TIP3,TIP1;3; ATTIP2;3,DELTA-TIP3,TIP2;3; AQP1,ATTIP2;1,DELTA-TIP,DELTA-TIP1,TIP2;1	aquaporin protein, putative, expressed			Major intrinsic protein	PF00230		K09873	membrane; transporter activity; transport	GO:0016020,GO:0006810,GO:0005215
HORVU0Hr1G032330	1			0	0	1.2938	0	0	2.42192	0	0	0	0	0	0	0	17.9114	0	0	21.3881	0	0	0	0	0	0	1	0.00820893	1	1	0.0015731	1	1	1	1	1	1	differentiation and greening-like 1; plastid developmental protein DAG, putative	DAL,DAL1	DAG protein, chloroplast precursor, putative, expressed
HORVU0Hr1G035640	1			0	3.29248	0	0	0	0.307171	0	0	0.990146	3.45861	3.63085	0.378746	8.31386	0	0	0	1.18008	0	0	3.93446	8.64933	8.99623	1.43184	0.270352	1	1	1	0.863565	1	1	0.562097	0.251495	0.232972	0.83484	E3 ubiquitin ligase SCF complex subunit SKP1/ASK1 family protein	ASK2,SKP1B	skp1 family, tetramerisation domain containing protein, expressed			Skp1 family, tetramerisation domain	PF03931			ubiquitin-dependent protein catabolic process	GO:0006511
HORVU0Hr1G038740	1			2.31495	2.8877	0.963206	0	0.824114	2.31452	0	0	3.17641	0	3.31474	1.58053	1.95181	-1.70067	-5.07495	-2.16602	-0.0239515	-5.12541	-5.49726	2.02575	-5.08529	2.81774	0.303651	0.689197	0.698995	0.318332	0.623796	0.995632	0.256813	0.2239	0.64269	0.317347	0.563628	0.944657	PIF1 helicase		retrotransposon protein, putative, unclassified, expressed			Helicase; PIF1-like helicase; Helitron helicase-like domain at N-terminus	PF02689; PF05970; PF14214			helicase activity; ATP binding; telomere maintenance; DNA helicase activity; DNA repair	GO:0005524,GO:0004386; GO:0006281,GO:0003678,GO:0000723
HORVU1Hr1G007720	1			1.38806	2.30313	1.86707	0	1.43499	3.92126	0	0.727759	1.64894	2.07188	0	1.42586	1.04905	1.48961	-4.77502	0.154376	1.34561	-4.82549	-2.24795	0.815192	0.563538	-4.60312	0.117993	0.847216	0.75969	0.396005	0.97475	0.782327	0.335092	0.64748	0.867127	0.917651	0.413231	0.980705	UDP-glucosyl transferase 85A2; UDP-Glycosyltransferase superfamily protein; UDP-glucosyl transferase 85A5	AtUGT85A2,UGT85A2; ATUGT85A1,UGT85A1; AtUGT85A5,UGT85A5	cytokinin-O-glucosyltransferase 2, putative, expressed	GT1		UDP-glucoronosyl and UDP-glucosyl transferase;	PF00201			metabolic process; transferase activity, transferring hexosyl groups	GO:0016758,GO:0008152
HORVU1Hr1G017730	1			0.575381	2.87871	2.23886	0	0	0.315838	1.99756	0	0	0	0	0	4.20448	4.6046	-1.90262	-2.11687	-1.1887	4.76063	-2.32492	-2.18121	-1.91296	-1.73072	-1.89871	0.575182	0.493196	0.803219	0.756252	0.861627	0.478673	0.733169	0.749089	0.802172	0.820681	0.780692	Duplicated homeodomain-like superfamily protein		MYB family transcription factor, putative, expressed
HORVU1Hr1G027520	1			0	2.63603	0	0	1.84041	0	0	0.424354	1.30671	0	0	2.41508	18.4638	0	0	18.1369	0	0	13.1611	15.6457	0	0	19.8818	0.0143925	1	1	0.00737671	1	1	0.0548174	0.0210903	1	1	0.00330183	agenet domain-containing protein		agenet domain containing protein, putative, expressed			Agenet domain	PF05641
HORVU1Hr1G038670	1			1.51439	2.77279	3.51104	0	1.28356	1.6084	3.07599	0	1.18791	3.10434	0	0	1.61849	1.38642	-5.17377	-1.36178	0.291748	0.749484	-5.59607	-1.0382	2.29363	-5.00186	-5.16986	0.705764	0.717812	0.252222	0.724526	0.939461	0.845252	0.162756	0.787715	0.592544	0.268325	0.197207	sec23/sec24 transport family protein		sec23/Sec24 trunk domain containing protein, expressed			Sec23/Sec24 trunk domain	PF04811			intracellular protein transport; ER to Golgi vesicle-mediated transport; COPII vesicle coat	GO:0030127,GO:0006888,GO:0006886
HORVU1Hr1G039700	1			0	0	1.32279	0	1.02305	0.866795	0	3.59897	0.611186	0	0	1.48313	0	5.03258	0	4.05379	3.49799	0	8.08817	2.52217	0	0	5.54048	1	0.457617	1	0.55031	0.606664	1	0.231973	0.711581	1	1	0.413409	transcription regulator NOT2/NOT3/NOT5 family protein		CCR4-NOT transcription factor, putative, expressed
HORVU1Hr1G050190	1			0	2.57292	0	2.47568	0	2.61362	0	0	1.24701	3.0941	0	0	5.49609	0	6.64823	0	6.01844	0	0	4.78998	7.91245	0	0	0.466651	1	0.378336	1	0.374054	1	1	0.47971	0.294219	1	1			expressed protein
HORVU1Hr1G051120	1			1.45844	0	0.864619	0	1.02305	0.968953	2.67412	2.867	0	0	0	0	-18.9044	-1.96967	-18.2769	-1.40579	-1.5999	3.7167	4.29686	-21.0413	-18.2956	-17.9997	-20.6454	0.012784	0.768693	0.0160805	0.833575	0.811033	0.577345	0.519392	0.00188958	0.0159727	0.0177605	0.0022991	Proteasome component (PCI) domain protein		proteasome subunit, putative, expressed
HORVU1Hr1G052990	1			0.97436	2.01055	0	0	0	1.16241	4.85547	1.79067	1.12626	2.67183	0	2.64657	1.80053	-3.67986	-3.40654	-3.62079	0.639585	4.3138	2.62364	0.522297	3.17959	-3.23463	2.46441	0.717243	0.423287	0.509586	0.430768	0.886065	0.331703	0.555204	0.906888	0.521982	0.531182	0.579665	Exostosin family protein	FRA8,IRX7	exostosin family domain containing protein, expressed	GT47		Exostosin family	PF03016
HORVU1Hr1G057860	1			3.0522	2.70003	1.15637	0	0	1.02509	0	1.08266	0.799595	2.40624	0	0.74206	0.393171	-2.22436	-6.25022	-6.46451	-2.66373	-6.30071	-2.46696	-3.45847	-0.211731	-6.07832	-3.68204	0.95344	0.712508	0.36387	0.291987	0.659332	0.304387	0.682836	0.568091	0.974928	0.377213	0.54435	cytokinin oxidase/dehydrogenase 6; cytokinin oxidase/dehydrogenase 1;	ATCKX6,ATCKX7,CKX6; ATCKX1,CKX1	cytokinin dehydrogenase precursor, putative, expressed;			FAD binding domain; Cytokinin dehydrogenase 1, FAD and cytokinin binding;	PF01565; PF09265		K00279	oxidation-reduction process; oxidoreductase activity; flavin adenine dinucleotide binding; cytokinin metabolic process; cytokinin dehydrogenase activity	GO:0055114,GO:0050660,GO:0016491; GO:0055114,GO:0050660,GO:0016491,GO:0019139,GO:0009690; GO:0055114,GO:0050660,GO:0019139,GO:0009690
HORVU1Hr1G059770	1			1.34718	2.21692	2.1456	1.03652	0	0	0	1.7735	1.79774	0	2.40944	0	0.998894	2.46849	-1.68336	-4.85872	-4.89232	-4.69492	1.33299	1.40735	-4.65477	1.40005	-4.64056	0.893512	0.711412	0.822522	0.473202	0.470147	0.488248	0.841693	0.832994	0.539934	0.851186	0.493298	E3 ubiquitin ligase, putative	EMB2771								anaphase-promoting complex	GO:0005680
HORVU1Hr1G068450	1			1.45844	1.73038	2.32159	1.5044	0	0	1.93044	2.86063	2.56289	2.16129	0	0	-0.397639	2.64704	-0.905541	-19.6917	-19.6003	1.45894	4.27194	3.37405	0.528102	-18.0288	-19.2497	0.957529	0.691473	0.903602	0.00363996	0.00380018	0.82691	0.521816	0.612935	0.943585	0.0175766	0.00447581	calmodulin 7	CAM7	OsCML9 - Calmodulin-related calcium sensor protein, expressed			EF-hand domain; EF-hand domain pair	PF13405; PF13833		K02183	calcium ion binding	GO:0005509
HORVU1Hr1G068660	1			2.78953	0	1.32409	0	0	0.976604	1.82036	1.35058	1.72389	0	0	0	-6.33403	-1.38878	-5.9597	-6.174	-3.34138	0.160917	-1.30347	-0.135291	-5.97004	-5.7878	-5.95584	0.403999	0.835198	0.432346	0.361715	0.618215	0.980752	0.845157	0.983817	0.431548	0.44574	0.378928	calmodulin-domain protein kinase cdpk isoform 2	ATCPK2,CPK2	CAMK_CAMK_like_CG18020d.1 - CAMK includes calcium/calmodulin depedent protein kinases, expressed			Lipopolysaccharide kinase (Kdo/WaaP) family; Protein kinase domain; EF-hand domain pair	PF00069; PF06293; PF13499			membrane; ATP binding; phosphotransferase activity, alcohol group as acceptor; protein kinase activity; protein phosphorylation	GO:0016773,GO:0016020,GO:0005524; GO:0006468,GO:0005524,GO:0004672
HORVU1Hr1G071010	1			1.86304	5.13798	2.44554	0	0	1.74248	2.34135	1.85137	0	0	0	2.48347	1.78767	-0.283675	-6.25136	-6.46566	-0.370195	1.4544	-0.0358124	-6.53001	-6.2617	-6.07946	1.88387	0.810425	0.96607	0.410129	0.339439	0.955733	0.827298	0.995715	0.334655	0.409355	0.423121	0.777481	2-oxoglutarate (2OG) and Fe(II)-dependent oxygenase superfamily protein		iron/ascorbate-dependent oxidoreductase, putative, expressed; flavonol synthase/flavanone 3-hydroxylase, putative, expressed			2OG-Fe(II) oxygenase superfamily	PF03171			oxidation-reduction process; oxidoreductase activity	GO:0055114,GO:0016491
HORVU1Hr1G074720	1			2.52466	3.32337	4.22459	0	0.370514	3.31856	1.58684	2.63213	1.92376	0.515093	0.559233	0	1.34458	2.0041	-4.54602	-3.74341	1.23459	-0.76744	0.113626	0.199691	-3.13218	-2.95269	-4.5421	0.471148	0.229638	0.0523404	0.062321	0.461245	0.658577	0.946453	0.906126	0.179109	0.204998	0.0255472	Protein of unknown function (DUF1218)		expressed protein			Protein of unknown function (DUF1218)	PF06749
HORVU1Hr1G074850	1			0	0	0	3.61774	2.19128	0	0	0	0	0	0	2.50933	0	0	21.0812	19.8285	0	0	0	0	0	0	20.7894	1	1	0.00518946	0.00338912	1	1	1	1	1	1	0.00212366			expressed protein			zinc-ribbon family	PF17032
HORVU1Hr1G076100	1			2.63245	0	2.59344	0	0	0	1.89731	0.547968	2.4934	0	0	0	-6.02642	0.302051	-5.65209	-5.86638	-5.89998	0.705134	-3.86257	-0.149437	-5.66243	-5.48019	-5.64822	0.414123	0.962808	0.443716	0.372635	0.369903	0.91331	0.554599	0.981599	0.442883	0.4577	0.390675	heat shock protein 101	ATHSP101,HOT1,HSP101	heat shock protein 101, putative, expressed
HORVU1Hr1G078790	1			1.24487	0	1.72677	0	0	0	0	0	2.04469	0	0	2.09692	-4.68915	1.51786	-4.31482	-4.5291	-4.5627	-4.3653	-4.73715	2.49108	-4.32515	-4.14292	2.6507	0.537045	0.820166	0.570028	0.50387	0.500711	0.51942	0.484479	0.708997	0.569104	0.585491	0.691289	mitogen-activated protein kinase kinase kinase 17	MAPKKK17	STE_MEKK_ste11_MAP3K.19 - STE kinases include homologs to sterile 7, sterile 11 and sterile 20 from yeast, expressed			Protein tyrosine kinase	PF07714			protein kinase activity; protein phosphorylation	GO:0006468,GO:0004672
HORVU1Hr1G078860	1			1.49825	0	3.65423	0	0	0	0.314129	0.25754	0	0.515093	0	1.89343	-5.49598	2.22412	-5.12165	-5.33594	-5.36954	-4.21037	-4.58222	-5.40028	-3.71876	-4.94975	1.22298	0.469145	0.738784	0.49995	0.4307	0.427803	0.534091	0.498605	0.425163	0.624141	0.514448	0.854559	; mitogen-activated protein kinase kinase kinase 17; mitogen-activated protein kinase kinase kinase 15	MAPKKK17; MAPKKK15	; STE_MEKK_ste11_MAP3K.18 - STE kinases include homologs to sterile 7, sterile 11 and sterile 20 from yeast, expressed			; Protein tyrosine kinase	PF07714			protein kinase activity; protein phosphorylation	GO:0006468,GO:0004672
HORVU1Hr1G080820	1			2.30038	2.43794	0	0	0	2.44363	2.51136	0.592006	2.22169	2.29038	2.89655	0.74206	-1.47275	-22.7717	-20.336	-22.7546	-2.26674	-2.22111	-5.60144	-1.11683	-1.77895	-0.533305	-5.0137	0.750668	1.21775e-07	2.72795e-05	1.24453e-07	0.584869	0.592549	0.185015	0.787542	0.701358	0.908361	0.234421	calcineurin B-like protein 1; calcineurin B-like protein 8; Calcium-binding EF-hand family protein	ATCBL1,CBL1,SCABP5; CBL8; ATSOS3,CBL4,SOS3	calcineurin B, putative, expressed			; EF hand; EF-hand domain pair	PF13202; PF13499; PF13833		K06268	calcium ion binding	GO:0005509
HORVU1Hr1G082940	1			1.27189	0	0	0	0.365276	3.99259	0.368151	0	0	3.40705	0	0	-4.77651	-4.67554	-4.40219	-3.2008	3.26156	-3.49089	-4.82451	-4.68081	3.67699	-4.23029	-4.39831	0.529458	0.49014	0.562216	0.635933	0.625021	0.606387	0.476419	0.489651	0.62204	0.577581	0.51623	phospholipase D alpha 1	PLD,PLDALPHA1	phospholipase D, putative, expressed			C2 domain; Phospholipase D Active site motif; Phospholipase D C terminal	PF00168; PF00614; PF12357			protein binding; catalytic activity	GO:0005515,GO:0003824; GO:0003824
HORVU1Hr1G084750	1			0	0	0.740449	0	0.478728	0.640179	1.6308	0	1.98228	0	0	1.96062	0	3.03301	0	2.01845	2.63819	6.00182	0	7.08277	0	0	7.01688	1	0.655788	1	0.768179	0.698779	0.375434	1	0.295327	1	1	0.299886			membrane associated DUF588 domain containing protein, putative, expressed			Domain of unknown function (DUF588)	PF04535
HORVU1Hr1G089630	1			1.30211	1.83216	0	0	0	0.832132	0	3.37244	0	0	0	3.49675	0.324141	-4.77324	-4.49989	-4.71417	-1.59134	-4.55037	2.41444	-4.77851	-4.51022	-4.32799	2.40215	0.965377	0.481077	0.553543	0.486522	0.812345	0.501792	0.717496	0.480593	0.552633	0.568796	0.718898	Protein of unknown function (DUF594)		expressed protein			Protein of unknown function, DUF594	PF04578
HORVU1Hr1G094230	1			1.38838	0	4.21683	0	0	0	0.965872	1.0454	0	0	2.89655	3.70706	-5.15049	1.79761	-4.77615	-4.99042	-5.02402	-1.38766	-1.11715	-5.05476	-4.78649	2.26845	2.46892	0.389181	0.729418	0.424569	0.348731	0.345495	0.790653	0.830389	0.342551	0.423567	0.696155	0.634686	Calcium-binding EF-hand family protein		EF hand family protein, putative, expressed			EF-hand domain pair	PF13499		K02183
HORVU2Hr1G001620	1			0	0	0	0	1.59776	1.78859	0	3.3002	2.55949	0	0	0	0	0	0	5.90192	6.48983	0	8.51993	6.76682	0	0	0	1	1	1	0.38344	0.337698	1	0.207977	0.317437	1	1	1			expressed protein
HORVU2Hr1G003670	1			0	2.61911	0	0	1.29131	3.21434	0.368151	0	0.297066	2.87953	0	0.944739	6.94359	0	0	4.92765	7.25954	1.37756	0	1.14942	7.4765	0	3.77328	0.330214	1	1	0.441992	0.256608	0.832274	1	0.859735	0.294423	1	0.557133			transposon protein, putative, CACTA, En/Spm sub-class, expressed			Myb/SANT-like DNA-binding domain	PF12776
HORVU2Hr1G004420	1			0.891662	0	2.17804	1.83611	0.216517	3.33561	0.368151	2.16343	0	4.11668	0	1.67975	-3.4999	4.08572	1.70582	-2.43489	3.07667	-2.21422	4.041	-3.40415	5.25831	-2.95366	2.56418	0.460665	0.313367	0.707197	0.562992	0.448044	0.599602	0.318675	0.419611	0.244815	0.533542	0.52757	ATP synthase subunit 1		ATP synthase, putative, expressed			ATP synthase alpha/beta family, nucleotide-binding domain; ATP synthase alpha/beta chain, C terminal domain; ATP synthase alpha/beta family, beta-barrel domain	PF00006; PF00306; PF02874		K02132	proton-transporting ATPase activity, rotational mechanism; proton-transporting ATP synthase activity, rotational mechanism; ATP binding; ATP synthesis coupled proton transport; ATP hydrolysis coupled proton transport; proton-transporting two-sector ATPase complex, catalytic domain; proton-transporting ATP synthase complex, catalytic core F(1); ATP metabolic process	GO:0046034,GO:0015992,GO:0033178,GO:0016820,GO:0015991,GO:0005524,GO:0046961,GO:0046933,GO:0045261,GO:0015986
HORVU2Hr1G014480	1			0	0	2.82218	0	1.49716	2.85203	2.13576	0.912342	0	0	3.19646	3.40265	0	17.4819	0	14.8356	17.1273	18.3167	14.4361	0	0	18.8855	18.135	1	6.12239e-05	1	0.000725496	8.65592e-05	2.65732e-05	0.00101369	1	1	9.50511e-05	3.19941e-05	S-locus lectin protein kinase family protein		carbohydrate binding protein, putative, expressed			D-mannose binding lectin	PF01453
HORVU2Hr1G017460	1			0	0	0	0	0	3.35671	0	3.14125	0.479331	3.0065	0	0	0	0	0	0	7.18855	0	8.42368	1.95364	7.7348	0	0	1	1	1	1	0.288162	1	0.213163	0.775403	0.305211	1	1	; NAC domain containing protein 25; NAC domain containing protein 2; NAC domain containing protein 47	anac025,NAC025; ANAC056,ATNAC2,NAC2,NARS1; anac047,NAC047	no apical meristem protein, putative, expressed			; No apical meristem (NAM) protein	PF02365			DNA binding; regulation of transcription, DNA-templated	GO:0006355,GO:0003677
HORVU2Hr1G026370	1			0	4.5707	1.13117	0	0	0	0	0	0	0	0	0	23.7601	17.2871	0	0	0	0	0	0	0	0	0	0.00162965	0.0107886	1	1	1	1	1	1	1	1	1	Peroxidase superfamily protein		peroxidase precursor, putative, expressed			Peroxidase	PF00141	Taurine and hypotaurine metabolism	K00430	peroxidase activity; oxidation-reduction process; response to oxidative stress; heme binding	GO:0055114,GO:0020037,GO:0006979,GO:0004601
HORVU2Hr1G028960	1			0	0	2.17804	0	2.75073	1.20067	1.80207	0.25754	1.80395	3.07318	0	0	0	18.6157	0	17.3249	15.5758	17.4687	11.6332	15.7425	18.8089	0	0	1	0.000758362	1	0.00173497	0.00494643	0.00158675	0.0395026	0.00448994	0.00223637	1	1	cytochrome P450, family 79, subfamily B, polypeptide 2; cytochrome P450, family 79, subfamily B, polypeptide 3	CYP79B2; CYP79B3	cytochrome P450, putative, expressed			Cytochrome P450	PF00067		K13027	iron ion binding; oxidation-reduction process; oxidoreductase activity, acting on paired donors, with incorporation or reduction of molecular oxygen; heme binding	GO:0055114,GO:0020037,GO:0016705,GO:0005506
HORVU2Hr1G029700	1			2.03963	2.68456	1.27242	0	0.414174	2.29901	3.53483	2.84366	0	0	0	0	-0.179396	-2.38772	-19.7051	-5.68631	-0.149911	1.666	2.4292	-23.589	-19.7206	-19.4696	-23.0833	0.978848	0.693648	0.00437815	0.355117	0.980238	0.78304	0.688027	0.00012944	0.00434754	0.00487041	0.00018006	DOMON domain-containing protein / dopamine beta-monooxygenase N-terminal domain-containing protein		DOMON domain containing protein, expressed			Eukaryotic cytochrome b561; DOMON domain	PF03188; PF03351			integral component of membrane	GO:0016021
HORVU2Hr1G033160	1			0	0.941548	2.05342	0	0.922115	0.941072	0.829208	1.85137	0	0	4.06718	2.01476	3.16976	7.29905	0	3.69212	3.76072	3.37042	6.68166	0	0	7.76126	7.18128	0.621202	0.201709	1	0.520588	0.512575	0.558274	0.242599	1	1	0.222729	0.209141	Tetratricopeptide repeat (TPR)-like superfamily protein
HORVU2Hr1G034310	1			0	0	0.899771	0	0.89751	3.32282	1.70082	0	3.18127	2.65307	3.42489	0	0	3.61812	0	3.59589	7.14885	6.21887	0	7.49689	7.01384	8.58142	0	1	0.495688	1	0.498672	0.175784	0.239216	1	0.155627	0.232625	0.143965	1	Bifunctional inhibitor/lipid-transfer protein/seed storage 2S albumin superfamily protein		LTPL63 - Protease inhibitor/seed storage/LTP family protein precursor, putative, expressed			Probable lipid transfer	PF14368
HORVU2Hr1G037240	1			0	3.13506	2.03819	2.30805	1.36031	0	0	0.25754	0.572515	0	0	0.595898	7.99545	7.25306	6.30048	5.15678	0	0	1.00573	1.90307	0	0	2.44799	0.261338	0.256285	0.376449	0.420203	1	1	0.876936	0.768833	1	1	0.704808	cytochrome P450, family 79, subfamily B, polypeptide 3; cytochrome P450, family 79, subfamily B, polypeptide 2	CYP79B3; CYP79B2	cytochrome P450, putative, expressed			Cytochrome P450	PF00067			iron ion binding; oxidation-reduction process; oxidoreductase activity, acting on paired donors, with incorporation or reduction of molecular oxygen; heme binding	GO:0055114,GO:0020037,GO:0016705,GO:0005506
HORVU2Hr1G037490	1			0	0.437567	0.826678	0	0.647461	0.652263	2.50412	2.68633	0	0	0	1.31782	12.5834	14.4513	0	13.7945	13.2098	19.7603	20.3088	0	0	0	16.1142	0.046247	0.00935668	1	0.0135809	0.0186217	0.000347287	0.000236119	1	1	1	0.00361399	Transducin/WD40 repeat-like superfamily protein		WD domain, G-beta repeat domain containing protein, expressed			WD domain, G-beta repeat	PF00400			protein binding	GO:0005515
HORVU2Hr1G041810	1			1.47975	5.13249	2.95503	0	0	0	1.47994	2.76367	1.27357	0	0	0	2.35842	1.43744	-5.0626	-5.27688	-5.31048	0.00166197	1.32312	-0.658637	-5.07294	-4.8907	-5.05872	0.695417	0.789737	0.413592	0.338634	0.335568	0.999754	0.806109	0.902947	0.41264	0.429629	0.358981	; Protein of unknown function (DUF810)		; expressed protein			; Plant family of unknown function (DUF810)	PF05664
HORVU2Hr1G044180	1			0	3.53556	0	1.70458	0	0	0.574206	0	2.13395	0	0	0	20.7125	0	16.9198	0	0	14.2661	0	19.452	0	0	0	0.00602911	1	0.0251667	1	1	0.0369585	1	0.00404812	1	1	1	lactoylglutathione lyase family protein / glyoxalase I family protein		glyoxalase family protein, putative, expressed
HORVU2Hr1G049630	1			0	0	0	0	0	0	2.29984	0.777934	2.20921	0	0	0	0	0	0	0	0	20.2434	15.372	19.9684	0	0	0	1	1	1	1	1	0.00277643	0.0237383	0.00316949	1	1	1	Leucine-rich repeat transmembrane protein kinase	GSO1	leucine-rich repeat receptor protein kinase EXS precursor, putative, expressed			Leucine Rich Repeat; Leucine rich repeat; Protein kinase domain	PF00069; PF00560; PF13855			protein binding; protein kinase activity; ATP binding; protein phosphorylation	GO:0005515; GO:0006468,GO:0005524,GO:0004672
HORVU2Hr1G066270	1			0	1.29309	0.826678	0	0	0	1.49782	3.61519	0	2.35063	3.08279	1.24312	4.06822	3.35479	0	0	0	5.5864	7.60817	0	6.38914	7.88928	4.77427	0.561519	0.594376	1	1	1	0.373311	0.224822	1	0.360559	0.258638	0.447239	histidinol dehydrogenase	ATHDH,HDH,HISN8	histidinol dehydrogenase, chloroplast precursor, putative, expressed			Histidinol dehydrogenase	PF00815			histidine biosynthetic process; histidinol dehydrogenase activity; oxidation-reduction process; zinc ion binding; NAD binding	GO:0055114,GO:0051287,GO:0008270,GO:0004399,GO:0000105
HORVU2Hr1G074740	1			0	0	2.52428	0	0	0	0	0	0	0	3.01094	0.921619	0	20.9576	0	0	0	0	0	0	0	19.9772	15.9321	1	0.00195279	1	1	1	1	1	1	1	0.00809541	0.019052	COP9 signalosome, subunit CSN8	COP9,CSN8,EMB143,FUS7	COP9 signalosome complex subunit 8, putative, expressed			CSN8/PSMD8/EIF3K family	PF10075
HORVU2Hr1G075370	1			5.58876	0	3.60048	0	0	1.20064	0.368151	1.99813	2.38275	0	0	1.35031	-22.1248	-1.36069	-21.2361	-23.3778	-3.74104	-7.03421	-3.34039	-0.0790299	-21.2629	-20.8468	-3.25741	2.416e-07	0.706479	7.17105e-07	7.33839e-10	0.303132	0.0638705	0.356815	0.982537	6.94413e-07	1.14e-06	0.369456			expressed protein
HORVU2Hr1G075930	1			5.02822	0	1.11486	2.08928	0	0	1.47042	0	1.62995	2.32114	0	0	-8.0391	-3.77641	-2.28982	-7.87908	-7.91268	-2.62857	-8.08713	-2.13283	-1.80312	-7.49287	-7.66092	0.243868	0.53258	0.734657	0.19997	0.198058	0.66358	0.188349	0.723975	0.78946	0.277395	0.212709	late embryogenesis abundant domain-containing protein / LEA domain-containing protein		expressed protein; seed maturation protein PM27, putative, expressed			Domain of unknown function (DUF4149)	PF13664
HORVU2Hr1G088620	1			0	0	1.08989	0	0.570457	1.27484	2.98287	0	1.94061	3.42682	0	0	0	4.27253	0	2.37864	4.87747	7.98537	0	5.15275	8.58547	0	0	1	0.472933	1	0.692312	0.412106	0.178534	1	0.386046	0.193992	1	1	2-oxoglutarate (2OG) and Fe(II)-dependent oxygenase superfamily protein		expressed protein			Taurine catabolism dioxygenase TauD, TfdA family	PF02668			oxidation-reduction process; oxidoreductase activity	GO:0055114,GO:0016491
HORVU2Hr1G090240	1			1.6673	4.87498	0	0	0	1.02509	3.43854	1.52162	1.12626	0	0	1.47244	1.9971	-5.92126	-5.64791	-5.86219	-2.06132	1.1705	-0.451065	-1.72009	-5.65825	-5.47601	-0.607306	0.746323	0.294241	0.372876	0.299084	0.710087	0.832193	0.93497	0.756189	0.372002	0.387601	0.912577	YELLOW STRIPE like 7	YSL7	transposon protein, putative, unclassified, expressed			OPT oligopeptide transporter protein	PF03169			transmembrane transport	GO:0055085
HORVU2Hr1G097130	1			0	2.60177	1.37601	0	0	1.05914	1.44912	0.727759	0.297066	0	0	4.91684	6.90812	5.20272	0	0	4.16916	5.43586	2.9913	1.14956	0	0	7.67889	0.27541	0.36105	1	1	0.465089	0.339932	0.601591	0.843065	1	1	0.177022	actin depolymerizing factor 11	ADF11	actin-depolymerizing factor, putative, expressed			Cofilin/tropomyosin-type actin-binding protein	PF00241		K05765	intracellular; actin binding; actin filament depolymerization; actin cytoskeleton	GO:0005622,GO:0003779,GO:0030042,GO:0015629
HORVU2Hr1G098160	1			4.50774	0	3.19704	1.77375	0	1.14588	0	1.35058	2.80265	0	0	0	-7.43902	0.257308	-2.36712	-7.27896	-3.07212	-7.11516	-2.407	0.225552	-7.07502	-6.89278	-7.0608	0.156855	0.954622	0.640857	0.119125	0.49877	0.127662	0.59535	0.960218	0.178155	0.189596	0.130598
HORVU2Hr1G099380	1			0	6.70154	2.26833	0	0	0	0	0	0	0	0	0	22.3115	20.808	0	0	0	0	0	0	0	0	0	0.00309317	0.00210535	1	1	1	1	1	1	1	1	1	Coatomer epsilon subunit		coatomer subunit epsilon, putative, expressed			Coatomer epsilon subunit	PF04733		K17268	structural molecule activity; retrograde vesicle-mediated transport, Golgi to ER	GO:0006890,GO:0005198
HORVU2Hr1G104270	1			1.79525	2.70003	1.42392	0	0.570457	2.00847	0	0	0.871829	3.08371	0	0.378746	1.86161	0.106548	-4.7818	-2.86027	0.157965	-4.83226	-5.20411	-1.72647	2.6436	-4.60989	-3.81612	0.744322	0.983379	0.416392	0.581728	0.975359	0.356259	0.320463	0.737009	0.643214	0.433345	0.466291			expressed protein
HORVU2Hr1G106900	1			0	4.84072	2.16209	0	0	0.832132	0.368151	0	2.55871	2.83663	0	0	18.6438	18.7392	0	0	14.4851	12.4608	0	16.7454	18.4989	0	0	0.00151918	0.000391153	1	1	0.00649919	0.0213173	1	0.00155106	0.00165675	1	1
HORVU2Hr1G110650	1			0	0	0	1.70458	1.05458	1.60931	0	2.0669	1.36922	3.07318	0	1.70721	0	0	5.01113	4.16065	4.59248	0	7.33971	5.18137	7.86993	0	6.23942	1	1	0.488792	0.522223	0.479531	1	0.257576	0.424693	0.276012	1	0.336098	Pentatricopeptide repeat (PPR) superfamily protein; Tetratricopeptide repeat (TPR)-like superfamily protein		pentatricopeptide, putative, expressed			PPR repeat; PPR repeat family; DYW family of nucleic acid deaminases	PF01535; PF12854; PF13041; PF14432
HORVU2Hr1G111280	1			1.24487	0	1.7058	1.03652	1.19213	1.53324	0	0	1.0829	3.46481	0	2.23965	-4.6897	1.45322	-1.35404	-0.177017	0.916989	-4.36585	-4.7377	-0.53089	3.88036	-4.14347	3.08308	0.505795	0.814012	0.845557	0.97718	0.882032	0.487206	0.450889	0.931665	0.573871	0.556602	0.617546			expressed protein
HORVU2Hr1G112370	1			0	3.12664	0	3.83298	1.53279	0	0.902378	2.22971	0	1.93146	0	0	18.9609	0	20.3854	16.6772	0	14.6133	18.8167	0	16.4874	0	0	0.0119464	1	0.00687433	0.013797	1	0.0315274	0.00542429	1	0.0290368	1	1	Transmembrane proteins 14C		expressed protein			Transmembrane proteins 14C	PF03647			membrane	GO:0016020
HORVU2Hr1G112630	1			0	0	7.2619	0	0	0	0	0.797459	2.72076	0	0	0	0	22.4309	0	0	0	0	15.4565	21.5219	0	0	0	1	0.000915473	1	1	1	1	0.0229463	0.00146857	1	1	1	heat shock cognate protein 70-1; heat shock protein 70 (Hsp 70) family protein	AT-HSC70-1,HSC70,HSC70-1,HSP70-1; ERD2,HSP70T-1	DnaK family protein, putative, expressed			Hsp70 protein	PF00012
HORVU2Hr1G117550	1			1.77689	0	2.37651	0	0	1.99405	0	0	0	0	0	2.04644	-6.36076	1.82565	-5.98643	-6.20073	0.665729	-6.03693	-6.40878	-6.26508	-5.99677	-5.81453	0.825114	0.402014	0.784203	0.430281	0.359636	0.920472	0.372468	0.343743	0.354672	0.429485	0.443638	0.901522			expressed protein
HORVU2Hr1G118490	1			1.08092	1.36576	0.312654	0.524553	0.414174	0.839609	1.07606	3.39295	1.97557	0	1.69812	3.01853	-0.722502	-3.07863	-2.34353	-2.91338	-1.53315	-0.0151281	3.02851	2.82962	-3.77744	0.759818	2.80635	0.850504	0.388774	0.560542	0.412662	0.658716	0.996463	0.369703	0.402108	0.348678	0.841534	0.406139	exocyst subunit exo70 family protein B1	ATEXO70B1,EXO70B1	leucine zipper protein-like, putative, expressed			Exo70 exocyst complex subunit	PF03081			exocyst; exocytosis	GO:0006887,GO:0000145
HORVU2Hr1G119980	1			4.02485	6.88005	4.41471	0	0	0	2.07076	0	3.46321	0	0	0	1.73651	0.889466	-21.3228	-22.2909	-22.1852	-1.95583	-22.4845	3.32009	-21.3412	-21.055	-21.7986	0.814503	0.893122	0.00468561	0.000915474	0.000968318	0.767813	0.000825528	0.615992	0.00465001	0.0052325	0.00118664	staurosporin and temperature sensitive 3-like b	STT3B	oligosaccharyl transferase, putative, expressed	GT66		Oligosaccharyl transferase STT3 subunit	PF02516			membrane; oligosaccharyl transferase activity; protein glycosylation	GO:0016020,GO:0006486,GO:0004576
HORVU2Hr1G122800	1			1.36224	0	0.669336	0	0	0	0	0	0	0	0	2.48347	-18.3132	-2.4013	-17.7756	-20.0857	-20.0479	-19.7701	-20.3005	-20.107	-17.7922	-17.5302	3.44874	0.01589	0.720772	0.0192505	0.00302395	0.00307923	0.00351498	0.0027264	0.00299318	0.0191377	0.0209803	0.605195	heat shock protein 70 (Hsp 70) family protein	BIP1	DnaK family protein, putative, expressed			Hsp70 protein	PF00012		K09490
HORVU2Hr1G125370	1			1.20639	0	1.98823	0	2.93008	0	0	1.91952	0	0	4.34579	0	-4.56217	2.4464	-4.18784	1.8578	-4.43572	-4.23832	2.23638	-4.46647	-4.19818	5.77805	-4.18397	0.548168	0.714033	0.581473	0.780849	0.512763	0.5317	0.73764	0.509845	0.58054	0.438577	0.536976	hydroxycinnamoyl-CoA shikimate/quinate hydroxycinnamoyl transferase	HCT	transferase family protein, putative, expressed			Transferase family	PF02458			transferase activity, transferring acyl groups other than amino-acyl groups	GO:0016747
HORVU3Hr1G001930	1			0	0	1.68491	0	0	0	0	1.74661	2.14945	0	0	0	0	18.3564	0	0	0	0	18.5463	19.778	0	0	0	1	0.00669983	1	1	1	1	0.0061472	0.00347133	1	1	1
HORVU3Hr1G002390	1			1.62296	2.35092	0	3.4034	0.89751	0	0	2.08008	0	4.31739	0	1.13463	0.413184	-5.78369	0.12605	-2.37999	-5.75822	-5.56082	1.40326	-5.78897	2.66391	-5.33845	-1.55802	0.944621	0.288134	0.983103	0.656604	0.290263	0.307117	0.791888	0.287695	0.654025	0.382644	0.770427	Protein kinase superfamily protein		protein kinase domain containing protein, expressed
HORVU3Hr1G006500	1			2.54959	0	1.58377	0	1.80328	0	3.69283	1.87184	2.81601	3.1439	0	0	-6.78895	-1.02412	-6.41461	-0.343024	-6.66249	1.51742	-0.136695	-0.437117	1.1328	-6.24271	-6.41073	0.215434	0.828852	0.241817	0.942249	0.171651	0.748418	0.976962	0.926446	0.830438	0.254666	0.188421	Mitochondrial import inner membrane translocase subunit Tim17/Tim22/Tim23 family protein		SAM domain family protein, expressed			Tim17/Tim22/Tim23/Pmp24 family	PF02466
HORVU3Hr1G012030	1			1.84534	4.62895	1.27439	4.4454	0	0	0	3.13685	2.85433	3.85166	0	0	4.33355	-2.68599	3.9662	-21.1325	-21.0952	-20.7206	3.90175	3.05254	2.77531	-19.0178	-20.614	0.560864	0.687868	0.594552	0.00179513	0.00182901	0.00220355	0.558297	0.646985	0.709583	0.0122204	0.00232228		MED9	expressed protein
HORVU3Hr1G012820	1			2.35881	3.19144	0	0	0	1.85863	1.61351	0	0	2.80655	0	0	2.50994	-5.40678	-5.13342	-5.34771	-0.875595	0.349691	-5.55576	-5.41205	1.72797	-4.96152	-5.12955	0.736379	0.424603	0.498963	0.429681	0.895726	0.958216	0.411953	0.424151	0.816761	0.513446	0.448738
HORVU3Hr1G013910	1			2.23024	0	0	2.97648	0.414174	0	0.502541	0.284869	1.98378	0.515093	0	0.325121	-6.92779	-6.82682	0.654141	-5.67938	-6.80135	-4.96146	-6.01401	0.0665958	-5.15003	-6.38156	-5.58781	0.273213	0.225384	0.915418	0.312294	0.227119	0.376972	0.285523	0.990356	0.415074	0.31283	0.321048	glutamine-dependent asparagine synthase 1	ASN1,AT-ASN1,DIN6	asparagine synthetase, putative, expressed			Asparagine synthase; Aluminium induced protein; Glutamine amidotransferase domain	PF00733; PF12481; PF13537		K01953	asparagine synthase (glutamine-hydrolyzing) activity; asparagine biosynthetic process	GO:0006529,GO:0004066
HORVU3Hr1G016830	1			1.89969	4.39897	2.23896	2.30805	0	0	1.64406	4.2949	0	0	0	0	3.54688	-0.00140832	0.715928	-5.33315	-5.36675	-0.603517	4.53968	-5.3975	-5.12924	-4.947	-5.11499	0.378779	0.999689	0.859372	0.159703	0.157089	0.867866	0.208045	0.154726	0.230651	0.247642	0.177481	xyloglucan endotransglucosylase/hydrolase 25	XTH25,XTR3	glycosyl hydrolases family 16, putative, expressed	GH16		Glycosyl hydrolases family 16; Xyloglucan endo-transglycosylase (XET) C-terminus	PF00722; PF06955		K08235	hydrolase activity, hydrolyzing O-glycosyl compounds; cell wall; carbohydrate metabolic process; cellular glucan metabolic process; xyloglucan:xyloglucosyl transferase activity; apoplast	GO:0048046,GO:0016762,GO:0006073,GO:0005618,GO:0005975,GO:0004553
HORVU3Hr1G019280	1			0	0	3.14445	0	2.15345	0	0	0	2.22068	2.43251	1.89761	0	0	20.104	0	16.6562	0	0	0	19.1512	17.9042	16.7774	0	1	0.00154886	1	0.00882069	1	1	1	0.00256983	0.0114613	0.0179661	1			myb-like DNA-binding domain containing protein, expressed
HORVU3Hr1G019990	1			1.81673	0	1.166	1.03652	1.14862	3.08984	1.96143	1.55795	1.59372	0	0	0	-6.48447	-3.16695	-3.14715	-3.03801	-0.918744	0.443547	-0.803096	-0.68828	-6.12047	-5.93823	-6.10624	0.201302	0.471555	0.524009	0.489843	0.833195	0.918912	0.853881	0.87459	0.227771	0.241918	0.175659	protodermal factor 1	PDF1	meiosis 5, putative, expressed
HORVU3Hr1G022080	1			0	0	1.64185	0	0	0	3.70626	0.870341	0	0	2.64481	0	0	6.03699	0	0	0	7.83885	3.508	0	0	6.9963	0	1	0.372574	1	1	1	0.246722	0.605465	1	1	0.353843	1	Major facilitator superfamily protein	SGB1	transporter family protein, putative, expressed
HORVU3Hr1G026940	1			0	0	0	0	4.10259	2.06605	0	0	1.3822	0	2.25484	3.00122	0	0	0	8.29283	7.33768	0	0	5.21986	0	6.18863	6.73999	1	1	1	0.207872	0.265182	1	1	0.428469	1	0.399485	0.306209
HORVU3Hr1G032030	1			2.85128	2.19685	1.5499	2.13066	1.53279	1.75107	1.32568	0.858323	2.76508	0	0	0	-0.345519	-1.55014	-0.484523	-0.721896	-0.952873	-1.36781	-2.9347	1.23182	-5.95771	-5.77547	-5.94348	0.939593	0.704581	0.915447	0.859617	0.81545	0.738001	0.475568	0.76232	0.211935	0.226249	0.160723
HORVU3Hr1G035530	1			5.0349	0	0	0	0	0.74567	2.05366	0.858323	2.56108	0	0	5.28583	-7.81818	-7.71718	-7.44384	-7.65811	-4.85593	-0.610675	-4.42992	0.0384889	-7.45418	-7.27194	0.191216	0.0823069	0.0531264	0.0980736	0.0549731	0.210909	0.872887	0.25094	0.99195	0.097608	0.106081	0.960027	receptor-like kinase 1	RKL1	inactive receptor kinase At2g26730 precursor, putative, expressed			Protein tyrosine kinase	PF07714			protein kinase activity; protein phosphorylation	GO:0006468,GO:0004672
HORVU3Hr1G039470	1			0	2.10542	2.62324	0	0.647461	1.36513	2.6558	1.54958	1.36922	0	0.619768	0	5.87541	7.5418	0	2.70069	5.16862	6.11605	5.75078	5.1821	0	2.17176	0	0.322206	0.157002	1	0.616679	0.332939	0.251515	0.280947	0.331665	1	0.721315	1	Mitochondrial ATP synthase subunit G protein		mitochondrial ATP synthase g subunit family protein, putative, expressed							mitochondrial proton-transporting ATP synthase complex, coupling factor F(o); proton transmembrane transporter activity; ATP synthesis coupled proton transport	GO:0015986,GO:0015078,GO:0000276
HORVU3Hr1G041130	1			0	3.37918	0	0	2.84092	0	0	0	0	0	1.59825	0.985534	18.1533	0	0	21.626	0	0	0	0	0	16.7211	15.8679	0.0161533	1	1	0.00139229	1	1	1	1	1	0.027037	0.0194635	HXXXD-type acyl-transferase family protein		transferase family protein, putative, expressed			Transferase family	PF02458			transferase activity, transferring acyl groups other than amino-acyl groups	GO:0016747
HORVU3Hr1G042320	1			2.0447	0	1.63907	0	0	0	0	0	0	0	0	2.20774	-7.17937	-1.24375	-6.80504	-7.01935	-7.05295	-6.85555	-7.2274	-7.08369	-6.81538	-6.63314	0.496658	0.344131	0.852059	0.369875	0.299639	0.297331	0.311058	0.285543	0.295231	0.369148	0.382087	0.940608			transporter family protein, putative, expressed
HORVU3Hr1G053600	1			2.11865	0	1.94779	0	0	0.50485	0	0.911686	2.48449	0	0	0	-20.006	0.267983	-19.4039	-21.7062	-4.65534	-21.3737	-3.04869	1.89533	-19.4222	-19.1356	-21.2883	0.00839019	0.967941	0.0105695	0.00134131	0.490012	0.00158926	0.648523	0.776158	0.0104964	0.0116932	0.00165948	zinc ion binding		zinc ion binding protein, putative, expressed
HORVU3Hr1G058670	1			0	1.87995	0	0	0.89751	0	0	0	2.06861	0	3.47424	0	5.39335	0	0	3.60131	0	0	0	7.34502	0	8.68088	0	0.47506	1	1	0.5961	1	1	1	0.27778	1	0.249779	1	WRKY family transcription factor	ATWRKY53,WRKY53	WRKY74, expressed			WRKY DNA -binding domain	PF03106			DNA-binding transcription factor activity; regulation of transcription, DNA-templated; sequence-specific DNA binding	GO:0043565,GO:0006355,GO:0003700
HORVU3Hr1G069690	1			1.91197	2.48799	3.46643	0	2.33888	0.905392	3.24496	0	1.70176	0	2.66949	0.384885	-0.19473	0.744887	-6.40196	-1.29506	-3.22979	1.07831	-6.82428	-0.648767	-6.4123	0.178438	-5.43628	0.966209	0.856149	0.183345	0.753187	0.436319	0.792988	0.110167	0.874681	0.182638	0.96904	0.203183	respiratory burst oxidase protein F	ATRBOH F,ATRBOHF,RBOH F,RBOHAP108,RBOHF	respiratory burst oxidase, putative, expressed			Respiratory burst NADPH oxidase	PF08414			peroxidase activity; oxidation-reduction process; oxidoreductase activity, acting on NAD(P)H, oxygen as acceptor	GO:0055114,GO:0050664,GO:0004601
HORVU3Hr1G070400	1			0	0	0	0	0	0	1.99383	0	0	4.20856	2.84136	2.88936	0	0	0	0	0	18.793	0	0	21.8327	19.074	21.4992	1	1	1	1	1	0.00549283	1	1	0.00379298	0.0114685	0.00148544	O-Glycosyl hydrolases family 17 protein		glucan endo-1,3-beta-glucosidase precursor, putative, expressed	GH17		Glycosyl hydrolases family 17; X8 domain	PF00332; PF07983			hydrolase activity, hydrolyzing O-glycosyl compounds; carbohydrate metabolic process	GO:0005975,GO:0004553
HORVU3Hr1G070750	1			0	0	1.41213	0	1.72674	0	0	2.74196	0	0	0	0	0	16.2577	0	18.6392	0	0	21.7197	0	0	0	0	1	0.0165964	1	0.00590235	1	1	0.00132692	1	1	1	1	IQ-domain 26	IQD26	IQ calmodulin-binding motif family protein, expressed			IQ calmodulin-binding motif	PF00612			protein binding	GO:0005515
HORVU3Hr1G072010	1			1.86199	0	3.64357	0	0.89751	1.10446	2.01886	1.01622	1.97441	2.18938	0	1.48313	-6.622	0.877648	-6.24767	-3.11767	-2.39289	0.479946	-2.69062	0.343732	-0.661403	-6.07577	-1.17379	0.272375	0.867046	0.300406	0.554719	0.649241	0.927071	0.609209	0.947732	0.910259	0.313901	0.82312	POX (plant homeobox) family protein	BLH9,BLR,HB-6,LSN,PNY,RPL,VAN	homeodomain protein, putative, expressed			Associated with HOX	PF07526
HORVU3Hr1G072480	1			0	3.1376	0	2.36836	0	0.532438	0	2.2152	0	0	0	0	18.8724	0	18.1603	0	13.9081	0	19.525	0	0	0	0	0.012364	1	0.0161209	1	0.0419336	1	0.00390976	1	1	1	1	P-loop containing nucleoside triphosphate hydrolases superfamily protein		AAA-type ATPase family protein, putative, expressed			ATPase family associated with various cellular activities (AAA)	PF00004			ATP binding	GO:0005524
HORVU3Hr1G073830	1			0	0	3.23275	0	0	0.315838	0	1.17974	0.934617	3.1814	0	2.01283	0	7.02774	0	0	1.18008	0	4.57047	3.74206	8.08929	0	7.17594	1	0.299099	1	1	0.863564	1	0.500105	0.581541	0.283545	1	0.289042	TEOSINTE BRANCHED 1, cycloidea and PCF transcription factor 5	TCP5	TCP family transcription factor, putative, expressed			TCP family transcription factor	PF03634
HORVU3Hr1G075500	1			1.81243	5.80286	0	0	1.99664	2.9374	0	0	0	0	0	0	2.5267	-6.36845	-6.09508	0.565952	-0.00286253	-6.14558	-6.51743	-6.37373	-6.10542	-5.92318	-6.09123	0.734574	0.346772	0.421947	0.93236	0.999658	0.363908	0.335608	0.346373	0.42116	0.435156	0.368167	Polyketide cyclase / dehydrase and lipid transport protein		cyclase/dehydrase family protein, expressed			Polyketide cyclase / dehydrase and lipid transport	PF03364
HORVU3Hr1G078390	1			0	0	1.37434	0	0.570457	2.4469	1.8332	0	1.59372	0	3.39889	0	0	5.19748	0	2.3709	5.84043	6.62702	0	5.88733	0	8.52867	0	1	0.442943	1	0.728628	0.388397	0.327597	1	0.384584	1	0.258189	1	F-box family protein		expressed protein			F-box domain	PF00646			protein binding	GO:0005515
HORVU3Hr1G079940	1			0	0	0	0	0	0	1.66749	0	1.98378	2.65307	3.8546	0	0	0	0	0	0	6.11576	0	7.08653	7.01352	9.44632	0	1	1	1	1	1	0.366406	1	0.29507	0.352621	0.210401	1			nuf2 family protein, expressed			Nuf2 family	PF03800			chromosome, centromeric region	GO:0007067,GO:0000775
HORVU3Hr1G085800	1			0	0.461563	0	0.524553	0.365276	1.83575	0.378258	3.03379	0	0	0	0.325121	1.57892	0	1.88831	1.67268	4.691	1.37793	7.95499	0	0	0	1.43229	0.807343	1	0.770653	0.772259	0.409685	0.812079	0.161083	1	1	1	0.804813	NAD(P)-linked oxidoreductase superfamily protein		oxidoreductase, aldo/keto reductase family protein, putative, expressed
HORVU3Hr1G090250	1			1.81243	0	2.18156	0	0	1.42246	3.7213	1.83727	0.893616	0	2.40944	0	-6.46967	-1.53133	-6.09533	-6.3096	-2.51567	0.766094	0.0787377	-2.95552	-6.10567	-0.0512295	-6.09143	0.179562	0.710866	0.206068	0.140449	0.544116	0.852445	0.984752	0.477239	0.2053	0.991134	0.154692	Lateral organ boundaries (LOB) domain family protein	AS2	DUF260 domain containing protein, putative, expressed			Lateral organ boundaries (LOB) domain	PF03195
HORVU3Hr1G094490	1			0	3.22178	0	0	2.88602	0	1.54635	0.911686	1.95085	0	0	0.853999	8.17097	0	0	6.45838	0	5.73858	3.66056	6.11469	0	0	3.45078	0.255238	1	1	0.316539	1	0.373715	0.571424	0.343028	1	1	0.594418	6-phosphogluconate dehydrogenase family protein		dehydrogenase, putative, expressed			NAD binding domain of 6-phosphogluconate dehydrogenase; NAD-binding of NADP-dependent 3-hydroxyisobutyrate dehydrogenase	PF03446; PF14833			phosphogluconate dehydrogenase (decarboxylating) activity; oxidation-reduction process; NAD binding	GO:0051287,GO:0055114,GO:0004616
HORVU3Hr1G098900	1			0.265405	0	0	0	0.414174	1.02509	2.99592	2.26194	2.03645	0	0	1.60034	-15.512	-14.6721	-14.4574	0.827098	3.31709	5.87453	7.19573	6.51158	-14.4898	-14.0206	4.24511	0.0149636	0.0100764	0.0233392	0.88437	0.553809	0.292749	0.197234	0.243358	0.0230316	0.0278557	0.447916	Protein of unknown function (DUF604)		fringe-related protein, putative, expressed			Protein of unknown function, DUF604	PF04646
HORVU3Hr1G108430	1			3.11752	2.35283	0	0	0	0.905392	3.05564	0	2.0528	0	0	0.654294	0.0033765	-6.19712	-5.92377	-6.13805	-2.75207	0.38841	-6.3461	0.906619	-5.93411	-5.75187	-3.68476	0.999562	0.270033	0.347714	0.274626	0.618447	0.943678	0.258686	0.86898	0.346873	0.361883	0.507996	homeodomain GLABROUS 1	HD-GL2-1,HDG1	homeobox and START domains containing protein, putative, expressed			START domain	PF01852			lipid binding	GO:0008289
HORVU3Hr1G116320	1			0	0	0	0	3.21187	0	0.314129	0	2.79117	0	0	0	0	0	0	23.0394	0	13.31	0	21.7745	0	0	0	1	1	1	0.000661012	1	0.0526056	1	0.00129004	1	1	1	cytochrome P450, family 72, subfamily A, polypeptide 15	CYP72A15	cytochrome P450 72A1, putative, expressed			Cytochrome P450	PF00067			iron ion binding; oxidation-reduction process; oxidoreductase activity, acting on paired donors, with incorporation or reduction of molecular oxygen; heme binding	GO:0055114,GO:0020037,GO:0016705,GO:0005506
HORVU4Hr1G012460	1			0	3.70259	1.27242	0	0	1.40684	2.22597	0	0	0	0	0	20.9525	16.6814	0	0	17.1125	19.6352	0	0	0	0	0	0.00546811	0.0138306	1	1	0.0115287	0.00371384	1	1	1	1	1	mitochondrial HSO70 2	HSC70-5,MTHSC70-2	DnaK family protein, putative, expressed			Hsp70 protein	PF00012		K04043
HORVU4Hr1G012700	1			0	0	0	0	0	2.20278	3.6127	0.424354	0.297066	0	0	0	0	0	0	0	19.6626	19.4567	13.5845	12.8548	0	0	0	1	1	1	1	0.00366549	0.00404077	0.0474677	0.0612259	1	1	1	Cysteine proteinases superfamily protein		thiol protease SEN102 precursor, putative, expressed		C1	Papain family cysteine protease; Cathepsin propeptide inhibitor domain (I29)	PF00112; PF08246		K16292	cysteine-type peptidase activity; proteolysis	GO:0008234,GO:0006508
HORVU4Hr1G018590	1			0.910682	0	2.33458	0.524553	0.216517	0.652263	3.19539	2.0992	1.85552	0	0	1.84942	-3.55573	2.6806	-1.75855	-2.49041	-1.53602	3.59897	3.79	3.04896	-3.19173	-3.00949	1.93988	0.441778	0.496568	0.703409	0.543571	0.705385	0.361015	0.335926	0.439157	0.48991	0.515028	0.62332			OsFBX361 - F-box domain containing protein, expressed
HORVU4Hr1G020140	1			0.435435	0	0	0	0.783343	2.31431	0	0	1.0421	2.99477	0	3.46725	-1.63444	-1.53342	-1.26011	1.4555	4.56592	-1.31055	-1.6824	2.38718	5.98463	-1.08821	5.64121	0.819298	0.810507	0.860194	0.818076	0.467926	0.837632	0.792499	0.705016	0.393271	0.879108	0.369679	Nucleic acid-binding proteins superfamily		expressed protein
HORVU4Hr1G023730	1			0	5.42728	1.4809	0	0.871029	1.05914	0	0	1.42986	0	0	1.81895	8.17436	5.53441	0	3.52677	4.16851	0	0	5.37427	0	0	6.58249	0.278481	0.413821	1	0.60381	0.538889	1	1	0.427523	1	1	0.330877	cytochrome P450, family 79, subfamily B, polypeptide 3	CYP79B3	cytochrome P450, putative, expressed			Cytochrome P450	PF00067			iron ion binding; oxidation-reduction process; oxidoreductase activity, acting on paired donors, with incorporation or reduction of molecular oxygen; heme binding	GO:0055114,GO:0020037,GO:0016705,GO:0005506
HORVU4Hr1G027580	1			4.19581	0	0	0	0	0	0	1.4603	1.78786	0	0	0	-8.46316	-8.36223	-8.08883	-8.30316	-8.33676	-8.13936	-3.08497	-2.06746	-8.09917	-7.91693	-8.085	0.264704	0.216521	0.28642	0.219784	0.217924	0.229017	0.643704	0.756476	0.285804	0.296784	0.232141	GTP-binding protein Obg/CgtA		spo0B-associated GTP-binding protein, putative, expressed			50S ribosome-binding GTPase; GTP1/OBG	PF01018; PF01926			GTP binding	GO:0005525
HORVU4Hr1G043900	1			0	0	2.55149	0	2.85557	0	0	0	0	0	0	0	0	21.7317	0	22.6475	0	0	0	0	0	0	0	1	0.00131934	1	0.000816242	1	1	1	1	1	1	1	Protein of unknown function (DUF793)	BPS1	expressed protein
HORVU4Hr1G051780	1			0	0	0.939278	0	1.56722	1.93317	2.50413	0.95144	2.12038	0	0	0	0	3.75852	0	5.80783	6.93257	6.53924	3.14064	6.68619	0	0	0	1	0.527612	1	0.327434	0.242093	0.269978	0.598282	0.259281	1	1	1	late embryogenesis abundant protein, putative / LEA protein, putative; embryonic cell protein 63	ATECP63,ECP63	late embryogenesis abundant protein 1, putative, expressed			Late embryogenesis abundant protein	PF02987
HORVU4Hr1G052880	1			0	4.61786	0	1.54243	2.51187	1.18401	0	0	1.73516	3.46481	0	1.47244	8.88747	0	4.64946	5.86294	4.58406	0	0	6.32586	8.66217	0	5.50686	0.122636	1	0.421387	0.257967	0.377342	1	1	0.222026	0.132448	1	0.288303	AINTEGUMENTA-like 5	AIL5,CHO1,EMK	AP2 domain containing protein, expressed			; AP2 domain	PF00847			DNA-binding transcription factor activity; regulation of transcription, DNA-templated; multicellular organism development	GO:0007275,GO:0006355,GO:0003700; GO:0006355,GO:0003700,GO:0007275
HORVU4Hr1G058090	1			1.40773	4.00284	1.9128	0	0	0	0	0	1.3822	2.75893	0	0.74206	2.315	1.56712	-4.8368	-5.05108	-5.08468	-4.88728	-5.25913	-0.0830347	1.92731	-4.6649	-2.26786	0.756234	0.814312	0.524154	0.455795	0.452804	0.470539	0.43745	0.99008	0.796103	0.539005	0.735659	NAD(P)-binding Rossmann-fold superfamily protein		3-oxoacyl-reductase, chloroplast precursor, putative, expressed
HORVU4Hr1G059280	1			1.99307	0	1.34987	2.8246	0	0	1.05937	0.966786	1.99297	2.22464	0	1.89306	-7.02234	-1.99461	0.250209	-6.86231	-6.89591	-2.94684	-3.2612	0.000234726	-0.987995	-6.47611	-0.303791	0.336183	0.755751	0.972128	0.291824	0.289468	0.646457	0.611677	0.999971	0.890335	0.375118	0.962177			seed maturation protein PM41, putative, expressed
HORVU4Hr1G062010	1			2.71844	0	2.23554	0	0.414174	0	1.86993	2.00563	1.62273	0	2.33627	1.1862	-5.17894	1.17353	-4.80461	-3.93561	-5.05247	1.46785	1.88352	0.707251	-4.81494	1.08759	-0.682532	0.341128	0.802796	0.377165	0.414933	0.296479	0.754754	0.688409	0.88042	0.376139	0.836066	0.884954	plantacyanin	ARPN	plastocyanin-like domain containing protein, putative, expressed			Plastocyanin-like domain	PF02298			electron transfer activity	GO:0009055
HORVU4Hr1G067400	1			0	2.7625	0	0	2.82592	1.07534	0.637565	0.25754	0.297066	2.70794	0	0.384885	7.23778	0	0	6.36888	4.22286	2.63735	1.00587	1.14958	7.12628	0	1.43208	0.267237	1	1	0.277183	0.472351	0.656232	0.866272	0.847386	0.274765	1	0.810525
HORVU4Hr1G069940	1			1.53001	3.02682	1.15638	0	0	0.941072	0	0	2.43267	0	3.0549	0	2.09	-1.19496	-18.3741	-20.2237	-1.92501	-19.8316	-20.4799	2.76243	-18.3934	2.14668	-19.7369	0.779229	0.858075	0.0155141	0.00281972	0.773614	0.00340239	0.00248977	0.678708	0.0154061	0.773427	0.00355856	formin homolog 6	ATFH6,FH6	formin-like protein 6 precursor, putative, expressed			Formin Homology 2 Domain	PF02181
HORVU4Hr1G077570	1			0	0	1.93087	1.03652	2.78351	0	1.71901	0	1.6632	0	2.84136	0	0	4.55955	3.42804	6.90005	0	6.27489	0	6.10345	0	7.39847	0	1	0.426373	0.59341	0.227685	1	0.272807	1	0.286112	1	0.245309	1
HORVU4Hr1G079580	1			1.92716	0	1.48787	0	0	2.46724	0	0.284869	3.08536	0	0	1.9049	-4.89321	0.571039	-4.51888	-4.73315	1.44438	-4.56934	-3.97941	2.25616	-4.52921	-4.34697	1.86092	0.443633	0.918428	0.479276	0.405566	0.795469	0.422011	0.484381	0.685444	0.478271	0.496153	0.738381	myb domain protein 305; myb domain protein 61; myb domain protein 50	ATMYB71,MYB305; ATMYB61,MYB61; AtMYB50,MYB50	myb-related protein Hv33, putative, expressed			Myb-like DNA-binding domain	PF00249
HORVU4Hr1G087800	1			0.265405	4.53411	0.312654	0	0.989312	1.97339	2.5977	0.338564	3.27866	0	0	1.08689	6.80101	0.193503	-0.49498	3.00439	5.16848	4.99903	0.0445237	5.61386	-0.505318	-0.323077	3.29379	0.0753677	0.957756	0.903539	0.390914	0.136023	0.149647	0.990276	0.105153	0.901534	0.936951	0.346313	Bifunctional inhibitor/lipid-transfer protein/seed storage 2S albumin superfamily protein		LTPL114 - Protease inhibitor/seed storage/LTP family protein precursor, expressed			Hydrophobic seed protein	PF14547
HORVU4Hr1G088130	1			1.2749	2.61911	0.669336	0.524553	0	0	1.96622	0.535283	0	3.72155	2.56527	0	2.06717	-2.12591	-2.98862	-4.62449	-4.65808	2.15694	-2.70057	-4.68883	4.30258	1.95623	-4.40633	0.750685	0.717355	0.653508	0.435937	0.43261	0.710985	0.64671	0.429579	0.50822	0.763732	0.457894	uvrB/uvrC motif-containing protein		hemimethylated DNA binding domain containing protein, expressed
HORVU4Hr1G088670	1			0.97436	4.3922	1.16919	0	0.89751	0.640179	1.73486	1.40856	0	3.1722	0	0	3.84969	0.660435	-3.40863	-0.276816	-1.23641	2.44881	1.43236	-3.68724	4.19601	-3.23673	-3.40474	0.543125	0.907456	0.599481	0.961264	0.829067	0.665847	0.800687	0.523952	0.507461	0.618017	0.556237			; expressed protein
HORVU5Hr1G005190	1			0	0	0	0	1.92234	1.07534	0	0	0.871829	0	3.27394	0	0	0	0	6.90086	4.22271	0	0	3.52018	0	8.27653	0	1	1	1	0.307946	0.533584	1	1	0.604352	1	0.272549	1	osmotin 34	ATOSM34,OSM34	thaumatin, putative, expressed			Thaumatin family	PF00314
HORVU5Hr1G007880	1			0	3.42722	0	0	0	1.16241	0.314129	0.25754	0.297066	2.92002	0	0	8.58612	0	0	0	4.51214	1.37766	1.00581	1.14952	7.55901	0	0	0.254962	1	1	1	0.505716	0.841004	0.883557	0.867065	0.316354	1	1			expressed protein
HORVU5Hr1G010150	1			1.38815	1.67355	2.03266	1.99862	1.32795	2.85225	1.11764	0	3.98815	0	3.21946	0	-0.295339	1.99736	0.410782	-1.24566	1.1291	-0.86833	-5.19441	3.03674	-4.78244	2.92789	-4.7682	0.948846	0.626506	0.928829	0.763351	0.783393	0.833495	0.223433	0.459172	0.319474	0.52314	0.263757			expressed protein			; Protein of unknown function (DUF1618)	PF07762
HORVU5Hr1G013770	1			0.675942	0.899129	0.950217	0.560447	1.12088	1.38927	1.06054	2.65394	0.886635	3.27276	1.60067	1.64861	-0.26209	0.218213	-0.858128	1.55849	0.85459	0.0662657	4.70322	0.132647	4.37091	1.99214	1.40546	0.92128	0.925441	0.761666	0.491617	0.709244	0.977655	0.0340674	0.954783	0.0754984	0.42783	0.537219	ATP-citrate lyase A-3	ACLA-3	ATP-grasp domain containing protein, expressed
HORVU5Hr1G021840	1			0	0	0	0	0	2.45864	0	4.57352	0	0	0	2.64868	0	0	0	0	20.6095	0	21.7579	0	0	0	21.1819	1	1	1	1	0.0023205	1	0.0013009	1	1	1	0.00174517	Major facilitator superfamily protein		unc-93 homolog A, putative, expressed
HORVU5Hr1G024650	1			4.69545	0.904199	1.42392	0	0	0.74567	0.368151	0.592006	2.06891	0	0	1.6425	-4.58872	-2.30417	-7.19257	-7.40684	-4.60513	-6.28126	-5.21739	-1.6961	-7.20291	-7.02067	-1.62113	0.368627	0.609725	0.169525	0.111473	0.312601	0.1771	0.254814	0.706857	0.168913	0.179953	0.719317
HORVU5Hr1G024860	1			0.508911	2.81316	2.82402	0	0	0.968953	0	1.35058	0.714559	0	0	2.39477	5.28069	4.44241	-1.59404	-1.80829	1.79994	-1.64449	3.06261	0.876807	-1.60438	-1.42214	4.1967	0.425892	0.455185	0.814241	0.765406	0.763035	0.786114	0.606992	0.883668	0.813059	0.833964	0.480633	Pseudouridine synthase family protein		RNA pseudouridine synthase, putative, expressed			RNA pseudouridylate synthase	PF00849			pseudouridine synthesis; RNA binding; RNA modification; pseudouridine synthase activity	GO:0009982,GO:0009451,GO:0003723,GO:0001522
HORVU5Hr1G026240	1			3.25746	0	0	0	0	0	0	0	0	0	0	2.908	-24.1941	-24.6739	-23.8491	-24.6246	-24.6579	-24.5283	-24.7644	-24.6742	-23.8619	-23.6754	-1.04455	0.00142907	0.000265505	0.00167091	0.000273135	0.000267959	0.000288637	0.000252024	0.000265463	0.00166129	0.0018064	0.875427	Fibronectin type III domain-containing protein	VIL1,VRN5	Fibronectin type III domain containing protein, expressed			Fibronectin type III domain	PF00041			protein binding	GO:0005515
HORVU5Hr1G028980	1			1.76874	0	0	0	0	2.2158	0	0	0	0	3.78055	0	-6.33498	-6.23402	-5.96065	-6.17495	1.36532	-6.01115	-6.383	-6.23929	-5.97099	2.87061	-5.95679	0.403928	0.357067	0.432272	0.361641	0.837743	0.374517	0.345692	0.35666	0.431475	0.70011	0.378852	Pseudouridine synthase family protein		tRNA pseudouridine synthase family protein, putative, expressed			tRNA pseudouridine synthase	PF01416			pseudouridine synthesis; RNA binding; RNA modification; pseudouridine synthase activity	GO:0009982,GO:0009451,GO:0003723,GO:0001522
HORVU5Hr1G029820	1			0	0	2.74165	0	2.47893	2.06608	0	0	0	0	1.4823	1.73077	0	20.7308	0	17.7258	18.6889	0	0	0	0	15.8617	17.6636	1	0.00218461	1	0.00883635	0.0057534	1	1	1	1	0.0360671	0.00908344	; ferredoxin/thioredoxin reductase subunit A (variable subunit) 2	FTRA2	; ferredoxin-thioredoxin reductase, variable chain, putative, expressed			; Ferredoxin thioredoxin reductase variable alpha chain	PF02941			lipoate biosynthetic process; photosynthesis; lipoate synthase activity; 4 iron, 4 sulfur cluster binding	GO:0015979,GO:0051539,GO:0016992,GO:0009107
HORVU5Hr1G046290	1			3.73176	0	0	0	0	0	0	0.25754	2.32187	0	0	0.74206	-7.75519	-7.65424	-7.38086	-7.59517	-7.62877	-7.43137	-6.84145	-1.41699	-7.39119	-7.20896	-4.81196	0.30679	0.258003	0.330726	0.261695	0.259591	0.272123	0.312012	0.831699	0.330049	0.342113	0.473394			transposon protein, putative, Pong sub-class, expressed			; No apical meristem-associated C-terminal domain	PF14303
HORVU5Hr1G053450	1			0.660149	2.74456	2.3826	0	0	0.307171	0	0	2.27426	0	1.4823	0.847887	4.47983	3.79797	-15.8655	-17.3439	-1.71503	-16.8422	-17.5651	5.24794	-15.8892	1.78882	0.715821	0.519574	0.542248	0.025473	0.00621607	0.786727	0.00788352	0.0055874	0.399565	0.0252541	0.797767	0.909065	ENHANCED DOWNY MILDEW 2	EDM2	EDM2, putative, expressed			Cytosine specific DNA methyltransferase replication foci domain	PF12047
HORVU5Hr1G054400	1			0	0	2.50348	0	0.89751	1.12085	0	0	0	0	0	0	0	20.9091	0	15.8489	16.6221	0	0	0	0	0	0	1	0.00200067	1	0.0196726	0.0142387	1	1	1	1	1	1	Ca2+ activated outward rectifying K+ channel 6	ATKCO6,ATTPK3,KCO6,TPK3	potassium channel protein, putative, expressed			Ion channel	PF07885
HORVU5Hr1G056580	1			0	2.16764	3.81406	0	1.11403	2.59082	0	0.424354	2.32513	0	0	1.28564	6.00698	8.02687	0	3.73918	6.04403	0	1.70831	7.23961	0	0	4.91123	0.228115	0.0733316	1	0.408124	0.17807	1	0.710977	0.106391	1	1	0.275101	Leucine-rich repeat transmembrane protein kinase		receptor-like protein kinase 2, putative, expressed			Protein tyrosine kinase	PF07714			protein kinase activity; protein phosphorylation	GO:0006468,GO:0004672
HORVU5Hr1G056870	1			3.38559	2.00068	0	0	0	0	3.87796	0	2.01083	0	0	0	-0.370644	-5.83056	-5.5572	-5.77149	-5.80509	2.26845	-5.97954	1.14554	-5.56753	-5.3853	-5.55333	0.959177	0.375294	0.45115	0.380151	0.377384	0.72593	0.363216	0.859516	0.450308	0.465273	0.398421	3-ketoacyl-CoA synthase 4; 3-ketoacyl-CoA synthase 17; 3-ketoacyl-CoA synthase 16	KCS4; KCS17; KCS16	3-ketoacyl-CoA synthase precursor, putative, expressed			3-Oxoacyl-[acyl-carrier-protein (ACP)] synthase III C terminal; FAE1/Type III polyketide synthase-like protein	PF08392; PF08541		K15397	membrane; fatty acid biosynthetic process; lipid biosynthetic process; transferase activity, transferring acyl groups other than amino-acyl groups	GO:0016747,GO:0008610,GO:0016020,GO:0006633
HORVU5Hr1G066150	1			0	0	0	0	0	0	2.57204	0	0	0	0.948127	2.70176	0	0	0	0	0	21.2151	0	0	0	15.5329	21.6075	1	1	1	1	1	0.00171648	1	1	1	0.0411162	0.00140599	O-methyltransferase family protein		O-methyltransferase, putative, expressed			O-methyltransferase domain; Dimerisation domain	PF00891; PF08100			protein dimerization activity; O-methyltransferase activity	GO:0046983,GO:0008171
HORVU5Hr1G069140	1			0	0	2.42765	0	2.11773	0	2.3306	0	0	0	0	1.35031	0	20.0859	0	19.1471	0	19.792	0	0	0	0	16.7722	1	0.00299339	1	0.00466604	1	0.00344672	1	1	1	1	0.0133256	alpha/beta-Hydrolases superfamily protein		gibberellin receptor GID1L2, putative, expressed			Carboxylesterase family	PF00135
HORVU5Hr1G070620	1			1.8373	0	2.39351	0	1.40985	0	0	0.646218	0	0	0	0	-6.54611	1.69164	-6.17178	-1.33077	-6.41968	-6.22228	-3.96976	-6.45043	-6.18212	-5.99988	-6.16793	0.388419	0.79968	0.416122	0.84196	0.342896	0.357941	0.554194	0.340589	0.415342	0.429225	0.362156
HORVU5Hr1G070650	1			1.65155	0	2.69741	0	1.05458	1.26911	0.902378	1.613	0	0	0	2.45615	-19.4349	0.0581512	-18.8667	-1.90257	-1.20577	-2.43356	-1.68803	-23.753	-18.8833	-18.6004	2.45333	0.00201279	0.991542	0.00271715	0.729593	0.826269	0.65913	0.758779	2.25624e-05	0.00269383	0.00311931	0.654439	calmodulin-like 41	CML41	EF hand family protein, putative, expressed			EF hand	PF00036		K13448	calcium ion binding	GO:0005509
HORVU5Hr1G070680	1			0	0	0	0	1.67922	1.30805	0	0	0	0	0	3.7593	0	0	0	6.15452	4.98474	0	0	0	0	0	7.93009	1	1	1	0.363347	0.461938	1	1	1	1	1	0.241261			expressed protein
HORVU5Hr1G074970	1			0	0	0	0	0	0	0	0	2.93646	0	0	0	0	0	0	0	0	0	0	24.2341	0	0	0	1	1	1	1	1	1	1	0.000341263	1	1	1	phragmoplast-associated kinesin-related protein, putative	KINESIN-12B,PAKRP1L	Kinesin motor domain domain containing protein, expressed				PF06548			microtubule motor activity; kinesin complex; microtubule-based movement	GO:0007018,GO:0005871,GO:0003777
HORVU5Hr1G076370	1			0.978998	0.461563	2.31138	0	0.216517	0.652263	2.43365	1.96289	0	0	0	0.847887	-1.54173	2.67383	-16.4947	-2.58453	-1.00825	5.33138	3.9022	-17.8448	-16.5214	-16.1132	0.323398	0.743597	0.508138	0.000475404	0.53827	0.808274	0.186162	0.333466	2.14516e-05	0.000465404	0.000641505	0.936983			OsSPL18 - SBP-box gene family member, expressed
HORVU5Hr1G080210	1			1.54513	0	1.67011	2.20692	1.47481	1.38227	0	0.646218	2.33649	0	0	2.92805	-5.64361	0.388147	0.35366	-0.215832	-0.512995	-5.31975	-3.0638	1.01558	-5.27961	-5.09737	0.808479	0.357615	0.94206	0.952781	0.967787	0.923549	0.330179	0.569901	0.849122	0.389466	0.406041	0.879658	TCP family transcription factor		TCP family transcription factor, putative, expressed			TCP family transcription factor	PF03634
HORVU5Hr1G085940	1			0	0	0	0	0	0	0	1.93795	0	0	4.18999	1.96786	0	0	0	0	0	0	18.9411	0	0	22.1159	19.0323	1	1	1	1	1	1	0.00513183	1	1	0.00336336	0.00492555	NB-ARC domain-containing disease resistance protein	RPP13	NB-ARC domain containing protein, expressed; NBS-LRR type disease resistance protein, putative, expressed			NB-ARC domain	PF00931			ADP binding	GO:0043531
HORVU5Hr1G086830	1			2.94261	1.73038	0	0	1.19213	0	2.52616	1.20819	0	0	0	0	-0.532147	-20.2196	-18.4452	-0.995443	-20.1513	3.12816	-0.936854	-20.2749	-18.4715	-18.0515	-19.5231	0.943179	0.00282664	0.0151231	0.881592	0.00292121	0.639035	0.888463	0.00275206	0.0149792	0.0174275	0.00393752	MATE efflux family protein		MATE efflux family protein, putative, expressed			; MatE	PF01554		K03327	membrane; drug transmembrane transport; drug transmembrane transporter activity; antiporter activity; transmembrane transport	GO:0055085,GO:0016020,GO:0015297,GO:0015238,GO:0006855
HORVU5Hr1G096990	1			0	0	0	0	0	0	2.8491	2.12946	0	1.18496	0	0	0	0	0	0	0	22.0808	19.9084	0	16.1837	0	0	1	1	1	1	1	0.00110063	0.00326201	1	0.0327138	1	1	cytochrome P450, family 81, subfamily D, polypeptide 2	CYP81D2	cytochrome P450, putative, expressed			Cytochrome P450	PF00067			iron ion binding; oxidation-reduction process; oxidoreductase activity, acting on paired donors, with incorporation or reduction of molecular oxygen; heme binding	GO:0055114,GO:0020037,GO:0016705,GO:0005506
HORVU5Hr1G110410	1			0	0.437567	0.740449	0	0	0	1.8233	0.424354	0.714559	0	3.0549	1.91086	1.5182	3.03296	0	0	0	6.59675	1.6983	2.93613	0	7.83275	6.86486	0.843222	0.655794	1	1	1	0.329817	0.804266	0.666252	1	0.299137	0.310502	AGAMOUS-like 62; AGAMOUS-like 61	AGL62; AGL61,DIA	OsMADS75 - MADS-box family gene with M-alpha type-box, expressed			SRF-type transcription factor (DNA-binding and dimerisation domain)	PF00319			DNA binding; protein dimerization activity	GO:0046983,GO:0003677
HORVU5Hr1G112770	1			2.45877	2.4778	0	2.67103	2.22269	0	0	0.832837	2.70816	0	1.50243	0	0.920637	-5.53939	1.31841	0.992015	-5.51392	-5.31652	-3.00753	0.703325	-5.2764	-1.1718	-5.26216	0.83825	0.187023	0.770029	0.80581	0.189058	0.205387	0.463523	0.861656	0.264505	0.79653	0.210059	histidine kinase 5	AHK5,CKI2,HK5	histidine kinase, putative, expressed
HORVU5Hr1G113110	1			0	0	2.11679	0	0	0	2.00447	0	0	0	0	1.83532	0	7.4919	0	0	0	7.1507	0	0	0	0	6.63381	1	0.268269	1	1	1	0.290737	1	1	1	1	0.32711	NB-ARC domain-containing disease resistance protein	RPP13	MLA10, putative, expressed			NB-ARC domain	PF00931			ADP binding	GO:0043531
HORVU5Hr1G114800	1			0	0	3.80916	0	1.39159	0.778912	0	2.42432	3.32962	0	0	3.9712	0	7.88765	0	5.26074	3.17315	0	5.70613	7.88815	0	0	8.11378	1	0.0801875	1	0.244481	0.486509	1	0.206255	0.0801699	1	1	0.0719036	strictosidine synthase-like 3; Calcium-dependent phosphotriesterase superfamily protein	SSL3	strictosidine synthase, putative, expressed
HORVU5Hr1G120690	1			1.09532	0.437567	1.22998	0	0.647461	0.968953	1.61351	3.59601	0	0	0	1.25375	-2.0631	1.15146	-3.11548	-0.881997	0.278599	2.3682	4.05722	-3.39408	-3.12582	-2.94358	1.23116	0.734606	0.828369	0.608824	0.869415	0.95827	0.655225	0.443782	0.531584	0.607636	0.628729	0.816771	DNA/RNA polymerases superfamily protein; calmodulin-binding family protein		expressed protein; calmodulin-binding protein, putative, expressed
HORVU5Hr1G121130	1			1.16809	0	0	1.33295	0.772122	0.941072	1.23282	1.97111	0	3.06248	0	1.89381	-4.43661	-4.33563	-0.364788	-1.36026	-0.767291	0.215567	2.51952	-4.3409	3.3199	-3.89038	2.28359	0.550849	0.513414	0.96029	0.835962	0.906796	0.973718	0.699662	0.512902	0.649221	0.60094	0.726653	AP2/B3-like transcriptional factor family protein		B3 DNA binding domain containing protein, expressed
HORVU5Hr1G121170	1			2.7235	2.53375	1.4809	0.825037	0.989706	1.74402	2.06163	1.26048	3.16093	0	0	0	0.206836	-1.02635	-3.71558	-2.64587	-1.59487	0.762263	-1.72617	1.34457	-6.10562	-5.92338	-6.09138	0.965614	0.81126	0.44868	0.540588	0.710933	0.858996	0.688314	0.753919	0.222457	0.236569	0.170657	; Protein of unknown function (DUF594)		expressed protein			Domain of unknown function (DUF4220); Protein of unknown function, DUF594	PF04578; PF13968
HORVU5Hr1G122040	1			0	1.72037	1.99425	0	0	0	0	2.40694	0	0	0	0	17.1578	19.2308	0	0	0	0	20.4815	0	0	0	0	0.0231157	0.00449078	1	1	1	1	0.00247078	1	1	1	1	plantacyanin	ARPN	plastocyanin-like domain containing protein, putative, expressed			Plastocyanin-like domain	PF02298			electron transfer activity	GO:0009055
HORVU5Hr1G124430	1			0	0	2.20823	0	0.832159	1.3958	0.574206	0	0.377782	3.71286	1.70689	0	0	18.822	0	14.4223	16.3172	13.4091	0	12.4314	20.2137	15.0835	0	1	0.00127091	1	0.014154	0.00527469	0.0235843	1	0.0368907	0.00188097	0.0211552	1	30S ribosomal protein, putative		plastid-specific 30S ribosomal protein 1, chloroplast precursor, putative, expressed			Sigma 54 modulation protein / S30EA ribosomal protein; Sigma 54 modulation/S30EA ribosomal protein C terminus	PF02482; PF16321			primary metabolic process	GO:0044238
HORVU5Hr1G125730	1			0.265405	2.79995	1.6302	0	0	0	0.378258	1.66147	0	3.19047	0	0	6.35247	3.47102	-0.49526	-0.709497	-0.743096	0.416078	5.13516	-0.773838	7.14628	-0.323361	-0.491339	0.399748	0.608707	0.94857	0.917714	0.913832	0.951688	0.448133	0.910282	0.343447	0.966407	0.942963	zinc ion binding		vacuolar protein sorting-associated protein 18, putative, expressed
HORVU6Hr1G000060	1			1.75717	3.21431	0	0	0	3.02901	0.637565	0.284869	2.79934	0	0	0	1.76433	-6.19875	-5.9254	-6.13968	0.32775	-3.75239	-5.38595	0.953348	-5.93574	-5.7535	-5.92152	0.762203	0.24623	0.323754	0.25076	0.949921	0.478258	0.31369	0.855003	0.322911	0.33799	0.267993	O-methyltransferase 1	ATOMT1,OMT1	O-methyltransferase, putative, expressed			Dimerisation domain	PF08100			protein dimerization activity	GO:0046983
HORVU6Hr1G012500	1			0	2.46715	0	0.872002	1.52323	0	0	2.47158	0	3.03769	0	0	18.0897	0	14.434	17.1292	0	0	20.0251	0	17.0541	0	0	0.0165098	1	0.0577701	0.0114323	1	1	0.00308151	1	0.0239321	1	1	DNA binding		transposon protein, putative, Pong sub-class, expressed
HORVU6Hr1G013060	1			0.97436	0	1.99593	0	2.56781	3.27348	2.45118	1.28987	2.32426	1.75693	1.179	0	-3.77566	3.25595	-3.40133	1.59074	3.18674	1.85769	0.28148	2.84548	1.26121	-0.78367	-3.39741	0.326243	0.309188	0.376492	0.62063	0.319635	0.563002	0.930585	0.3744	0.725809	0.832629	0.318678	Protein kinase superfamily protein		protein kinase domain containing protein, expressed			Protein tyrosine kinase	PF07714			protein kinase activity; protein phosphorylation	GO:0006468,GO:0004672
HORVU6Hr1G016570	1			1.42766	0	5.13662	0	0	1.07534	1.86172	1.23504	0.479331	0	0	0	-5.27403	2.50963	-4.8997	-5.11398	-1.14333	1.34869	-0.614832	-3.41189	-4.91003	-4.7278	-4.89582	0.458814	0.687478	0.491313	0.42042	0.854985	0.828906	0.921621	0.589623	0.4904	0.506642	0.440516	Calmodulin binding protein-like; Calmodulin-binding protein		calmodulin binding protein, putative, expressed			Calmodulin binding protein-like	PF07887			calmodulin binding; response to stress	GO:0006950,GO:0005516
HORVU6Hr1G017960	1			1.56759	0	0.299579	0	1.62647	2.67445	0	0	2.32247	0	0	2.91925	-19.4467	-4.84469	-18.8866	0.188267	0.337164	-19.915	-20.3037	2.31202	-18.9044	-18.6405	4.11113	0.0104204	0.474279	0.0128547	0.977493	0.959698	0.0032681	0.00271101	0.728818	0.0127702	0.0140745	0.537529	ribonuclease 2	RNS2	ribonuclease T2 family domain containing protein, expressed			Ribonuclease T2 family	PF00445			RNA binding; ribonuclease T2 activity	GO:0033897,GO:0003723
HORVU6Hr1G022310	1			1.786	3.02292	0	0	2.34026	0	2.15939	0.646218	2.56078	0	0	0	1.28685	-6.2884	-6.01505	-0.168491	-6.26293	-1.13741	-3.80992	0.659023	-6.02539	-5.84315	-6.01117	0.83225	0.257951	0.335225	0.975283	0.259884	0.834505	0.487624	0.903497	0.334395	0.34922	0.27953	Leucine-rich repeat transmembrane protein kinase protein; Leucine-rich repeat protein kinase family protein; root hair specific 6;	RHS6	protein kinase domain containing protein, expressed;			Malectin-like domain; Protein tyrosine kinase; Leucine rich repeat; Protein kinase domain;	PF00069; PF07714; PF12819; PF13855			protein binding; protein kinase activity; protein phosphorylation; ATP binding	GO:0005515,GO:0006468,GO:0004672; GO:0006468,GO:0005524,GO:0004672; GO:0006468,GO:0004672
HORVU6Hr1G022990	1			3.57996	1.46993	3.13871	1.70458	0	2.50319	0.368151	1.56419	0.297066	2.93303	0	0.944739	-1.9178	0.424214	-1.38937	-6.15048	-0.0748974	-5.02489	-2.00665	-5.25303	1.18353	-5.76432	-2.63599	0.584865	0.891606	0.691955	0.0641603	0.980822	0.130457	0.522355	0.113886	0.733625	0.125237	0.405423	ATP synthase epsilon chain		ATP synthase epsilon chain, putative, expressed; ATP synthase F1, epsilon subunit family protein, expressed			ATP synthase, Delta/Epsilon chain, long alpha-helix domain; ATP synthase, Delta/Epsilon chain, beta-sandwich domain	PF00401; PF02823		K02114	proton-transporting ATPase activity, rotational mechanism; proton-transporting ATP synthase activity, rotational mechanism; ATP synthesis coupled proton transport; proton-transporting ATP synthase complex, catalytic core F(1)	GO:0046961,GO:0046933,GO:0045261,GO:0015986
HORVU6Hr1G023390	1			1.85247	0	5.66343	0	0.871029	3.41555	1.34947	1.67675	0	0	0	0	-6.59267	1.76083	-6.21834	-3.14922	0.652573	-1.56837	-0.541137	-6.49695	-6.22867	-6.04643	-6.21445	0.257807	0.727362	0.285819	0.536111	0.897223	0.756773	0.914747	0.21019	0.285019	0.299348	0.230699
HORVU6Hr1G043820	1			2.28095	4.02311	3.89498	0	2.1153	0.652263	0.378258	1.20819	3.80398	0	0	1.13463	0.656746	0.13116	-6.2068	-1.39564	-4.56492	-5.29545	-2.00242	1.35632	-6.21713	-6.03489	-2.25793	0.836882	0.96337	0.0757973	0.626849	0.130981	0.0858693	0.486287	0.634391	0.0753109	0.0842698	0.434953	ABC2 homolog 5	ATATH5,ATH5	ABC transporter, ATP-binding protein, putative, expressed			ABC transporter	PF00005			integral component of membrane; transporter activity; ATP binding; ATPase activity; transport	GO:0016887,GO:0005524,GO:0016021,GO:0006810,GO:0005215
HORVU6Hr1G057240	1			0	0.437567	4.47347	0.825037	1.12799	3.05091	2.56432	4.02538	0	3.68613	2.56527	1.1862	1.52117	8.6636	2.85178	3.44945	6.73412	6.50398	8.17588	0	9.10856	6.8322	4.58598	0.678218	0.00471385	0.419373	0.271059	0.0283061	0.034307	0.00766553	1	0.00698718	0.0436206	0.138979	EF-TU receptor; Leucine-rich repeat protein kinase family protein	EFR	receptor-like protein kinase precursor, putative, expressed; receptor kinase, putative, expressed			Protein kinase domain; Leucine rich repeat N-terminal domain; Leucine rich repeat; Protein tyrosine kinase	PF00069; PF07714; PF08263; PF13855			protein binding; protein kinase activity; ATP binding; protein phosphorylation	GO:0006468,GO:0005524,GO:0004672,GO:0005515; GO:0006468,GO:0004672
HORVU6Hr1G057580	1			1.73316	0	4.01551	0	0	0	0	0	0	0	0	0	-6.22519	2.85442	-5.85087	-6.06517	-6.09876	-5.90136	-6.27321	-6.12951	-5.8612	-5.67897	-5.84701	0.412138	0.668527	0.440813	0.370258	0.367613	0.383322	0.35407	0.365204	0.440006	0.454355	0.387719	Mitochondrial ribosomal protein L27		expressed protein			Mitochondrial ribosomal protein L27	PF09809		K17422
HORVU6Hr1G063950	1			1.33485	2.30149	0.615103	1.08887	1.06704	0.315838	1.32568	3.20415	1.39249	1.09518	0	0.654294	1.21785	-2.5277	-1.50959	-0.885771	-3.88841	-0.0236017	2.14766	0.187667	-1.49444	-4.43044	-2.35892	0.811942	0.587076	0.770538	0.847392	0.410363	0.995898	0.638897	0.967362	0.772732	0.404153	0.61278
HORVU6Hr1G078520	1			2.92345	2.21692	2.46238	0	1.05458	0.532438	1.54727	2.23969	0.799595	0	0	1.42586	-0.600327	-0.791889	-6.24359	-2.54012	-4.54139	-0.965511	-1.25445	-3.44919	-6.25392	-6.07168	-1.35084	0.903284	0.857805	0.224316	0.567404	0.315141	0.827177	0.776645	0.439618	0.22355	0.237335	0.760218	Integrase-type DNA-binding superfamily protein		AP2 domain containing protein, expressed			AP2 domain	PF00847			DNA-binding transcription factor activity; regulation of transcription, DNA-templated	GO:0006355,GO:0003700
HORVU6Hr1G079100	1			2.35912	0	1.77744	0	0	1.26911	2.07718	0	0	0	0	1.6615	-21.5873	-1.76709	-21.0169	-22.5591	-3.36266	-0.851183	-22.7317	-22.5404	-21.0339	-20.7585	-2.12535	0.00444285	0.790972	0.00561079	0.000856498	0.614408	0.898389	0.000781224	0.000865059	0.00557213	0.00622555	0.749965	alpha/beta-Hydrolases superfamily protein		protein with a conserved N-terminal region, putative, expressed			Alpha/beta hydrolase family	PF12695
HORVU6Hr1G079550	1			0.675942	1.92616	2.99121	0	1.36022	2.82847	1.64349	1.01263	0	0	0.559233	1.02105	2.70493	4.31705	-2.32132	1.35346	3.093	3.25675	0.504429	-2.5999	-2.33166	-0.737609	1.24548	0.515798	0.246806	0.596975	0.718841	0.407401	0.38306	0.893751	0.505572	0.595343	0.866384	0.74087	global transcription factor group A2	GTA02,GTA2	transcription elongation factor SPT5 homolog 1, putative, expressed			KOW motif; Early transcription elongation factor of RNA pol II, NGN section; Spt5 transcription elongation factor, acidic N-terminal;	PF00467; PF03439; PF11942		K15172
HORVU6Hr1G083000	1			0.750588	0.740763	3.01016	0.524553	0.633346	0	2.74182	3.69576	0	0	0	1.96786	-0.476464	2.79944	-1.1694	-0.495511	-2.84012	4.62379	4.6455	-2.87086	-2.60261	-2.42037	3.97952	0.915538	0.477131	0.799618	0.902123	0.488604	0.239548	0.237262	0.483911	0.572418	0.599606	0.311665	; glutathione S-transferase THETA 3	ATGSTT3,GST10C,GSTT3	expressed protein; transposon protein, putative, Pong sub-class, expressed			No apical meristem-associated C-terminal domain	PF14303
HORVU6Hr1G083980	1			3.59859	2.70823	0	2.91138	0	0	2.62195	0	0	0	0	0.733272	-2.22345	-22.9975	-1.80827	-23.0952	-22.9649	-0.331004	-23.205	-23.0384	-22.7749	-22.5301	-6.34704	0.765427	0.000676564	0.808275	0.00064171	0.000688571	0.960383	0.000604541	0.00066176	0.00268603	0.0029848	0.344328	dehydrin xero 1; Dehydrin family protein	XERO1; ATDI8,RAB18	dehydrin, putative, expressed			Dehydrin	PF00257			response to stress; response to water	GO:0009415,GO:0006950
HORVU6Hr1G084800	1			0	0	2.02553	0	0	0	2.70707	2.9045	0	0	0	0.74206	0	18.9598	0	0	0	21.0209	20.3486	0	0	0	14.782	1	0.00508688	1	1	1	0.00189167	0.00263569	1	1	1	0.0300268	Cytochrome C oxidase copper chaperone (COX17)		cytochrome c oxidase copper chaperone, putative, expressed			Cytochrome C oxidase copper chaperone (COX17)	PF05051		K02260	copper ion binding; mitochondrial intermembrane space; copper ion transport; copper chaperone activity	GO:0016531,GO:0006825,GO:0005758,GO:0005507
HORVU6Hr1G085600	1			0	2.81316	0.299579	0.524553	0	2.34652	1.97527	0.782318	0	0	4.07866	0	7.34113	1.15486	1.88823	0	5.55014	7.06101	3.18176	0	0	9.89658	0	0.223531	0.834985	0.760542	1	0.306362	0.192721	0.559864	1	1	0.100688	1	binding to TOMV RNA 1L (long form)	BTR1,BTR1L,BTR1S	KH domain containing protein, putative, expressed			KH domain	PF00013			RNA binding	GO:0003723
HORVU6Hr1G092400	1			1.65297	0.461563	1.26279	1.33295	0	1.92012	0	1.613	3.07998	0	0	2.41905	-4.49658	-2.04581	-1.90379	-5.81724	-0.157374	-5.65343	-1.6898	1.01875	-5.61331	-5.43107	1.21609	0.32417	0.600993	0.664092	0.151178	0.967706	0.163026	0.664976	0.792987	0.219102	0.234432	0.754088	MUTL-homologue 1	ATMLH1,MLH1	DNA mismatch repair protein Mlh1, putative, expressed
HORVU6Hr1G094170	1			0.31885	2.1372	3.39638	0	0	2.79157	3.39213	3.57708	1.15702	3.0065	0	1.35031	4.98151	6.47854	-0.495088	-0.709324	5.42545	6.4249	7.27832	2.47612	6.77393	-0.323184	4.15692	0.202136	0.0660894	0.905078	0.848511	0.124203	0.0684238	0.0388586	0.488948	0.0822208	0.937952	0.240685	NB-ARC domain-containing disease resistance protein; Disease resistance protein (CC-NBS-LRR class) family; HOPZ-ACTIVATED RESISTANCE 1	RPM1,RPS3; ; ZAR1	resistance protein LR10, putative, expressed			NB-ARC domain	PF00931		K13457	ADP binding	GO:0043531
HORVU7Hr1G001300	1			3.22379	4.70979	1.61369	0	0.953023	0	0	1.58868	0.799595	4.36955	0	0	2.5375	-2.67464	-8.15777	-4.80982	-8.40569	-8.20829	-2.75204	-5.36663	1.85579	-7.98587	-8.15394	0.733393	0.688352	0.282331	0.472077	0.21414	0.225096	0.679817	0.422952	0.803282	0.292596	0.228182	; GRAS family transcription factor	ATHAM3,HAM3	; scarecrow, putative, expressed			; GRAS domain family	PF03514
HORVU7Hr1G010660	1			1.66568	0	3.27605	0	1.3092	0	0	0.542409	1.19068	2.59368	0	0	-6.01827	0.920661	-5.64393	-1.11553	-5.89182	-5.69442	-4.33931	-2.29868	0.781532	-5.47203	-5.64006	0.363749	0.873625	0.394351	0.84744	0.318321	0.334805	0.460828	0.692484	0.90389	0.408912	0.339439			expressed protein
HORVU7Hr1G020900	1			0	0	0	0	0	0	0	3.87342	1.12626	0	0	3.29743	0	0	0	0	0	0	8.06529	4.3937	0	0	7.15613	1	1	1	1	1	1	0.233297	0.51702	1	1	0.290378	Protein of unknown function (DUF594)		expressed protein			Protein of unknown function, DUF594; Domain of unknown function (DUF4220)	PF04578; PF13968
HORVU7Hr1G022090	1			0	2.92555	2.24616	0	2.35851	0	0.902378	0	1.76986	0	0	2.16673	18.6827	18.9968	0	19.3362	0	14.7437	0	17.5455	0	0	18.7562	0.0132614	0.00499627	1	0.00426982	1	0.030042	1	0.00954479	1	1	0.00558023
HORVU7Hr1G024070	1			2.06409	0	0	0	0	1.92968	3.15042	2.97811	1.94054	0	2.0578	0	-5.38849	-5.28749	-5.01415	-5.22842	-0.467966	1.34928	1.08189	1.47522	-5.02449	0.292817	-5.01026	0.340192	0.292908	0.374795	0.298334	0.923934	0.782686	0.824957	0.762939	0.373811	0.957363	0.31895	RING/U-box superfamily protein		expressed protein
HORVU7Hr1G024280	1			3.47662	1.54438	0	0	0	0.832132	3.10673	0	0.974757	0	0	1.9837	-2.30736	-6.76787	-6.49453	-6.7088	-3.5855	0.568314	-6.91685	-3.81091	-6.50486	-6.32262	0.126855	0.665407	0.166907	0.238124	0.170641	0.45479	0.904874	0.157763	0.427623	0.237377	0.250777	0.978724	chitinase A	ATCHIA,CHIA	glycosyl hydrolase, putative, expressed			Glycosyl hydrolases family 18	PF00704		K01183	hydrolase activity, hydrolyzing O-glycosyl compounds; carbohydrate metabolic process	GO:0005975,GO:0004553
HORVU7Hr1G024320	1			0	0	0	0	0	0	0	2.33989	2.01952	0	0	0	0	0	0	0	0	0	20.8837	19.9164	0	0	0	1	1	1	1	1	1	0.00202679	0.00325247	1	1	1	tyrosylprotein sulfotransferase	TPST	expressed protein							integral component of membrane; sulfotransferase activity	GO:0016021,GO:0008146
HORVU7Hr1G027550	1			4.28946	5.23461	0	0	0	2.20714	0	0.284869	0.857112	3.74284	0	2.54477	0.50771	-21.7286	-20.4801	-21.8301	0.264996	-21.2954	-6.6354	-4.81139	1.72089	-20.1526	1.28508	0.903547	3.12662e-08	3.75196e-06	2.69722e-08	0.943635	5.83269e-08	0.0910262	0.209563	0.68117	5.34606e-06	0.731626
HORVU7Hr1G031530	1			0.31885	1.73038	2.97563	0	0	2.90839	1.8524	1.40856	0	0	0	0	4.1064	5.65567	-0.495308	-0.709545	5.56488	5.72452	4.34533	-0.773886	-0.505645	-0.323408	-0.491386	0.577273	0.391704	0.947312	0.915709	0.39937	0.385993	0.510752	0.908098	0.946215	0.965584	0.941569	glutamate receptor 2.5	ATGLR2.5,GLR2.5	glutamate receptor, putative, expressed			Ligand-gated ion channel	PF00060			membrane; ionotropic glutamate receptor activity	GO:0016020,GO:0004970
HORVU7Hr1G043150	1			0	2.49694	0	0	2.34367	0	0	0.25754	1.73401	0	0	1.28564	18.3429	0	0	19.8302	0	0	12.3362	17.9718	0	0	16.5633	0.0150546	1	1	0.00338431	1	1	0.0724404	0.00793668	1	1	0.0145456	Protein kinase superfamily protein		protein kinase, putative, expressed			Protein tyrosine kinase	PF07714			protein kinase activity; protein phosphorylation	GO:0006468,GO:0004672
HORVU7Hr1G050140	1			2.58168	3.69486	0	0	0	0	0	2.23215	1.87857	0	0	0	0.232309	-22.44	-22.3886	-22.495	-22.4115	-22.211	-1.05215	-2.12671	-22.4065	-22.1333	-22.1536	0.975125	0.000911775	0.00317161	0.000885609	0.00092561	0.00102861	0.874553	0.749699	0.00314749	0.00353471	0.00106001	Leucine-rich repeat (LRR) family protein	DRT100	polygalacturonase inhibitor 2 precursor, putative, expressed			Leucine rich repeat N-terminal domain; Leucine rich repeat	PF08263; PF13855			protein binding	GO:0005515
HORVU7Hr1G058610	1			0.644774	0	3.14311	0	1.02305	1.67832	3.8982	0	1.46646	0	0	1.44834	-2.54939	3.21753	-2.17505	1.42552	2.08716	4.62105	-2.59735	2.85036	-2.18539	-2.00315	2.79331	0.600869	0.442186	0.655355	0.73502	0.61903	0.26914	0.549593	0.496271	0.653824	0.681029	0.505227			TPD1, putative, expressed
HORVU7Hr1G061380	1			0	0.740763	2.06015	0	0	0	1.41439	0	2.12711	0	0	1.47244	2.58472	7.31955	0	0	0	5.32344	0	7.52279	0	0	5.50705	0.734045	0.279451	1	1	1	0.432013	1	0.2663	1	1	0.416247	2-oxoglutarate (2OG) and Fe(II)-dependent oxygenase superfamily protein		1-aminocyclopropane-1-carboxylate oxidase homolog 4, putative, expressed			non-haem dioxygenase in morphine synthesis N-terminal	PF14226
HORVU7Hr1G063850	1			1.45844	3.84271	1.2938	2.13066	0	0.640179	1.02195	0.424354	3.14459	0	0	1.08875	1.03381	-0.520989	0.468374	-5.2088	-2.82124	-1.41044	-3.74929	1.76812	-5.00488	-4.82264	-2.54116	0.813362	0.894532	0.914954	0.202317	0.480728	0.721089	0.355714	0.651591	0.276913	0.294781	0.525197
HORVU7Hr1G073640	1			2.85417	0	1.61369	0	0	1.62528	2.94793	0	0.297066	0	0	0	-6.48115	-0.623662	-6.10682	-6.32112	-0.588283	0.812689	-6.52917	-5.42369	-6.11716	-5.93492	-6.10296	0.393152	0.925511	0.421053	0.350366	0.929725	0.90299	0.334737	0.422962	0.420267	0.434245	0.367243	permease, cytosine/purines, uracil, thiamine, allantoin family protein		allantoin permease, putative, expressed			Permease for cytosine/purines, uracil, thiamine, allantoin	PF02133		K03457	membrane; transporter activity; transmembrane transport	GO:0055085,GO:0016020,GO:0005215
HORVU7Hr1G075120	1			0.995487	3.9341	0	0	1.68793	0.74567	0	0	1.23222	3.11443	2.44342	0	3.60463	-3.75949	-3.48616	0.630394	-0.899116	-3.53662	-3.90847	0.789231	4.00147	2.62866	-3.48226	0.559513	0.505871	0.582447	0.909485	0.871865	0.531419	0.489161	0.886749	0.517104	0.670672	0.537748			expressed protein
HORVU7Hr1G080200	1			0	0	0	0.825037	0.77945	0.623009	0	0	2.16792	0	3.25264	2.245	0	0	14.2124	13.8535	13.3972	0	0	19.0153	0	19.6006	17	1	1	0.0191179	0.0110032	0.014303	1	1	0.000400494	1	0.00104113	0.00157776	RING/U-box superfamily protein		zinc finger, C3HC4 type domain containing protein, expressed			Ring finger domain	PF13639			protein binding; zinc ion binding	GO:0008270,GO:0005515
HORVU7Hr1G081730	1			0	0	2.32929	2.33883	0.824114	1.2361	1.1974	0.25754	0.297066	2.94581	0	0.384885	0	18.8454	17.0743	14.0744	15.4629	15.3395	11.4042	11.6591	18.3212	0	12.1492	1	0.000767745	0.00622553	0.0126067	0.00588949	0.00633167	0.0462922	0.0416246	0.00330864	1	0.0337627	glutamate decarboxylase 2	GAD2	glutamate decarboxylase, putative, expressed
HORVU7Hr1G083130	1			0	2.32742	2.67835	0	1.81265	0	2.7253	0	0	0	0	0	18.2822	19.65	0	18.5066	0	21.27	0	0	0	0	0	0.0154069	0.00368743	1	0.00625943	1	0.00166907	1	1	1	1	1	like heterochromatin protein (LHP1)	LHP1,TFL2	chromo domain-containing protein LHP1, putative, expressed			Chromo (CHRromatin Organisation MOdifier) domain	PF00385
HORVU7Hr1G085110	1			1.69073	0	2.36176	4.37451	2.89733	0	1.23282	3.18622	2.42901	5.51224	0	3.19506	-19.0066	1.41678	3.80696	5.30104	-17.7657	0.199399	6.16961	3.89019	5.45094	-18.2342	6.19633	0.000650152	0.769099	0.479712	0.271386	0.000342172	0.967129	0.200486	0.419655	0.311415	0.00107088	0.19855	gamma subunit of Mt ATP synthase	ATP3	ATP synthase gamma chain, putative, expressed			ATP synthase	PF00231			proton-transporting ATPase activity, rotational mechanism; proton-transporting ATP synthase activity, rotational mechanism; ATP synthesis coupled proton transport; proton-transporting ATP synthase complex, catalytic core F(1)	GO:0046961,GO:0046933,GO:0045261,GO:0015986
HORVU7Hr1G085290	1			1.76549	0	1.79986	0	0.871029	0.905392	2.07718	0.960902	0	2.70794	0	0	-6.32598	0.106381	-5.95166	-2.89106	-2.78018	0.953354	-2.58322	-6.2303	0.708126	-5.77976	-5.9478	0.404597	0.987274	0.432968	0.665954	0.677821	0.886311	0.699245	0.357355	0.924332	0.446374	0.379574
HORVU7Hr1G105500	1			0.750588	1.83216	0	1.99862	2.62363	2.52271	0.587333	3.74953	3.24369	0	0	0	2.23562	-2.86249	2.59407	3.13703	2.22996	-0.657874	5.4884	4.93923	-2.59951	-2.41727	-2.58526	0.569152	0.439174	0.508905	0.372427	0.526846	0.856652	0.117825	0.159398	0.532551	0.56167	0.48476	nuclear factor Y, subunit B3	NF-YB3	histone-like transcription factor and archaeal histone, putative, expressed			Histone-like transcription factor (CBF/NF-Y) and archaeal histone	PF00808
HORVU7Hr1G106690	1			0	3.17578	0	0.524553	2.23164	0.50485	0	0	0	3.21704	0	0	8.07793	0	1.88763	6.00614	2.05364	0	0	0	8.16157	0	0	0.284196	1	0.805748	0.375068	0.764107	1	1	1	0.27926	1	1	Ca2+ activated outward rectifying K+ channel 6	ATKCO6,ATTPK3,KCO6,TPK3	potassium channel protein, putative, expressed			Ion channel	PF07885
HORVU7Hr1G106910	1			0	0	1.04473	0	0	1.33911	2.45842	0	0	3.33693	0	2.96349	0	15.511	0	0	16.4755	19.9172	0	0	19.7956	0	18.1069	1	0.0222294	1	1	0.0150265	0.00324585	1	1	0.00867982	1	0.00747622			expressed protein
HORVU7Hr1G107510	1			1.5373	1.29309	1.86981	2.20692	0.478728	0	0	0	2.83949	0	0	0	-0.879464	0.91411	1.1412	-2.92278	-4.72954	-4.53214	-4.90399	2.50117	-4.49201	-4.30977	-4.47778	0.891947	0.874216	0.859678	0.618166	0.421747	0.441382	0.40483	0.664671	0.496502	0.514132	0.446879	wall associated kinase 3; wall associated kinase 5; Wall-associated kinase family protein	WAK3; WAK5; RFO1,WAKL22	OsWAK111 - OsWAK receptor-like protein kinase, expressed; OsWAK112d - OsWAK receptor-like protein kinase, expressed; wall-associated receptor kinase 3 precursor, putative, expressed; OsWAK32 - OsWAK receptor-like protein kinase, expressed			Wall-associated receptor kinase galacturonan-binding; Protein kinase domain; Calcium-binding EGF domain; Protein tyrosine kinase	PF00069; PF07645; PF07714; PF13947			polysaccharide binding; protein kinase activity; ATP binding; protein phosphorylation; calcium ion binding	GO:0030247; GO:0030247,GO:0006468,GO:0005524,GO:0004672; GO:0005509,GO:0030247; GO:0006468,GO:0005524,GO:0004672; GO:0006468,GO:0004672
HORVU7Hr1G108330	1			1.16809	0	0.776822	0	2.56817	1.93182	3.54442	2.39696	2.4031	2.99477	1.95603	1.56902	-18.2442	-1.36324	-17.5843	1.53588	2.40201	2.92533	3.81371	1.60484	3.18358	1.03212	1.28645	0.000117959	0.739525	0.000206392	0.704505	0.552672	0.469508	0.34547	0.69182	0.480984	0.819931	0.750905			expressed protein
HORVU7Hr1G115150	1			0.750588	0	3.12957	2.52389	0	4.81435	0	0	3.69058	3.21704	0	1.73573	-2.96489	4.37181	3.69155	-2.80479	4.66959	-2.64099	-3.01284	3.48957	5.10512	-2.41864	3.26936	0.494494	0.234421	0.368143	0.467172	0.203999	0.49358	0.43479	0.342959	0.21267	0.577314	0.374608	cysteine-rich RLK (RECEPTOR-like protein kinase) 8	CRK8	expressed protein
HORVU7Hr1G118620	1			1.86103	2.22493	1.98041	1.19986	1.6447	1.4465	2.83725	0.709222	2.9249	2.83663	1.69812	0	-0.58527	0.364124	-2.86819	-0.660606	-1.28788	-0.0123195	-4.3829	-0.194122	0.677142	-1.71827	-6.24215	0.892888	0.925305	0.514393	0.865117	0.740773	0.997471	0.270685	0.960157	0.87607	0.694071	0.123675
HORVU0Hr1G013830	2			0	0	0	3.10188	2.15628	1.2361	1.97527	0.960902	2.19005	0	0	2.50465	0	0	18.6453	18.3289	15.4692	17.7772	14.5521	18.4306	0	0	16.9985	1	1	0.00598318	0.00261446	0.0112304	0.00351564	0.0172406	0.00247309	1	1	0.005276	roline-rich extensin-like receptor kinase 4; Protein kinase superfamily protein	PERK4	protein kinase family protein, putative, expressed; expressed protein			Protein tyrosine kinase	PF07714			protein kinase activity; protein phosphorylation	GO:0006468,GO:0004672
HORVU1Hr1G007850	2			0	0	1.32279	2.54684	1.70357	2.39266	3.09503	0.912342	0.714559	2.92002	0	0	0	5.03282	6.79541	6.23104	6.25629	7.18484	3.66768	2.93862	7.5592	0	0	1	0.330216	0.236523	0.227419	0.225485	0.163754	0.479425	0.572805	0.18772	1	1	Class I glutamine amidotransferase-like superfamily protein	YLS5	DJ-1 family protein, putative, expressed			DJ-1/PfpI family	PF01965		K18881
HORVU1Hr1G028690	2			0.759068	2.73002	1.08989	1.03652	0.414174	2.06264	0	2.02116	1.41468	0	0	2.92205	4.06393	1.16647	0.322269	-1.77563	1.39997	-2.69132	4.09469	2.21968	-2.65121	-2.46897	3.94443	0.397031	0.787341	0.94723	0.689465	0.745919	0.545915	0.341108	0.606614	0.596413	0.621896	0.359286			expressed protein			Cotton fibre expressed protein	PF05553
HORVU1Hr1G051260	2			1.32177	2.16764	2.43908	2.39672	0.570457	2.86814	0	0.797459	3.01088	0	2.47586	1.55797	0.976234	0.800945	1.4548	-2.61053	0.928856	-4.61478	-1.77037	1.80982	-4.57467	1.61719	0.743373	0.814471	0.829716	0.726518	0.495634	0.803006	0.236255	0.638536	0.626523	0.297661	0.697428	0.841901	WRKY DNA-binding protein 35	AtWRKY35,MEE24,WRKY35	WRKY37, expressed; WRKY2, expressed			WRKY DNA -binding domain	PF03106			DNA-binding transcription factor activity; regulation of transcription, DNA-templated; sequence-specific DNA binding	GO:0043565,GO:0006355,GO:0003700
HORVU1Hr1G055370	2			0	0	0	2.50018	3.10344	1.47686	0	1.93734	2.75535	0	3.04054	0.760767	0	0	17.5747	17.7134	16.3975	0	17.8207	20.2966	0	18.6791	13.9909	1	1	0.019864	0.00887218	0.0154728	1	0.00846126	0.00270204	1	0.0132853	0.0399392	3-deoxy-d-arabino-heptulosonate 7-phosphate synthase	DHS2	phospho-2-dehydro-3-deoxyheptonate aldolase, chloroplast precursor, putative, expressed			Class-II DAHP synthetase family	PF01474		K01626	3-deoxy-7-phosphoheptulonate synthase activity; aromatic amino acid family biosynthetic process	GO:0009073,GO:0003849
HORVU1Hr1G064850	2			1.08083	1.87812	0	1.94863	2.58227	1.2361	0	3.36919	1.23222	0	0	1.69738	1.14815	-4.04892	1.30006	1.77191	0.511316	-3.82605	3.18943	0.499953	-3.78593	-3.60369	1.96609	0.845057	0.451545	0.824931	0.735961	0.922607	0.476836	0.543497	0.924322	0.530626	0.550596	0.70827	F-box/RNI-like superfamily protein		OsFBL9 - F-box domain and LRR containing protein, expressed			; F-box domain	PF00646			protein binding	GO:0005515
HORVU1Hr1G068500	2			0	2.19685	0.500546	2.04537	0.783343	3.84811	0	1.14951	1.96186	0	0	1.1862	6.06803	2.03418	5.7484	3.17654	7.02244	0	4.47252	7.02079	0	0	4.58875	0.303356	0.70594	0.329924	0.552102	0.184818	1	0.39956	0.18492	1	1	0.38777			expressed protein
HORVU1Hr1G084960	2			1.24487	1.38692	1.40056	1.54243	1.49963	2.22531	0	0.858323	1.12626	2.80655	0	1.35031	-0.491133	0.498545	-0.132708	0.815799	0.565687	-4.36627	-1.30655	-0.387679	2.54577	-4.14391	0.337463	0.931892	0.922573	0.981577	0.873606	0.912179	0.405804	0.799841	0.939864	0.656497	0.482373	0.947585	F-box and associated interaction domains-containing protein	CPR30	OsFBX53 - F-box domain containing protein, expressed
HORVU1Hr1G092260	2			0	1.38692	0	0	2.62551	2.02858	1.61351	1.0454	0.799595	1.75693	0	3.42976	4.29132	0	0	6.01293	5.02965	5.95056	4.12644	3.26036	5.12752	0	7.28318	0.422325	1	1	0.209791	0.294785	0.214634	0.390971	0.500023	0.336961	1	0.128405	Thioredoxin superfamily protein	GRX480,roxy19	OsGrx_I1 - glutaredoxin subgroup III, expressed			Glutaredoxin	PF00462			electron transfer activity; cell redox homeostasis; protein disulfide oxidoreductase activity	GO:0045454,GO:0015035,GO:0009055
HORVU2Hr1G003150	2			0	0	1.68491	0	1.02305	4.30708	0	0	1.59372	0.515093	0	3.08519	0	6.16972	0	4.05787	7.1747	0	0	5.8879	1.86989	0	6.72812	1	0.27169	1	0.471314	0.200959	1	1	0.294298	0.770255	1	0.230582	Protein of unknown function (DUF594)		expressed protein			Protein of unknown function, DUF594; Domain of unknown function (DUF4220)	PF04578; PF13968
HORVU2Hr1G003210	2			0	0	2.4712	0	2.91023	1.58495	0	0	1.26292	3.10434	0	1.49868	0	6.1478	0	6.45432	5.85973	0	0	4.84066	7.93321	0	5.5894	1	0.338435	1	0.314865	0.36164	1	1	0.451514	0.267407	1	0.384406	CYTOCHROME P450 51G1	CYP51,CYP51A2,CYP51G1,EMB1738	cytochrome P450, putative, expressed			Cytochrome P450	PF00067			iron ion binding; oxidation-reduction process; oxidoreductase activity, acting on paired donors, with incorporation or reduction of molecular oxygen; heme binding	GO:0055114,GO:0020037,GO:0016705,GO:0005506
HORVU2Hr1G004590	2			0.27444	0	0.669336	2.79319	1.72162	1.28377	0	0	2.34417	0	0.948127	0.733272	-14.5673	1.94841	6.50163	3.68571	2.59073	-14.2604	-15.0861	7.38226	-13.7196	2.38389	2.20047	0.00513943	0.670246	0.194122	0.415716	0.569193	0.00219452	0.00119577	0.1014	0.00840523	0.640086	0.630699	photosynthetic electron transfer A		apocytochrome f precursor, putative, expressed			Apocytochrome F, N-terminal	PF16639
HORVU2Hr1G004890	2			1.8208	0	0	0	1.73082	3.16247	0	2.87603	1.75694	0	1.25353	1.76199	-6.4965	-6.39551	-6.12217	-1.32863	0.68494	-6.17264	0.707038	-0.19558	-6.13251	-2.61298	-0.181161	0.260294	0.213011	0.288766	0.790907	0.891074	0.229391	0.887575	0.968822	0.287952	0.643028	0.971125	Pseudouridine synthase/archaeosine transglycosylase-like family protein; E2F transcription factor 1	APS2,ASA1; ATE2FB,E2F1,E2FB	bifunctional 3-phosphoadenosine 5-phosphosulfate synthetase, putative, expressed; transposon protein, putative, CACTA, En/Spm sub-class, expressed			ATP-sulfurylase; PUA-like domain	PF01747; PF14306			sulfate adenylyltransferase (ATP) activity	GO:0004781
HORVU2Hr1G012530	2			0	2.19685	0	1.62805	1.4619	2.55832	1.66804	1.005	0.871829	2.50603	0	1.08689	6.06781	0	4.84165	5.47889	6.09857	6.11708	3.98764	3.52105	6.71116	0	4.2588	0.331373	1	0.439372	0.329198	0.277109	0.27572	0.478585	0.532389	0.282574	1	0.449381			OsFBL12 - F-box domain and LRR containing protein, expressed			FBD	PF08387
HORVU2Hr1G014490	2			2.87912	0	0.899771	0	2.48933	1.16241	3.39484	0.424354	0.799595	0	0	1.71437	-6.40138	-2.87514	-6.02705	-0.501366	-1.98099	0.848248	-4.78714	-3.23308	-6.03739	-5.85515	-0.233052	0.230179	0.534872	0.25859	0.913265	0.667792	0.853643	0.310636	0.486328	0.257774	0.272419	0.959614			expressed protein
HORVU2Hr1G020630	2			1.3449	0	0.615103	1.085	1.99307	2.55985	1.11764	0.727759	0.611186	3.07086	2.99566	2.08016	-5.013	-2.55824	-2.19477	0.0151953	1.09079	-0.731263	-2.10092	-2.57112	1.66069	2.60734	0.465212	0.199195	0.446498	0.560356	0.996292	0.737766	0.823898	0.527253	0.444466	0.64806	0.473096	0.88672	lectin protein kinase family protein		lectin protein kinase family protein, putative, expressed			S-locus glycoprotein domain; D-mannose binding lectin	PF00954; PF01453			recognition of pollen	GO:0048544
HORVU2Hr1G025360	2			1.57412	0	3.51624	0	2.08462	1.58369	0.74287	1.28463	1.36047	0	0	1.62272	-5.73247	1.70351	-5.35814	-0.637835	0.031974	-2.77145	-0.911882	-1.4421	-5.36848	-5.18624	0.151978	0.302698	0.723123	0.335366	0.894712	0.9947	0.569208	0.849928	0.765153	0.334435	0.351102	0.974818	carboxyesterase 18	AtCXE18,CXE18	gibberellin receptor GID1L2, putative, expressed			alpha/beta hydrolase fold	PF07859			metabolic process; hydrolase activity	GO:0016787,GO:0008152
HORVU2Hr1G025940	2			0	0	2.68265	0	2.17148	2.08981	0.965872	0	1.19943	0	0	0	0	20.6472	0	19.104	18.8554	15.2981	0	16.0798	0	0	0	1	0.00227669	1	0.00475829	0.00533372	0.0242884	1	0.0176854	1	1	1	Putative methyltransferase family protein		expressed protein			Lysine methyltransferase	PF10294
HORVU2Hr1G031460	2			0.660149	0	1.19458	0	1.23134	2.34652	1.54635	1.28463	0.297066	0	2.0578	3.31771	-2.63292	1.89296	-2.25859	2.02222	2.82514	3.01337	2.18763	-1.5754	-2.26893	3.04838	4.3745	0.642402	0.701244	0.69039	0.681941	0.566285	0.540716	0.657207	0.755328	0.689047	0.579292	0.373958			strictosidine synthase, putative, expressed
HORVU2Hr1G037740	2			0.675942	0.904199	1.78932	2.42401	2.05731	0.336425	1.13382	1.72887	1.6366	0	0	0	0.284961	3.70715	3.75717	2.73755	-1.60423	1.63078	3.52216	3.23653	-2.3285	-2.14626	-2.31425	0.963315	0.500581	0.540865	0.619231	0.775457	0.7677	0.522208	0.556614	0.711878	0.733533	0.680712	Leucine-rich repeat receptor-like protein kinase family protein		receptor-like protein kinase 2 precursor, putative, expressed
HORVU2Hr1G052470	2			1.68121	0	2.66116	2.1698	0	2.77341	1.69838	1.11725	1.16423	0.515093	0	0	-6.06531	-0.0707854	-0.146025	-5.90526	0.190298	0.0554687	-1.79174	-1.63765	-4.28743	-5.51908	-5.6871	0.32246	0.989416	0.98048	0.279329	0.971546	0.991707	0.737595	0.759431	0.484035	0.367956	0.297476	; RNA-directed DNA polymerase (reverse transcriptase)-related family protein; RNA-directed DNA polymerase (reverse transcriptase)		retrotransposon protein, putative, unclassified; OsFBL31 - F-box domain and LRR containing protein, expressed; DEFL46 - Defensin and Defensin-like DEFL family, expressed
HORVU2Hr1G056740	2			1.08021	2.28514	0.500546	0	0.772122	1.49985	2.02892	2.00034	0	0	1.86402	5.21401	1.70647	-1.22017	-2.78961	-0.0493391	1.4489	3.9681	3.88301	-3.06819	-2.79994	2.10069	7.1167	0.657812	0.733583	0.495234	0.988782	0.675335	0.248675	0.258847	0.398146	0.493637	0.58585	0.0383095	small nuclear ribonucleoprotein associated protein B	smB	LSM domain containing protein, expressed			LSM domain	PF01423		K11086
HORVU2Hr1G061580	2			0	0.461563	5.22673	2.76737	3.3309	1.46998	1.68564	0.960902	3.24539	0.564826	2.76962	1.39445	1.56521	8.09932	6.17158	6.60594	5.49773	6.17023	3.84802	7.75617	1.95447	6.17507	5.25729	0.663617	0.00705063	0.0632103	0.0282658	0.068643	0.0407059	0.206838	0.00989011	0.586403	0.0632242	0.0823314
HORVU2Hr1G061910	2			0	0	0	2.86929	0	2.03826	3.19305	0.762918	0.714559	0	0	2.70268	0	0	7.45609	0	6.26584	7.91564	2.44654	2.93976	0	0	7.10631	1	1	0.160645	1	0.190369	0.0978061	0.61423	0.543437	1	1	0.137345
HORVU2Hr1G071310	2			0.894231	3.44936	0.826678	2.95114	1.80893	2.12585	2.67173	0	3.6234	0	0	0	3.72434	0.497392	4.76387	2.63198	1.77038	3.51958	-2.81489	4.74897	-2.40294	-2.2207	-2.38868	0.279735	0.87485	0.166367	0.397039	0.570315	0.256286	0.394721	0.124829	0.519091	0.551276	0.470158
HORVU2Hr1G086410	2			0	0	2.40859	2.79319	3.1049	0	0	1.0454	0.611186	0	0	1.35031	0	19.6076	18.5326	17.9906	0	0	15.3557	13.7541	0	0	16.3522	1	0.00375893	0.0140338	0.00786455	1	1	0.023569	0.0437727	1	1	0.0158232	magnesium transporter 1	ATMGT1,MGT1,MRS2-10	CorA-like magnesium transporter protein, putative, expressed
HORVU2Hr1G094190	2			1.20639	0	1.94779	0	2.72257	1.69698	0	1.84468	1.75694	0	0	0	-4.56221	2.32297	-4.18788	1.65947	1.55332	-4.23836	2.00812	1.7384	-4.19822	-4.01599	-4.18401	0.548165	0.727882	0.581469	0.803755	0.816074	0.531696	0.76359	0.794606	0.580537	0.597073	0.536972	Nuclear transport factor 2 (NTF2) family protein		expressed protein			Uncharacterized conserved protein (DUF2358)	PF10184
HORVU2Hr1G101730	2			3.19972	1.73038	1.41984	0	2.00513	1.67517	0	1.28463	3.02659	0	0	2.43001	-1.88263	-1.60836	-6.4848	-1.70137	-0.810996	-6.53527	-2.03783	0.43377	-6.49514	-6.3129	-0.24432	0.693361	0.706219	0.191944	0.690243	0.849076	0.13876	0.633166	0.918848	0.191237	0.203992	0.954268	ascorbate peroxidase 4	APX4,TL29	peroxidase precursor, putative, expressed			; Peroxidase	PF00141		K00434	peroxidase activity; oxidation-reduction process; response to oxidative stress; heme binding	GO:0055114,GO:0020037,GO:0006979,GO:0004601
HORVU2Hr1G108630	2			1.21624	0	2.74263	2.1698	1.18711	3.02172	0	1.26048	1.26292	0	0	1.6425	-4.59712	1.50655	1.32226	-0.0855904	1.10725	-4.27324	0.145504	0.152396	-4.23312	-4.05088	1.34881	0.418671	0.759765	0.810326	0.986179	0.822252	0.39836	0.976477	0.975371	0.456456	0.476071	0.784349	Protein kinase superfamily protein; receptor kinase 3	ARK3,RK3	receptor-like kinase, putative, expressed			Protein tyrosine kinase; Protein kinase domain; S-locus glycoprotein domain; PAN-like domain; D-mannose binding lectin	PF00069; PF00954; PF01453; PF07714; PF08276			protein kinase activity; protein phosphorylation; ATP binding; recognition of pollen	GO:0006468,GO:0004672; GO:0048544,GO:0006468,GO:0005524,GO:0004672; GO:0048544
HORVU2Hr1G114070	2			0.82992	1.83216	0.740449	0	0.99986	1.27484	1.31339	1.63632	1.92578	0	3.26336	1.09242	1.92172	-0.335423	-2.90258	0.000781034	1.50822	1.63172	2.65184	3.54172	-2.91292	4.88627	0.915355	0.728812	0.946573	0.611467	0.999875	0.761424	0.742599	0.592795	0.474854	0.610199	0.377043	0.854156	basic helix-loop-helix (bHLH) DNA-binding superfamily protein	BHLH038,ORG2	helix-loop-helix DNA-binding domain containing protein, expressed			Helix-loop-helix DNA-binding domain	PF00010			DNA binding; protein dimerization activity	GO:0046983,GO:0003677
HORVU2Hr1G124480	2			1.5538	0	2.55052	1.89492	0	0.315838	0.829208	1.56297	1.26292	0	0	1.78038	-5.67051	0.185508	-0.336168	-5.51047	-4.58229	-2.39319	0.0296011	-0.921655	-5.30652	-5.12428	0.701691	0.420423	0.976007	0.961153	0.379783	0.465172	0.699595	0.996171	0.881349	0.450867	0.466566	0.909416	Tetratricopeptide repeat (TPR)-like superfamily protein		pentatricopeptide, putative, expressed			PPR repeat family; Pentatricopeptide repeat domain	PF13041; PF13812
HORVU2Hr1G127040	2			0	0	1.99593	0	2.75321	1.55065	0	1.11725	1.49445	0	0	1.24312	0	7.12385	0	6.22862	5.75287	0	4.36423	5.5771	0	0	4.77441	1	0.292528	1	0.357581	0.395574	1	0.519758	0.41022	1	1	0.481301			OsFBL31 - F-box domain and LRR containing protein, expressed
HORVU3Hr1G002300	2			1.88157	0	2.491	0.524553	2.30065	2.56173	2.08478	1.30763	1.76747	2.18938	0	2.68713	-4.72072	1.39645	-2.9222	1.58186	0.613741	2.58116	0.17757	1.61363	1.24104	-4.17447	2.19863	0.198552	0.645335	0.425508	0.602085	0.840071	0.394198	0.953495	0.59469	0.714601	0.255572	0.468243	suppressor of npr1-1 constitutive 4	SNC4	receptor-like kinase ARK1AS, putative, expressed			Protein tyrosine kinase	PF07714			protein kinase activity; protein phosphorylation	GO:0006468,GO:0004672
HORVU3Hr1G006150	2			0.31885	0	0.312654	1.54243	1.91633	3.93742	1.47042	2.09833	0.611186	0	1.25353	1.55797	-0.869383	0.193437	3.68916	3.92642	5.85084	4.54373	5.70959	1.56996	-0.505383	3.01696	4.81258	0.844126	0.96099	0.381646	0.301059	0.121714	0.23059	0.130971	0.68528	0.909003	0.477387	0.20392			expressed protein
HORVU3Hr1G020580	2			0	2.1372	2.31609	2.1698	1.53461	0.968953	0	1.08266	1.54664	0	0	1.19646	5.94206	5.56257	6.01083	5.70535	3.85995	0	4.24912	5.74055	0	0	4.6221	0.406097	0.386236	0.400794	0.374164	0.548694	1	0.508646	0.371166	1	1	0.472197			nuclease, EndA/NucM family protein, expressed			Endonuclease I	PF04231			nuclease activity	GO:0004518
HORVU3Hr1G023740	2			1.49427	1.87812	0	0	1.36031	0	3.49236	1.0454	0.990146	0	0	1.44469	-0.186116	-5.38302	-5.10966	-0.419672	-5.35755	1.79504	-1.45222	-1.6414	-5.12	-4.93776	-0.156385	0.980106	0.426648	0.500957	0.949894	0.428839	0.787857	0.828031	0.806177	0.500091	0.51547	0.981316	ankyrin repeat family protein		ankyrin repeat domain containing protein, putative, expressed; ankyrin, putative, expressed			Tetratricopeptide repeat; Ankyrin repeats (3 copies); TPR repeat; Ankyrin repeats (many copies)	PF07719; PF12796; PF13414; PF13637
HORVU3Hr1G026670	2			1.70779	0.437567	1.48787	1.99862	2.40908	0	0	0	2.17552	0	0	1.02105	-4.72179	-0.684038	-0.591537	-0.290187	-6.02179	-5.82439	-6.19624	0.319296	-5.78424	-5.602	-2.20366	0.492848	0.909708	0.930124	0.961621	0.326574	0.342682	0.312755	0.957756	0.400982	0.415984	0.715705	fatty acid desaturase 3; fatty acid desaturase 8	FAD3; FAD8	fatty acid desaturase, putative, expressed; omega-3 fatty acid desaturase, chloroplast precursor, putative, expressed			Domain of unknown function (DUF3474);	PF11960			oxidation-reduction process; oxidoreductase activity, acting on paired donors, with oxidation of a pair of donors resulting in the reduction of molecular oxygen to two molecules of water	GO:0055114,GO:0016717
HORVU3Hr1G026950	2			3.2282	0	1.50743	0	0.953023	1.49639	0	1.69995	0	0	0	1.6425	-6.96814	-1.44261	-6.59381	-3.24584	-1.477	-6.64432	-0.843091	-6.87246	-6.60415	-6.42191	-1.02196	0.35853	0.828795	0.384932	0.627551	0.824787	0.326223	0.899393	0.309886	0.384187	0.397444	0.878237	Integrase-type DNA-binding superfamily protein	tny	AP2 domain containing protein, expressed			AP2 domain	PF00847		K09286	DNA-binding transcription factor activity; regulation of transcription, DNA-templated	GO:0006355,GO:0003700
HORVU3Hr1G040100	2			1.25238	1.18521	1.26295	1.33295	1.50438	2.66754	0	1.28463	1.92578	0	0	1.52356	-1.00113	0.0331144	-0.642588	-0.669314	1.49756	-4.39121	0.105293	2.10353	-4.35109	-4.16885	0.860296	0.8594	0.994756	0.909484	0.894568	0.765866	0.394737	0.98332	0.675625	0.452817	0.471966	0.864298
HORVU3Hr1G056560	2			1.2749	0	1.72917	2.04537	0	0	4.20607	1.41042	0.479331	0	0	1.60209	-4.7844	1.43074	0.871885	-4.62433	-4.65793	3.03428	0.435768	-2.92125	-4.4204	-4.23816	1.0361	0.456737	0.798712	0.889516	0.41948	0.41611	0.588428	0.938133	0.608538	0.491698	0.509727	0.85356	dihydroflavonol 4-reductase	DFR,M318,TT3	dihydroflavonol-4-reductase, putative, expressed			NAD dependent epimerase/dehydratase family	PF01370		K13082	catalytic activity; coenzyme binding	GO:0050662,GO:0003824
HORVU3Hr1G061320	2			0	0.461563	0	0	1.49963	4.28413	1.78153	0.727759	0.297066	0	0	3.0177	1.57687	0	0	5.59874	7.06888	6.4694	2.99372	1.14974	0	0	6.91867	0.782419	1	1	0.261342	0.155591	0.193947	0.551248	0.822054	1	1	0.164655			OsFBL31 - F-box domain and LRR containing protein, expressed
HORVU3Hr1G074270	2			1.51635	0	2.03237	2.08928	2.50984	0.905392	1.42684	2.71093	1.19943	0	0	1.48313	-4.3773	1.88336	1.37244	1.39589	-0.830802	0.897588	2.03984	0.166749	-4.0133	-3.83106	1.0704	0.370862	0.653154	0.769738	0.73929	0.844168	0.830744	0.626359	0.968373	0.411962	0.433515	0.798745
HORVU3Hr1G085160	2			2.48428	0	0	2.59065	0	2.12508	1.79351	1.32958	0	0	0	1.88179	-5.68394	-5.58298	1.10948	-5.52391	-0.545544	0.728522	-0.72037	-5.58825	-5.31995	-5.13772	0.999378	0.443962	0.399112	0.879003	0.404119	0.933363	0.911029	0.912085	0.398667	0.473684	0.488966	0.878163	serine carboxypeptidase-like 2	scpl2	OsSCP46 - Putative Serine Carboxypeptidase homologue, expressed		S10	Serine carboxypeptidase	PF00450			serine-type carboxypeptidase activity; proteolysis	GO:0006508,GO:0004185
HORVU3Hr1G088030	2			1.40827	0	2.2873	0	0.365276	1.23917	0	1.54958	1.59372	0	0	2.86512	-5.21279	0.254573	-4.83846	-3.63503	-0.542815	-4.88893	0.44556	0.582839	-4.84879	-4.66655	1.12283	0.455341	0.966818	0.488352	0.558275	0.929386	0.432209	0.941945	0.924106	0.487424	0.503933	0.854363	gamma interferon responsive lysosomal thiol (GILT) reductase family protein; Thioredoxin superfamily protein	OSH1	gamma-interferon-inducible lysosomal thiol reductase precursor, putative, expressed			Gamma interferon inducible lysosomal thiol reductase (GILT)	PF03227		K08059
HORVU3Hr1G090180	2			1.32177	0	0	3.20868	1.79681	0	0	0	1.26292	1.93146	0	1.02105	-4.93708	-4.8361	3.1156	1.48741	-4.81063	-4.61323	-4.98508	-0.188384	0.475927	-4.39085	-0.99213	0.515661	0.475295	0.67615	0.823666	0.477623	0.495877	0.461803	0.97751	0.949187	0.563177	0.882194	S-locus lectin protein kinase family protein		serine/threonine-protein kinase receptor precursor, putative, expressed			Protein kinase domain; S-locus glycoprotein domain; D-mannose binding lectin; PAN-like domain	PF00069; PF00954; PF01453; PF08276			protein kinase activity; ATP binding; protein phosphorylation; recognition of pollen	GO:0048544,GO:0006468,GO:0005524,GO:0004672
HORVU3Hr1G093420	2			0	4.26272	2.61325	1.99862	0.784687	1.07534	0	1.26048	1.67596	0	0.559233	0.587965	7.62021	5.99738	5.64936	2.4669	4.22333	0	4.83573	6.14356	0	2.04928	2.41178	0.119982	0.174812	0.250259	0.584273	0.341375	1	0.274779	0.164473	1	0.687849	0.593849
HORVU3Hr1G095610	2			1.84252	0	2.10004	0	0	4.25685	0	1.26679	2.16337	3.21704	0	4.20332	-4.81228	2.53716	-4.43794	-4.6522	2.22932	-4.48839	-0.0508763	2.72949	3.25764	-4.26604	3.5419	0.319446	0.539224	0.358539	0.278621	0.589618	0.295896	0.990209	0.508879	0.480376	0.377459	0.391236	Glutathione S-transferase family protein	ATGSTU17,ERD9,GST30,GST30B	glutathione S-transferase, putative, expressed			Glutathione S-transferase, C-terminal domain; Glutathione S-transferase, N-terminal domain	PF13410; PF13417		K00799	protein binding	GO:0005515
HORVU3Hr1G097420	2			1.80187	0	3.92687	0	1.11204	1.58495	2.03116	0.960902	1.08502	0	0	0	-6.4373	1.51953	-6.06297	-2.1764	-0.669425	0.702638	-2.69407	-2.27291	-6.0733	-5.89107	-6.0591	0.363553	0.806571	0.39212	0.726558	0.914166	0.909876	0.665262	0.714931	0.391313	0.405682	0.337351	WRKY DNA-binding protein 21	WRKY21	WRKY94, expressed			WRKY DNA -binding domain; Plant zinc cluster domain	PF03106; PF10533			DNA-binding transcription factor activity; regulation of transcription, DNA-templated; sequence-specific DNA binding	GO:0043565,GO:0006355,GO:0003700
HORVU3Hr1G100420	2			0	0	1.64185	2.59065	2.99987	2.83894	0	0.646218	1.45622	2.55119	0	1.14479	0	6.03722	6.88556	6.78513	6.35031	0	2.6726	5.45751	6.80443	0	4.45156	1	0.250481	0.2386	0.196334	0.226648	1	0.614452	0.299177	0.244202	1	0.398285	AMP-dependent synthetase and ligase family protein		AMP-binding domain containing protein, expressed			AMP-binding enzyme; AMP-binding enzyme C-terminal domain	PF00501; PF13193			metabolic process; catalytic activity	GO:0008152,GO:0003824
HORVU3Hr1G109410	2			2.08424	0	0.635305	1.54243	1.81128	1.20586	0	3.29356	0.934617	0	2.47586	1.83409	-5.28465	-2.75706	-0.726133	-0.735055	-1.56015	-4.96076	1.72488	-1.6301	-4.92065	1.27117	0.160616	0.218501	0.458159	0.85886	0.840263	0.670194	0.192591	0.634148	0.656497	0.251891	0.75397	0.964767			3-5 exonuclease domain-containing protein, putative, expressed			3'-5' exonuclease	PF01612			nucleic acid binding; nucleobase-containing compound metabolic process; 3'-5' exonuclease activity	GO:0008408,GO:0006139,GO:0003676
HORVU3Hr1G116370	2			1.95763	3.15275	0.500546	1.54243	0.63069	0.315838	2.00447	0	0	0	0	4.315	1.93828	-3.19541	-0.580336	-3.17936	-4.05048	1.92078	-5.18672	-5.04302	-4.77476	-4.59252	3.42135	0.639961	0.405826	0.88948	0.408841	0.297419	0.60458	0.182112	0.194524	0.275983	0.294727	0.355943
HORVU4Hr1G020240	2			1.41274	0	3.02996	2.89762	1.23134	2.4185	1.1974	0	1.03992	0	0	0	-5.22541	1.33928	2.19604	-0.573239	0.420147	-0.688009	-5.27341	-1.21261	-4.86142	-4.67918	-4.8472	0.434297	0.818676	0.736608	0.92199	0.942701	0.906472	0.375946	0.836068	0.466983	0.483847	0.415742
HORVU4Hr1G027230	2			1.74711	0	0	0	2.97448	0.832132	2.76255	1.30763	1.26292	0	0	1.56975	-6.26973	-6.16876	-5.8954	0.258259	-2.98673	0.051305	-1.37618	-1.52079	-5.90574	-5.7235	-0.549773	0.355555	0.307723	0.385006	0.965297	0.616724	0.993105	0.816858	0.79809	0.384173	0.399016	0.926255	NAD(P)-binding Rossmann-fold superfamily protein		tropinone reductase, putative, expressed			short chain dehydrogenase; KR domain	PF00106; PF08659		K08081	metabolic process; oxidoreductase activity	GO:0016491,GO:0008152
HORVU4Hr1G039640	2			1.93798	0	2.26328	1.44527	0.937929	1.60121	0	0.727759	1.03992	2.48235	1.68712	1.08689	-5.92251	0.112477	-1.58671	-2.84064	-0.10381	-5.59863	-3.01831	-1.90799	0.648179	-1.03992	-1.75701	0.23193	0.978876	0.739819	0.50911	0.98051	0.203353	0.482555	0.65503	0.891409	0.827393	0.680932	B-S glucosidase 44	BGLU44	Os7bglu26 - beta-mannosidase/glucosidase/exoglucanase, expressed	GH1		Glycosyl hydrolase family 1	PF00232			hydrolase activity, hydrolyzing O-glycosyl compounds; carbohydrate metabolic process	GO:0005975,GO:0004553
HORVU4Hr1G045400	2			0	0	0	2.08928	1.16336	1.79893	0	2.63438	1.91056	0	2.53668	1.35031	0	0	5.84118	4.52281	4.84959	0	6.31644	6.86384	0	6.77373	5.11971	1	1	0.378222	0.447983	0.415504	1	0.288203	0.248374	1	0.306542	0.390002	ATP synthase subunit alpha		ATP synthase subunit alpha, putative, expressed			ATP synthase alpha/beta family, nucleotide-binding domain; ATP synthase alpha/beta family, beta-barrel domain	PF00006; PF02874			ATP binding; ATP metabolic process	GO:0005524,GO:0046034,GO:0015992
HORVU4Hr1G076200	2			0	0	0	2.27589	3.28047	1.53423	4.42835	0.424354	2.77882	1.87784	0	1.19646	0	0	6.23439	7.03581	5.70051	7.71449	1.71544	6.43248	5.39127	0	4.62008	1	1	0.135278	0.0616002	0.130569	0.0403289	0.661057	0.0876304	0.197533	1	0.222545	AINTEGUMENTA-like 5; Integrase-type DNA-binding superfamily protein	AIL5,CHO1,EMK	AP2-like ethylene-responsive transcription factor AINTEGUMENTA, putative, expressed; AP2 domain containing protein, expressed; AP2/EREBP transcription factor BABY BOOM, putative, expressed			; AP2 domain	PF00847		K09285	DNA-binding transcription factor activity; regulation of transcription, DNA-templated; multicellular organism development	GO:0007275,GO:0006355,GO:0003700; GO:0006355,GO:0003700,GO:0007275
HORVU5Hr1G009540	2			0	0	3.8892	3.30379	1.78359	0	1.76508	1.61309	1.54664	3.65893	0	3.90398	0	8.03048	7.23711	6.47883	0	6.41661	5.94941	5.74179	7.93668	0	7.99225	1	0.0559935	0.120763	0.123511	1	0.127216	0.157377	0.172595	0.0886902	1	0.0572017	Eukaryotic aspartyl protease family protein		aspartic proteinase nepenthesin-2 precursor, putative, expressed			Xylanase inhibitor N-terminal	PF14543			aspartic-type endopeptidase activity; proteolysis	GO:0006508,GO:0004190
HORVU5Hr1G019720	2			0.27444	0	2.93118	1.54243	1.24154	3.2078	3.52718	0	1.26292	0	0.559233	0	-0.869327	5.7368	3.68932	2.87443	4.85361	6.4545	-0.917276	3.88177	-0.505327	1.08903	-0.491064	0.841013	0.120869	0.371053	0.441881	0.189996	0.080819	0.812931	0.295861	0.907173	0.8013	0.899187	; Plant invertase/pectin methylesterase inhibitor superfamily protein		pectinesterase inhibitor domain containing protein, putative, expressed; invertase/pectin methylesterase inhibitor family protein, putative, expressed			Plant invertase/pectin methylesterase inhibitor	PF04043			enzyme inhibitor activity	GO:0004857
HORVU5Hr1G036670	2			1.79108	2.03731	1.20442	0	1.80576	1.36457	0.902378	1.40856	1.47572	0	0	0	-0.765229	-1.84545	-6.02986	-1.12902	-2.59964	-2.86392	-1.18892	-0.977534	-6.0402	-5.85796	-6.02599	0.904096	0.745617	0.353882	0.842536	0.648287	0.61592	0.834259	0.863397	0.353057	0.367771	0.29834	; S-adenosyl-L-methionine-dependent methyltransferases superfamily protein		; tRNA methyltransferase, putative, expressed			; N2,N2-dimethylguanosine tRNA methyltransferase	PF02005			RNA binding; tRNA (guanine-N2-)-methyltransferase activity; tRNA processing	GO:0008033,GO:0004809,GO:0003723
HORVU5Hr1G069390	2			0	0.437567	0	1.44527	1.32354	1.89257	2.1482	0.646218	2.63918	0	0.559233	2.79544	12.1571	0	15.0935	14.7364	15.5075	18.2525	13.3465	17.6592	0	12.6581	17.1373	0.00800169	1	0.000591597	0.000201121	8.54587e-05	3.43538e-06	0.00086116	7.09514e-06	1	0.0057479	1.33315e-05	serine carboxypeptidase-like 28; serine carboxypeptidase-like 40; serine carboxypeptidase-like 22	scpl28; scpl40; scpl22	OsSCP43 - Putative Serine Carboxypeptidase homologue, expressed; OsSCP42 - Putative Serine Carboxypeptidase homologue, expressed		S10	Serine carboxypeptidase	PF00450		K16297	serine-type carboxypeptidase activity; proteolysis	GO:0006508,GO:0004185
HORVU5Hr1G070640	2			0	3.32644	0	3.06979	3.35286	0	0	0	1.26292	0	0	0	6.94699	0	7.8632	7.47299	0	0	0	4.84066	0	0	0	0.35716	1	0.297241	0.269494	1	1	1	0.475048	1	1	1
HORVU5Hr1G074910	2			0	0	0	0	2.73115	2.30911	0	0	1.65008	0	0	2.35775	0	0	0	21.0874	19.8141	0	0	17.802	0	0	19.9614	1	1	1	0.00182951	0.00341021	1	1	0.00855437	1	1	0.00317935	Peroxidase superfamily protein		peroxidase precursor, putative, expressed			Peroxidase	PF00141	Taurine and hypotaurine metabolism	K00430	peroxidase activity; oxidation-reduction process; response to oxidative stress; heme binding	GO:0055114,GO:0020037,GO:0006979,GO:0004601
HORVU5Hr1G078600	2			3.23842	0.461563	1.26797	0.560447	1.6614	3.05582	0	1.17974	1.95632	2.7542	0.559233	0	-5.39856	-2.10734	-5.01372	-1.90202	-0.699192	-6.55064	-2.38991	-1.05939	-0.829092	-4.91525	-6.49628	0.152997	0.504199	0.184176	0.546507	0.823824	0.0502399	0.449139	0.736078	0.813574	0.193294	0.0521773	RNA-directed DNA polymerase (reverse transcriptase)-related family protein;		retrotransposon protein, putative, unclassified, expressed; OsFBL31 - F-box domain and LRR containing protein, expressed
HORVU5Hr1G082900	2			1.50017	1.83216	1.19458	3.58636	0	1.42182	0	0.338564	0	4.06818	0	4.2371	-0.303111	-0.975818	3.31347	-5.34143	-0.246185	-5.17763	-4.5877	-5.40577	4.28196	-4.95524	3.07387	0.967609	0.883883	0.656719	0.430224	0.970586	0.444499	0.498089	0.424691	0.565701	0.513981	0.64487
HORVU5Hr1G093190	2			1.04005	2.83887	1.87343	0	1.81128	2.27053	0.880799	0.912342	1.52506	0	0	1.76199	3.28725	0.705753	-3.63993	0.535638	1.49151	-1.33412	-0.432536	-0.117386	-3.65027	-3.46803	2.30048	0.395783	0.839595	0.377768	0.878096	0.668009	0.708614	0.901891	0.973276	0.376415	0.400706	0.507788			expressed protein
HORVU5Hr1G094160	2			1.48155	0	0	1.54243	2.42807	1.3958	1.71118	1.14951	1.57853	0	2.91404	0	-5.4442	-5.34322	-0.887078	0.22883	-0.271504	0.715845	-1.06453	0.304166	-5.08021	2.01038	-5.06599	0.425166	0.379849	0.894603	0.969459	0.96378	0.904635	0.858809	0.959405	0.456772	0.763313	0.405065	DREB2A-interacting protein 2; RING/U-box superfamily protein	DRIP2	zinc finger, C3HC4 type domain containing protein, expressed			Zinc finger, C3HC4 type (RING finger);	PF00097		K16277	metal ion binding	GO:0046872
HORVU5Hr1G115240	2			0	1.83058	0	2.89762	1.71914	1.53258	1.34947	1.23504	1.96411	0	0	1.6425	5.28615	0	7.51316	6.27781	5.69619	5.11649	4.75112	5.11782	0	0	6.0379	0.43686	1	0.268553	0.303306	0.350452	0.40203	0.436476	0.401781	1	1	0.322277			expressed protein
HORVU5Hr1G121290	2			0	0	1.26295	1.99862	1.37349	3.7497	0.902378	1.005	1.56285	1.98137	0	0	0	4.83997	5.64856	5.19072	7.82783	3.63188	3.9872	5.79139	5.61189	0	0	1	0.415731	0.393548	0.382623	0.187263	0.542858	0.503153	0.329647	0.396643	1	1
HORVU5Hr1G122520	2			0	0	1.79356	2.6898	3.64456	2.24572	0.965872	0	0.714559	2.11321	0	1.93674	0	5.59754	7.08928	7.68441	6.88789	3.85672	0	2.93999	5.89253	0	6.94348	1	0.230514	0.171202	0.0992392	0.139621	0.411504	1	0.533316	0.256038	1	0.136504
HORVU5Hr1G125340	2			3.08337	2.46715	1.41984	1.54243	0.365276	2.21344	0	1.37069	1.51249	0	0	1.53429	-0.00747017	-1.29532	-1.98821	-4.95767	-1.17528	-6.22212	-1.44987	-1.00342	-6.18199	-5.99975	-0.937511	0.998808	0.772379	0.692262	0.280909	0.792935	0.177939	0.746115	0.822616	0.234192	0.248271	0.834145	NB-ARC domain-containing disease resistance protein		disease resistance protein, putative, expressed; resistance protein LR10, putative, expressed; resistance protein, putative, expressed			; NB-ARC domain	PF00931			ADP binding	GO:0043531
HORVU6Hr1G001810	2			3.56481	1.9621	1.16919	1.60267	1.49892	0	0	1.89148	1.45622	0.564826	0	3.19161	-0.827196	-1.86143	-1.6155	-1.82807	-6.17962	-5.98222	0.405922	-0.93985	-4.42929	-5.75986	0.615711	0.850393	0.636137	0.713717	0.642361	0.130274	0.143006	0.917426	0.810681	0.334623	0.210815	0.875062	NB-ARC domain-containing disease resistance protein	RPS2	Leucine Rich Repeat family protein, expressed
HORVU6Hr1G003620	2			3.13493	2.10542	0	2.47568	1.54573	0	0	0.960902	1.94054	0	0	0	-1.19529	-6.87755	-0.422107	-1.33055	-6.85208	-6.65468	-3.23574	-0.115096	-6.61451	-6.43228	-6.60033	0.872664	0.309527	0.954854	0.841914	0.311322	0.325467	0.628373	0.986227	0.383441	0.396682	0.329435	Myotubularin-like phosphatases II superfamily		inositol or phosphatidylinositol phosphatase/ phosphoric monoester hydrolase, putative, expressed			Myotubularin-like phosphatase domain	PF06602
HORVU6Hr1G013320	2			1.24487	4.8258	2.63564	0	2.1059	0.905392	1.32568	0	0.886635	0.515093	0	1.77688	3.00947	1.28453	-4.31647	0.429701	-1.14415	0.26355	-4.73878	-1.87315	-2.91144	-4.14457	1.67002	0.486691	0.740519	0.343606	0.911978	0.770143	0.945988	0.241483	0.634898	0.522483	0.363167	0.666751	NB-ARC domain-containing disease resistance protein;	RPP13	NB-ARC domain containing protein, expressed;			NB-ARC domain;	PF00931			ADP binding	GO:0043531
HORVU6Hr1G018240	2			1.04005	2.07217	1.11486	1.62805	1.20973	1.16241	0	0.25754	1.19943	0	3.31474	1.9159	1.70042	0.250249	0.73729	0.57102	0.407696	-3.68871	-3.09878	0.530452	-3.64859	4.25445	2.77504	0.775236	0.962639	0.901697	0.914844	0.939149	0.498619	0.569732	0.920858	0.550973	0.474474	0.60239	Leucine-rich receptor-like protein kinase family protein		phytosulfokine receptor precursor, putative, expressed			Leucine Rich Repeat; Leucine rich repeat N-terminal domain	PF00560; PF08263			protein binding	GO:0005515
HORVU6Hr1G020430	2			1.20639	0	1.66846	0	1.55546	2.80906	0	1.66919	1.41468	0	0	0	-4.56212	1.46528	-4.18779	-0.479535	1.77153	-4.23827	1.46785	0.671745	-4.19812	-4.01589	-4.18391	0.548173	0.826332	0.581478	0.942887	0.79078	0.531705	0.826022	0.919921	0.580545	0.597082	0.536982			OsFBL31 - F-box domain and LRR containing protein, expressed
HORVU6Hr1G021800	2			0.891662	0	1.90964	2.30805	2.36591	0.832132	0	1.76499	1.08502	0	0	3.76802	-3.49964	1.38021	2.70933	2.11487	-0.215981	-3.17575	1.85091	0.666664	-3.13564	-2.9534	4.22732	0.474958	0.743083	0.563629	0.615041	0.959419	0.466046	0.659835	0.874522	0.52209	0.54656	0.313858	Disease resistance protein (CC-NBS-LRR class) family	CW9	NBS-LRR disease resistance protein, putative, expressed
HORVU6Hr1G032690	2			0	0	0	0	1.67295	3.2184	0	0.646218	1.85311	0	0	0	0	0	0	6.13162	7.50122	0	2.66843	6.68806	0	0	0	1	1	1	0.36514	0.267675	1	0.695227	0.323114	1	1	1			NB-ARC domain containing disease resistance protein, putative, expressed
HORVU6Hr1G047460	2			0	1.83216	1.76223	0	1.48738	1.86769	2.90521	0.797459	0.611186	0	0	1.48313	5.29024	6.40877	0	5.55806	6.73206	6.44986	3.25212	2.52308	0	0	5.54026	0.435986	0.292719	1	0.36183	0.268989	0.289681	0.595182	0.681562	1	1	0.363442			mitochondrial ribosomal protein S3, putative, expressed			Ribosomal protein S3, C-terminal domain	PF00189
HORVU6Hr1G049190	2			2.2033	0	1.52622	2.77695	1.3092	2.4579	0	1.01263	1.57853	0	0	1.42586	-5.59135	-0.00675881	1.58409	-0.686208	0.208841	-5.26748	-2.39612	0.157352	-5.22735	-5.04511	-0.323998	0.32026	0.998893	0.770989	0.888178	0.965812	0.292637	0.625266	0.974239	0.352775	0.369812	0.947043	Photosystem I, PsaA/PsaB protein		photosystem I P700 chlorophyll a apoprotein A2, putative, expressed			Photosystem I psaA/psaB protein	PF00223		K02690	integral component of membrane; photosystem I; thylakoid; photosynthesis	GO:0016021,GO:0015979,GO:0009579,GO:0009522
HORVU6Hr1G049390	2			1.08083	2.694	0	1.70458	1.50487	3.7085	0	0.960902	2.6191	0	0	0	2.85585	-4.04874	0.7699	1.36477	3.505	-3.82586	-0.405604	2.47886	-3.78574	-3.6035	-3.77151	0.644401	0.474297	0.90123	0.805533	0.526684	0.498965	0.94184	0.654456	0.551051	0.570384	0.505084	photosystem II reaction center protein B		photosystem II P680 chlorophyll A apoprotein, putative, expressed			Photosystem II protein	PF00421		K02704	membrane; photosynthetic electron transport chain; photosystem; chlorophyll binding; photosynthesis, light reaction	GO:0019684,GO:0016168,GO:0016020,GO:0009767,GO:0009521
HORVU6Hr1G071510	2			1.08021	0	3.04434	2.27589	2.4148	1.93807	0	1.11725	1.6366	0	0.559233	1.88356	-3.16306	3.11822	2.97926	1.90314	1.68763	-2.83916	1.11611	2.76719	-2.79906	-1.20385	2.41308	0.412555	0.333288	0.407255	0.556407	0.602115	0.406972	0.730824	0.390908	0.468385	0.754701	0.455133	Galactosyltransferase family protein; sulfite reductase	SIR	galactosyltransferase family protein, putative, expressed; ferredoxin--nitrite reductase, putative, expressed			Galactoside-binding lectin; ; Nitrite and sulphite reductase 4Fe-4S domain; Nitrite/Sulfite reductase ferredoxin-like half domain	PF00337; PF01077; PF03460			carbohydrate binding; ; oxidation-reduction process; oxidoreductase activity; heme binding; iron-sulfur cluster binding	GO:0030246; ; GO:0055114,GO:0051536,GO:0020037,GO:0016491; GO:0055114,GO:0016491
HORVU6Hr1G078180	2			1.92224	2.52794	0.963206	0	1.48255	2.34655	0	0	1.6366	0	0.559233	3.30041	1.90753	-1.00785	-4.38218	-0.317352	0.70227	-4.43264	-4.80449	1.17293	-4.39252	-2.79938	2.22928	0.685346	0.812301	0.37293	0.94024	0.867824	0.310467	0.271625	0.780884	0.371804	0.568803	0.596731			FACT complex subunit SPT16, putative, expressed
HORVU6Hr1G087250	2			0	0	2.08615	1.70458	1.84051	0.315838	1.37856	1.53705	1.70052	0	0	0.378746	0	7.39876	5.01175	5.59154	1.18033	4.21449	5.71074	6.21898	0	0	1.43208	1	0.172679	0.407834	0.303351	0.831577	0.439214	0.29296	0.251977	1	1	0.796374	Cytochrome P450 superfamily protein	CYP75B1,D501,TT7	transposon protein, putative, unclassified, expressed			Cytochrome P450	PF00067		K13083	iron ion binding; oxidation-reduction process; oxidoreductase activity, acting on paired donors, with incorporation or reduction of molecular oxygen; heme binding	GO:0055114,GO:0020037,GO:0016705,GO:0005506
HORVU7Hr1G001360	2			0.759068	3.67028	0.615103	3.0362	1.1863	0.866795	0	0.674492	1.93322	0	0	1.69738	3.59166	-0.565882	4.68872	0.484479	0.389729	-2.69072	-0.346133	3.8268	-2.65061	-2.46837	3.10128	0.494555	0.90587	0.372341	0.918747	0.934587	0.57923	0.942134	0.416622	0.626529	0.650433	0.510686			NBS-LRR disease resistance protein, putative, expressed
HORVU7Hr1G021590	2			1.27189	1.92133	0.615103	0.524553	1.47524	2.64809	1.63396	0.912342	2.64582	0	2.44342	0.587965	0.613283	-2.32689	-2.981	0.639784	1.36252	0.106336	-1.19888	1.19001	-4.4142	1.71058	-2.46023	0.888251	0.559494	0.51497	0.869914	0.72686	0.978324	0.760475	0.760361	0.335359	0.694783	0.540336	GMP synthase (glutamine-hydrolyzing), putative / glutamine amidotransferase, putative		class I glutamine amidotransferase, putative, expressed		C56; C26	Glutamine amidotransferase class-I; NAD synthase	PF00117; PF02540
HORVU7Hr1G041950	2			0	0	3.60326	2.92488	2.57321	2.1277	0	3.22736	2.0505	0	0	1.86986	0	8.36992	7.56927	5.96626	5.21455	0	6.96867	7.2911	0	0	6.73868	1	0.056548	0.120485	0.174794	0.236129	1	0.112557	0.0968388	1	1	0.125096			retrotransposon protein, putative, unclassified, expressed
HORVU7Hr1G053320	2			1.9558	0	1.29685	0	1.11204	1.26911	0	1.37069	1.52987	0	0	4.89163	-6.90871	-2.0506	-6.53438	-2.64622	-2.14066	-6.58487	-1.81359	-1.31221	-6.54472	-6.36248	0.784012	0.286143	0.717163	0.313057	0.640653	0.705361	0.253764	0.748557	0.81653	0.312292	0.325957	0.889646	DNAse I-like superfamily protein		retrotransposon protein, putative, LINE subclass, expressed
HORVU7Hr1G073600	2			0.31885	0.461563	2.863	0	2.52523	3.97337	1.07217	0.858323	2.18801	2.02804	0	0.378746	0.606501	5.53821	-0.494991	4.93686	5.66762	3.26226	2.52395	4.53175	4.75168	-0.323087	0.470726	0.877651	0.0968253	0.900206	0.139411	0.0892254	0.332838	0.455292	0.175197	0.198366	0.934765	0.893932
HORVU7Hr1G076430	2			2.15266	0	0.899771	0	1.40985	1.84123	0	0	0.990146	3.22569	0	6.25786	-20.3282	-3.98232	-19.8343	-2.29614	-2.87998	-24.661	-25.27	-3.66378	0.578349	-19.6021	1.42652	6.49614e-05	0.366097	9.73985e-05	0.600111	0.511332	4.94261e-08	2.29657e-08	0.404877	0.905731	0.000117463	0.743937	protein kinases;ubiquitin-protein ligases	KEG	protein kinase domain containing protein, expressed
HORVU7Hr1G079870	2			0	0	0	2.6898	3.42327	0.905392	0	1.005	0.934617	3.11443	0	2.69582	0	0	7.08904	7.25288	3.6381	0	3.98797	3.74326	7.95396	0	6.59444	1	1	0.244989	0.185487	0.508854	1	0.468198	0.496492	0.191923	1	0.228826			expressed protein
HORVU7Hr1G090550	2			0.82992	2.03731	0.939278	2.24223	1.54573	3.20722	1.30251	1.23804	0	3.21704	0	3.61862	2.36104	0.390468	2.79334	2.37477	3.60178	0.617695	1.39022	-3.18252	4.79168	-2.73203	4.27066	0.592567	0.921931	0.526623	0.548253	0.361676	0.876798	0.725703	0.439428	0.276405	0.555125	0.279308	F-box/RNI-like/FBD-like domains-containing protein		OsFBX18 - F-box domain containing protein, expressed			F-box domain; FBD	PF00646; PF08387			protein binding	GO:0005515
HORVU7Hr1G093640	2			1.29748	2.1372	1.75277	2.59065	1.60128	1.07534	3.30389	1.58868	1.75694	0	0	0	0.990473	1.42696	1.93356	-0.179591	-0.729139	2.17954	0.920726	1.4409	-4.49608	-4.31384	-4.48184	0.856028	0.770092	0.723058	0.970734	0.88174	0.655208	0.850474	0.767911	0.425173	0.44418	0.371726	CW-type Zinc Finger; Histidine kinase-, DNA gyrase B-, and HSP90-like ATPase family protein		CW-type Zinc Finger, putative, expressed			CW-type Zinc Finger;	PF07496			zinc ion binding	GO:0008270
HORVU7Hr1G099250	2			3.30431	1.46993	0	2.20692	1.18711	0.50485	0	0.547968	1.73516	0	0	1.24312	-2.67598	-6.96635	-1.07015	-2.55912	-5.10539	-6.74348	-4.9019	-0.833702	-6.70332	-6.52108	-2.38498	0.687977	0.250143	0.872184	0.667574	0.397215	0.265618	0.414778	0.888504	0.324085	0.337413	0.688945	vernalization5/VIN3-like	VEL1	VIL2 protein, putative, expressed			PHD - plant homeodomain finger protein	PF07227
HORVU7Hr1G110830	2			3.60386	0	1.62798	2.1698	1.56016	0.832132	1.31339	1.58868	1.54664	0	0	4.07653	-6.69218	-0.789463	-0.772396	-2.44444	-3.4082	-1.78498	-0.910329	-1.04223	-6.32818	-6.14594	0.484449	0.122521	0.829456	0.850613	0.507454	0.358704	0.627403	0.803838	0.776243	0.144212	0.156124	0.894712	villin 4	ATVLN4,VLN4	villin protein, putative, expressed			Gelsolin repeat; Villin headpiece domain	PF00626; PF02209			actin binding; cytoskeleton organization	GO:0003779; GO:0007010,GO:0003779
HORVU0Hr1G004300	3			4.45815	0	1.34987	3.99048	0	0.968953	0	0.727759	2.10334	2.83478	0	0.944739	-7.10777	-2.07901	-0.521922	-6.9477	-3.33896	-6.78389	-4.20224	-0.628554	0.185215	-6.56153	-3.42966	0.131234	0.605564	0.907494	0.0964712	0.409452	0.104586	0.301991	0.875633	0.967083	0.163539	0.398032	aconitase 2	ACO2	aconitate hydratase protein, putative, expressed
HORVU0Hr1G004750	3			0.584254	2.99701	0.312654	4.40082	0.871029	1.59068	0.368151	2.54206	0	2.47012	0	3.12307	5.82069	-0.739953	6.0717	1.67165	3.07925	-0.517079	4.19785	-1.70702	4.74113	-1.25653	4.91861	0.103823	0.829536	0.0897779	0.611416	0.343449	0.88041	0.194777	0.619419	0.186049	0.744437	0.128514			expressed protein
HORVU0Hr1G007150	3			1.04005	0	1.51126	4.21304	0	1.16241	0	0.858323	1.13303	5.48997	2.2967	3.59801	-4.01361	1.52264	3.0132	-3.85353	0.406974	-3.68972	-0.62607	0.299306	4.59466	2.17016	3.41653	0.390623	0.703035	0.498655	0.353536	0.919105	0.374371	0.876455	0.940485	0.301744	0.626544	0.391452	Nuclear transport factor 2 (NTF2) family protein with RNA binding (RRM-RBD-RNP motifs) domain;		RNA-binding protein-like, putative, expressed			RNA recognition motif. (a.k.a. RRM, RBD, or RNP domain); ; Nuclear transport factor 2 (NTF2) domain	PF00076; PF02136			nucleic acid binding; ; intracellular; transport	GO:0003676; ; GO:0006810,GO:0005622
HORVU0Hr1G009930	3			0	0	0	3.01798	0	0	0	1.71987	0	2.41201	0	1.86505	0	0	7.7579	0	0	0	6.27732	0	6.51614	0	6.72479	1	1	0.303768	1	1	1	0.353764	1	0.387912	1	0.320503	mitochondrial editing factor 22	MEF22	vegetative storage protein, putative, expressed			PPR repeat; PPR repeat family	PF01535; PF13041
HORVU0Hr1G010230	3			0	3.29248	0	2.87566	0	0	0	2.45398	0	6.88004	0	1.85535	19.562	0	18.7163	0	0	0	19.7601	0	20.9092	0	17.9424	0.00949953	1	0.0131066	1	1	1	0.0034968	1	0.00556494	1	0.00803652	nuclear factor Y, subunit A7	NF-YA7	nuclear transcription factor Y subunit, putative, expressed			CCAAT-binding transcription factor (CBF-B/NF-YA) subunit B	PF02045			DNA-binding transcription factor activity; regulation of transcription, DNA-templated	GO:0006355,GO:0003700
HORVU0Hr1G016640	3			0	3.33179	0	2.10948	1.29131	3.62814	0	0.646218	2.71706	5.95375	1.93455	0	8.39379	0	5.88319	4.92248	7.69158	0	2.67916	6.16963	8.89246	5.50971	0	0.0678798	1	0.201868	0.237012	0.0635941	1	0.525232	0.137212	0.0530706	0.23267	1	AAA-type ATPase family protein; P-loop containing nucleoside triphosphate hydrolases superfamily protein		AAA-type ATPase family protein, putative, expressed			ATPase family associated with various cellular activities (AAA); Domain of unknown function (DUF3523)	PF00004; PF12037			ATP binding	GO:0005524
HORVU0Hr1G018270	3			1.60128	2.27799	0	2.06247	0	1.77805	0	0.797459	2.08973	3.13373	0	0	0.327527	-5.71727	-0.126434	-5.6582	0.547247	-5.4944	-2.65858	0.621162	2.08254	-5.27201	-5.44005	0.963274	0.376601	0.985827	0.381552	0.931452	0.395487	0.677391	0.922218	0.769585	0.467266	0.400178	cytochrome P450, family 71, subfamily A, polypeptide 21; cytochrome P450, family 71, subfamily B, polypeptide 25; cytochrome P450, family 71, subfamily A, polypeptide 13; cytochrome P450, family 71, subfamily B, polypeptide 4; cytochrome P450, family 71, subfamily B, polypeptide 23	CYP71A21; CYP71B25; CYP71A13; CYP71B4; CYP71B23	cytochrome P450 71A1, putative, expressed; cytochrome P450 71D10, putative, expressed; cytochrome P450 71D7, putative, expressed			Cytochrome P450	PF00067			iron ion binding; oxidation-reduction process; oxidoreductase activity, acting on paired donors, with incorporation or reduction of molecular oxygen; heme binding	GO:0055114,GO:0020037,GO:0016705,GO:0005506
HORVU0Hr1G020230	3			0.873979	0	1.2938	3.68523	0	1.7018	0	0	0	3.31045	0	1.63537	-3.43558	1.41198	5.57832	-3.27552	2.6944	-3.11172	-3.48357	-3.33986	4.82274	-2.88936	2.48974	0.651614	0.833027	0.455319	0.629517	0.687194	0.646749	0.607918	0.622802	0.518669	0.704143	0.709902	Protein kinase superfamily protein		inactive receptor kinase At2g26730 precursor, putative, expressed			Protein kinase domain	PF00069			protein kinase activity; ATP binding; protein phosphorylation	GO:0006468,GO:0005524,GO:0004672
HORVU0Hr1G022230	3			1.11842	0	0	2.4623	0	3.35536	1.21469	1.31958	1.5605	2.8836	0	0	-4.27532	-4.17432	2.25308	-4.11525	2.14692	0.314722	0.655552	-0.179479	3.1173	-3.72908	-3.89709	0.469752	0.428048	0.694801	0.434614	0.676075	0.951297	0.89862	0.972236	0.587034	0.528352	0.45936			; expressed protein
HORVU0Hr1G022730	3			0	0	0	3.2292	0	0	1.71901	1.97111	0	0.564826	1.17294	1.21821	0	0	8.18591	0	0	6.27483	7.04802	0	1.98285	3.77202	4.69643	1	1	0.277827	1	1	0.354032	0.297689	1	0.796009	0.618934	0.488542	non-specific phospholipase C4	NPC4	phosphoesterase family protein, putative, expressed			Phosphoesterase family	PF04185			hydrolase activity, acting on ester bonds	GO:0016788
HORVU0Hr1G023460	3			0.675942	0	6.01573	3.20966	0	0	1.16827	0.547968	0.714559	3.19757	3.68625	1.63537	-2.69498	6.04954	5.35964	-2.53489	-2.56849	1.74206	-0.517594	0.154872	5.3351	6.32105	3.23188	0.564929	0.130378	0.229253	0.54308	0.537748	0.665194	0.89951	0.969636	0.231396	0.156085	0.420076	isoprenoid F	ISPF,MECPS	2-C-methyl-D-erythritol 2,4-cyclodiphosphate synthase, chloroplast precursor, putative, expressed			YgbB family	PF02542			2-C-methyl-D-erythritol 2,4-cyclodiphosphate synthase activity; terpenoid biosynthetic process	GO:0016114,GO:0008685
HORVU0Hr1G037680	3			2.12248	0	0	2.75616	0	2.22007	0	0	0	5.85787	2.93112	1.36085	-7.41632	-7.31536	-0.28378	-7.25629	0.296946	-7.09249	-7.46434	-7.32064	1.08973	0.0730198	-2.35511	0.295614	0.247122	0.967413	0.250959	0.961871	0.261816	0.237627	0.246781	0.875301	0.991612	0.705042	Ribosomal protein S12/S23 family protein		mitochondrial ribosomal protein S12, putative, expressed			Ribosomal protein S12/S23	PF00164		K02950	intracellular; structural constituent of ribosome; ribosome; translation	GO:0006412,GO:0005840,GO:0005622,GO:0003735
HORVU1Hr1G007800	3			3.23433	0	1.69367	2.4623	0	0	1.26581	0.424354	0.297066	2.54935	0	0	-6.88612	-0.780741	-0.357699	-6.7261	-6.75969	-2.12717	-5.27933	-5.82866	-0.178074	-6.33989	-6.50794	0.350319	0.903982	0.960574	0.306235	0.303825	0.74275	0.420842	0.375273	0.980364	0.389852	0.322189	cinnamyl alcohol dehydrogenase 6; cinnamyl alcohol dehydrogenase 9	ATCAD6,CAD6; ATCAD9,CAD9	dehydrogenase, putative, expressed			Zinc-binding dehydrogenase; Alcohol dehydrogenase GroES-like domain	PF00107; PF08240			oxidation-reduction process; oxidoreductase activity; zinc ion binding	GO:0055114,GO:0016491,GO:0008270
HORVU1Hr1G011030	3			0	0	0	1.25539	2.06474	1.88333	0	1.4603	1.23222	2.44165	0	0	0	0	3.97556	7.33437	6.78016	0	5.47004	4.74102	6.57738	0	0	1	1	0.599668	0.278492	0.316483	1	0.419251	0.484237	0.383454	1	1			expressed protein
HORVU1Hr1G025120	3			3.11097	0	2.20349	4.04453	0.633346	1.23917	0.574206	0	1.34707	2.98611	0	0.733272	-6.72123	0.941588	1.38884	-4.23962	-2.05199	-4.45942	-6.76921	-1.69969	0.879971	-6.17499	-3.81356	0.192738	0.831842	0.779346	0.348403	0.644736	0.326226	0.139923	0.702262	0.859133	0.231437	0.39732	cytochrome oxidase		cytochrome c oxidase subunit 1, putative, expressed			Cytochrome C and Quinol oxidase polypeptide I	PF00115			electron transfer activity; integral component of membrane; cytochrome-c oxidase activity; iron ion binding; oxidation-reduction process; aerobic respiration; heme binding	GO:0055114,GO:0020037,GO:0016021,GO:0009060,GO:0009055,GO:0005506,GO:0004129
HORVU1Hr1G030580	3			2.49357	0	3.03925	2.30725	0	2.21344	0	1.44366	1.16423	2.0701	0	3.12934	-5.78535	1.09742	0.420933	-5.62527	-0.414716	-5.46147	-0.457962	-1.35659	-0.0779492	-5.23911	0.980392	0.236908	0.793197	0.928401	0.195405	0.921228	0.208735	0.913026	0.746967	0.986736	0.284134	0.814883
HORVU1Hr1G035350	3			1.11842	3.25799	0	2.2718	0	0.778912	0	0	0	6.13048	0	0	3.87783	-4.17353	1.85795	-4.11446	-1.19081	-3.95066	-4.32251	-4.1788	4.50348	-3.72829	-3.8963	0.603315	0.538139	0.803531	0.543906	0.859193	0.560058	0.52373	0.537625	0.54618	0.623707	0.565469	N-acetylglucosaminylphosphatidylinositol de-N-acetylase family protein		N-acetylglucosaminyl-phosphatidylinositol de-N-acetylase, putative, expressed			GlcNAc-PI de-N-acetylase	PF02585
HORVU1Hr1G038730	3			1.55667	0.941548	1.33667	2.80982	0	1.12085	0.994015	3.22126	2.79792	2.16129	0	1.27522	-2.60084	-0.694472	1.56424	-5.51785	-1.39493	-1.82628	1.71079	1.12237	0.222324	-5.13168	-0.891872	0.603665	0.875618	0.751872	0.227934	0.75372	0.682143	0.699024	0.799835	0.964211	0.31892	0.840885	Li-tolerant lipase 1; GDSL-like Lipase/Acylhydrolase superfamily protein	ATLTL1,LTL1	GDSL-like lipase/acylhydrolase, putative, expressed			GDSL-like Lipase/Acylhydrolase;	PF00657			hydrolase activity, acting on ester bonds	GO:0016788
HORVU1Hr1G067670	3			0.448077	3.53931	2.86511	3.43437	0	0	1.79351	3.12966	1.70052	1.90721	2.53668	3.06809	4.67602	4.5897	4.61514	-1.54474	-1.57834	4.70647	4.02283	4.42326	3.65329	4.97624	5.18221	0.187892	0.152734	0.194128	0.650687	0.64361	0.142642	0.210483	0.168321	0.30566	0.16131	0.106241	zinc ion binding		ZOS5-11 - C2H2 zinc finger protein, expressed			Zinc-finger of C2H2 type	PF12874		K13104
HORVU1Hr1G068280	3			0	0	2.96696	4.56041	0.216517	1.4287	0	0	1.51249	1.77376	0	1.86505	0	6.65321	7.91632	1.15537	4.48648	0	0	5.63454	5.16193	0	6.72547	1	0.184029	0.154985	0.821951	0.371805	1	1	0.260995	0.355188	1	0.179369	sigma factor binding protein 1	SIB1	VQ domain containing protein, putative, expressed			VQ motif	PF05678
HORVU1Hr1G073310	3			0	3.25799	0	3.04336	0.633346	0	1.34947	0	0	3.71843	0	0	8.24413	0	7.8093	2.59311	0	5.11677	0	0	9.17248	0	0	0.274394	1	0.30057	0.703942	1	0.450197	1	1	0.223929	1	1
HORVU1Hr1G073780	3			0	0	1.22998	1.68915	1.44365	0	0	0.25754	0.871829	2.83478	0	2.82073	0	15.635	15.8781	16.3161	0	0	11.5908	14.4218	18.2862	0	20.519	1	0.0125689	0.0229691	0.00915693	1	1	0.0684576	0.0216918	0.00868378	1	0.00103114			expressed protein
HORVU2Hr1G005870	3			0	3.87475	6.0889	4.01942	0	0	0	2.2884	0	3.05132	0	0	20.6869	20.2922	20.9774	0	0	0	19.2122	0	19.0254	0	0	0.0060894	0.00270825	0.00541206	1	1	1	0.00452258	1	0.0116675	1	1	Protein of unknown function (DUF594)		expressed protein			Domain of unknown function (DUF4220)	PF13968
HORVU2Hr1G011930	3			1.21624	0	0	4.21428	0	3.00391	0	0	0	5.03016	0	1.58143	-4.59689	-4.49589	2.53387	-4.43682	2.13028	-4.27301	-4.64486	-4.50116	3.30482	-4.05065	-0.322999	0.433009	0.389107	0.655938	0.395368	0.675532	0.413047	0.373586	0.388551	0.561051	0.489637	0.949606	Pyridoxal phosphate (PLP)-dependent transferases superfamily protein	ATCYS1,CGS,CGS1,MTO1	conserved hypothetical protein			Cys/Met metabolism PLP-dependent enzyme	PF01053			pyridoxal phosphate binding	GO:0030170
HORVU2Hr1G014760	3			1.69786	2.00594	1.46748	2.48968	0.216517	0	2.28688	0	1.73401	2.49751	0	1.26986	-1.39451	-0.718341	0.466361	-5.05456	-5.9921	-0.216112	-6.16655	0.109012	0.482402	-5.57234	-2.2263	0.779091	0.87145	0.925053	0.269233	0.190995	0.961156	0.178396	0.980388	0.922481	0.279788	0.61811
HORVU2Hr1G014860	3			0	0	2.81491	3.55258	0	2.3642	0.574206	1.53705	0.297066	2.0701	0	0	0	7.20443	6.87063	0	5.65884	2.3554	5.7109	1.14968	5.7998	0	0	1	0.157142	0.225249	1	0.266997	0.649678	0.262513	0.825812	0.306533	1	1	SCAR homolog 2	ATSCAR2,DIS3,ITB1,SCAR2,WAVE4	expressed protein							actin cytoskeleton organization; cytoskeleton	GO:0030036,GO:0005856
HORVU2Hr1G018500	3			0	0	1.72677	3.23877	0	1.0054	1.68444	0	0	5.89779	0	1.68651	0	6.29875	8.20514	0	3.98366	6.16805	0	0	8.70971	0	6.17441	1	0.341388	0.265931	1	0.548367	0.351585	1	1	0.237612	1	0.351101
HORVU2Hr1G022800	3			1.15328	0	3.41865	2.58985	1.40985	1.46998	2.87409	1.01636	2.51578	2.92932	0	1.08689	-4.3918	2.97313	2.39955	0.818372	1.01472	2.88376	-1.37504	2.7983	3.09384	-3.84556	-0.227177	0.32739	0.434616	0.572675	0.830276	0.790242	0.448647	0.72177	0.462166	0.466703	0.391129	0.9528			expressed protein
HORVU2Hr1G025290	3			0	3.94566	2.18324	2.96437	0	0	0	0	1.47075	2.8836	0	5.69851	18.3176	18.8228	18.7782	0	0	0	0	16.6284	18.6137	0	19.6007	0.000698396	0.000107499	0.000509706	1	1	1	1	0.000635482	0.000571317	1	5.49325e-05	carboxyesterase 18	AtCXE18,CXE18	gibberellin receptor GID1L2, putative, expressed			alpha/beta hydrolase fold	PF07859			metabolic process; hydrolase activity	GO:0016787,GO:0008152
HORVU2Hr1G025300	3			1.64297	2.16764	1.44619	2.10948	0	1.02509	1.3319	1.51475	0.297066	5.4488	0	0	-0.0339473	-0.615544	-0.15746	-5.78858	-1.98752	-0.980022	-1.77633	-4.89114	2.13631	-5.40241	-5.57042	0.994787	0.89472	0.975842	0.226651	0.670342	0.833322	0.703224	0.306977	0.680596	0.315649	0.244641	carboxyesterase 18	AtCXE18,CXE18	gibberellin receptor GID1L2, putative, expressed
HORVU2Hr1G027750	3			1.04005	0	1.87505	2.99167	0	0.74567	1.07217	1.82998	0	2.24223	0	0	-4.01186	2.65091	3.60068	-3.8518	-1.05078	0.110554	2.51244	-3.91614	2.05868	-3.46563	-3.63364	0.597672	0.691567	0.629617	0.570072	0.875716	0.986834	0.706912	0.563647	0.782888	0.648465	0.592111	SNARE associated Golgi protein family		SNARE associated Golgi protein, putative, expressed			SNARE associated Golgi protein	PF09335
HORVU2Hr1G032180	3			1.58101	2.42357	0	2.89123	0.989706	0.50485	0	0	1.16423	2.16129	2.25484	0	0.693083	-5.65426	1.65294	-1.9224	-3.79359	-5.43139	-5.80324	-1.32825	0.145344	0.34159	-5.37704	0.925955	0.403649	0.824558	0.773873	0.573893	0.422435	0.391376	0.842426	0.984459	0.963485	0.427093			MYB family transcription factor, putative, expressed
HORVU2Hr1G035320	3			0	0	1.26295	3.14766	1.73423	0	2.28517	0	0	5.34182	2.40944	3.27158	0	15.6827	18.8633	17.1677	0	18.8445	0	0	19.8189	17.3525	17.9992	1	0.0019688	0.000790643	0.000688856	1	0.000192704	1	1	0.000420476	0.00204227	0.000370903
HORVU2Hr1G079320	3			1.73863	0	2.99877	2.10948	1.13364	0	0	1.01622	2.37229	2.11713	0	1.54721	-6.24374	0.305424	-0.452444	-1.92618	-6.11728	-5.91988	-2.31239	-0.432176	-0.436428	-5.6975	-0.594271	0.30915	0.954409	0.939675	0.719291	0.263135	0.278852	0.666216	0.935558	0.941805	0.35339	0.911512			retrotransposon protein, putative, unclassified, expressed
HORVU2Hr1G083800	3			1.38806	0	1.98823	2.4623	1.34387	0	0	0	0	5.18883	0	0.944739	-5.1485	1.86008	1.37993	-0.136498	-5.02205	-4.82465	-5.1965	-5.0528	2.75633	-4.60227	-1.46692	0.497786	0.780416	0.853266	0.983698	0.45841	0.476265	0.442949	0.455664	0.711683	0.544483	0.82666			expressed protein
HORVU2Hr1G088560	3			1.97851	0	1.26295	3.03612	0	0	2.07538	1.18811	2.0542	2.0701	0	0	-6.97807	-2.22977	-0.365834	-6.81801	-6.85161	-0.630229	-3.85557	-1.47669	-1.27064	-6.43184	-6.59985	0.160945	0.602324	0.938889	0.123064	0.121229	0.882621	0.371133	0.729607	0.790313	0.196301	0.135517	ARABIDOPSIS THALIANA PEROXYGENASE 2	ATPXG2	caleosin related protein, putative, expressed			Caleosin related protein	PF05042		K17991
HORVU2Hr1G104040	3			0.675942	5.25956	0	5.19727	1.12799	0.848276	0	0	2.16037	2.20289	0	3.75542	5.45993	-2.59736	5.2549	0.655979	-0.0763251	-2.37449	-2.74634	4.83203	3.28854	-2.15215	3.84652	0.108485	0.428006	0.122561	0.833913	0.980764	0.468699	0.401991	0.114501	0.335664	0.559982	0.209718	phytochrome interacting factor 3; phytochrome interacting factor 3-like 5	PAP3,PIF3,POC1; PIF1,PIL5	helix-loop-helix DNA-binding domain containing protein, expressed			Helix-loop-helix DNA-binding domain	PF00010			protein dimerization activity	GO:0046983
HORVU2Hr1G109690	3			1.68121	0	0	3.30244	2.13268	0	0	0	0	2.94394	0	0	-6.06502	-5.96405	2.17716	1.38258	-5.93858	-5.74118	-6.11303	-5.96933	1.45044	-5.51879	-5.68683	0.424293	0.378318	0.770229	0.835748	0.380358	0.396395	0.366523	0.377897	0.84574	0.467203	0.400882			expressed protein
HORVU2Hr1G118830	3			1.74711	0	1.56808	3.20966	0.216517	2.22178	0	0	1.56202	6.01508	2.7816	2.03358	-6.2706	-0.554518	1.78403	-5.20644	-0.767496	-5.94672	-6.31858	-0.572124	2.45632	0.913746	0.877194	0.21738	0.89902	0.714529	0.248292	0.860627	0.188017	0.161877	0.895837	0.61445	0.85148	0.840725	; rapid alkalinization factor 23	ATRALF23,RALF23	; RALFL14 - Rapid ALkalinization Factor RALF family protein precursor, expressed			; Rapid ALkalinization Factor (RALF)	PF05498
HORVU2Hr1G121150	3			1.29748	0	0	2.43384	2.52189	0	1.21469	1.53705	1.54735	2.76407	0	1.93638	-4.85965	-4.75867	1.60987	0.954636	-4.73319	-0.269369	0.75892	0.792066	2.28902	-4.31342	1.99144	0.468107	0.425354	0.805761	0.870568	0.427836	0.963392	0.896929	0.892465	0.726518	0.51957	0.733794	Granulin repeat cysteine protease family protein	RD21,RD21A	cysteine protease, putative, expressed		C1	Papain family cysteine protease; Granulin; Cathepsin propeptide inhibitor domain (I29)	PF00112; PF00396; PF08246			cysteine-type peptidase activity; proteolysis	GO:0008234,GO:0006508
HORVU2Hr1G126660	3			4.80917	0	0.740449	2.30725	0	1.5994	1.49081	0	1.39249	2.01978	0	0	-7.50639	-4.56514	-1.29995	-7.34635	-1.69323	-2.03155	-7.55439	-2.34259	-1.90557	-6.96015	-7.12819	0.242824	0.419009	0.835776	0.199384	0.762728	0.717331	0.186951	0.676381	0.761372	0.278823	0.213058	Acyl transferase/acyl hydrolase/lysophospholipase superfamily protein; phospholipase A 2A	AtPLAIVA,PLA IVA,PLP1; PLA IIA,PLA2A,PLP2	patatin, putative, expressed			Patatin-like phospholipase	PF01734			lipid metabolic process	GO:0006629
HORVU3Hr1G003220	3			1.62296	0	0.826678	2.01219	1.67922	3.16362	0	0.646218	2.82669	2.72594	0	0	-5.88467	-2.62148	-0.299929	0.179191	0.989881	-5.56081	-3.30384	0.992212	1.18597	-5.33843	-5.50645	0.313689	0.607592	0.957838	0.971806	0.84511	0.284773	0.519067	0.84475	0.834165	0.360722	0.289507	S-domain-1 13; cysteine-rich RLK (RECEPTOR-like protein kinase) 38; Protein kinase superfamily protein; S-domain-2 5; Leucine-rich repeat protein kinase family protein; protein serine/threonine kinases;protein kinases;ATP binding;sugar binding;kinases;carbohydrate binding; cysteine-rich RLK (RECEPTOR-like protein kinase) 41; ; vesicle associated protein	CBRLK1,RKS2,SD1-13; CRK38; ; SD2-5; CRK41; (AT)VAP,VAP,VAP27,VAP27-1	cysteine-rich receptor-like protein kinase 21 precursor, putative, expressed; protein kinase domain containing protein, expressed; carbohydrate binding protein, putative, expressed; cysteine-rich receptor-like protein kinase 12 precursor, putative, expressed; jacalin-like lectin domain containing protein, expressed			Protein kinase domain; MSP (Major sperm protein) domain; Protein tyrosine kinase;	PF00069; PF00635; PF07714			protein kinase activity; ATP binding; protein phosphorylation	GO:0006468,GO:0005524,GO:0004672; GO:0006468,GO:0004672; GO:0006468,GO:0004672,GO:0005524
HORVU3Hr1G005570	3			0.644774	5.22912	1.94779	2.23451	0.871029	0	0	0	1.16423	2.24223	0	1.83412	5.58905	4.32927	3.49851	0.884507	-2.42942	-2.23202	-2.60387	1.87168	3.51456	-2.00967	3.9814	0.366695	0.435398	0.572499	0.874152	0.668366	0.693889	0.646125	0.736598	0.570729	0.751858	0.473317	Transcription initiation factor TFIIE, beta subunit		transcription initiation factor IIE subunit beta, putative, expressed
HORVU3Hr1G026300	3			0	1.83058	0	3.10315	0.871029	2.25323	0	0.25754	0	2.24223	3.26336	1.28685	5.28634	0	7.93082	3.53322	5.49505	0	1.00578	0	6.16239	8.25513	4.91958	0.387556	1	0.19414	0.522397	0.317305	1	0.857744	1	0.313517	0.176509	0.371237			DNA binding protein, putative, expressed			No apical meristem-associated C-terminal domain	PF14303
HORVU3Hr1G030390	3			0	2.93343	1.11486	4.78135	0	1.26911	1.42684	0.912342	1.59372	2.01978	0	2.97213	7.58622	4.35497	7.50714	0	4.86025	5.3663	3.66863	5.8881	5.6926	0	6.56289	0.154392	0.365522	0.158819	1	0.311926	0.263924	0.446852	0.219787	0.286215	1	0.171229	Flavin-binding monooxygenase family protein	YUC2; YUC6	flavin monooxygenase, putative, expressed			; Flavin-binding monooxygenase-like; Pyridine nucleotide-disulphide oxidoreductase	PF00743; PF13738			N,N-dimethylaniline monooxygenase activity; oxidation-reduction process; flavin adenine dinucleotide binding; NADP binding	GO:0055114,GO:0050661,GO:0050660,GO:0004499
HORVU3Hr1G038250	3			0	0	3.55936	2.61286	0.633346	3.82814	0	0	4.07585	1.77376	0	1.65062	0	7.47085	6.93089	2.57272	7.93104	0	0	8.65224	5.1617	0	6.06584	1	0.098424	0.167673	0.576443	0.0793267	1	1	0.055557	0.305634	1	0.180251	phosphate transporter 4;3	PHT4;3	transporter, major facilitator family, putative, expressed			Sugar (and other) transporter	PF00083			integral component of membrane; transmembrane transporter activity; transmembrane transport	GO:0055085,GO:0022857,GO:0016021
HORVU3Hr1G039290	3			0	0	0	2.01219	1.57761	0.905392	0	0.727759	2.27838	2.89916	0	2.05993	0	0	5.67661	5.83936	3.63765	0	2.9893	6.22853	7.51605	0	7.31922	1	1	0.432968	0.368511	0.576557	1	0.646863	0.337313	0.298663	1	0.259385
HORVU3Hr1G054900	3			1.81233	2.21692	0	2.63516	0	0	1.56889	0	2.33604	5.7791	0	4.11548	-0.452444	-6.36914	0.414488	-6.31007	-6.34367	-0.752985	-6.51812	1.59379	2.05177	-5.92387	1.83373	0.951622	0.34672	0.955666	0.35121	0.348651	0.910146	0.335557	0.811049	0.783088	0.435102	0.783268	RING/U-box superfamily protein		zinc finger, C3HC4 type domain containing protein, expressed			Ring finger domain	PF13639			protein binding; zinc ion binding	GO:0008270,GO:0005515
HORVU3Hr1G056990	3			3.32677	0	0	1.68915	0	3.00614	2.44469	0.832837	0.974757	5.14003	0	0.384885	-7.15722	-7.0562	-2.2746	-6.99713	-0.645274	-0.611372	-4.51655	-4.08767	0.644193	-6.61097	-5.81718	0.0557489	0.0327818	0.514311	0.0342705	0.834884	0.843489	0.155849	0.1967	0.852165	0.0772295	0.0784252	beta carbonic anhydrase 3; beta carbonic anhydrase 4; carbonic anhydrase 2	ATBCA3,BCA3; ATBCA4,BCA4,CA4; BETA CA2,CA18,CA2	carbonic anhydrase, chloroplast precursor, putative, expressed			; Carbonic anhydrase	PF00484		K01673	carbonate dehydratase activity; zinc ion binding	GO:0008270,GO:0004089
HORVU3Hr1G068580	3			2.96109	0.437567	0	3.9092	0.63069	0	0	0	0	2.49751	0	0.587965	-5.02	-6.34575	1.97573	-4.48142	-6.32028	-6.12288	-6.49473	-6.35103	0.154327	-5.90051	-4.12458	0.398961	0.231165	0.732402	0.39534	0.233042	0.247963	0.220396	0.230777	0.978709	0.321654	0.433103	; Transcriptional factor B3 family protein; AP2/B3-like transcriptional factor family protein; related to vernalization1 1; transcriptional factor B3 family protein	RTV1	B3 DNA binding domain containing protein, expressed			; B3 DNA binding domain	PF02362			DNA binding	GO:0003677
HORVU3Hr1G074840	3			1.45844	2.83693	0.312654	3.03078	0.414174	0.987134	0	0	1.39249	1.96569	2.16302	0.84471	1.92823	-4.3068	2.32244	-4.12601	-2.3171	-5.04571	-5.41756	-0.205342	0.115489	0.534196	-2.04509	0.71514	0.376404	0.660242	0.395614	0.627612	0.300062	0.265849	0.965419	0.9826	0.919611	0.668512	O-acyltransferase (WSD1-like) family protein		wax synthase, putative, expressed			Protein of unknown function (DUF1298)	PF06974			diacylglycerol O-acyltransferase activity	GO:0004144
HORVU3Hr1G097400	3			3.86622	0	0	2.84349	2.01468	0.532438	0	0	1.19943	3.28315	0	1.8839	-6.73735	-6.63635	0.573533	-1.66107	-4.66123	-6.41348	-6.78533	-2.19348	-0.802253	-6.19111	-0.0461048	0.180296	0.137407	0.90532	0.700913	0.291753	0.151108	0.128796	0.61242	0.868065	0.218243	0.991475	Protein of unknown function (DUF567)		DUF567 domain containing protein, putative, expressed			LURP-one-related	PF04525
HORVU3Hr1G106900	3			0.508911	0	0	4.3177	0	0.315838	0	2.14106	0	3.17691	0	0	-1.97068	-1.86967	6.67975	-1.8106	-0.882423	-1.6468	5.50266	-1.87494	6.01756	-1.42445	-1.59244	0.796628	0.784355	0.373807	0.791007	0.897236	0.809533	0.41368	0.783762	0.42306	0.852224	0.815705			; expressed protein			; Cysteine-rich TM module stress tolerance	PF12734
HORVU3Hr1G115090	3			3.20961	0	2.20554	3.04871	0.570457	2.73788	3.72888	1.23504	0.677691	4.50625	0	0.985534	-5.81715	0.0522183	0.0422276	-3.43806	0.380502	1.8139	-1.15045	-3.08363	1.95815	-5.27091	-1.97364	0.0806527	0.984567	0.988852	0.226037	0.88781	0.500301	0.671598	0.270523	0.514887	0.113451	0.472923			expressed protein
HORVU4Hr1G000560	3			0.891662	3.16759	0	2.79237	1.55546	0.640179	1.47042	0	0	1.3975	0	1.8839	3.60822	-3.39763	3.70793	0.584659	-0.951865	1.91247	-3.54661	-3.4029	0.722508	-2.9524	3.19227	0.533495	0.522881	0.5223	0.910671	0.856216	0.712851	0.50482	0.522236	0.901284	0.620813	0.53853						Ribonuclease (pollen allergen)	PF01620			type I hypersensitivity	GO:0016068
HORVU4Hr1G003230	3			3.0617	0	1.41984	3.85895	0	1.07534	1.3319	1.10699	0.871829	2.86769	0	0	-6.68372	-1.43315	-0.190996	-6.52366	-2.55275	-1.71509	-3.13928	-3.25337	0.676443	-6.13749	-6.3055	0.216547	0.759153	0.970815	0.17497	0.586094	0.71397	0.503888	0.489142	0.896832	0.256473	0.189842			expressed protein
HORVU4Hr1G010020	3			0.891662	2.98236	2.90971	3.3281	0.216517	1.37164	0	0	1.94516	3.18731	0	0	2.742	2.86458	4.79454	-2.43512	0.356907	-3.17569	-3.54754	3.37638	4.50976	-2.95334	-3.12133	0.565638	0.502822	0.31458	0.581784	0.93389	0.473351	0.423133	0.429482	0.344238	0.553051	0.480957	methyltransferases		differentiation protein, putative, expressed			RNA methyltransferase;	PF04452		K09761	rRNA processing; methyltransferase activity	GO:0008168,GO:0006364
HORVU4Hr1G010150	3			1.93784	0	0	1.83611	0.989706	2.59254	1.1169	1.76424	1.8195	2.59771	0	0	-6.85479	-6.75381	-1.64867	-3.02585	-0.766355	-2.58692	-2.36407	-0.363333	-0.0472214	-6.30855	-6.47658	0.257513	0.210166	0.77978	0.567275	0.884274	0.624351	0.65403	0.944969	0.993598	0.297383	0.229491	ACT domain repeat 4; ACT domain repeat 1; ACT domain repeat 3; ACT-like superfamily protein	ACR4; ACR1; ACR3	ACT domain containing protein, expressed			; ACT domain	PF01842			metabolic process; amino acid binding	GO:0016597,GO:0008152
HORVU4Hr1G014220	3			3.04394	0.461563	1.2938	2.01219	1.52323	1.46958	0	0.777934	3.72232	2.59771	0	0.325121	-5.13029	-1.76147	-1.02517	-1.02505	-2.06761	-6.28555	-3.52315	-0.0103726	0.197869	-6.0632	-5.26941	0.228574	0.625917	0.79949	0.776264	0.567721	0.0965201	0.334919	0.997701	0.960793	0.155445	0.163534	exocyst complex component sec3A	SEC3A	roothairless 1, putative, expressed			Exocyst complex component Sec3; Exocyst complex component SEC3 N-terminal PIP2 binding PH	PF09763; PF15277
HORVU4Hr1G025950	3			3.5989	0	0	3.17932	0	1.39487	2.37581	1.67445	0	2.99963	0	0	-8.0084	-7.90742	-0.0151862	-7.84835	-4.08725	-1.85817	-1.96239	-7.91269	-0.379694	-7.46216	-7.63019	0.16671	0.124915	0.997841	0.127757	0.41774	0.711457	0.695995	0.124663	0.946058	0.197561	0.138694	RING/U-box superfamily protein		zinc finger, C3HC4 type domain containing protein, expressed			Ring finger domain	PF13639			protein binding; zinc ion binding	GO:0008270,GO:0005515
HORVU4Hr1G040800	3			0.27444	0.740763	1.46629	3.74642	0.478728	0	2.03138	2.02348	0	2.41201	3.35336	0	1.61997	3.59496	6.6539	1.10384	-0.74288	4.34938	4.3799	-0.773623	5.55439	7.4756	-0.491119	0.701857	0.33632	0.105946	0.774788	0.848806	0.24379	0.239981	0.842629	0.177739	0.0692004	0.899705
HORVU4Hr1G047270	3			2.70714	2.10542	0	3.18958	0	0	0	1.5968	1.23222	2.315	0	3.89736	-0.255136	-5.93754	1.97544	-5.87847	-5.91207	-5.71467	-0.233498	-1.38866	0.183939	-5.49229	1.85016	0.965237	0.267993	0.735506	0.272783	0.270051	0.286371	0.964427	0.791189	0.974932	0.361648	0.723582	Protein of unknown function (DUF567)		DUF567 domain containing protein, putative, expressed			LURP-one-related	PF04525
HORVU4Hr1G055750	3			0.97436	0	0	4.53507	1.13364	1.43523	0	0	0	2.0701	0	3.51684	-3.78344	-3.68245	3.59345	0.536123	1.5152	-3.45958	-3.83143	-3.68772	1.92442	-3.23721	3.55143	0.59838	0.56545	0.60973	0.932349	0.810113	0.589212	0.549828	0.564894	0.784772	0.652216	0.572951	RING/U-box superfamily protein	MEE16	RING-H2 finger protein, putative, expressed			Ring finger domain	PF13639			protein binding; zinc ion binding	GO:0008270,GO:0005515
HORVU4Hr1G066470	3			2.99372	0	1.01924	1.83611	1.02305	0	0	2.5103	4.17913	1.26206	1.17294	1.9469	-19.9447	-2.90508	-1.63903	-2.8733	-21.2687	-20.8701	1.74474	1.58839	-2.94756	-3.16889	0.0367271	7.54819e-05	0.504161	0.735316	0.509081	2.02252e-06	3.12947e-06	0.686296	0.713119	0.545685	0.517333	0.993222			nuclear matrix protein 1, putative, expressed			Plant nuclear matrix protein 1 (NMP1)	PF06694
HORVU4Hr1G073940	3			0	0	0	5.92927	0	1.67264	0	0	1.23113	3.62903	0	0	0	0	8.70753	0	6.13169	0	0	4.73381	8.99266	0	0	1	1	0.248317	1	0.365105	1	1	0.484907	0.233149	1	1
HORVU4Hr1G079130	3			1.55667	2.41715	1.01924	2.65679	0.871029	0	1.25701	3.45896	1.48498	2.0701	0	1.34691	0.757512	-1.7368	1.25102	-2.22908	-5.55147	-0.950626	1.67178	-1.0605	0.0295629	-5.13171	-0.657033	0.879541	0.699264	0.802348	0.621288	0.229419	0.832192	0.708337	0.813081	0.995288	0.323347	0.883487	UDP-Glycosyltransferase superfamily protein		UDP-glucoronosyl and UDP-glucosyl transferase domain containing protein, expressed	GT1		UDP-glucoronosyl and UDP-glucosyl transferase	PF00201			metabolic process; transferase activity, transferring hexosyl groups	GO:0016758,GO:0008152
HORVU4Hr1G081180	3			0	0	0	2.84349	0	1.82583	0	0	0.297066	5.6012	0	0	0	0	7.40286	0	6.60393	0	0	1.14951	9.28304	0	0	1	1	0.326476	1	0.329253	1	1	0.867066	0.218392	1	1	HXXXD-type acyl-transferase family protein		transferase family protein, putative, expressed			Transferase family	PF02458			transferase activity, transferring acyl groups other than amino-acyl groups	GO:0016747
HORVU4Hr1G089710	3			1.65446	2.7865	0.963206	2.19519	0	0	0	0.849445	1.44851	2.47012	0	0	1.21128	-2.23513	-0.0113216	-5.82326	-5.85686	-5.65946	-2.63699	-0.642019	0.561239	-5.43706	-5.6051	0.870933	0.738274	0.998789	0.389694	0.386965	0.403168	0.69362	0.923367	0.940013	0.473836	0.4077	Ankyrin repeat family protein		expressed protein			Domain of unknown function	PF13962
HORVU5Hr1G019440	3			0.539845	0	1.40056	2.79237	0	1.86552	0.994015	4.49168	2.00711	2.95827	0	1.24312	-1.67313	3.51576	5.53336	-1.51303	4.96125	2.17763	6.93497	4.52046	5.87143	-1.12689	3.00743	0.715829	0.372892	0.205376	0.71238	0.20758	0.583626	0.0778276	0.251075	0.178907	0.806311	0.447102	Disease resistance-responsive (dirigent-like protein) family protein		dirigent, putative, expressed			Dirigent-like protein	PF03018
HORVU5Hr1G032290	3			1.12648	2.22493	2.0613	2.34104	0	0.640179	0	0	0	1.3975	0	3.72875	1.7365	1.21721	1.97851	-4.13827	-1.75176	-3.97447	-4.34632	-4.20261	-0.0769457	-3.75211	3.33472	0.781551	0.828111	0.752071	0.469442	0.756975	0.48721	0.447401	0.462562	0.990234	0.558895	0.551542	ribosomal protein L2					Ribosomal Proteins L2, RNA binding domain	PF00181		K02886	intracellular; structural constituent of ribosome; ribosome; translation	GO:0006412,GO:0005840,GO:0005622,GO:0003735
HORVU5Hr1G035950	3			1.47817	0	1.77277	2.89123	0	0	0.502541	0.424354	0	3.22749	0	0	-5.43327	0.91598	1.9749	-5.27323	-5.30683	-3.47189	-3.82692	-5.33757	2.65733	-4.88704	-5.05507	0.474245	0.890809	0.791142	0.436154	0.433236	0.607503	0.57114	0.430576	0.721548	0.519803	0.455372	Protein kinase superfamily protein		transposon protein, putative, unclassified, expressed			Protein tyrosine kinase	PF07714			protein kinase activity; protein phosphorylation	GO:0006468,GO:0004672
HORVU5Hr1G039950	3			1.96353	1.92133	0	2.40421	1.90519	2.10735	0	0.6939	0	5.40058	3.06898	0	0.0598218	-5.23055	1.07642	-0.274313	2.0395	-5.00768	-2.56754	-5.23583	3.12347	2.43787	-4.95332	0.989917	0.232889	0.819929	0.948407	0.6294	0.253405	0.549242	0.232419	0.508288	0.60578	0.258594	Calcium-binding EF-hand family protein		EF hand family protein, putative, expressed
HORVU5Hr1G043310	3			1.49427	0	1.52622	1.8997	1.29089	1.96694	0	0.25754	2.08973	5.44043	0	1.68651	-5.48508	0.0995315	-0.141527	-0.637838	1.45852	-5.1612	-4.57127	0.953675	2.60473	-4.93884	0.5974	0.312572	0.983084	0.978509	0.892096	0.755759	0.285379	0.344045	0.838882	0.619069	0.363205	0.898709	scarecrow-like 3	SCL-3,SCL3	GRAS family transcription factor containing protein, expressed			GRAS domain family	PF03514
HORVU5Hr1G061190	3			0	2.22493	1.81685	3.05572	0.989706	0.307171	2.59771	0	1.53223	2.44165	0	2.79544	6.12736	4.25577	7.83486	3.91195	1.18052	5.97831	0	5.69846	6.57754	0	6.47229	0.166552	0.289297	0.0765245	0.331391	0.776487	0.134825	1	0.154107	0.137494	1	0.105238			expressed protein
HORVU5Hr1G064630	3			1.08083	1.9621	3.6243	4.14285	0	1.47381	0	1.10877	0	2.74526	0	0	1.32852	3.72062	2.56618	-3.9901	1.26999	-3.82629	-0.923008	-4.05444	2.95998	-3.60394	-3.77194	0.802753	0.433697	0.629114	0.414946	0.789654	0.434359	0.847258	0.407463	0.577351	0.512246	0.440916	chloroplast ribosomal protein S14; Photosystem I, PsaA/PsaB protein		chloroplast 30S ribosomal protein S14, putative, expressed; photosystem I P700 chlorophyll a apoprotein A2, putative, expressed			Ribosomal protein S14p/S29e; Photosystem I psaA/psaB protein	PF00223; PF00253		K02954	intracellular; structural constituent of ribosome; ribosome; translation; integral component of membrane; photosystem I; thylakoid; photosynthesis	GO:0006412,GO:0005840,GO:0005622,GO:0003735; GO:0016021,GO:0015979,GO:0009579,GO:0009522
HORVU5Hr1G065920	3			1.50937	1.18521	2.83357	4.33665	0.216517	0.315838	0	1.79025	0.297066	2.01978	0	0	0.0212222	3.19129	4.29181	-2.62741	-2.60559	-3.36997	2.71071	-2.63633	1.90616	-3.14763	-3.31561	0.995823	0.374103	0.283776	0.485281	0.489968	0.371917	0.450432	0.484861	0.635309	0.459197	0.37968	CYTOCHROME P450 51G1	CYP51,CYP51A2,CYP51G1,EMB1738	cytochrome P450, putative, expressed			Cytochrome P450;	PF00067		K05917	iron ion binding; oxidation-reduction process; oxidoreductase activity, acting on paired donors, with incorporation or reduction of molecular oxygen; heme binding	GO:0055114,GO:0020037,GO:0016705,GO:0005506
HORVU5Hr1G070460	3			0	0	0	2.80982	0	0	3.57269	0.966786	0	2.9144	3.41633	1.54721	0	0	7.33388	0	0	7.53471	3.85292	0	7.54706	8.56382	5.74137	1	1	0.311683	1	1	0.246683	0.554741	1	0.297795	0.237345	0.377786	Ubiquitin carboxyl-terminal hydrolase family protein		expressed protein			Plant organelle RNA recognition domain	PF11955
HORVU5Hr1G080350	3			3.16016	0	0.826678	2.69819	0	1.06212	1.80712	3.58365	1.39249	2.0701	0	0	-6.05653	-2.79317	0.957335	-5.89647	-1.97298	0.397476	1.47895	-0.892172	-0.349005	-5.5103	-5.6783	0.249367	0.541061	0.84999	0.207146	0.664584	0.930073	0.743827	0.844077	0.945118	0.294638	0.22445	C-repeat/DRE binding factor 2	ATCBF2,CBF2,DREB1C,FTQ4	dehydration-responsive element-binding protein, putative, expressed			AP2 domain	PF00847			DNA-binding transcription factor activity; regulation of transcription, DNA-templated	GO:0006355,GO:0003700
HORVU5Hr1G085160	3			1.18579	0	0	2.67779	0	1.82583	0	1.11725	0.714559	3.03874	0	0.84471	-4.49686	-4.39588	2.4752	-4.33681	2.01504	-4.17301	-0.224439	-1.65263	3.21126	-3.95063	-1.1706	0.553935	0.516588	0.740156	0.522239	0.762834	0.538074	0.973231	0.805649	0.666934	0.603078	0.861525			mtN19, putative, expressed			Stress up-regulated Nod 19	PF07712
HORVU5Hr1G097030	3			2.14722	0	0	4.04335	1.2038	0	1.61272	0	1.78826	1.84356	2.96411	0	-5.44308	-5.34209	1.98511	-2.05025	-5.31661	0.410624	-5.49106	0.954728	-0.221152	2.11336	-5.06486	0.335975	0.288605	0.716876	0.677981	0.290911	0.933252	0.27537	0.845494	0.967856	0.699454	0.31436	; Gibberellin-regulated family protein		; GASR3 - Gibberellin-regulated GASA/GAST/Snakin family protein precursor, expressed			; Gibberellin regulated protein	PF02704
HORVU5Hr1G107840	3			1.18579	1.61185	2.30758	2.01219	0.570457	0.50485	3.11703	0	1.80627	2.20289	1.17294	2.82813	0.215277	1.23236	1.08576	-2.17145	-2.53473	2.39834	-4.54655	1.95098	1.4889	-0.822598	1.88244	0.959243	0.743043	0.796251	0.574269	0.514373	0.52294	0.247285	0.603391	0.723	0.847007	0.616328	Plant invertase/pectin methylesterase inhibitor superfamily protein		retrotransposon protein, putative, unclassified, expressed			Plant invertase/pectin methylesterase inhibitor	PF04043			enzyme inhibitor activity	GO:0004857
HORVU5Hr1G112870	3			0.448077	2.21692	2.37665	3.47488	1.45746	1.21934	0.574206	2.00034	1.6632	1.09518	2.82199	1.96062	4.31516	3.73445	5.8522	2.24062	2.90639	0.555043	5.34384	4.3101	1.77721	5.56435	5.22387	0.277125	0.297586	0.139896	0.535118	0.418922	0.881023	0.135086	0.228747	0.660105	0.160643	0.14427	C2H2-type zinc finger family protein	RHL41,ZAT12	ZOS3-21 - C2H2 zinc finger protein, expressed			C2H2-type zinc finger	PF13912
HORVU5Hr1G112970	3			3.94258	0	2.5169	2.51605	2.07387	2.31636	0	0	3.82675	1.90721	0	0.587965	-20.796	-0.585067	-0.122109	-1.74962	1.24273	-20.4414	-21.3729	1.34772	-1.40294	-19.3213	-4.44567	5.74575e-07	0.867184	0.975091	0.618185	0.721986	2.87391e-08	6.55985e-09	0.699582	0.720704	3.40037e-06	0.220595	C2H2-type zinc finger family protein	RHL41,ZAT12	ZOS3-21 - C2H2 zinc finger protein, expressed			C2H2-type zinc finger	PF13912
HORVU5Hr1G113200	3			2.92783	2.45815	2.59866	2.19519	0	0	1.45376	0.727759	2.90474	2.3811	0	0	0.127929	-0.434358	-0.420587	-6.23232	-6.26592	-1.03652	-3.4897	0.230325	-0.0324837	-5.84615	-6.01416	0.979934	0.923981	0.934169	0.184367	0.182012	0.820093	0.447954	0.959623	0.994907	0.268302	0.200207	; Ribosomal protein L36e family protein		; 60S ribosomal protein L36-2, putative, expressed			; Ribosomal protein L36e	PF01158			intracellular; structural constituent of ribosome; ribosome; translation	GO:0006412,GO:0005840,GO:0005622,GO:0003735
HORVU5Hr1G116070	3			3.1631	2.8877	0.635305	3.12575	1.29089	0	0	1.32958	1.4359	2.44165	0	3.04928	1.02194	-3.85201	1.50553	-1.52947	-6.25268	-6.05528	-1.4136	-1.07716	0.106248	-5.83291	0.264501	0.825781	0.362962	0.745716	0.713724	0.147256	0.160456	0.734282	0.795825	0.981762	0.229901	0.949258	; Chaperone DnaJ-domain superfamily protein		heat shock protein DnaJ, putative, expressed			; DnaJ domain	PF00226
HORVU5Hr1G119090	3			1.92377	0	0	3.12575	0	0	0	2.32057	0	2.78241	0	0	-6.81043	-6.70948	1.07418	-6.65041	-6.68401	-6.48661	1.20674	-6.71475	0.3757	-6.26421	-6.43225	0.369525	0.321518	0.885401	0.325796	0.323358	0.337854	0.856341	0.321138	0.959804	0.40915	0.341918	PRLI-interacting factor, putative		H-BTB6 - Bric-a-Brac, Tramtrack, Broad Complex BTB domain with H family conserved sequence, expressed
HORVU6Hr1G003480	3			0	2.27439	3.17777	4.26823	1.24427	0	2.25538	2.41115	0.479331	2.315	0	1.31423	6.23006	7.2536	7.01793	4.76842	0	5.68767	5.68152	1.96093	6.31434	0	5.00345	0.15593	0.0668447	0.109785	0.230458	1	0.15161	0.151772	0.631763	0.150592	1	0.208118	U-box domain-containing protein kinase family protein		protein kinase family protein, putative, expressed
HORVU6Hr1G011350	3			0	2.71518	1.75277	4.42042	1.16336	0.315838	0	1.11725	1.319	2.16129	0	1.54721	7.14067	6.37902	7.53979	4.52479	1.18018	0	4.36566	5.02165	5.99233	0	5.74139	0.22988	0.232865	0.204872	0.398709	0.829193	1	0.415362	0.348348	0.314198	1	0.28332	Mannose-binding lectin superfamily protein; cysteine-rich RLK (RECEPTOR-like protein kinase) 29; cysteine-rich RLK (RECEPTOR-like protein kinase) 27; Concanavalin A-like lectin protein kinase family protein; protein serine/threonine kinases;protein kinases;ATP binding;sugar binding;kinases;carbohydrate binding; cysteine-rich RLK (RECEPTOR-like protein kinase) 26; PYK10-binding protein 1; plant VA…	CRK29; CRK27; CRK26; JAL30,PBP1; PVA12; CRK41	jacalin-like lectin domain containing protein, expressed; protein kinase domain containing protein, expressed; cysteine-rich receptor-like protein kinase 21 precursor, putative, expressed; stripe rust resistance protein Yr10, putative, expressed; MSP domain containing protein, expressed			Jacalin-like lectin domain; Protein kinase domain; MSP (Major sperm protein) domain; Protein tyrosine kinase	PF00069; PF00635; PF01419; PF07714			protein kinase activity; ATP binding; protein phosphorylation; endoplasmic reticulum membrane	GO:0006468,GO:0005524,GO:0004672; GO:0005789; GO:0006468,GO:0004672
HORVU6Hr1G035530	3			3.68755	0	3.68747	2.40421	0	4.16658	0.502541	0.727759	1.71063	3.23719	2.11233	0	-7.64333	0.791002	-1.23561	-7.48325	-0.354746	-5.65225	-4.73133	-2.35341	0.466858	-1.84754	-7.26508	0.0499952	0.807291	0.733909	0.0300044	0.912951	0.0983955	0.153591	0.469965	0.897571	0.6121	0.0351376			CCT motif family protein, expressed
HORVU6Hr1G084910	3			0	0	0	3.54428	0	0	0	2.31661	0	1.60989	0	1.28685	0	0	20.5589	0	0	0	19.8343	0	16.5363	0	16.6557	1	1	0.00641565	1	1	1	0.00337694	1	0.0287141	1	0.0140043			expressed protein
HORVU6Hr1G091600	3			1.15328	2.22493	0	2.37332	1.02305	1.20064	3.28072	0	2.5884	1.96569	0	0	1.64416	-4.28973	1.95322	-0.423558	0.153306	2.54932	-4.43871	1.85307	1.09448	-3.84449	-4.0125	0.777442	0.421015	0.737048	0.935414	0.976554	0.624158	0.405066	0.721804	0.85092	0.520704	0.451655	F-box/RNI-like/FBD-like domains-containing protein		OsFBX73 - F-box domain containing protein, expressed; OsFBX71 - F-box domain containing protein, expressed			F-box domain	PF00646			protein binding	GO:0005515
HORVU7Hr1G014710	3			2.09278	2.75881	2.81707	1.39058	0	2.77936	0	2.25361	2.90828	1.60989	0	0	2.08787	1.16784	-0.846321	-4.89002	1.54379	-4.72622	0.0140927	2.20885	-0.344694	-4.50387	-4.67186	0.580449	0.730097	0.824868	0.171549	0.648179	0.186353	0.996686	0.513552	0.927893	0.264755	0.191469	EXORDIUM like 3	EXL3	phosphate-induced protein 1 conserved region domain containing protein, expressed			Phosphate-induced protein 1 conserved region	PF04674
HORVU7Hr1G029630	3			2.77138	0	1.42392	2.58985	0.989706	0	2.81806	2.82168	1.08502	2.54935	0	1.63537	-6.36424	-1.10148	0.427178	-2.54011	-6.23777	0.0332924	-0.0906515	-2.19823	0.343666	-5.81801	-0.437811	0.208865	0.80033	0.929977	0.561891	0.165679	0.993893	0.983368	0.614876	0.943645	0.250626	0.919873	UDP-glucosyl transferase 71C4	UGT71C4	anthocyanidin 5,3-O-glucosyltransferase, putative, expressed	GT1		UDP-glucoronosyl and UDP-glucosyl transferase	PF00201			metabolic process; transferase activity, transferring hexosyl groups	GO:0016758,GO:0008152
HORVU7Hr1G035820	3			2.22651	3.58245	2.1778	3.41507	0	0	2.37488	4.05611	1.8633	6.56702	2.89655	1.28685	3.38843	2.16685	3.05095	-5.25865	-5.29225	0.480844	2.99256	1.21012	3.81665	1.99997	-0.587797	0.386955	0.536667	0.436109	0.154873	0.152254	0.891201	0.393292	0.730265	0.329806	0.610016	0.867701			gibberellin receptor GID1L2, putative, expressed
HORVU7Hr1G048130	3			1.24186	1.9621	2.25648	1.25539	0	1.16241	2.80844	2.83752	2.47174	4.00156	0	1.72037	0.805277	0.675035	-0.793076	-4.51382	-0.253015	1.66239	2.42014	1.05798	1.8941	-4.12767	1.5165	0.824944	0.83597	0.829884	0.191028	0.93841	0.609438	0.456356	0.745295	0.602194	0.289863	0.641322	Protein of Unknown Function (DUF239)		carboxyl-terminal peptidase, putative, expressed			Neprosin activation peptide	PF14365
HORVU7Hr1G053610	3			1.41869	3.02158	1.8528	2.42425	2.48594	0.315838	0.692387	1.98461	1.97449	5.17094	1.179	1.32471	2.31418	1.12598	0.957073	0.834242	-3.41052	-2.34221	-0.182286	0.577586	3.32673	-1.50798	0.43845	0.300909	0.577073	0.672353	0.680544	0.141538	0.297551	0.928951	0.775877	0.13627	0.537957	0.829699
HORVU7Hr1G082060	3			0	0	0.312654	3.84833	0.216517	3.21431	0.828536	0.592006	2.41632	3.89105	0	0	0	1.15516	6.49022	1.15809	6.93122	3.35638	2.44345	6.36057	7.26015	0	0	1	0.778825	0.138072	0.77784	0.0789516	0.40177	0.544439	0.10712	0.0968117	1	1	; Bifunctional inhibitor/lipid-transfer protein/seed storage 2S albumin superfamily protein		; LTPL70 - Protease inhibitor/seed storage/LTP family protein precursor, expressed			; Probable lipid transfer	PF14368
HORVU7Hr1G113560	3			0.448077	3.06473	0	2.58985	0.892901	1.58125	1.26581	0	0.990146	2.27954	0	0	6.06508	-1.5949	5.09556	0.998605	2.51832	3.0642	-1.74388	2.14786	4.45252	-1.14969	-1.31767	0.298846	0.766518	0.383031	0.85072	0.632211	0.55999	0.745432	0.683463	0.44616	0.848327	0.80621	Concanavalin A-like lectin protein kinase family protein		protein kinase, putative, expressed			Legume lectin domain; Protein tyrosine kinase; Protein kinase domain	PF00069; PF00139; PF07714			protein kinase activity; carbohydrate binding; protein phosphorylation; ATP binding	GO:0006468,GO:0004672,GO:0030246; GO:0006468,GO:0005524,GO:0004672,GO:0030246
HORVU7Hr1G121400	3			0	0	1.23676	1.60267	0	1.25225	3.21852	0.592006	1.6417	4.85596	3.06898	1.89381	0	4.75303	4.7829	0	4.80691	6.3774	2.44237	6.03843	7.62144	7.86156	6.81218	1	0.270816	0.318884	1	0.265381	0.138481	0.577186	0.16076	0.110307	0.0995218	0.113404
HORVU0Hr1G007410	4			2.03963	2.52794	2.98204	2.48968	3.03617	0	3.3701	0	2.65734	2.78241	1.60067	2.10775	-0.501791	0.486267	-0.580981	0.13387	-7.03932	-0.0868128	-7.21377	-0.857404	0.0201882	-2.47482	0.206404	0.904321	0.896308	0.889378	0.971387	0.0718133	0.981447	0.0650498	0.818452	0.996141	0.556271	0.955899			expressed protein
HORVU0Hr1G014650	4			1.60676	0	0	1.8997	1.30002	1.06212	2.6626	0	0	2.01978	5.22953	1.67977	-5.83608	-5.73509	-0.492453	-0.97082	-1.75211	0.34393	-5.88406	-5.74036	-0.235382	2.47413	0.225399	0.31192	0.26418	0.929981	0.846498	0.727264	0.945226	0.251973	0.263741	0.966483	0.658088	0.964093	receptor kinase 3; S-locus lectin protein kinase family protein	ARK3,RK3; B120	serine/threonine-protein kinase receptor precursor, putative, expressed			S-locus glycoprotein domain; D-mannose binding lectin; PAN-like domain; Protein tyrosine kinase	PF00954; PF01453; PF07714; PF08276			recognition of pollen; protein kinase activity; protein phosphorylation	GO:0048544; GO:0048544,GO:0006468,GO:0004672
HORVU0Hr1G017180	4			0	0	0	2.65679	1.67176	0	0	0	1.50046	3.02594	6.20376	1.92802	0	0	7.02069	6.12846	0	0	0	5.59654	7.77383	8.99072	6.91721	1	1	0.326749	0.34026	1	1	1	0.383946	0.277414	0.208974	0.281607
HORVU0Hr1G022450	4			3.99948	0	0	2.37332	2.4983	0.968953	0	1.005	0	1.84356	1.68712	1.44469	-6.69929	-6.5983	-0.355394	-0.77981	-2.93073	-6.37542	-2.80204	-6.60357	-1.47746	-1.81707	-1.37211	0.213662	0.168376	0.945502	0.866852	0.530785	0.183217	0.548479	0.168036	0.776699	0.727637	0.768244	EF-TU receptor	EFR	receptor-like protein kinase 5 precursor, putative, expressed			Leucine Rich Repeat; Leucine rich repeat N-terminal domain; Leucine rich repeat	PF00560; PF08263; PF13855			protein binding	GO:0005515
HORVU0Hr1G031140	4			2.70768	2.83832	1.04003	3.06787	3.02664	0.50485	0.994015	0.25754	1.96034	2.72594	1.08712	2.33937	0.292988	-2.90159	1.61533	-0.575583	-4.18549	-2.30456	-5.23795	-1.1737	0.918248	-2.67294	0.804724	0.921341	0.287003	0.585492	0.82892	0.140294	0.394679	0.070529	0.660282	0.756817	0.385356	0.761679	proliferating cell nuclear antigen 2	ATPCNA2,PCNA2	PCNA - Putative DNA replicative polymerase clamp, expressed			Proliferating cell nuclear antigen, N-terminal domain	PF00705			DNA binding; regulation of DNA replication; DNA polymerase processivity factor activity	GO:0006275,GO:0003677,GO:0030337
HORVU1Hr1G002170	4			1.97851	0	0	3.73453	2.27581	1.76781	0	0	1.96426	3.38484	2.96216	0.74206	-6.97818	-6.87719	-0.65679	-1.34353	-0.644861	-6.65432	-7.02617	-0.918043	1.43046	0.574899	-4.03904	0.175262	0.132781	0.894466	0.761726	0.884173	0.145805	0.12459	0.835742	0.772327	0.907472	0.368649	Scorpion toxin-like knottin superfamily protein	LCR70,PDF2.1	DEF7 - Defensin and Defensin-like DEFL family, expressed			Gamma-thionin family	PF00304
HORVU1Hr1G010520	4			4.44684	0	0	3.11454	1.78121	1.93045	2.45953	1.11725	1.08502	3.30169	1.60067	1.68651	-7.09478	-6.99377	0.767127	-2.56936	-1.18612	-1.29584	-2.8166	-2.92677	1.14585	-2.40306	-1.0128	0.0777701	0.0494534	0.838297	0.448243	0.724821	0.700754	0.405698	0.388361	0.760442	0.526846	0.763775	Protein kinase superfamily protein	CRLK1	tyrosine protein kinase domain containing protein, putative, expressed			Protein tyrosine kinase; ; Protein kinase domain	PF00069; PF07714			protein kinase activity; protein phosphorylation; ; ATP binding	GO:0006468,GO:0004672; ; GO:0006468,GO:0005524,GO:0004672
HORVU1Hr1G033850	4			2.18387	0	1.46748	2.5415	1.12088	1.25225	3.15226	1.47638	2.44808	2.24223	4.39897	1.41524	-5.19841	0.201955	1.49334	-0.922166	-0.483223	1.72638	0.232662	0.808862	0.871543	2.39562	0.0349877	0.22772	0.955852	0.713659	0.801421	0.894858	0.635321	0.949127	0.824318	0.830614	0.555757	0.992358	Mob1/phocein family protein		mps one binder kinase activator-like 1A, putative, expressed			Mob1/phocein family	PF03637		K06685
HORVU1Hr1G041580	4			0	2.21692	0	2.06247	2.75061	1.21934	4.62112	1.17483	0	2.44165	2.77229	0	6.1097	0	5.78366	6.38386	4.6999	7.3199	4.55404	0	6.57756	7.25828	0	0.226669	1	0.252937	0.160533	0.30285	0.107389	0.318083	1	0.193014	0.150689	1			transposon protein, putative, CACTA, En/Spm sub-class, expressed			GRF zinc finger	PF06839			zinc ion binding	GO:0008270
HORVU1Hr1G047360	4			0	2.16764	3.62292	1.60267	1.60034	1.20067	3.09328	1.57712	3.3217	2.68567	2.15147	4.40068	6.00771	7.56088	4.78112	4.46623	4.63908	6.98272	5.09356	6.91843	7.07986	5.97557	7.34977	0.0604815	0.00916391	0.138804	0.128017	0.113081	0.0162093	0.0808168	0.0171917	0.0266765	0.0624631	0.0113505			expressed protein
HORVU1Hr1G062390	4			2.33034	0	1.79317	3.96811	2.68747	1.07534	2.62826	0.797459	2.20553	2.44165	1.08712	1.19646	-5.52325	0.889681	1.55308	-0.0421478	-1.39156	0.593965	-2.34939	-0.295393	0.961697	-2.0475	-0.99688	0.137642	0.772504	0.651372	0.989103	0.654318	0.847119	0.453678	0.923778	0.779878	0.562563	0.748113	RNA-directed DNA polymerase (reverse transcriptase)-related family protein		OsFBL31 - F-box domain and LRR containing protein, expressed
HORVU1Hr1G063880	4			2.96752	0	1.42392	2.06247	2.69481	1.12085	2.43408	1.74398	0.297066	2.49751	2.79017	0	-6.47054	-1.20765	-0.779268	-0.127739	-2.18727	-0.862262	-1.96499	-5.41301	0.130231	0.732388	-6.09229	0.130974	0.738952	0.847484	0.971828	0.547751	0.811875	0.58847	0.153951	0.974306	0.856184	0.108576	Protein of unknown function, DUF538		DUF538 domain containing protein, putative, expressed			Protein of unknown function, DUF538	PF04398
HORVU1Hr1G067970	4			1.60929	2.30149	1.49601	2.75616	2.24766	2.67705	0.746409	1.46461	1.61231	3.76778	2.40204	2.23032	1.15016	-1.05291	2.08825	0.916233	0.689788	-2.77526	-0.449857	-0.782408	2.16497	1.36259	1.57051	0.672546	0.670865	0.442082	0.707341	0.777548	0.289569	0.854722	0.751351	0.425401	0.617052	0.519121
HORVU1Hr1G079650	4			2.93456	0	1.23724	4.30587	3.07825	0	1.27053	1.01636	0.297066	2.52389	2.63296	2.89447	-6.43311	-1.76481	0.484721	0.2494	-6.30662	-2.6133	-3.41192	-5.37557	0.221803	0.448463	-0.049541	0.0727467	0.551552	0.882913	0.932496	0.0462564	0.382679	0.257487	0.0893546	0.946298	0.891663	0.986587	FBD, F-box and Leucine Rich Repeat domains containing protein		OsFBX172 - F-box domain containing protein, expressed			F-box-like	PF12937			protein binding	GO:0005515
HORVU1Hr1G082870	4			0	0	1.32279	1.25539	1.06329	3.61083	1.59298	1.6241	2.45038	2.24223	2.37115	3.32868	0	5.03308	3.97431	4.17614	7.54286	5.88416	5.98228	5.83272	6.16223	6.43281	7.15991	1	0.230359	0.396777	0.321445	0.0713728	0.160289	0.153157	0.163867	0.184947	0.166331	0.0870976	Protein kinase superfamily protein		protein kinase, putative, expressed
HORVU1Hr1G083510	4			3.23847	0	1.56808	2.82685	3.4763	1.02509	2.31786	1.28987	1.33916	2.68567	5.40943	0.74206	-7.07793	-1.3609	0.198799	0.465304	-3.11595	-1.60551	-3.0197	-2.89653	-0.0902141	0.960005	-4.14695	0.0510411	0.649088	0.952474	0.876	0.302494	0.592014	0.316527	0.336787	0.978432	0.773332	0.178785	HOPZ-ACTIVATED RESISTANCE 1; NB-ARC domain-containing disease resistance protein	ZAR1	blight resistance protein T118, putative, expressed; pollen signalling protein with adenylyl cyclase activity, putative, expressed			NB-ARC domain	PF00931			ADP binding	GO:0043531
HORVU1Hr1G089770	4			1.08092	1.0583	0	4.4362	4.18811	0.50485	0	0.338564	1.12626	1.60989	2.51387	0	-0.750339	-4.0425	2.93772	2.7877	-2.17997	-3.81963	-3.22969	0.160321	0.562697	2.49251	-3.76527	0.867447	0.329207	0.508336	0.483308	0.595204	0.356571	0.435667	0.968015	0.899752	0.574949	0.363456	myb domain protein 21	ATMYB21,ATMYB3,MYB21	MYB family transcription factor, putative, expressed			Myb-like DNA-binding domain	PF00249		K09422
HORVU1Hr1G091530	4			1.64297	0	1.56808	1.95813	1.12088	2.0713	1.05937	1.45965	0.479331	5.59303	2.61067	0	-5.94911	-0.232816	-0.480235	-1.672	-0.812478	-1.87531	-1.91812	-4.08104	2.27327	0.886137	-5.57087	0.196194	0.95265	0.912889	0.671335	0.836048	0.634688	0.626352	0.31361	0.603238	0.839645	0.172599	RAD-like 6	ATRL6,RL6,RSM3	MYB family transcription factor, putative, expressed			; Myb-like DNA-binding domain	PF00249
HORVU1Hr1G091900	4			0	0	0	2.19519	1.88999	0	2.08478	0.25754	0.479331	2.315	2.4875	0	0	0	6.0637	6.80012	0	7.39423	1.00555	1.95342	6.31429	6.67268	0	1	1	0.421839	0.315077	1	0.27459	0.883586	0.775428	0.402834	0.376621	1			polyprenyl synthetase, putative, expressed							photosynthesis; transferase activity, transferring alkyl or aryl (other than methyl) groups	GO:0016765,GO:0015979
HORVU2Hr1G007650	4			2.81143	0	3.28769	4.20143	1.50899	1.53324	1.42606	1.56785	0.297066	2.85142	2.40204	1.39445	-6.21674	0.890391	1.10956	-0.688663	-0.60941	-0.948749	-0.501543	-5.15921	1.11017	0.188162	-1.04985	0.167755	0.815877	0.795208	0.857405	0.873613	0.804661	0.895792	0.196839	0.795096	0.964942	0.784434	low-molecular-weight cysteine-rich 69	LCR69,PDF2.2	gamma-thionin family domain containing protein, expressed			Gamma-thionin family	PF00304
HORVU2Hr1G008240	4			1.04005	4.89689	1.55219	4.85488	1.90897	0.315838	0	1.28463	1.36922	2.20289	1.83404	0	3.97235	0.372093	3.45352	1.39313	-2.92599	-3.69038	0.808734	1.07725	1.97306	1.1907	-3.63602	0.308492	0.915818	0.376252	0.691243	0.427284	0.316714	0.817833	0.758894	0.61405	0.761699	0.323895	S-locus lectin protein kinase family protein		S-domain receptor-like protein kinase, putative, expressed			Protein kinase domain; S-locus glycoprotein domain; D-mannose binding lectin	PF00069; PF00954; PF01453			protein kinase activity; ATP binding; protein phosphorylation; recognition of pollen	GO:0006468,GO:0005524,GO:0004672,GO:0048544
HORVU2Hr1G011430	4			3.57536	2.10542	0	2.15361	2.64425	0	2.10102	1.13981	2.4019	2.0701	2.77124	1.31423	-0.811454	-6.49445	-0.711815	-0.880765	-6.46897	-1.1955	-2.24758	-0.998828	-0.888992	-0.612061	-1.68542	0.807665	0.0420161	0.831062	0.767807	0.0428277	0.689051	0.453612	0.737749	0.79004	0.854493	0.573773	proline-rich protein 4;	ATPRP4,PRP4	POEI11 - Pollen Ole e I allergen and extensin family protein precursor, expressed; POEI13 - Pollen Ole e I allergen and extensin family protein precursor, expressed			Pollen proteins Ole e I like;	PF01190
HORVU2Hr1G011670	4			0	0	0	2.01219	1.86859	1.56812	3.16318	2.30161	1.66621	3.0878	2.58766	2.32162	0	0	5.67649	5.14959	5.80794	7.83073	5.66178	5.25917	7.89982	6.88028	6.97517	1	1	0.181994	0.180143	0.129883	0.0407592	0.139813	0.17075	0.0623782	0.104981	0.0685729	2-oxoglutarate (2OG) and Fe(II)-dependent oxygenase superfamily protein		oxidoreductase, 2OG-FeII oxygenase domain containing protein, putative, expressed			2OG-Fe(II) oxygenase superfamily	PF03171			oxidation-reduction process; oxidoreductase activity	GO:0055114,GO:0016491
HORVU2Hr1G022110	4			4.1575	1.67355	2.764	2.61286	2.04286	1.58201	1.80984	1.54534	2.22783	2.92932	2.92486	1.64983	-2.14102	-0.718521	-0.155495	-1.90977	-2.11666	-2.43169	-2.15528	-1.70811	0.491551	-0.707451	-1.96017	0.431323	0.765887	0.954013	0.431834	0.383969	0.319696	0.374891	0.481015	0.855117	0.793618	0.420502	NOP56-like pre RNA processing ribonucleoprotein		nucleolar protein 5A, putative, expressed			snoRNA binding domain, fibrillarin	PF01798
HORVU2Hr1G032420	4			0.766927	0	0.312654	4.53143	1.42857	2.57574	1.90085	1.23804	1.19943	3.29282	1.89761	0	-2.37382	-1.311	5.1602	1.90155	3.67492	2.4918	2.29524	2.17195	5.84887	2.96881	-1.99556	0.548445	0.709423	0.161835	0.570275	0.268993	0.455593	0.491567	0.515702	0.112624	0.4237	0.570574
HORVU2Hr1G039200	4			1.45053	3.76709	0	4.32023	1.70604	1.47707	2.75326	1.89079	3.13528	3.25419	1.50243	1.61152	2.62499	-3.77831	3.05149	0.0257842	0.0638006	2.02849	0.408072	2.48446	2.70509	0.605008	0.0699895	0.141441	0.0568314	0.0872756	0.987796	0.96967	0.21073	0.805143	0.12319	0.130513	0.746197	0.967024
HORVU2Hr1G045000	4			2.50046	0	0	1.76637	2.96728	0	1.77525	0	2.68853	1.84356	2.06035	1.6119	-5.73867	-5.63767	-0.684811	0.755894	-5.6122	0.617655	-5.78665	0.48411	-0.516856	-0.0498757	0.112364	0.283439	0.236022	0.894689	0.869892	0.238146	0.893549	0.22387	0.916463	0.92038	0.992299	0.980591	relative of early flowering 6	REF6	ZOS1-20 - C2H2 zinc finger protein, expressed			JmjC domain, hydroxylase	PF02373
HORVU2Hr1G074940	4			2.4282	0	1.53508	2.06247	3.12235	1.07534	0	0.858323	1.08502	2.0701	2.26964	0	-5.68858	-0.07571	0.0030782	1.00612	-1.55764	-5.36471	-2.3043	-1.52316	0.0190481	0.440413	-5.31035	0.310138	0.987556	0.999548	0.835665	0.74908	0.282021	0.636924	0.754419	0.997201	0.93532	0.286926	cellulose synthase-like B3	ATCSLB03,ATCSLB3,CSLB03	CSLH1 - cellulose synthase-like family H, expressed
HORVU2Hr1G077970	4			2.57238	2.35092	3.38118	4.1441	2.43013	2.2438	2.26776	1.56419	1.53223	2.47012	2.26964	1.08689	0.475989	1.29264	1.16145	0.0826579	-0.458654	-0.319851	-1.51774	-0.21382	0.721296	0.308025	-1.66121	0.880816	0.648618	0.714285	0.97682	0.872111	0.910642	0.596194	0.940119	0.820319	0.922882	0.564036	3-ketoacyl-acyl carrier protein synthase I	KAS I,KAS1	3-oxoacyl-synthase, putative, expressed			Beta-ketoacyl synthase, N-terminal domain; Beta-ketoacyl synthase, C-terminal domain	PF00109; PF02801		K09458
HORVU2Hr1G082030	4			1.30211	4.91672	0.963206	2.71804	3.3513	1.97129	0.994015	0	1.80083	2.3811	2.10735	0	2.65973	-1.12823	2.17702	1.50991	0.274877	-1.02774	-4.92529	-0.273679	1.48213	0.911947	-4.49908	0.469337	0.735008	0.554051	0.646872	0.933724	0.75813	0.158458	0.93417	0.687438	0.804908	0.197663			expressed protein
HORVU2Hr1G087080	4			1.43613	0	0	1.68915	1.33603	1.11286	1.29591	0.547968	0.297066	5.14505	2.46012	3.54118	-5.29873	-5.19772	-0.415116	-0.318682	-1.04534	-0.445934	-3.12358	-4.2412	2.57656	1.22624	2.04837	0.278115	0.23106	0.929535	0.939432	0.803578	0.915378	0.464839	0.328452	0.581221	0.793195	0.624165			expressed protein
HORVU2Hr1G096980	4			3.40174	1.53601	2.3627	2.78317	1.85209	2.20183	0	0	0	2.27954	1.89761	1.19646	-2.92188	0.500117	-1.04373	-1.81417	-0.521234	-6.39248	-6.76433	-6.62062	-0.568699	-1.37354	-2.18987	0.407016	0.872046	0.764647	0.561536	0.866891	0.053954	0.0414188	0.0459353	0.870202	0.694308	0.484857	serine racemase	ATSR,SR	serine racemase, putative, expressed			Pyridoxal-phosphate dependent enzyme	PF00291
HORVU2Hr1G108620	4			2.3824	0	0	3.94121	0	0.50485	0	0	0	3.33611	0	0	-5.90216	-5.8012	3.6263	-5.74213	-3.94053	-5.57833	-5.95018	-5.80647	2.408	-5.35594	-5.52397	0.436864	0.391509	0.626599	0.39635	0.55912	0.40996	0.379462	0.391079	0.746673	0.480471	0.414538			transposon protein, putative, unclassified, expressed; syntaxin-18, putative, expressed
HORVU2Hr1G112590	4			2.0071	2.88085	1.38254	2.48968	2.47083	0.307171	1.76126	2.04202	1.42986	2.68567	2.5758	2.31556	-0.151996	-1.56891	1.09191	0.174484	-4.40405	0.819887	-0.791518	-0.202569	1.49505	0.10958	-0.739163	0.956988	0.539081	0.697276	0.94478	0.111211	0.744276	0.754368	0.935992	0.59385	0.969044	0.770853	endonuclease 4	ENDO4	nuclease PA3, putative, expressed			S1/P1 Nuclease	PF02265			nucleic acid binding; endonuclease activity; DNA catabolic process	GO:0006308,GO:0004519,GO:0003676
HORVU2Hr1G122110	4			2.86208	0	0	2.15361	1.67176	1.2361	1.05937	1.5579	1.24961	2.78241	2.93379	0.384885	-5.90103	-5.80002	-0.0169607	0.134603	-1.23945	-1.82757	-1.74397	-2.17174	1.28495	1.59454	-4.561	0.177126	0.134605	0.996733	0.971	0.73867	0.624273	0.639307	0.560913	0.755901	0.699636	0.239369	Cyclopropane-fatty-acyl-phospholipid synthase;		Cyclopropane-fatty-acyl-phospholipid synthase, putative, expressed;			Methyltransferase domain; Mycolic acid cyclopropane synthetase; ; Flavin containing amine oxidoreductase; Histone methylation protein DOT1	PF01593; PF02353; PF08123; PF08241; PF12847			metabolic process; methyltransferase activity; lipid biosynthetic process; ; oxidation-reduction process; oxidoreductase activity; histone-lysine N-methyltransferase activity	GO:0008168,GO:0008152; GO:0008610; ; GO:0055114,GO:0016491; GO:0055114,GO:0016491,GO:0008610; GO:0008168,GO:0008152,GO:0055114,GO:0016491; GO:0008610,GO:0055114,GO:0016491; GO:0018024; GO:0018024,GO:0055114,GO:0016491
HORVU3Hr1G001340	4			4.15963	2.68456	0	1.95813	3.02758	0	4.88495	2.54278	2.01796	2.41201	2.77229	1.41524	0.248862	-6.63597	-1.26901	-0.0388131	-6.61049	0.926602	-0.66812	-1.67424	-0.313717	0.429894	-1.50474	0.936255	0.0278572	0.685258	0.988883	0.0284626	0.739091	0.810593	0.54986	0.919859	0.890189	0.59117	; Protein kinase superfamily protein; NB-ARC domain-containing disease resistance protein	HT1	Leucine Rich Repeat family protein, expressed; protein kinase domain containing protein, expressed
HORVU3Hr1G012710	4			1.4463	0	0	2.37332	0.922115	0	2.28297	0.284869	1.47684	2.81774	2.33888	1.83532	-5.33367	-5.23267	1.01023	-1.73519	-5.2072	0.328225	-4.41987	-1.14588	1.9246	0.939678	1.20862	0.329239	0.281918	0.848311	0.715301	0.284267	0.944655	0.363414	0.809054	0.715352	0.858831	0.79806			expressed protein			Protein of unknown function (DUF3681)	PF12442
HORVU3Hr1G013230	4			0	0	0	1.08887	2.47314	1.26911	4.96254	2.09637	0.479331	2.01978	2.23236	0	0	0	3.55836	5.84968	4.86069	7.78326	5.25578	1.9605	5.69253	6.14377	0	1	1	0.435677	0.149833	0.232407	0.0549023	0.195965	0.639534	0.206696	0.172678	1	transducin family protein / WD-40 repeat family protein		WD domain, G-beta repeat domain containing protein, expressed			WD domain, G-beta repeat	PF00400			protein binding	GO:0005515
HORVU3Hr1G025090	4			0	0	1.44106	3.73103	2.54229	1.60121	1.02195	0.542409	0.611186	2.47012	2.61067	1.08689	0	5.4102	6.364	5.95086	5.91094	4.0502	1.77825	2.52917	6.63647	6.92739	4.25731	1	0.1967	0.170639	0.155316	0.158054	0.336594	0.680134	0.55345	0.152897	0.13564	0.312049	ankyrin repeat family protein; ; DYNAMIN-like 1E; DYNAMIN-like 1D	ADL1E,ADL4,ADLP2,DL1E,DRP1E,EDR3; ADL1D,DL1D	ankyrin repeat domain containing protein, putative, expressed; fibronectin type 3 and ankyrin repeat domains 1 protein, putative, expressed; dynamin family protein, putative, expressed			Ankyrin repeats (3 copies); ; Dynamin family	PF00350; PF12796
HORVU3Hr1G059740	4			1.38815	0	1.2938	2.01219	3.29305	1.55068	0.74287	0.960902	1.4359	2.59771	2.67559	0	-5.14688	-0.299098	0.43775	1.21721	0.514271	-2.18452	-1.40075	0.15486	1.66062	1.82139	-4.76864	0.328295	0.94755	0.931312	0.788488	0.909815	0.634708	0.758777	0.972805	0.74326	0.719414	0.308414
HORVU3Hr1G069680	4			0	0	2.51917	3.16892	5.56985	0	0	4.28528	1.18791	3.24676	3.42025	2.67895	0	19.2681	18.6229	19.2745	0	0	20.1075	15.1615	18.7804	19.1313	16.8615	1	4.63727e-07	1.09471e-05	4.60123e-07	1	1	1.43073e-07	8.02631e-05	9.20098e-06	6.23152e-06	1.06913e-05	Ribosomal protein L20		50S ribosomal protein L20, putative, expressed			Ribosomal protein L20	PF00453			intracellular; structural constituent of ribosome; ribosome; translation; rRNA binding	GO:0019843,GO:0006412,GO:0005840,GO:0005622,GO:0003735
HORVU3Hr1G082250	4			1.36822	0	1.32279	2.4623	2.73562	0.905392	1.73486	0.960902	0.714559	2.49751	2.43167	0	-5.08678	-0.145959	1.44161	1.16534	-1.54058	1.14485	-1.34162	-2.23998	1.51427	1.37907	-4.70855	0.372921	0.976505	0.794364	0.813829	0.756967	0.817059	0.78722	0.654149	0.784235	0.803143	0.354088	Major facilitator superfamily protein		proton-dependent oligopeptide transport, putative, expressed			POT family	PF00854			membrane; transporter activity; transport	GO:0016020,GO:0006810,GO:0005215
HORVU3Hr1G083280	4			2.63024	0	0	2.92138	1.2611	1.53324	0	0	0	3.62903	2.30509	1.63537	-5.93321	-5.83223	1.53639	-1.19305	-0.326483	-5.60936	-5.98121	-5.8375	2.96762	0.269472	-0.00765075	0.377229	0.330038	0.814984	0.839348	0.955705	0.348853	0.317834	0.329601	0.651181	0.967289	0.998961			expressed protein
HORVU3Hr1G084360	4			1.18579	0	1.2938	3.81271	3.33157	1.67264	3.25468	1.66235	1.6993	2.20289	5.32417	0	-4.49871	0.349239	2.50025	2.52622	1.5405	2.43548	1.51015	1.62616	1.48874	3.78363	-4.12047	0.30197	0.924835	0.543905	0.493281	0.676425	0.509005	0.68239	0.659491	0.718272	0.357946	0.286564	ABRE binding factor 4; Basic-leucine zipper (bZIP) transcription factor family protein; abscisic acid responsive elements-binding factor 2	ABF4,AREB2; ABI5,GIA1; ABF2,AREB1,ATAREB1	bZIP transcription factor, putative, expressed			bZIP transcription factor;	PF00170		K14432	DNA-binding transcription factor activity; regulation of transcription, DNA-templated; sequence-specific DNA binding	GO:0043565,GO:0006355,GO:0003700
HORVU3Hr1G093680	4			1.4463	0	1.44106	2.19519	2.08511	1.02509	1.16827	1.22433	2.14442	2.62073	1.50243	0	-5.33408	-0.0160379	0.63759	-0.224131	-1.3727	-0.897029	-1.42125	0.1939	1.52065	-0.86536	-4.95583	0.251433	0.996777	0.885682	0.955017	0.730837	0.821882	0.721542	0.961028	0.731325	0.846279	0.229994			expressed protein
HORVU3Hr1G094150	4			0	0	1.44106	1.25539	0.922115	0	3.69547	0.462552	2.45771	2.72594	2.65459	0.74206	0	5.40988	3.97481	3.68996	0	7.79249	1.85856	6.83798	7.1627	7.01734	3.03145	1	0.242651	0.442799	0.42837	1	0.0917834	0.694673	0.139139	0.163142	0.171964	0.517886			regulatory protein, putative, expressed			Nucleotide-diphospho-sugar transferase	PF03407
HORVU3Hr1G098480	4			0	0	0	1.68915	0.922115	0	2.50753	0.284869	1.75074	3.23719	3.0535	0	0	0	15.9583	14.6755	0	19.6565	11.8406	17.3562	19.1841	18.8122	0	1	1	0.0262974	0.0230821	1	0.00224041	0.0701053	0.00698868	0.0074357	0.00867837	1	Mannose-binding lectin superfamily protein		Jacalin-like lectin domain containing protein, putative, expressed			Jacalin-like lectin domain; Dirigent-like protein	PF01419; PF03018
HORVU3Hr1G109590	4			0	0	0	5.27457	3.64858	1.7511	1.1169	0	1.27405	2.54935	1.25353	0.733272	0	0	8.43064	6.53344	6.37478	4.35942	0	4.8801	6.80008	3.97678	2.99954	1	1	0.0881422	0.142673	0.15264	0.330374	1	0.274704	0.169399	0.426218	0.507337	Glycosyltransferase family 61 protein		glycosyltransferase, putative, expressed			Protein of unknown function (DUF563)	PF04577			transferase activity, transferring glycosyl groups	GO:0016757
HORVU3Hr1G112830	4			1.08083	0	5.17425	2.51605	1.30002	1.62936	1.42606	2.69534	1.99234	2.81774	2.40204	0	-4.15135	3.80627	2.48792	0.711954	1.75547	1.11651	2.15326	0.769096	3.10679	2.25367	-3.7731	0.336333	0.296743	0.541883	0.846043	0.631017	0.760477	0.555446	0.833744	0.445884	0.580855	0.324697			expressed protein
HORVU3Hr1G114390	4			2.44618	3.71316	0	4.85596	0	0	1.86993	2.83966	0	3.80238	0	0	0.677747	-22.4164	2.97031	-22.5124	-22.3775	-1.74512	1.18977	-22.463	0.857112	-21.0848	-22.0381	0.927517	0.000923523	0.690107	0.000877775	0.000942663	0.793503	0.858292	0.000901042	0.908412	0.00545767	0.00112623	Tetratricopeptide repeat (TPR)-like superfamily protein		pentatricopeptide, putative, expressed			PPR repeat; PPR repeat family	PF01535; PF13041
HORVU4Hr1G002770	4			1.53001	0	0	3.05572	1.2611	3.03844	0.965872	0.542409	2.00429	3.12252	2.67559	0	-5.597	-5.49599	2.14563	-0.859193	1.0806	-1.82953	-3.90925	-0.880657	2.28104	1.37149	-5.21875	0.212872	0.167933	0.614423	0.822492	0.776877	0.634935	0.322931	0.818059	0.592227	0.747658	0.190425			; LTPL94 - Protease inhibitor/seed storage/LTP family protein precursor, expressed			; Probable lipid transfer	PF14368
HORVU4Hr1G008930	4			0.265405	0	1.19458	3.29108	2.12493	3.07586	2.29727	1.23804	0.611186	2.24223	1.89761	0	-0.869386	3.65688	5.0639	3.82211	5.7788	4.6824	3.79957	1.57184	5.20039	4.47307	-0.491122	0.834049	0.30221	0.19484	0.280848	0.101177	0.18518	0.283145	0.664559	0.182913	0.253455	0.894727	GRAS family transcription factor		GRAS family transcription factor domain containing protein, expressed			GRAS domain family	PF03514
HORVU4Hr1G022430	4			1.47817	0	0	4.19038	1.74593	1.29999	2.47478	1.53705	0.479331	2.49751	2.06035	1.24312	-5.43491	-5.3339	1.47971	-0.991942	-0.567064	0.578782	0.184027	-3.56753	1.16599	0.254205	-0.753972	0.254887	0.208269	0.745398	0.808699	0.889708	0.887217	0.964034	0.396285	0.798119	0.95562	0.853934	Bifunctional inhibitor/lipid-transfer protein/seed storage 2S albumin superfamily protein		LTPL58 - Protease inhibitor/seed storage/LTP family protein precursor, expressed			Probable lipid transfer	PF14368
HORVU4Hr1G024480	4			3.27451	1.92133	0.312654	2.34104	3.1168	0.832132	1.29591	0.424354	2.27432	2.01978	4.88715	1.32471	-1.53884	-5.86785	-0.654283	-0.246296	-3.6462	-2.07892	-5.30188	-1.55967	-1.331	0.875797	-1.98768	0.665253	0.0822941	0.853813	0.938108	0.259132	0.514716	0.11296	0.623876	0.708403	0.804751	0.533251	; dsRNA-binding domain-like superfamily protein	DRB1,HYL1	double-stranded RNA binding motif containing protein, expressed			; Double-stranded RNA binding motif	PF00035			double-stranded RNA binding	GO:0003725
HORVU4Hr1G033240	4			2.37463	4.35351	0	2.87566	1.2611	0	1.78885	0.338564	1.29178	2.315	1.08712	0.733272	1.25897	-5.61826	1.65721	-0.980647	-5.59279	0.678828	-4.80546	-0.876226	0.503013	-2.24824	-2.81206	0.791192	0.202732	0.72745	0.818363	0.204787	0.873306	0.275924	0.837306	0.915851	0.641477	0.515763
HORVU4Hr1G053970	4			1.18579	0	2.35284	3.30244	2.78044	1.68744	0	0.858323	1.319	3.07584	1.95603	1.8839	-4.49838	0.993663	3.74389	1.50065	1.58682	-4.17449	-1.1111	0.432247	3.28503	0.968621	2.19305	0.341232	0.805755	0.405805	0.710194	0.694284	0.320063	0.785018	0.914928	0.465846	0.830379	0.586835	Protein phosphatase 2C family protein		protein phosphatase 2C, putative, expressed			Protein phosphatase 2C	PF00481; PF13672		K17499,K14803	protein serine/threonine phosphatase activity; protein dephosphorylation; catalytic activity	GO:0006470,GO:0004722; GO:0003824,GO:0006470,GO:0004722
HORVU4Hr1G089780	4			1.46425	0	0	2.67779	3.00368	1.4465	2.22588	0.424354	0.746549	2.85142	2.53932	0	-5.39048	-5.28947	1.58154	1.12536	-0.0577892	0.127094	-3.77323	-3.04154	1.93648	1.2979	-5.01224	0.270057	0.223092	0.735189	0.787981	0.988998	0.975808	0.382141	0.476652	0.678681	0.781447	0.248299			expressed protein			Ribosome inactivating protein	PF00161			negative regulation of translation; rRNA N-glycosylase activity	GO:0030598,GO:0017148
HORVU4Hr1G090460	4			1.41274	0	0	2.40421	3.67714	1.18263	1.5724	3.12173	2.0694	2.52389	2.26964	0	-5.22342	-5.1224	1.18434	1.04771	-1.57724	0.504094	1.56708	0.654375	1.43172	0.906401	-4.84517	0.19461	0.150861	0.753491	0.756187	0.644115	0.881409	0.641992	0.846311	0.704078	0.810275	0.174225	NRAMP metal ion transporter family protein	ATEIN2,CKR1,EIN2,ERA3,ORE2,ORE3,PIR2	ethylene-insensitive protein, putative, expressed			Natural resistance-associated macrophage protein	PF01566			membrane; transporter activity; transport	GO:0016020,GO:0006810,GO:0005215
HORVU5Hr1G029220	4			1.36822	0	1.93856	1.76637	2.66084	0	1.61004	1.17483	0	2.0701	2.23236	1.28564	-5.08672	1.77082	-0.0327467	0.881551	-4.96025	-0.139954	-0.625055	-4.99099	0.620936	0.96427	-0.267229	0.374967	0.721545	0.995308	0.859282	0.331038	0.977583	0.900158	0.32805	0.911102	0.862318	0.957229	glucan synthase-like 10	ATGSL10,CALS9,gsl10
HORVU5Hr1G047410	4			1.04005	0	1.44106	1.39058	2.73633	0	2.13955	1.89191	1.52143	2.27954	2.46012	1.44834	-4.01374	1.30437	0.190737	2.10637	-3.88726	1.44151	1.1827	0.299069	2.13437	2.51136	1.32935	0.379064	0.737434	0.965223	0.587786	0.337456	0.711071	0.761134	0.938939	0.622936	0.562765	0.732764	Protein phosphatase 2C family protein;		protein phosphatase 2c, putative, expressed			Protein phosphatase 2C;	PF00481; PF13672			catalytic activity; protein serine/threonine phosphatase activity; protein dephosphorylation	GO:0003824,GO:0006470,GO:0004722; GO:0006470,GO:0004722
HORVU5Hr1G057180	4			1.76549	0	2.11561	2.63516	3.10235	0	1.29667	0.782318	0	5.54463	5.63656	0	-6.32723	1.0695	0.557302	0.517645	-6.20075	-1.4663	-3.24308	-6.23149	1.89366	1.99251	-5.94899	0.191148	0.795982	0.904131	0.900456	0.149119	0.724057	0.438476	0.147113	0.682086	0.66648	0.166335	cytochrome P450, family 78, subfamily A, polypeptide 6	CYP78A6	cytochrome P450, putative, expressed			Cytochrome P450	PF00067			iron ion binding; oxidation-reduction process; oxidoreductase activity, acting on paired donors, with incorporation or reduction of molecular oxygen; heme binding	GO:0055114,GO:0020037,GO:0016705,GO:0005506
HORVU5Hr1G073700	4			0	0	0	3.7104	0	0	1.15917	0	0.479331	4.47251	0	0	0	0	20.898	0	0	16.2457	0	13.6821	22.4282	0	0	1	1	0.00559206	1	1	0.0166034	1	0.045714	0.00294033	1	1	Protein of unknown function, DUF538		DUF538 domain containing protein, putative, expressed			Protein of unknown function, DUF538	PF04398
HORVU5Hr1G080640	4			1.38806	0	0	4.17559	0.721412	1.40684	3.63042	1.31858	2.35193	4.16924	2.26964	2.75557	-5.15094	-5.04992	1.64649	-2.31179	0.0582709	2.24647	-0.94357	0.99679	2.00285	0.979588	1.02604	0.132733	0.0947282	0.597485	0.424113	0.983415	0.420412	0.737817	0.721224	0.52036	0.754046	0.71358	germin-like protein subfamily 2 member 2 precursor	GL22	Cupin domain containing protein, expressed			Cupin domain	PF07883
HORVU5Hr1G087080	4			0.995487	1.46993	0	2.4623	2.02841	2.10348	2.30505	1.005	1.90247	2.66467	2.43167	1.70348	0.529882	-3.76139	2.66578	1.6636	1.23072	2.28431	0.0382059	1.042	3.08247	2.60397	2.27223	0.896931	0.325028	0.512192	0.648475	0.736144	0.530859	0.991693	0.77555	0.448246	0.5222	0.533083	Ankyrin repeat family protein; ankyrin-like1	ANK1,ATANK1	expressed protein			Domain of unknown function; Ankyrin repeats (3 copies)	PF12796; PF13962
HORVU5Hr1G092430	4			0.27444	0.941548	0.963206	2.10948	1.65627	3.14045	1.47994	0	1.54638	5.29848	1.68712	0	2.20621	2.87966	4.92137	3.40754	5.86226	4.56838	-0.917342	3.21677	7.04474	4.01445	-0.49113	0.584979	0.426205	0.215397	0.345119	0.101768	0.203489	0.807556	0.372981	0.075214	0.314484	0.896243	plant-specific transcription factor YABBY family protein; Plant-specific transcription factor YABBY family protein	YAB5; YAB2	YABBY domain containing protein, putative, expressed			YABBY protein; HMG-box domain	PF04690; PF09011			multicellular organism development	GO:0007275
HORVU5Hr1G093830	4			2.59959	0	1.65483	4.37194	2.73951	0	1.78885	0.547968	2.7016	2.20289	1.83404	3.04312	-5.86794	0.117324	1.13543	0.35236	-5.74145	0.529881	-3.68325	0.386875	0.119308	-0.662778	1.02066	0.143287	0.97212	0.761943	0.916391	0.105678	0.874537	0.287959	0.908209	0.974659	0.860464	0.760867	Transducin/WD40 repeat-like superfamily protein		WD-40 repeat family protein, putative, expressed			WD domain, G-beta repeat	PF00400			protein binding	GO:0005515
HORVU5Hr1G095330	4			2.40302	1.92133	1.15637	1.5044	3.51284	1.94499	1.35556	1.96669	2.12179	1.84356	2.15147	0	0.586411	-0.404703	-0.341238	1.2945	0.0407622	-1.09648	0.0822781	-0.306453	0.412675	1.07782	-4.42786	0.827313	0.867564	0.900332	0.589751	0.986544	0.656049	0.9728	0.899426	0.878499	0.688565	0.096233	C2H2-type zinc finger family protein		ZOS2-19 - C2H2 zinc finger protein, expressed			C2H2-type zinc finger	PF13912
HORVU5Hr1G095390	4			2.40302	1.92133	1.15637	1.5044	3.51284	1.94499	1.35556	1.96669	2.12179	1.84356	2.15147	0	0.586411	-0.404703	-0.341238	1.2945	0.0407622	-1.09648	0.0822781	-0.306453	0.412675	1.07782	-4.42786	0.827313	0.867564	0.900332	0.589751	0.986544	0.656049	0.9728	0.899426	0.878499	0.688565	0.096233	C2H2-type zinc finger family protein		ZOS2-19 - C2H2 zinc finger protein, expressed			C2H2-type zinc finger	PF13912
HORVU5Hr1G098210	4			1.92256	2.66874	1.20442	4.46099	2.4533	2.89001	1.21469	2.48372	0.297066	2.44165	1.95603	0	1.73172	-0.660675	1.98201	0.545108	1.11502	-0.633569	1.03954	-4.16424	1.26324	0.246215	-4.84353	0.626694	0.836864	0.577805	0.864515	0.726666	0.843662	0.744466	0.21968	0.723111	0.945172	0.153409	cytochrome P450, family 94, subfamily D, polypeptide 2	CYP94D2	cytochrome P450, putative, expressed			Cytochrome P450	PF00067			iron ion binding; oxidation-reduction process; oxidoreductase activity, acting on paired donors, with incorporation or reduction of molecular oxygen; heme binding	GO:0055114,GO:0020037,GO:0016705,GO:0005506
HORVU5Hr1G099050	4			2.94058	2.56878	0	3.41488	3.27749	0.74567	1.11764	0	0	2.52389	1.76431	1.39445	0.218416	-6.42925	0.346143	-0.604543	-3.56796	-2.25106	-6.57822	-6.43452	0.125041	-1.47746	-1.36342	0.958763	0.103878	0.93471	0.873049	0.353194	0.554209	0.0961082	0.103595	0.976398	0.727954	0.719167	HAD-superfamily hydrolase, subfamily IG, 5\'-nucleotidase		5-nucleotidase domain-containing protein, putative, expressed			5' nucleotidase family	PF05761
HORVU5Hr1G106070	4			1.70779	4.48765	1.69539	2.51605	3.01163	0	2.30016	0.960902	3.03947	2.76407	2.63296	0.74206	1.43885	-0.0386602	0.489915	0.38861	-6.0229	1.80623	-2.40055	0.958321	0.999132	0.731716	-3.21298	0.731684	0.991795	0.907175	0.917636	0.125585	0.630413	0.526243	0.798581	0.81192	0.861732	0.402295	S-locus lectin protein kinase family protein; PLAC8 family protein	MCA1	protein kinase domain containing protein, expressed; cysteine-rich receptor-like protein kinase 23 precursor, putative, expressed			Protein tyrosine kinase;	PF07714			protein kinase activity; protein phosphorylation	GO:0006468,GO:0004672
HORVU5Hr1G111140	4			1.32517	3.04091	0.963206	3.41507	3.52668	0	1.29591	0	1.60351	3.42308	2.01008	0	2.76323	-1.20108	3.5201	2.56923	-4.82311	-0.0964574	-4.99756	0.877675	3.53624	0.632302	-4.57135	0.604516	0.80256	0.50935	0.590513	0.326478	0.983932	0.309285	0.854307	0.507407	0.905901	0.352364	MIRO-related GTP-ase 1	emb2473,MIRO1	ATP/GTP/Ca++ binding protein, putative, expressed			EF hand associated	PF08355; PF08356
HORVU5Hr1G113340	4			3.04631	0	1.83409	4.33481	1.40084	1.64366	0	0	0	2.41201	1.68712	1.58053	-6.77097	-0.233865	0.648875	-1.5833	-0.820234	-6.44711	-6.81896	-6.67525	-0.346831	-1.88905	-1.01777	0.246219	0.963178	0.90876	0.754988	0.871427	0.214743	0.189458	0.198957	0.951187	0.73958	0.840912			expressed protein; NBS-LRR type disease resistance protein Hom-F, putative, expressed
HORVU5Hr1G123470	4			0	2.33968	1.46748	2.61286	1.29187	1.53518	0	0.338564	0	5.99179	0.559233	0	5.49049	5.4927	6.93098	3.6927	4.81135	0	1.00617	0	8.84148	2.05031	0	0.201526	0.156813	0.106229	0.345497	0.21581	1	0.803436	1	0.0390848	0.649642	1	aldehyde oxidase 1	AAO1,AO1,AOalpha,AT-AO1,ATAO,AtAO1	aldehyde oxidase, putative, expressed			FAD binding domain in molybdopterin dehydrogenase; CO dehydrogenase flavoprotein C-terminal domain	PF00941; PF03450			oxidation-reduction process; oxidoreductase activity	GO:0055114,GO:0016491
HORVU6Hr1G003410	4			1.6382	0	1.75146	2.37332	2.98025	1.07534	1.74684	1.33604	1.19068	2.54935	2.696	0	-5.93177	0.352402	0.412053	0.820249	-1.80063	0.336975	-2.03886	-2.20811	0.776106	1.07841	-5.55353	0.220655	0.932211	0.929131	0.843004	0.665497	0.93519	0.624593	0.596782	0.8669	0.815832	0.196626			RIPER7 - Ripening-related family protein precursor, expressed; RIPER9 - Ripening-related family protein precursor, putative, expressed
HORVU6Hr1G003630	4			1.96544	0.904199	0	3.82263	3.28928	2.35942	3.35863	0	1.57625	2.34881	2.51387	1.86505	-2.70666	-5.58552	1.13113	1.27672	-0.208752	1.37619	-5.73449	0.0576484	0.605834	0.949791	0.947772	0.485312	0.119399	0.765593	0.706711	0.951062	0.685035	0.109857	0.986468	0.873251	0.802442	0.780119			expressed protein
HORVU6Hr1G018190	4			2.4581	1.29309	2.63255	4.20861	1.61697	2.31841	0	1.44366	0	2.16129	1.50243	1.52356	-1.66017	0.413792	1.87774	0.227779	0.288701	-5.31386	-0.309736	-5.54201	0.262214	-1.16864	-0.0628931	0.694038	0.912054	0.653448	0.951548	0.938591	0.175181	0.934183	0.157376	0.950125	0.781935	0.986627	thioredoxin 2	ATH2,ATTRX2,ATTRXH2,TRX2,TRXH2	thioredoxin, putative, expressed			Thioredoxin	PF00085			cell redox homeostasis; glycerol ether metabolic process; protein disulfide oxidoreductase activity	GO:0045454,GO:0015035,GO:0006662
HORVU6Hr1G032530	4			1.53644	2.49887	1.12626	4.50767	2.03386	2.7349	1.3735	1.85369	2.80415	3.12252	2.98946	0.378746	1.61615	-0.587509	3.05401	1.6658	2.06917	0.125928	0.791002	2.48013	3.77455	3.50622	-2.7631	0.558145	0.816398	0.266703	0.501101	0.402379	0.959992	0.7502	0.314955	0.169258	0.201987	0.310936	exocyst complex component sec3A;	SEC3A	roothairless 1, putative, expressed; LTPL94 - Protease inhibitor/seed storage/LTP family protein precursor, expressed			; Probable lipid transfer	PF14368
HORVU6Hr1G047450	4			0.873979	0	1.65483	1.76637	2.58566	1.29999	2.04389	1.68778	2.29067	2.83478	2.65459	2.86771	-3.44211	2.54319	1.61085	2.68104	1.42602	1.63547	1.19173	2.80133	3.85071	3.48363	3.34939	0.379409	0.43757	0.660789	0.41315	0.664483	0.618872	0.717092	0.392279	0.291028	0.339861	0.306155	serine carboxypeptidase-like 47	scpl47	OsSCP6 - Putative Serine Carboxypeptidase homologue, expressed		S10	Serine carboxypeptidase	PF00450			serine-type carboxypeptidase activity; proteolysis	GO:0006508,GO:0004185
HORVU6Hr1G069070	4			3.10182	0	0	2.5415	1.32685	1.40684	1.76126	1.46756	1.6087	5.11063	0	0	-6.82491	-6.72391	-0.133083	-1.86015	-1.61612	-0.511781	-2.63151	-2.50063	1.20602	-6.27867	-6.44668	0.151599	0.111522	0.976633	0.648075	0.691406	0.899812	0.51919	0.54022	0.790462	0.187121	0.127065	homeobox protein 21	ATHB21,HB21,ZFHD4	ZF-HD protein dimerisation region containing protein, expressed			ZF-HD protein dimerisation region	PF04770
HORVU6Hr1G093170	4			0	0	1.73279	1.08887	2.3074	2.01022	1.49782	0.25754	1.03992	5.07887	2.40204	1.08689	0	6.31824	3.55884	5.80738	7.16827	5.58594	1.00592	4.10653	7.90273	6.49677	4.25772	1	0.156655	0.477685	0.193306	0.107852	0.211067	0.827187	0.359658	0.110291	0.189844	0.342496	Protein kinase superfamily protein		STRUBBELIG-RECEPTOR FAMILY 8 precursor, putative, expressed; protein kinase, putative, expressed			Protein tyrosine kinase	PF07714			protein kinase activity; protein phosphorylation	GO:0006468,GO:0004672
HORVU7Hr1G000090	4			0	0	3.36681	2.51605	2.80356	1.57274	1.29591	1.42643	1.34477	2.59771	2.97594	0.595898	0	8.08382	6.73139	7.31498	5.82098	4.9449	5.36494	5.10474	6.89948	7.67313	2.44206	1	0.0688308	0.172795	0.0997875	0.190821	0.267495	0.228153	0.25189	0.162245	0.119953	0.591339	NB-ARC domain-containing disease resistance protein		MLA7, putative, expressed			NB-ARC domain	PF00931			ADP binding	GO:0043531
HORVU7Hr1G011340	4			0	0	1.52622	2.5415	2.4239	0.315838	0	0.849546	1.56202	2.97232	2.67559	2.0298	0	5.67669	6.78393	5.79259	1.18032	0	2.81234	5.79034	7.66524	7.0603	7.22729	1	0.230677	0.197059	0.221317	0.80856	1	0.556781	0.22142	0.144725	0.179387	0.126586	; O-methyltransferase family protein		O-methyltransferase, putative, expressed			O-methyltransferase domain; Dimerisation domain	PF00891; PF08100			O-methyltransferase activity; protein dimerization activity	GO:0008171; GO:0046983,GO:0008171
HORVU7Hr1G023660	4			1.20639	0	0.830273	2.51605	2.58966	0	1.34947	0.592006	0	3.93822	2.53932	2.04694	-4.5604	-1.97107	2.07897	1.92793	-4.43392	0.463241	-2.21031	-4.46466	2.20534	2.12797	2.62809	0.354281	0.646122	0.659256	0.647744	0.310859	0.912815	0.607113	0.307516	0.639919	0.651798	0.533209	NB-ARC domain-containing disease resistance protein		RGH1A, putative, expressed			NB-ARC domain	PF00931			ADP binding	GO:0043531
HORVU7Hr1G029280	4			0.759068	0	1.11486	3.09158	1.72506	2.00847	2.06163	1.08266	0.297066	3.0129	1.08712	0	-3.01596	1.24718	4.79945	0.997469	2.29771	4.21585	1.14537	-1.95842	4.63966	0.456146	-2.63771	0.512954	0.752442	0.273401	0.801248	0.559817	0.283544	0.772032	0.632897	0.289736	0.918587	0.52001	Tetratricopeptide repeat (TPR)-like superfamily protein		pentatricopeptide, putative, expressed			PPR repeat; PPR repeat family	PF01535; PF13041
HORVU7Hr1G029840	4			0	0	0	2.01219	0.577282	0	5.30373	0	0.760907	2.59771	1.50243	1.23277	0	0	5.67686	2.36289	0	8.01843	0	3.11924	6.89965	4.55928	4.741	1	1	0.34848	0.668308	1	0.139893	1	0.568944	0.25393	0.452829	0.384185	Pentatricopeptide repeat (PPR) superfamily protein		Rf1, mitochondrial precursor, putative, expressed			PPR repeat family	PF13041
HORVU7Hr1G048160	4			2.7295	1.67355	1.39763	2.06247	1.65418	1.38227	2.66205	2.40224	0.297066	2.68567	2.93379	3.10817	-1.23031	-0.900615	-0.390648	-0.101024	-0.950812	-0.110102	-0.48598	-5.02426	0.906096	1.41387	0.88399	0.747084	0.79153	0.918292	0.976305	0.780255	0.974181	0.886409	0.161608	0.811383	0.7095	0.794666	UDP-Glycosyltransferase superfamily protein		UDP-glucoronosyl and UDP-glucosyl transferase domain containing protein, expressed							metabolic process; transferase activity, transferring hexosyl groups	GO:0016758,GO:0008152
HORVU7Hr1G049750	4			3.76399	0	1.55186	2.34104	2.4202	1.38227	1.77951	0.646218	0.479331	4.71492	2.37115	1.79131	-7.69476	-2.02895	-1.41819	-2.06381	-2.56389	-1.32604	-5.1056	-5.82578	-0.269163	-1.3539	-1.2896	0.0801457	0.586136	0.733505	0.579866	0.49205	0.721756	0.178787	0.131412	0.9484	0.745209	0.729104	F-box family protein		OsFBX209 - F-box domain containing protein, expressed			F-box-like	PF12937			protein binding	GO:0005515
HORVU7Hr1G053970	4			0.27444	1.83216	0	2.2718	2.61726	0	0	1.90101	0	2.01978	2.58766	3.28994	4.32923	-0.768496	5.26279	5.69499	-0.743025	-0.545623	5.87199	-0.773768	4.73101	5.91827	5.59074	0.398159	0.871421	0.303911	0.216184	0.875648	0.908513	0.202108	0.870547	0.355802	0.247361	0.224802	1-amino-cyclopropane-1-carboxylate synthase 12	ACS12	aminotransferase, classes I and II, domain containing protein, expressed; YL1 nuclear protein C-terminal domain containing protein, expressed			Aminotransferase class I and II;	PF00155			biosynthetic process; pyridoxal phosphate binding	GO:0030170,GO:0009058
HORVU7Hr1G060500	4			4.0124	0	0	2.84349	0.922115	2.45953	0	2.20486	0	2.70609	1.60067	0	-21.3359	-22.2365	-0.801918	-4.5122	0.324641	-21.9188	-0.445284	-22.2822	-1.08318	-3.42221	-21.839	0.00076252	8.17798e-05	0.896689	0.416564	0.953118	0.000103237	0.935735	7.90614e-05	0.860793	0.580855	0.000109411
HORVU7Hr1G088510	4			3.65872	0	1.19458	2.4623	0.721412	1.26911	0	0.720091	1.69409	5.27712	2.10735	1.71988	-7.60504	-3.07888	-1.07687	-4.75512	-2.83655	-7.28116	-5.30812	-3.06283	0.297623	-1.81605	-1.4198	0.0705082	0.386848	0.785654	0.188939	0.424862	0.050581	0.144504	0.389327	0.939991	0.647232	0.688595	amino acid permease 8; amino acid permease 1; amino acid permease 4; amino acid permease 2	AAP8,ATAAP8; AAP1,NAT2; AAP4; AAP2	amino acid transporter, putative, expressed			Transmembrane amino acid transporter protein	PF01490
HORVU7Hr1G100110	4			1.40827	0	1.44619	2.67779	3.39531	0.307171	4.15817	1.90259	2.77809	2.62073	3.89641	2.5428	-5.21554	0.118113	1.75597	0.824842	-4.12725	1.54816	-0.331313	0.425875	1.63844	1.23671	1.72762	0.0931789	0.962091	0.524919	0.739287	0.130825	0.531393	0.894144	0.863726	0.553148	0.655079	0.484775	histone H2A 12	HTA12	Core histone H2A/H2B/H3/H4 domain containing protein, putative, expressed			Core histone H2A/H2B/H3/H4; C-terminus of histone H2A	PF00125; PF16211		K11251	DNA binding	GO:0003677
HORVU7Hr1G121320	4			3.43236	3.45959	2.62894	2.63516	4.08121	1.25225	3.09698	0.960902	1.74088	1.26206	2.06035	0.733272	0.0193933	0.0590666	0.519468	1.80519	-1.64857	0.435354	-2.61036	-0.110522	-2.47055	-0.674298	-3.46364	0.995235	0.983777	0.872872	0.53353	0.572828	0.88083	0.375154	0.96966	0.455673	0.836211	0.249569	Terpenoid cyclases/Protein prenyltransferases superfamily protein;	ABC33,ATCPS1,CPS,CPS1,GA1	ent-kaurene synthase, chloroplast precursor, putative, expressed;			Terpene synthase, N-terminal domain; Terpene synthase family, metal binding domain;	PF01397; PF03936	; Ubiquitin mediated proteolysis	K04120	magnesium ion binding; metabolic process; terpene synthase activity; lyase activity	GO:0016829,GO:0010333,GO:0000287,GO:0008152; GO:0016829,GO:0010333,GO:0008152; GO:0016829,GO:0010333,GO:0008152,GO:0000287; ; GO:0016829,GO:0010333,GO:0000287
HORVU7Hr1G121520	4			0	0	0	3.30244	1.71438	0	0	0.547968	0	3.73312	1.68712	2.52333	0	0	8.33426	5.21034	0	0	2.25943	0	9.20233	4.97372	6.59612	1	1	0.17799	0.349484	1	1	0.688224	1	0.136888	0.423038	0.235676	Core-2/I-branching beta-1,6-N-acetylglucosaminyltransferase family protein		N-acetylglucosaminyltransferase, putative, expressed			Core-2/I-Branching enzyme	PF02485			membrane; acetylglucosaminyltransferase activity	GO:0016020,GO:0008375
HORVU0Hr1G009100	5			1.58784	0	1.66873	2.19519	3.37733	2.52965	2.23664	1.62485	1.4894	2.47012	5.72119	0	-5.77774	0.250574	0.193711	1.3452	-0.0102673	-0.471045	0.116748	-1.49721	0.76633	2.57008	-5.3995	0.156105	0.941568	0.95961	0.693575	0.997605	0.890673	0.972756	0.66341	0.841003	0.500298	0.134424	alpha/beta-Hydrolases superfamily protein		hydrolase, alpha/beta fold family protein, putative, expressed
HORVU0Hr1G011520	5			0.910682	0	2.79806	5.74839	2.35085	1.02509	0.368151	3.17859	1.75694	2.74526	1.60067	4.44908	-3.54702	2.73002	4.92192	2.02824	0.415278	-2.26133	3.6601	2.75532	3.5626	1.14682	3.62064	0.292733	0.320124	0.106623	0.461371	0.881436	0.447824	0.181767	0.31565	0.243647	0.711339	0.186795	Alpha-L RNA-binding motif/Ribosomal protein S4 family protein		chloroplast 30S ribosomal protein S4, putative, expressed			S4 domain	PF01479		K02986	RNA binding	GO:0003723
HORVU1Hr1G002970	5			3.9817	0	3.30699	4.63227	2.42446	2.50152	2.42873	1.08266	1.9201	2.57393	1.76431	0	-6.60143	0.382569	0.865768	-1.00479	-0.867949	-0.729256	-2.43234	-1.76428	0.15633	-1.54578	-6.22318	0.0383245	0.880719	0.76122	0.694844	0.734416	0.775669	0.346389	0.492608	0.956311	0.59213	0.0263921
HORVU1Hr1G020480	5			2.08035	0	0	1.08887	5.15017	1.7511	2.27003	1.2939	4.00159	2.11713	2.30509	1.84508	-7.28935	-7.18835	-3.8232	1.16725	-1.00673	0.574912	-2.44046	1.00621	-1.48247	-1.086	-0.718933	0.113859	0.0788529	0.390688	0.765807	0.797513	0.883391	0.534966	0.797358	0.735808	0.804685	0.85462			expressed protein
HORVU1Hr1G047380	5			1.69786	1.83216	0	4.04561	3.51712	1.20067	2.67965	2.25706	1.45622	2.315	1.76431	0	-0.920143	-6.01828	0.632824	-0.0626082	-1.57303	0.239265	-0.808534	-0.752496	0.10264	-1.06593	-5.74105	0.809742	0.0945691	0.868101	0.985359	0.646285	0.944066	0.812865	0.825666	0.978533	0.781013	0.110765			csAtPR5, putative, expressed
HORVU1Hr1G084620	5			0	0	1.93112	3.19969	4.51446	3.38972	1.05937	2.39427	0	3.19757	3.02856	1.91575	0	6.92744	8.12662	7.68137	6.01673	4.16516	5.74955	0	8.12224	7.78045	6.8792	1	0.0548143	0.0415693	0.0331441	0.0957499	0.252695	0.111491	1	0.0416787	0.0511457	0.0566108			membrane associated DUF588 domain containing protein, putative, expressed			Domain of unknown function (DUF588)	PF04535
HORVU1Hr1G089940	5			2.73046	2.32762	1.55186	2.51605	2.34527	3.22936	1.74363	1.67966	2.72164	1.96569	4.49831	0	0.172929	-0.409181	0.563259	-0.592028	-0.187169	-0.898265	-0.0107717	0.005073	-0.592085	1.8866	-5.6975	0.957691	0.888587	0.862806	0.839564	0.948875	0.759134	0.997053	0.998613	0.856456	0.561982	0.0693078	HOPZ-ACTIVATED RESISTANCE 1	ZAR1	MLA10, putative, expressed			NB-ARC domain	PF00931			ADP binding	GO:0043531
HORVU2Hr1G006500	5			0.575381	1.22723	2.90451	3.36804	1.97492	2.66787	0	1.005	0	5.87698	1.50243	1.79439	1.52901	4.95371	5.05629	2.79881	4.12707	-1.9608	1.61828	-2.18895	6.22001	2.18578	4.13	0.679636	0.132034	0.16643	0.397089	0.210006	0.574203	0.626186	0.530496	0.0884089	0.554544	0.209879	NB-ARC domain-containing disease resistance protein		disease resistance protein RGA3, putative, expressed			NB-ARC domain	PF00931			ADP binding	GO:0043531
HORVU2Hr1G007080	5			1.47975	5.23835	1.92179	4.79099	2.67932	1.67517	0	1.37069	1.71235	2.49751	2.37115	2.76597	2.53402	1.36949	2.16972	1.0902	0.612346	-5.11201	-0.338389	0.728198	1.16486	0.905056	1.25332	0.528244	0.703519	0.589359	0.762032	0.865013	0.176433	0.925286	0.839761	0.772237	0.822209	0.727738	Nuclear transport factor 2 (NTF2) family protein; Polynucleotidyl transferase, ribonuclease H-like superfamily protein		nuclear transport factor, putative, expressed; expressed protein; conserved hypothetical protein			SnoaL-like domain;	PF12680
HORVU2Hr1G019900	5			0.644774	0	0	3.05955	3.94387	1.32494	1.88157	1.97111	1.36922	2.01978	5.6335	1.87233	-2.53995	-2.43892	3.65312	4.0921	1.54555	4.14183	4.41497	2.55213	3.05969	6.01777	3.16582	0.512034	0.47863	0.311439	0.206805	0.636656	0.201361	0.172877	0.432726	0.397468	0.0944378	0.329872	flowering promoting factor 1	ATFPF1,FPF1	flowering promoting factor-like 1, putative, expressed
HORVU2Hr1G022940	5			1.08092	2.00068	2.8266	4.59049	3.24392	2.08074	1.76508	1.30763	1.319	3.0129	1.38866	0	1.42032	3.23351	4.09307	1.90549	0.874747	2.18273	0.756045	0.790423	3.51427	0.0667843	-3.763	0.701652	0.328826	0.267928	0.565769	0.792604	0.510466	0.820199	0.81226	0.341719	0.985797	0.283846	A20/AN1-like zinc finger family protein		zinc finger A20 and AN1 domain-containing stress-associated protein, putative, expressed			AN1-like Zinc finger; A20-like zinc finger	PF01428; PF01754			zinc ion binding; DNA binding	GO:0008270; GO:0008270,GO:0003677
HORVU2Hr1G064940	5			0.995487	2.37368	2.28721	2.5415	4.9008	0.640179	0	0.284869	1.319	2.3811	2.56389	2.92517	2.48255	1.5487	2.82868	3.80473	-1.31454	-3.53908	-2.94914	1.06871	2.49649	2.87643	2.82858	0.502749	0.641535	0.445124	0.251162	0.70045	0.31407	0.401522	0.74844	0.500654	0.437586	0.394142	histidine kinase 5	AHK5,CKI2,HK5	histidine kinase, putative, expressed
HORVU2Hr1G090960	5			0	2.37368	3.01261	2.61286	5.00251	1.16241	2.051	1.17974	2.69371	2.68567	2.40204	1.24312	6.43761	6.79217	6.93075	7.77489	4.51292	7.29181	4.57538	6.40372	7.08006	6.49725	4.77211	0.113317	0.0643536	0.0881876	0.0341165	0.221679	0.0470021	0.214886	0.0813131	0.0814872	0.110317	0.196262	white-brown complex homolog protein 11; ABC-2 type transporter family protein	ABCG11,ATWBC11,COF1,DSO,WBC11	white-brown complex homolog protein 11, putative, expressed			; ABC transporter; ABC-2 type transporter	PF00005; PF01061			membrane; ATP binding; ATPase activity	GO:0016887,GO:0005524,GO:0016020; GO:0016887,GO:0005524; GO:0016020,GO:0016887,GO:0005524
HORVU3Hr1G001280	5			0	0.904199	1.73274	3.74136	3.40177	1.07534	3.40043	0.782318	1.834	2.59771	2.06035	2.31868	3.07445	5.35595	6.96036	6.06009	4.22446	7.82702	3.15756	5.54465	6.89918	5.78335	5.29382	0.350736	0.0660975	0.0293136	0.0372044	0.150268	0.00695688	0.287907	0.0569304	0.0307848	0.071524	0.0697679	Disease resistance protein (CC-NBS-LRR class) family		Leucine Rich Repeat family protein, expressed
HORVU3Hr1G007160	5			2.99624	1.73038	0	2.2718	3.5894	4.11204	0	1.79842	1.39249	1.90721	2.06035	1.66541	-2.02362	-6.89952	-0.868531	-0.620503	-0.241354	-6.67665	-0.570747	-1.83503	-1.64195	-1.31079	-0.980005	0.595312	0.054369	0.81921	0.854989	0.94329	0.0626401	0.866439	0.589842	0.666466	0.730634	0.773066	Core-2/I-branching beta-1,6-N-acetylglucosaminyltransferase family protein		DNA binding protein, putative, expressed			Core-2/I-Branching enzyme	PF02485			membrane; acetylglucosaminyltransferase activity	GO:0016020,GO:0008375
HORVU3Hr1G032940	5			0	0	2.21814	4.80918	1.42857	2.49506	0	1.52162	0	2.70609	3.71179	0	0	18.4995	19.076	15.0696	16.6501	0	16.3649	0	17.822	18.1645	0	1	1.80166e-05	6.75347e-05	0.000513986	0.000116152	1	0.00015221	1	0.000199035	0.000149302	1			myosin heavy chain-related, putative, expressed
HORVU3Hr1G046900	5			1.50017	0	1.06942	2.4623	2.95364	1.75625	0.902378	0.25754	1.19943	2.47012	5.00816	1.36085	-5.50063	-1.38951	1.02766	1.21046	0.798156	-1.95547	-4.58681	-0.956487	1.04368	2.37906	-0.44052	0.251529	0.736077	0.822605	0.767773	0.845664	0.636962	0.281616	0.816214	0.819883	0.603366	0.914685	UDP-Glycosyltransferase superfamily protein		UDP-N-acetylglucosamine--N-acetylmuramyl-pyrophosphor yl-undecaprenol N-acetylglucosamine transferase, putative, expressed	GT28		Glycosyltransferase family 28 C-terminal domain	PF04101		K02563	transferase activity, transferring hexosyl groups	GO:0016758
HORVU3Hr1G048940	5			3.33729	2.35092	1.91934	5.73088	3.04902	0.623009	0	0	1.80742	2.78241	2.19305	2.61776	-0.795382	-0.294867	1.28957	-0.427709	-5.15158	-6.76973	-7.14158	-0.636759	0.0922569	-1.124	-1.1002	0.828384	0.928354	0.724753	0.896268	0.133536	0.0516867	0.0401103	0.846114	0.979924	0.759868	0.737734	; extra-large GTP-binding protein 3	XLG3	expressed protein; G-protein alpha subunit, putative, expressed							GTPase activity; G protein-coupled receptor signaling pathway; guanyl nucleotide binding; G-protein beta/gamma-subunit complex binding	GO:0031683,GO:0019001,GO:0007186,GO:0004871,GO:0003924
HORVU3Hr1G058500	5			0	0	0.864619	4.57762	2.47076	3.19227	0.314129	1.005	1.52987	2.41201	2.15147	0	0	3.48694	7.28684	5.75439	6.90138	1.37787	3.99096	5.68941	6.51615	5.97376	0	1	0.417011	0.122766	0.176927	0.104857	0.754778	0.351116	0.181817	0.167905	0.206727	1	GDSL-like Lipase/Acylhydrolase superfamily protein		GDSL-like lipase/acylhydrolase, putative, expressed
HORVU3Hr1G111420	5			1.59095	0	1.7235	5.26021	3.00137	0.731405	2.29859	1.10877	1.28888	2.68567	5.07172	0.384885	-5.78218	-0.452325	2.20969	0.309789	-2.86479	1.08327	-2.54218	-2.19564	1.20524	1.9971	-4.44213	0.0690942	0.859639	0.436528	0.903347	0.278479	0.670506	0.330748	0.399185	0.671833	0.482165	0.112395	Auxin efflux carrier family protein	ATPIN1,PIN1	auxin efflux carrier component, putative, expressed			Membrane transport protein	PF03547			integral component of membrane; transmembrane transport	GO:0055085,GO:0016021
HORVU3Hr1G117400	5			1.52496	0	1.94316	3.29368	3.42425	2.39218	0	0	1.88677	2.27954	4.14724	0	-5.58141	1.28999	2.64315	1.5959	1.17185	-5.25753	-5.62939	1.11808	0.56688	1.56707	-5.20318	0.277336	0.770206	0.592142	0.717794	0.790756	0.249627	0.217695	0.800156	0.908671	0.750936	0.254556			phytase, putative, expressed
HORVU4Hr1G006120	5			0	1.92133	2.6719	4.66667	2.82802	3.06836	0.717992	1.63741	0.479331	2.52389	2.10735	1.19646	5.48418	6.1325	7.55689	6.3418	7.03574	2.93634	4.51962	1.96565	6.74729	5.88188	4.61865	0.130037	0.0611713	0.0362957	0.0528213	0.0314895	0.382971	0.169804	0.566657	0.0618884	0.104628	0.161461	splicing factor Prp18 family protein		pre-mRNA-splicing factor, putative, expressed			pre-mRNA processing factor 4 (PRP4) like	PF08799
HORVU4Hr1G025880	5			1.25238	0	1.52622	2.15361	3.09961	2.26687	0	1.32958	1.54664	1.84356	4.15008	0	-4.71609	0.868607	1.16808	0.869039	0.61169	-4.39221	0.249767	0.933617	0.505348	2.82189	-4.33785	0.312855	0.827639	0.793333	0.827603	0.878207	0.289827	0.950131	0.814948	0.909919	0.525959	0.295838			expressed protein
HORVU4Hr1G060760	5			1.66925	0	1.54942	2.58985	3.19117	2.37351	3.0969	1.47854	0.871829	3.06444	2.51738	0.384885	-3.95293	0.806752	2.83721	1.84628	0.930529	2.28347	-0.397838	-0.50498	2.79779	1.53762	-2.61287	0.125435	0.681115	0.187772	0.342618	0.635069	0.239419	0.842663	0.802538	0.194046	0.480838	0.246902	HSP20-like chaperones superfamily protein		hsp20/alpha crystallin family protein, putative, expressed			Hsp20/alpha crystallin family	PF00011		K13993
HORVU4Hr1G061300	5			1.75639	2.85731	1.75277	4.68136	2.58794	0	1.69838	1.14951	0.572515	2.27954	5.53051	1.6425	0.139055	-0.0134358	0.978112	-0.444339	-6.17338	-0.17723	-1.91483	-4.47495	-0.152085	2.54124	-0.354918	0.969564	0.996713	0.788262	0.891747	0.0743662	0.956691	0.559368	0.190925	0.96676	0.484841	0.913445			expressed protein
HORVU4Hr1G084120	5			0	2.42357	1.01924	4.85509	3.55205	1.68097	0	0	1.319	2.47012	1.60067	1.62272	6.54045	4.03358	7.85546	6.25265	5.25025	0	0	5.02308	6.63642	4.78306	5.97619	0.138522	0.314548	0.0749835	0.116682	0.188455	1	1	0.208568	0.132958	0.281814	0.134	cytochrome P450, family 96, subfamily A, polypeptide 1	CYP96A1	cytochrome P450, putative, expressed			Cytochrome P450	PF00067			iron ion binding; oxidation-reduction process; oxidoreductase activity, acting on paired donors, with incorporation or reduction of molecular oxygen; heme binding	GO:0055114,GO:0020037,GO:0016705,GO:0005506
HORVU5Hr1G006750	5			2.18762	2.07217	3.82238	3.6954	3.68899	0.307171	0.368151	0	2.18541	3.29282	5.88624	3.15906	-1.90273	0.226686	1.41811	-0.0462	-6.68784	-6.37017	-21.7471	-0.00953263	0.606286	1.79428	-0.80796	0.603994	0.944754	0.698077	0.988735	0.0542403	0.0667313	3.867e-10	0.997675	0.868328	0.623532	0.805154
HORVU5Hr1G016120	5			2.15194	1.16954	1.7811	3.99048	1.85505	1.76222	0.888336	2.18659	2.27664	3.80569	2.73584	0.913086	-1.53746	-0.60501	2.03205	0.165947	0.403943	-1.79617	0.024551	1.14537	2.45426	0.619199	-1.73736	0.419778	0.709522	0.241353	0.917136	0.798682	0.305702	0.987684	0.464724	0.155691	0.727647	0.321631
HORVU5Hr1G019060	5			0	0	3.07556	5.01672	0.832159	1.24182	0	0.25754	1.12626	2.59771	1.70689	0.378746	0	6.85781	7.81514	3.36196	3.87911	0	1.00618	4.39692	6.89965	4.03268	1.43239	1	0.0684302	0.0606003	0.378774	0.307101	1	0.798376	0.245505	0.0978955	0.339854	0.716115
HORVU5Hr1G021430	5			0	0	3.28398	4.49841	0.370514	2.02813	2.25441	0.727759	1.07504	4.48629	1.89761	4.575	0	18.5165	21.7435	12.3456	18.2271	18.9135	14.0001	14.5051	21.7192	16.4383	20.8662	1	4.47444e-05	1.57369e-05	0.00823111	5.89058e-05	3.05558e-05	0.00227777	0.00152685	1.60847e-05	0.00114695	4.19529e-06	chromatin assembly factor-1 (FASCIATA1) (FAS1)	FAS1,NFB2	expressed protein			Chromatin assembly factor 1 subunit A	PF12253		K10750
HORVU5Hr1G032310	5			2.40481	0.437567	4.78651	3.95739	3.14047	1.02509	1.1169	2.33451	2.8033	2.01978	1.76431	0.325121	-4.32924	1.71727	0.764816	-0.0237343	-1.7964	-1.49695	0.101672	0.446423	-0.16121	-0.702495	-4.41922	0.141846	0.457476	0.767837	0.991853	0.447108	0.525765	0.965045	0.847301	0.950644	0.788854	0.087924	ribosomal protein S7; Ribosomal protein S7p/S5e family protein		chloroplast 30S ribosomal protein S7, putative, expressed			Ribosomal protein S7p/S5e	PF00177		K02992	translation	GO:0006412
HORVU5Hr1G056090	5			0	2.60218	0	4.10632	4.37511	2.01789	1.56889	0	1.71235	2.85142	2.65459	0	6.90952	0	7.63905	7.29437	5.12502	5.80834	0	6.2561	7.41909	7.01758	0	0.125192	1	0.089944	0.0726404	0.208537	0.153637	1	0.123967	0.099637	0.119558	1			OsFBX312 - F-box domain containing protein, expressed
HORVU5Hr1G070360	5			0	0	3.29613	3.83623	2.42276	2.73312	1.21469	0.797459	2.53879	2.01978	2.10735	2.21996	0	7.28494	6.50695	5.95361	6.24394	4.6803	3.26632	5.86589	5.69184	5.88189	5.42862	1	0.0258766	0.0718582	0.0692675	0.0565235	0.155545	0.326262	0.0734381	0.116261	0.104556	0.0983228	wall associated kinase 3; wall-associated kinase 2	WAK3; WAK2	OsWAK80 - OsWAK receptor-like protein kinase, expressed; OsWAK84 - OsWAK receptor-like protein OsWAK-RLP, expressed; OsWAK85 - OsWAK receptor-like cytoplasmic kinase OsWAK-RLCK, expressed			Protein kinase domain; Calcium-binding EGF domain; Wall-associated receptor kinase galacturonan-binding;	PF00069; PF07645; PF13947			calcium ion binding; protein kinase activity; ATP binding; protein phosphorylation; polysaccharide binding	GO:0005509,GO:0030247,GO:0006468,GO:0005524,GO:0004672; GO:0005509,GO:0006468,GO:0005524,GO:0004672; GO:0006468,GO:0005524,GO:0004672
HORVU5Hr1G082070	5			0	1.9621	0	3.2855	1.98378	3.5045	0	1.70914	2.53741	2.41201	1.89761	0.74206	5.5714	0	5.97047	5.48825	7.4133	0	4.47252	6.3342	6.51599	5.43463	3.02661	0.16184	1	0.133819	0.127554	0.0389458	1	0.215552	0.0780243	0.101369	0.173432	0.410251			expressed protein
HORVU5Hr1G112570	5			3.33773	2.37368	1.40056	5.56546	3.08804	0	1.38303	0.284869	2.43011	2.34881	1.50243	0	-0.817374	-1.97391	1.03643	-0.200597	-7.03637	-2.03315	-6.24903	-0.495288	-0.870454	-2.69311	-6.78461	0.832213	0.568279	0.787894	0.953615	0.0531784	0.557131	0.0859567	0.88582	0.821633	0.489546	0.062281	Serine protease inhibitor, potato inhibitor I-type family protein		inhibitor I family protein, putative, expressed			Potato inhibitor I family	PF00280			serine-type endopeptidase inhibitor activity; response to wounding	GO:0009611,GO:0004867
HORVU5Hr1G121410	5			3.02011	0	1.48787	4.02828	3.09039	1.07534	2.85619	1.93524	1.08502	2.11713	2.43167	1.32471	-6.53575	-1.07116	0.407129	-0.474601	-2.40409	-0.245943	-1.5726	-2.36691	-0.729475	-0.0689996	-1.59295	0.0816017	0.730932	0.906687	0.878747	0.443576	0.936966	0.614135	0.450486	0.834126	0.984173	0.610328	disease resistance protein (TIR-NBS-LRR class), putative; NB-ARC domain-containing disease resistance protein	RPS2	Leucine Rich Repeat family protein, expressed
HORVU6Hr1G035670	5			0	0	0.635305	4.67987	4.72521	1.38965	0	1.08266	0.871829	2.16129	2.40204	1.52356	0	2.61943	7.36706	7.61727	5.24722	0	4.25304	3.52397	5.99229	6.49697	5.66724	1	0.540769	0.114164	0.0699065	0.213002	1	0.314014	0.406416	0.19958	0.164054	0.178462	ferulic acid 5-hydroxylase 1; cytochrome P450, family 71, subfamily B, polypeptide 37	CYP84A1,FAH1; CYP71B37	cytochrome P450, putative, expressed			Cytochrome P450	PF00067			iron ion binding; oxidation-reduction process; oxidoreductase activity, acting on paired donors, with incorporation or reduction of molecular oxygen; heme binding	GO:0055114,GO:0020037,GO:0016705,GO:0005506
HORVU6Hr1G062320	5			3.72932	1.46993	2.70584	4.83065	1.45795	2.57734	0.368151	2.72184	1.41468	2.41201	2.10735	0	-2.50294	-0.778382	0.538692	-1.53053	-0.971702	-5.61026	-0.779982	-1.65933	-0.472559	-1.10615	-6.5177	0.447851	0.790066	0.868875	0.601714	0.739768	0.0742483	0.789582	0.571484	0.88508	0.735893	0.0380971	ATP-dependent caseinolytic (Clp) protease/crotonase family protein;		enoyl-CoA hydratase/isomerase family protein, putative, expressed			Enoyl-CoA hydratase/isomerase;	PF00378; PF16113		K05607	metabolic process; catalytic activity	GO:0008152,GO:0003824
HORVU6Hr1G088470	5			1.44101	0	1.54431	2.37332	3.40565	3.17156	2.61004	1.34395	0.990146	2.315	1.38866	2.33098	-4.54166	1.09977	1.80184	1.74905	2.25491	1.35104	0.468145	-0.693508	1.6801	-0.333082	0.887556	0.23192	0.727927	0.609488	0.579626	0.474692	0.66909	0.882469	0.828069	0.633968	0.925826	0.779253	2-oxoglutarate (2OG) and Fe(II)-dependent oxygenase superfamily protein		iron/ascorbate-dependent oxidoreductase, putative, expressed; flavonol synthase/flavanone 3-hydroxylase, putative, expressed			2OG-Fe(II) oxygenase superfamily; non-haem dioxygenase in morphine synthesis N-terminal	PF03171; PF14226			oxidation-reduction process; oxidoreductase activity	GO:0055114,GO:0016491
HORVU7Hr1G024130	5			1.42766	0	0	4.74606	3.13104	1.47381	0	0.858323	0.934617	2.78241	2.33888	0	-5.27471	-5.17371	2.18178	1.51753	0.145413	-4.95084	-1.89081	-1.62302	1.91142	0.998559	-4.89648	0.359899	0.312991	0.695869	0.761258	0.9768	0.334293	0.706757	0.746614	0.732037	0.858157	0.339628			expressed protein
HORVU7Hr1G025320	5			0	1.9621	0	4.03036	3.60419	2.77821	2.53096	2.55213	1.43963	2.11713	2.15147	1.47244	5.57179	0	6.70381	6.2447	6.46903	5.98424	5.90038	4.23595	5.8983	5.97525	5.50559	0.0993881	1	0.0469088	0.0415142	0.0345916	0.0509868	0.054143	0.170553	0.0811382	0.077378	0.0731175	GDSL-like Lipase/Acylhydrolase superfamily protein		GDSL-like lipase/acylhydrolase, putative, expressed			GDSL-like Lipase/Acylhydrolase	PF00657			hydrolase activity, acting on ester bonds	GO:0016788
HORVU7Hr1G026700	5			0.27444	0	0.963206	4.3636	3.41443	0	1.73486	0	1.4359	2.3811	0.870425	0	-0.869463	2.87915	6.30441	5.26725	-0.742963	5.36205	-0.917413	4.43233	5.49044	2.01844	-0.491203	0.87063	0.53668	0.220455	0.25573	0.876356	0.247265	0.847645	0.339326	0.286264	0.700519	0.918068	lectin protein kinase family protein		receptor-like protein kinase, putative, expressed			PAN domain; Protein kinase domain	PF00024; PF00069			protein kinase activity; ATP binding; protein phosphorylation	GO:0006468,GO:0005524,GO:0004672
HORVU7Hr1G064620	5			1.29748	2.96592	1.70946	4.6966	3.66383	1.55068	0	1.2738	1.56223	2.44165	2.19305	1.53429	2.69882	0.331714	2.45942	1.44076	0.799988	-4.53754	-1.14064	-0.432331	1.62353	1.1084	0.745764	0.436404	0.915315	0.478464	0.643261	0.797303	0.171425	0.716961	0.890217	0.640362	0.750265	0.81096	RNA-directed DNA polymerase (reverse transcriptase)-related family protein		OsFBL31 - F-box domain and LRR containing protein, expressed
HORVU7Hr1G084490	5			1.27189	4.43207	1.80091	2.51605	3.80264	2.34365	0.965872	0.960902	0.479331	2.34881	5.53736	1.53429	2.81048	1.65534	1.85991	2.36767	0.968721	-1.00642	-1.02608	-2.9058	1.51297	3.38666	0.827965	0.411877	0.589917	0.5878	0.440409	0.752834	0.747014	0.741295	0.369581	0.659534	0.322738	0.788082	subtilisin-like serine protease 2	SLP2	OsSub53 - Putative Subtilisin homologue, expressed		S53; S8; I9	Subtilase family; Peptidase inhibitor I9	PF00082; PF05922			serine-type endopeptidase activity; proteolysis	GO:0006508,GO:0004252
HORVU0Hr1G003950	6			1.83952	0	1.53508	4.76341	3.10347	1.30538	1.80432	1.87562	0.990146	5.83087	2.61067	3.35648	-5.77096	-0.156077	1.74746	0.344972	-1.79348	-0.413871	-0.0898778	-1.91905	2.828	1.06533	0.994653	0.0648965	0.950217	0.529722	0.890087	0.479337	0.868851	0.971295	0.449872	0.30848	0.702225	0.689837			expressed protein
HORVU0Hr1G009270	6			1.16809	0	0.876382	5.27295	4.50613	2.41108	0	0	1.76747	2.0701	4.63796	1.49202	-4.43227	-0.983633	3.74494	3.10864	1.67256	-4.10838	-4.48024	1.9018	1.27458	3.5993	1.04907	0.268341	0.772409	0.316508	0.353363	0.618096	0.246781	0.206577	0.57064	0.734213	0.335804	0.755038			purine permease, putative, expressed							integral component of membrane; transporter activity	GO:0016021,GO:0005215
HORVU1Hr1G033610	6			2.70993	2.00068	0	4.86799	3.90947	2.8806	0.314129	1.20819	1.91056	2.80029	1.08712	3.34351	-0.484284	-5.94506	1.52187	1.22427	0.42327	-4.7604	-1.46763	0.72685	1.17619	-2.56923	1.07375	0.881789	0.0573948	0.639001	0.673257	0.884206	0.128104	0.615815	0.80241	0.717077	0.443277	0.711605
HORVU2Hr1G020740	6			1.24487	0	1.55186	2.84349	3.55384	2.88398	1.16827	1.28987	1.47729	6.50757	5.61871	0.944739	-4.69263	0.974372	2.61794	1.51077	1.87027	-0.258262	-0.631539	-0.731158	4.5021	3.58239	-1.02145	0.152345	0.713476	0.37516	0.568613	0.479799	0.923224	0.813707	0.785601	0.12649	0.224394	0.706313	Ankyrin repeat family protein		cadmium tolerance factor, putative, expressed			Domain of unknown function	PF13962
HORVU2Hr1G027130	6			1.62296	2.64955	1.56808	2.5415	3.29265	4.30741	2.64673	0.646218	2.06618	2.49751	1.08712	1.6119	1.03146	-0.166394	0.80825	0.0440255	1.43579	0.996428	-3.28646	0.259067	0.717187	-2.40764	-0.0330979	0.764647	0.957054	0.814707	0.98863	0.641271	0.746619	0.300578	0.933115	0.835293	0.497039	0.991457			retrotransposon protein, putative, LINE subclass, expressed
HORVU2Hr1G076520	6			0	0	2.0466	2.79782	4.00561	1.82583	2.54754	1.06104	1.52143	5.09007	1.89761	3.20321	0	7.27823	5.35216	7.11556	6.60349	6.45375	4.17776	4.40963	8.22564	5.43553	6.92565	1	0.0204818	0.124512	0.0235228	0.0356658	0.0401915	0.187631	0.164054	0.01745	0.11894	0.0275649	Plant invertase/pectin methylesterase inhibitor superfamily		pectinesterase, putative, expressed	CE8		Pectinesterase	PF01095			cell wall; pectinesterase activity; cell wall modification	GO:0042545,GO:0030599,GO:0005618
HORVU2Hr1G097360	6			1.65446	1.46993	1.32409	4.82464	4.1824	1.45251	1.49081	0.646218	3.36429	2.64303	1.50243	1.808	-1.59273	-1.03815	1.53425	1.39194	-0.631896	-0.507703	-3.39257	1.42157	0.915192	-1.51532	0.471448	0.67725	0.760924	0.686127	0.681954	0.852881	0.881586	0.329826	0.675527	0.809646	0.693147	0.889748	peroxin 19-1; peroxin 19-2	AtPEX19-1,PEX19-1; AtPEX19-2,PEX19-2	peroxisomal biogenesis factor 19, putative, expressed			Pex19 protein family	PF04614			peroxisome	GO:0005777
HORVU3Hr1G004180	6			2.80854	1.46993	3.4202	5.00913	2.4537	1.30805	2.69941	1.96669	0.871829	2.16129	4.76516	0.595898	-1.8118	0.956704	1.41334	-0.504059	-1.31609	0.579708	-1.31816	-2.76647	-0.306495	1.55267	-3.87174	0.53894	0.713282	0.627097	0.847134	0.616087	0.823993	0.615159	0.300091	0.916512	0.593563	0.163646	disease resistance family protein / LRR family protein		expressed protein			Leucine Rich Repeat; Leucine rich repeat N-terminal domain; Leucine rich repeat	PF00560; PF08263; PF13855			protein binding	GO:0005515
HORVU3Hr1G011380	6			1.42766	1.87812	1.49965	4.58379	4.98736	2.92838	1.39668	2.84432	1.54664	2.27954	5.08624	0.384885	0.0227461	0.227129	2.06232	2.40634	1.12837	-0.102562	1.33096	0.374733	0.871174	2.72875	-3.93621	0.994345	0.936908	0.518493	0.399734	0.693415	0.971559	0.641706	0.896044	0.785637	0.392627	0.202318	F-box family protein with a domain of unknown function (DUF295)		OsFBDUF17 - F-box and DUF domain containing protein, expressed			Protein of unknown function (DUF295); F-box-like	PF03478; PF12937			protein binding	GO:0005515
HORVU3Hr1G104600	6			1.88257	1.84848	2.50376	4.87954	2.2241	2.68132	1.1974	1.08325	2.13985	2.0701	4.71265	0.384885	-0.737313	-0.00404232	2.45224	0.746015	0.189019	-0.589581	-2.02171	0.688279	0.559621	2.52482	-3.80461	0.751268	0.998436	0.281377	0.716201	0.926841	0.777104	0.343627	0.737208	0.807658	0.267509	0.105467	methionine S-methyltransferase	MMT	methionine S-methyltransferase, putative, expressed			Methyltransferase domain; ; Aminotransferase class I and II	PF00155; PF12847			biosynthetic process; pyridoxal phosphate binding	GO:0030170,GO:0009058
HORVU3Hr1G117440	6			4.47739	0	4.00498	7.38437	3.93864	1.62936	0	1.08233	1.39249	5.05005	2.23236	1.14479	-22.5885	-1.50707	1.76649	-3.03804	-3.70965	-24.1243	-6.1981	-4.45122	2.13438	-3.56464	-5.26033	8.41907e-09	0.64429	0.628135	0.352719	0.256952	3.49614e-12	0.0614664	0.174667	0.558386	0.330587	0.110768			jasmonate-induced protein, putative, expressed
HORVU4Hr1G064970	6			1.59095	0	1.32279	4.58379	2.47346	3.35755	3.0317	1.68822	1.16423	2.62073	5.38788	1.58053	-5.7832	-0.841909	1.55538	0.0774695	0.185963	0.922395	-0.443759	-1.35151	1.07112	2.42678	-0.0316993	0.101821	0.772436	0.630553	0.978702	0.948869	0.750133	0.878559	0.643609	0.740699	0.45264	0.991292	Galactose oxidase/kelch repeat superfamily protein		OsFBX436 - F-box domain containing protein, expressed			F-box domain; F-box associated domain	PF00646; PF08268			protein binding	GO:0005515
HORVU5Hr1G020990	6			1.4463	1.78306	0	5.13696	3.16634	3.20861	0	0.25754	1.72389	3.29282	2.23236	2.66951	-0.242178	-5.23345	2.7724	1.57347	1.83	-5.01057	-4.42064	0.865335	2.88825	0.717365	0.651151	0.950136	0.150821	0.471994	0.648578	0.59595	0.16899	0.224934	0.802245	0.453646	0.852843	0.850657	Exostosin family protein	KAM1,MUR3	exostosin family domain containing protein, expressed	GT47		Exostosin family	PF03016
HORVU5Hr1G059080	6			2.55734	0	2.03729	2.48968	3.09917	1.15875	3.86833	1.92159	2.05513	5.14353	4.56478	0	-6.25267	-1.05271	0.331297	-0.321069	-1.85241	0.401359	-1.064	-1.2431	1.52023	1.48836	-5.87441	0.0291137	0.6386	0.894213	0.885683	0.412481	0.856997	0.634697	0.579804	0.540325	0.549023	0.0192748	Galactosyltransferase family protein		hypro1, putative, expressed	GT31		Galactosyltransferase	PF01762			membrane; protein glycosylation; galactosyltransferase activity	GO:0016020,GO:0008378,GO:0006486
HORVU5Hr1G063240	6			2.55734	0	2.03729	2.48968	3.09917	1.15875	3.86833	1.92159	2.05513	5.14353	4.56478	0	-6.25267	-1.05271	0.331297	-0.321069	-1.85241	0.401359	-1.064	-1.2431	1.52023	1.48836	-5.87441	0.0291137	0.6386	0.894213	0.885683	0.412481	0.856997	0.634697	0.579804	0.540325	0.549023	0.0192748	Galactosyltransferase family protein		hypro1, putative, expressed	GT31		Galactosyltransferase	PF01762			membrane; protein glycosylation; galactosyltransferase activity	GO:0016020,GO:0008378,GO:0006486
HORVU5Hr1G079410	6			1.29748	2.74456	0	1.39058	3.7031	2.62529	0	0.547968	1.12626	4.70908	4.75811	1.28564	2.24749	-4.7603	-0.657934	1.57106	1.83713	-4.53742	-2.67351	-0.555636	2.79131	2.73792	-0.0442474	0.525645	0.15878	0.85464	0.620642	0.56251	0.179205	0.416589	0.86209	0.430471	0.439458	0.988945	NADH dehydrogenase subunit 4		NADH-ubiquinone oxidoreductase chain 4, putative, expressed			Proton-conducting membrane transporter	PF00361
HORVU5Hr1G081610	6			1.45844	0.461563	1.32279	5.61888	4.06801	2.69549	1.21469	2.08449	1.6366	3.18731	5.78323	1.84508	-3.89317	-0.425788	2.8746	1.62648	0.653068	-0.779494	-0.216756	0.56351	2.64208	3.06211	1.20269	0.269757	0.883794	0.373777	0.574433	0.821909	0.789814	0.940589	0.846035	0.413746	0.343411	0.67828	Late embryogenesis abundant (LEA) hydroxyproline-rich glycoprotein family		harpin-induced protein 1 domain containing protein, expressed			Late embryogenesis abundant protein	PF03168
HORVU5Hr1G095160	6			2.07555	0	1.15637	4.45154	3.81843	2.69168	0	1.97801	2.53338	2.66467	4.13074	0.384885	-5.64402	-1.24254	1.67011	0.864984	0.407282	-5.32012	-1.21768	0.156699	1.30008	1.13099	-4.30397	0.0564632	0.597738	0.519412	0.709792	0.861069	0.040454	0.604423	0.946371	0.616357	0.663324	0.097377	Adenine nucleotide alpha hydrolases-like superfamily protein		universal stress protein domain containing protein, putative, expressed			Universal stress protein family	PF00582			response to stress	GO:0006950
HORVU6Hr1G014690	6			1.53001	0	0	5.73823	3.36284	2.75082	0.368151	1.42089	1.319	3.0129	2.72712	1.45535	-5.5978	-5.49678	2.76814	0.312843	0.517303	-4.31211	-1.91768	-0.664952	2.05758	0.299334	-0.239649	0.104122	0.0703798	0.376678	0.911461	0.853977	0.155758	0.501181	0.813847	0.511412	0.92429	0.932312	Microtubule associated protein (MAP65/ASE1) family protein	ATMAP65-3,MAP65-3,PLE	microtubule associated protein, putative, expressed			Microtubule associated protein (MAP65/ASE1 family)	PF03999			microtubule cytoskeleton organization; cytokinesis; microtubule binding	GO:0008017,GO:0000910,GO:0000226
HORVU6Hr1G046680	6			0	2.00068	0	2.43384	4.21593	2.77192	3.1419	3.41304	1.6087	2.57393	5.111	1.50939	5.65422	0	6.56122	7.03288	6.23539	6.82346	7.69561	4.42256	6.85028	7.92677	5.62073	0.0877763	1	0.0472054	0.0190173	0.0378243	0.0229459	0.0102079	0.143946	0.0381402	0.0162795	0.0618981			B3 DNA binding domain containing protein, expressed
HORVU7Hr1G025850	6			1.36224	0.437567	1.40056	4.69674	3.8398	2.57143	2.19899	0.709222	1.62021	3.03874	5.51158	1.08689	-3.62684	0.132315	2.3023	1.35503	0.36438	-0.345092	-2.79458	0.0310659	2.65033	3.30784	-0.900912	0.202231	0.952629	0.350471	0.540554	0.869856	0.877725	0.238247	0.988882	0.28207	0.179069	0.690693	FAR1-related sequence 5	FRS5	transposon protein, putative, unclassified, expressed			Transposase, Mutator family; FAR1 DNA-binding domain	PF00872; PF03101			DNA binding; transposase activity; transposition, DNA-mediated; regulation of transcription, DNA-templated	GO:0006313,GO:0004803,GO:0003677,GO:0006355; GO:0006355
HORVU7Hr1G027530	6			0	2.22493	0.740449	5.44527	4.1218	2.73522	0	0	1.29178	2.47012	1.68712	0	6.12741	3.03435	8.21173	6.92011	6.19164	0	0	4.93591	6.63646	4.97548	0	0.158401	0.44572	0.0583219	0.0773076	0.114219	1	1	0.20919	0.126518	0.254513	1			expressed protein
HORVU7Hr1G121710	6			1.18579	5.21831	1.06942	2.5415	2.95284	1.5909	1.88157	1.08266	0.479331	5.81006	5.82367	1.39445	3.34016	-0.387878	2.19222	1.96289	1.28551	2.18238	-0.334973	-2.62682	4.00412	4.13838	0.666482	0.345692	0.903726	0.536734	0.536813	0.686197	0.492167	0.91669	0.431502	0.25821	0.242601	0.834585
HORVU0Hr1G021680	7		Bs_Root11+Bs_Root172+Bs+Sv_Bs	0	0	0	2.89762	3.82506	6.46105	0	0	1.97557	3.83708	0	3.42288	0	0	7.51391	8.14749	9.27026	0	0	7.06307	9.41179	0	7.26709	1	1	0.0947524	0.0444843	0.0221899	1	1	0.0816481	0.0362158	1	0.073226	Peroxidase superfamily protein		peroxidase precursor, putative, expressed			Peroxidase	PF00141	Taurine and hypotaurine metabolism	K00430	peroxidase activity; oxidation-reduction process; response to oxidative stress; heme binding	GO:0055114,GO:0020037,GO:0006979,GO:0004601
HORVU0Hr1G022350	7		Bs_Root11+Bs_Root172+Bs+Sv_Bs	0	5.5191	1.2938	4.94895	4.77617	0.50485	1.49782	0.646218	1.57853	5.93177	5.29104	1.54721	8.27448	4.94073	7.94835	7.62974	2.05879	5.5835	2.69809	5.84318	8.74596	8.43813	5.74003	0.00817257	0.0850777	0.011116	0.00740308	0.496027	0.0511602	0.360222	0.0409031	0.00517785	0.00701058	0.0448886	MATE efflux family protein		MATE efflux family protein, putative, expressed			MatE	PF01554		K03327	membrane; drug transmembrane transport; drug transmembrane transporter activity; antiporter activity; transmembrane transport	GO:0055085,GO:0016020,GO:0015297,GO:0015238,GO:0006855
HORVU1Hr1G010600	7		Bs_Root11+Bs_Root172+Bs+Sv_Bs	0	0	3.47436	6.09042	4.1188	5.8532	1.62873	0	2.02069	6.44869	0	3.03776	0	7.45866	8.82023	8.41532	8.59605	6.0011	0	7.20122	9.20763	0	6.68048	1	0.011863	0.00680731	0.00450255	0.003707	0.0435671	1	0.0151559	0.00472018	1	0.0244325	RmlC-like cupins superfamily protein		Cupin domain containing protein, expressed			Cupin domain	PF07883
HORVU1Hr1G019530	7		Bs_Root11+Bs_Root172+Bs+Sv_Bs	2.67175	0	1.93856	6.45204	3.95066	5.78252	0.829208	0.542409	1.92176	5.75802	0	1.53429	-6.02459	0.833949	3.45771	1.95535	2.54189	-2.72123	-4.31747	-0.805679	2.89357	-5.47834	-0.418958	0.0494155	0.731369	0.201528	0.420178	0.294391	0.280057	0.102441	0.74172	0.285305	0.0739657	0.863824	GDSL-like Lipase/Acylhydrolase superfamily protein; SGNH hydrolase-type esterase superfamily protein		GDSL-like lipase/acylhydrolase, putative, expressed			; GDSL-like Lipase/Acylhydrolase	PF00657			hydrolase activity, acting on ester bonds	GO:0016788
HORVU1Hr1G039810	7		Bs_Root11+Bs_Root172+Bs+Sv_Bs	0	0	1.15637	4.2882	5.57662	3.50332	0	0	1.47572	4.95558	3.10093	0.595898	0	4.49319	7.66168	8.60297	7.38634	0	0	5.5208	7.66037	7.92744	2.43375	1	0.184761	0.0391619	0.0104853	0.0280851	1	1	0.101744	0.0391939	0.0328259	0.486959	Protein of unknown function (DUF810)		expressed protein			Plant family of unknown function (DUF810)	PF05664
HORVU1Hr1G061080	7		Bs_Root11+Bs_Root172+Bs+Sv_Bs	0	0	0	4.81671	4.54161	4.43406	1.07217	0	2.09467	5.60891	2.66949	2.17356	0	0	17.9645	19.5174	18.0878	14.6714	0	17.8757	19.509	17.4961	18.1153	1	1	3.48531e-06	2.43719e-08	2.38673e-07	3.345e-05	1	3.30641e-07	4.56889e-07	6.32152e-06	2.29845e-07			expressed protein
HORVU1Hr1G071370	7		Bs_Root11+Bs_Root172+Bs+Sv_Bs	1.22545	0	2.81149	4.28447	3.38108	3.37396	0	0	1.03992	5.26237	1.68712	2.28927	-4.63231	1.61478	2.23266	1.3569	2.0364	-4.30841	-4.68026	-0.611972	3.4139	0.254062	1.22154	0.147753	0.529951	0.436218	0.598134	0.427869	0.126363	0.0968068	0.814573	0.232832	0.930312	0.63551	uclacyanin 1	UCC1	plastocyanin-like domain containing protein, putative, expressed			Plastocyanin-like domain	PF02298			electron transfer activity	GO:0009055
HORVU1Hr1G092790	7		Bs_Root11+Bs_Root172+Bs+Sv_Bs	1.69786	0	1.46748	4.09011	3.73157	2.60439	1.59298	1.005	1.59984	5.54194	2.01008	2.18719	-6.11986	-0.719311	0.568183	0.70551	-0.231584	-0.328603	-2.21456	-1.58476	2.12815	-0.536055	-0.205612	0.0818377	0.803256	0.859872	0.806313	0.935969	0.909331	0.44713	0.584895	0.507497	0.868358	0.943179
HORVU2Hr1G001340	7		Bs_Root11+Bs_Root172+Bs+Sv_Bs	0	0	3.52986	5.65775	4.31235	2.97317	0	0.960902	2.03284	2.44165	5.51158	1.36085	0	7.4244	8.41518	7.18624	6.58719	0	3.84601	7.23798	6.57719	8.4575	5.1506	1	0.0202546	0.016986	0.0246865	0.0396155	1	0.234709	0.023643	0.0627051	0.0164488	0.109376	NB-ARC domain-containing disease resistance protein; LRR and NB-ARC domains-containing disease resistance protein;		NB-ARC domain containing protein, expressed; expressed protein
HORVU2Hr1G013470	7		Bs_Root11+Bs_Root172+Bs+Sv_Bs	0	0	1.81223	5.81073	3.1847	5.31312	3.74914	1.69455	2.99869	3.31538	2.63296	0.595898	0	6.56111	8.70902	6.94538	8.09683	8.01121	4.48961	6.63364	7.34576	6.9744	2.42408	1	0.017388	0.00394273	0.0117743	0.0032732	0.00362519	0.106562	0.016174	0.0151993	0.0213321	0.406848
HORVU2Hr1G014300	7		Bs_Root11+Bs_Root172+Bs+Sv_Bs	1.65155	0	4.0116	4.94745	4.87638	5.29303	1.11764	0.547968	1.57853	6.20293	0	1.28564	-5.97597	2.5025	2.1977	3.58097	2.13263	-1.69121	-3.78139	-0.225572	2.9459	-5.42973	-1.15995	0.0842277	0.374495	0.485378	0.203643	0.449257	0.554128	0.200667	0.936455	0.349432	0.116686	0.683667	F-box and associated interaction domains-containing protein		OsFBL38 - F-box domain and LRR containing protein, expressed			F-box domain; Protein of unknown function (DUF295)	PF00646; PF03478			protein binding	GO:0005515
HORVU2Hr1G034610	7		Bs_Root11+Bs_Root172+Bs+Sv_Bs	1.11842	2.22493	3.10639	6.11828	4.46722	4.99732	2.13154	1.41042	1.08502	6.47231	2.65459	1.02105	1.7562	2.39695	4.54612	2.94907	3.5609	0.822368	0.942466	-0.106679	4.93426	2.64697	-0.346116	0.506211	0.310717	0.0837229	0.211921	0.131325	0.730269	0.69174	0.964602	0.0604262	0.315753	0.886437	Got1/Sft2-like vescicle transport protein family		vesicle transport protein GOT1B, putative, expressed			Got1/Sft2-like family	PF04178			vesicle-mediated transport	GO:0016192
HORVU2Hr1G040130	7		Bs_Root11+Bs_Root172+Bs+Sv_Bs	1.51439	0	0	5.66882	4.09652	3.77553	3.27419	1.2738	1.34477	6.73009	2.82199	3.77191	-5.549	-5.44798	2.74454	2.7003	3.65705	2.43081	-1.8271	-0.533957	3.82345	1.71732	2.73663	0.108454	0.0739929	0.38288	0.337462	0.193708	0.388003	0.523179	0.850606	0.223835	0.585638	0.331032	alternative NAD(P)H dehydrogenase 1	ATNDI1,NDA1	NADH-ubiquinone oxidoreductase, mitochondrial precursor, putative, expressed			Pyridine nucleotide-disulphide oxidoreductase	PF00070		K17871	oxidation-reduction process; oxidoreductase activity	GO:0055114,GO:0016491
HORVU2Hr1G046600	7		Bs_Root11+Bs_Root172+Bs+Sv_Bs	1.4463	0	0	5.32782	4.07436	4.86396	0	0.727759	1.80742	5.80896	5.92627	0.944739	-5.33519	-5.23416	2.6088	3.02501	2.26299	-5.01129	-2.41591	1.12219	3.10672	3.21963	-1.66315	0.113898	0.0785229	0.393249	0.26862	0.408148	0.0921028	0.391545	0.682184	0.309073	0.291848	0.552779	Protein phosphatase 2C family protein		protein phosphatase 2C, putative, expressed; expressed protein			Protein phosphatase 2C	PF00481; PF13672		K17506	catalytic activity; protein serine/threonine phosphatase activity; protein dephosphorylation	GO:0003824,GO:0006470,GO:0004722; GO:0006470,GO:0004722
HORVU2Hr1G076490	7		Bs_Root11+Bs_Root172+Bs+Sv_Bs	1.11842	1.46993	1.68004	4.99574	4.41761	3.37638	3.08232	0.284869	3.47483	4.39385	1.25353	2.69455	0.114346	0.18906	3.54843	2.92421	2.8205	2.41567	-3.36631	2.97385	2.89271	-0.385363	2.4404	0.964213	0.933926	0.156062	0.193072	0.209321	0.283017	0.18347	0.185467	0.248238	0.882366	0.278162	plant U-box 25	PUB25	U-box domain containing protein, expressed
HORVU2Hr1G093070	7		Bs_Root11+Bs_Root172+Bs+Sv_Bs	1.63451	0	0	4.53315	4.75523	3.24508	0	0.727759	1.36922	4.49432	2.37115	4.40028	-4.3128	-4.21178	3.71272	3.12294	2.28938	-3.9889	-1.38289	0.782127	3.44097	2.02993	2.73242	0.138695	0.0997135	0.143181	0.170181	0.315416	0.118966	0.560379	0.733519	0.175005	0.426084	0.230609			glycine-rich cell wall protein, putative, expressed
HORVU2Hr1G098430	7		Bs_Root11+Bs_Root172+Bs+Sv_Bs	0.584254	3.96794	0	5.28854	4.51307	4.57635	0.368151	0.25754	2.11976	6.20573	0.559233	1.78127	4.9995	-1.69269	6.17219	6.70543	6.12734	-0.508021	-0.879875	4.80232	7.32368	0.170471	4.58744	0.0462098	0.509425	0.0136892	0.0032999	0.00727844	0.843042	0.731647	0.0358737	0.00340011	0.952704	0.0453637	Leucine-rich repeat transmembrane protein kinase		protein kinase domain containing protein, expressed; SHR5-receptor-like kinase, putative, expressed; leucine-rich repeat-containing protein kinase family protein, putative, expressed			Malectin domain; ; Protein kinase domain	PF00069; PF11721			protein kinase activity; ATP binding; protein phosphorylation	GO:0006468,GO:0005524,GO:0004672
HORVU2Hr1G117410	7		Bs_Root11+Bs_Root172+Bs+Sv_Bs	0	0	4.10187	5.06626	4.84748	3.45805	1.86993	0.709222	3.72156	3.15564	6.86852	1.08689	0	8.29344	7.76892	7.82441	7.30912	6.73743	2.35103	7.76745	8.03717	10.289	4.2502	1	0.00152598	0.00676508	0.00280052	0.00526011	0.0102084	0.393751	0.00300423	0.00506655	0.000326942	0.1109			expressed protein
HORVU2Hr1G123050	7		Bs_Root11+Bs_Root172+Bs+Sv_Bs	0	0	0.335114	1.60267	5.53648	3.66326	1.82036	0.284869	2.775	3.26475	3.1667	3.04683	0	1.15517	4.7815	8.33606	7.64978	6.58596	1.00619	6.97594	6.35913	8.06082	7.09249	1	0.723356	0.158826	0.00620267	0.0120526	0.030937	0.757835	0.0221451	0.0588157	0.0163163	0.0200387	plant U-box 23	PUB23	U-box domain-containing protein, putative, expressed
HORVU3Hr1G039070	7		Bs_Root11+Bs_Root172+Bs+Sv_Bs	1.6673	0	1.06942	4.61148	3.97624	4.41003	2.97865	1.48539	2.8648	5.79795	2.06035	1.19646	-6.01961	-1.90752	1.31596	0.914564	1.15891	1.1315	-1.69905	1.11486	2.56882	-0.328056	-1.49618	0.0510651	0.4435	0.630503	0.708849	0.635863	0.644008	0.493148	0.648772	0.34689	0.905272	0.547154			expressed protein			Protein of unknown function (DUF1618)	PF07762
HORVU3Hr1G074390	7		Bs_Root11+Bs_Root172+Bs+Sv_Bs	0	0	1.40056	5.57892	4.8037	4.76304	2.70085	2.22876	1.94775	4.94097	2.2967	2.39952	0	5.28157	8.80248	9.35653	7.54762	6.14772	6.00416	6.97909	7.64297	6.2748	6.62212	1	0.0666253	0.00513994	0.00107595	0.00841107	0.0323454	0.0364899	0.0148936	0.0152274	0.0471473	0.0210109			expressed protein
HORVU3Hr1G077020	7		Bs_Root11+Bs_Root172+Bs+Sv_Bs	0.31885	0	3.19084	4.83942	4.48226	3.85988	0.368151	1.45013	2.31417	4.79126	2.94811	1.02105	-0.869326	5.93339	6.74753	6.45984	5.93599	0.416375	4.47829	4.54368	6.5292	6.65624	3.06337	0.780555	0.0193658	0.0149842	0.0108484	0.0193179	0.881406	0.0788238	0.074676	0.0186151	0.0164549	0.237467	AP2/B3-like transcriptional factor family protein; Transcriptional factor B3 family protein		B3 DNA binding domain containing protein			B3 DNA binding domain	PF02362			DNA binding	GO:0003677
HORVU3Hr1G077130	7		Bs_Root11+Bs_Root172+Bs+Sv_Bs	0.995487	0	1.57856	5.05204	3.32708	5.83142	0.368151	1.17974	2.13512	2.24223	2.91404	2.95499	-3.86347	1.88487	4.00933	3.23003	4.74189	-2.57778	0.621434	3.59292	2.20611	3.59073	2.69668	0.303783	0.546101	0.248382	0.299899	0.127602	0.438331	0.842964	0.248629	0.526659	0.30156	0.387248	S-locus lectin protein kinase family protein	B120	serine/threonine-protein kinase receptor precursor, putative, expressed			S-locus glycoprotein domain; D-mannose binding lectin; Protein tyrosine kinase; PAN-like domain	PF00954; PF01453; PF07714; PF08276			protein kinase activity; protein phosphorylation; recognition of pollen	GO:0048544,GO:0006468,GO:0004672; GO:0048544
HORVU3Hr1G079480	7		Bs_Root11+Bs_Root172+Bs+Sv_Bs	0	0	0	2.89762	3.82506	6.46105	0	0	1.97557	3.83708	0	3.42288	0	0	7.51391	8.14749	9.27026	0	0	7.06307	9.41179	0	7.26709	1	1	0.0947524	0.0444843	0.0221899	1	1	0.0816481	0.0362158	1	0.073226	Peroxidase superfamily protein		peroxidase precursor, putative, expressed			Peroxidase	PF00141	Taurine and hypotaurine metabolism	K00430	peroxidase activity; oxidation-reduction process; response to oxidative stress; heme binding	GO:0055114,GO:0020037,GO:0006979,GO:0004601
HORVU3Hr1G086840	7		Bs_Root11+Bs_Root172+Bs+Sv_Bs	1.82776	0.461563	1.86514	6.56727	6.17603	6.21678	1.01041	1.17974	2.52517	6.29748	5.23192	1.76199	-3.48542	1.66795	4.24715	4.08143	4.01515	-1.06681	-0.473401	3.67279	4.08925	3.51694	1.35032	0.253002	0.491744	0.115703	0.0915976	0.0969786	0.667399	0.846859	0.129043	0.129913	0.193037	0.578475	C2H2-type zinc finger family protein		ZOS1-14 - C2H2 zinc finger protein, expressed; ZOS5-10 - C2H2 zinc finger protein, expressed			C2H2-type zinc finger	PF13912
HORVU3Hr1G111060	7		Bs_Root11+Bs_Root172+Bs+Sv_Bs	0	2.10542	0.876382	4.31077	4.16552	3.45594	0.965872	2.71506	2.31417	5.17806	2.15147	1.54721	5.87664	3.54492	7.38693	7.36137	7.32497	3.87094	7.17229	5.50374	7.90264	5.97579	5.73997	0.0582453	0.217645	0.0169629	0.00893509	0.00927123	0.177602	0.0108443	0.0515912	0.0105854	0.0545994	0.0423746	Noc2p family		nucleolar complex protein 2, putative, expressed
HORVU4Hr1G050120	7		Bs_Root11+Bs_Root172+Bs+Sv_Bs	1.59686	0	1.77615	5.9789	4.99048	4.7601	0	0	2.46804	5.54538	0	4.28247	-18.1863	0.138687	4.58552	5.29272	3.50507	-18.4812	-19.4023	4.11388	4.91908	-16.814	2.55211	7.91136e-10	0.953071	0.0761999	0.0224808	0.131138	1.17859e-12	8.51483e-14	0.0762522	0.0570915	1.32457e-08	0.272725
HORVU4Hr1G051020	7		Bs_Root11+Bs_Root172+Bs+Sv_Bs	1.30211	2.42357	0.71877	6.69686	4.08242	5.14831	2.19832	0.284869	2.05625	7.02808	2.33627	3.97226	1.56921	-2.00832	4.69421	3.32233	3.222	2.76778	-3.96495	2.33826	4.91742	1.38646	3.54837	0.608889	0.479072	0.124757	0.225455	0.239769	0.312852	0.18345	0.393983	0.107786	0.651959	0.195423	GCK domain-containing protein		expressed protein			GCK domain	PF07802
HORVU4Hr1G059070	7		Bs_Root11+Bs_Root172+Bs+Sv_Bs	3.22157	0	1.71763	4.68021	3.69541	4.73452	1.68564	1.35058	1.92578	5.81676	0	4.67936	-6.8477	-0.66689	0.846864	0.791235	0.505357	-0.77001	-1.81103	-0.0280763	1.77054	-6.30146	0.535712	0.0393652	0.804171	0.777726	0.768097	0.850646	0.774872	0.502389	0.99166	0.554703	0.0579608	0.841837	poly(A) binding protein 7	PAB7	polyadenylate-binding protein, putative, expressed			RNA recognition motif. (a.k.a. RRM, RBD, or RNP domain); Poly-adenylate binding protein, unique domain	PF00076; PF00658		K13126	nucleic acid binding; RNA binding	GO:0003723,GO:0003676; GO:0003676
HORVU4Hr1G079350	7		Bs_Root11+Bs_Root172+Bs+Sv_Bs	0	0	0	5.12164	3.87552	4.54089	1.23282	0	1.89483	5.66851	0.619768	3.15221	0	0	7.83167	8.06015	7.61308	4.75219	0	6.81724	8.41575	2.14772	6.86613	1	1	0.0234552	0.0101256	0.0151687	0.132788	1	0.0298048	0.0148462	0.564181	0.0287019	VQ motif-containing protein		VQ domain containing protein, putative, expressed			VQ motif	PF05678
HORVU4Hr1G080590	7		Bs_Root11+Bs_Root172+Bs+Sv_Bs	0.873979	1.67355	3.15903	3.30832	4.75489	1.12085	0.574206	1.9658	1.6884	5.34679	4.80486	3.12444	1.4046	3.65202	2.8775	4.10597	0.836236	-1.20058	1.59293	2.64366	4.80954	4.47514	3.29496	0.612062	0.138416	0.295531	0.0955809	0.738145	0.650984	0.520907	0.284659	0.079038	0.102455	0.181864			expressed protein
HORVU5Hr1G015850	7		Bs_Root11+Bs_Root172+Bs+Sv_Bs	1.51321	0	1.96586	7.41006	4.99883	3.88062	1.61004	2.10319	2.62957	6.0177	1.89761	2.45498	-4.01077	0.398423	6.09388	4.26504	2.78006	0.929108	0.471937	2.57509	5.42644	1.34082	0.912697	0.0750847	0.805988	0.000436938	0.00649201	0.0773944	0.564134	0.77	0.102255	0.0017509	0.45345	0.571604			; expressed protein
HORVU5Hr1G024150	7		Bs_Root11+Bs_Root172+Bs+Sv_Bs	0	0	1.95785	5.53804	5.3047	5.11614	0	0	2.54003	5.30262	0	1.53206	0	15.9477	19.8604	21.2293	18.9654	0	0	19.7418	19.5635	0	16.6691	1	6.18366e-07	1.46816e-08	2.38884e-11	2.465e-09	1	1	5.29475e-10	2.4089e-08	1	1.78866e-07	oligopeptide transporter 5; oligopeptide transporter 1	ATOPT5,OPT5; ATOPT1,OPT1	oligopeptide transporter, putative, expressed			OPT oligopeptide transporter protein	PF03169			transmembrane transport	GO:0055085
HORVU5Hr1G063820	7		Bs_Root11+Bs_Root172+Bs+Sv_Bs	0	0	1.11486	5.93108	5.71656	4.82457	1.40347	0	1.96877	3.31045	1.89761	4.41472	0	4.35611	9.10479	8.57983	7.94775	5.29804	0	7.04315	8.35055	5.43624	7.55824	1	0.137796	0.00431024	0.003104	0.00617148	0.0697352	1	0.0153243	0.00887553	0.09128	0.00924772	Fatty acid hydroxylase superfamily;	CER3,FLP1,WAX2,YRE	WAX2, putative, expressed;			Fatty acid hydroxylase superfamily; WAX2 C-terminal domain;	PF04116; PF12076			iron ion binding; oxidation-reduction process; oxidoreductase activity; fatty acid biosynthetic process	GO:0055114,GO:0016491,GO:0006633,GO:0005506
HORVU5Hr1G066860	7		Bs_Root11+Bs_Root172+Bs+Sv_Bs	2.11497	0	1.48987	5.93723	5.80648	4.26587	0	0	2.32495	3.06369	3.59978	3.67205	-19.1405	-0.294929	3.55957	2.88693	1.09578	-19.3742	-20.365	2.26883	1.9967	1.9736	1.78283	6.41945e-09	0.912086	0.230173	0.277094	0.680465	2.52034e-11	2.32593e-12	0.393162	0.501439	0.506526	0.502553			expressed protein
HORVU5Hr1G074300	7		Bs_Root11+Bs_Root172+Bs+Sv_Bs	0	2.07217	3.17574	6.23407	4.07155	4.92375	2.95088	1.28987	2.30225	5.23572	1.60067	0.74206	5.80677	7.18573	9.02617	7.45168	7.80709	6.89901	4.15874	7.23709	8.38812	4.7891	3.01224	0.0328917	0.00375389	0.000846331	0.00264746	0.00162536	0.00544234	0.0985482	0.0035114	0.00193822	0.0827549	0.246913	RING/U-box superfamily protein		zinc finger, C3HC4 type domain containing protein, expressed			Ring finger domain	PF13639			protein binding; zinc ion binding	GO:0008270,GO:0005515
HORVU5Hr1G086520	7		Bs_Root11+Bs_Root172+Bs+Sv_Bs	0.82992	0	1.23724	4.84954	5.32587	4.04779	0	0	1.41468	6.38022	2.19305	0	-3.28122	1.38734	4.18926	4.99579	4.44429	-2.95732	-3.32917	1.95559	5.87529	2.68899	-2.90296	0.352383	0.634705	0.194122	0.0844183	0.124868	0.343701	0.286452	0.501761	0.0682154	0.406621	0.352644	Putative lysine decarboxylase family protein; lysine decarboxylase family protein		uncharacterized protein PA4923, putative, expressed			Possible lysine decarboxylase;	PF03641		K06966
HORVU5Hr1G104660	7		Bs_Root11+Bs_Root172+Bs+Sv_Bs	1.51439	0	0	7.08533	4.38265	3.61008	0.74287	0.797459	3.76122	6.92467	3.1727	4.1905	-5.54909	-5.44807	4.18657	3.33467	1.90539	-2.56799	-2.37073	2.1396	4.20774	2.43028	2.94084	0.0995438	0.0665574	0.169299	0.221505	0.485248	0.364857	0.397089	0.433121	0.167149	0.425552	0.281102			RIPER9 - Ripening-related family protein precursor, putative, expressed
HORVU6Hr1G001110	7		Bs_Root11+Bs_Root172+Bs+Sv_Bs	0	1.73038	3.14016	4.09035	4.18998	3.67936	0	3.13761	2.47543	2.01978	2.73444	2.93015	5.07065	6.83084	6.98935	7.37353	6.44023	0	7.01858	6.6257	5.69031	5.60876	6.6524	0.0700048	0.00709624	0.0118523	0.00363474	0.0112176	1	0.00564137	0.00904988	0.041643	0.0450717	0.0088172			expressed protein
HORVU6Hr1G015700	7		Bs_Root11+Bs_Root172+Bs+Sv_Bs	0	0	0	5.35394	5.22303	4.29109	0	0	1.94775	1.77376	1.68712	4.66774	0	0	8.21797	8.00734	6.99614	0	0	6.9792	5.15955	4.97852	7.40729	1	1	0.00881809	0.00503844	0.0143643	1	1	0.0146036	0.103403	0.117215	0.00952981
HORVU6Hr1G018170	7		Bs_Root11+Bs_Root172+Bs+Sv_Bs	0	0	1.49965	5.13185	5.26722	4.97189	0	1.0454	1.76747	5.92964	4.99456	4.17974	0	5.59732	7.92864	8.49174	7.79263	0	4.14223	6.42809	9.17819	8.24668	7.1133	1	0.0242249	0.00330875	0.00058149	0.00160386	1	0.0989437	0.00942794	0.000662092	0.00224337	0.00402908	uclacyanin 1	UCC1	plastocyanin-like domain containing protein, putative, expressed			Plastocyanin-like domain	PF02298			electron transfer activity	GO:0009055
HORVU6Hr1G043150	7		Bs_Root11+Bs_Root172+Bs+Sv_Bs	1.38806	3.49133	1.65483	4.84341	4.85247	2.9361	1.79232	1.97858	1.71235	5.36578	2.06035	1.80363	3.47305	0.834784	2.39516	2.46083	1.37007	1.26115	1.83026	1.01387	3.13744	0.539425	1.2958	0.339069	0.797926	0.510102	0.449527	0.67406	0.698794	0.573933	0.755758	0.387956	0.882604	0.690951	Mitochondrial transcription termination factor family protein		mTERF family protein, expressed
HORVU6Hr1G090450	7		Bs_Root11+Bs_Root172+Bs+Sv_Bs	0	0	0	5.01066	3.97367	4.73559	1.77525	0	2.35482	6.63862	3.16052	2.30933	0	0	18.5169	19.0844	19.9453	17.0207	0	16.1394	19.942	18.6196	18.6493	1	1	1.32771e-06	3.58585e-08	8.4003e-09	9.33712e-07	1	3.40859e-06	1.87551e-07	1.16138e-06	7.32228e-08	Protein of unknown function (DUF679)		expressed protein			Protein of unknown function (DUF679)	PF05078
HORVU6Hr1G090890	7		Bs_Root11+Bs_Root172+Bs+Sv_Bs	2.97404	0	2.1227	4.70788	1.94813	4.95038	0.74287	0.25754	1.12626	5.68481	0.559233	5.28487	-6.86684	0.55013	1.08981	-1.0403	0.764582	-3.87665	-5.95301	-2.55722	2.30341	-4.90436	1.38224	0.0209761	0.813601	0.675937	0.657319	0.743075	0.114008	0.0225135	0.280997	0.376368	0.0981012	0.553292	NB-ARC domain-containing disease resistance protein	RPM1,RPS3	NBS-LRR disease resistance protein, putative, expressed			NB-ARC domain	PF00931			ADP binding	GO:0043531
HORVU7Hr1G010750	7		Bs_Root11+Bs_Root172+Bs+Sv_Bs	0.265405	0.461563	1.27	3.6794	4.86542	4.92704	1.26581	1.0454	2.11294	4.6349	4.65203	4.12143	0.593284	2.40676	5.80685	7.15879	7.32014	3.9082	3.18682	5.41463	7.57914	7.38297	6.32316	0.831047	0.29386	0.0156635	0.00115986	0.000891015	0.0808616	0.156577	0.0143575	0.00153362	0.00203861	0.00417643	Pyridoxal phosphate (PLP)-dependent transferases superfamily protein		decarboxylase, putative, expressed			Pyridoxal-dependent decarboxylase conserved domain	PF00282		K01592	carboxy-lyase activity; carboxylic acid metabolic process; pyridoxal phosphate binding	GO:0030170,GO:0019752,GO:0016831
HORVU7Hr1G032740	7		Bs_Root11+Bs_Root172+Bs+Sv_Bs	0	0	0	5.15214	4.72928	6.14981	2.70909	0.646218	1.44301	5.74668	2.82465	3.46629	0	0	8.42814	7.71706	9.27581	7.12114	2.71339	4.03181	8.50265	7.36697	7.36091	1	1	0.00117847	0.00120598	9.74832e-05	0.00284607	0.277997	0.0976607	0.00106402	0.00466727	0.00203173	Pollen Ole e 1 allergen and extensin family protein		POEI47 - Pollen Ole e I allergen and extensin family protein precursor, expressed
HORVU7Hr1G058380	7		Bs_Root11+Bs_Root172+Bs+Sv_Bs	1.68608	1.83216	1.19458	4.69443	3.75864	4.80486	0	0.424354	0.611186	5.2328	2.67559	1.02105	-0.88318	-1.55632	1.32118	0.278733	1.43559	-5.75905	-4.44336	-3.63475	1.81091	0.886301	-2.14677	0.765434	0.558425	0.653314	0.915809	0.58525	0.0454127	0.117601	0.188629	0.537823	0.763475	0.424296	NADH dehydrogenase subunit 4		NADH-ubiquinone oxidoreductase chain 4, putative, expressed			; Proton-conducting membrane transporter	PF00361		K03881
HORVU7Hr1G080550	7		Bs_Root11+Bs_Root172+Bs+Sv_Bs	1.57402	0	4.36374	6.61634	5.19956	5.27138	3.40584	0.931086	3.07983	8.1555	3.08936	1.02105	-5.73577	2.91349	3.6465	2.9707	4.34946	3.33559	-2.7756	1.18208	5.07161	2.07631	-1.80165	0.0586874	0.223243	0.172194	0.214314	0.0688744	0.16315	0.264391	0.62192	0.0574795	0.437789	0.4633	Peroxidase superfamily protein		peroxidase precursor, putative, expressed			Peroxidase	PF00141	Taurine and hypotaurine metabolism	K00430	peroxidase activity; oxidation-reduction process; response to oxidative stress; heme binding	GO:0055114,GO:0020037,GO:0006979,GO:0004601
HORVU7Hr1G111590	7		Bs_Root11+Bs_Root172+Bs+Sv_Bs	0	0	2.30853	7.10095	4.28869	5.12751	1.94611	1.2939	3.38732	7.27366	1.60067	3.94957	0	6.00755	9.8362	7.40739	7.99694	4.94915	4.94418	7.23117	10.0736	4.79083	8.06568	1	0.00941434	8.54374e-05	0.0013118	0.000515176	0.0339974	0.0335833	0.0017087	5.72506e-05	0.0617904	0.000462131	; Quinone reductase family protein		; flavoprotein wrbA, putative, expressed
HORVU0Hr1G001780	8		Bs_Root11+Bs_Root172+Bs+Sv_Bs_Root11+Sv_Bs	0	0	4.57723	4.49366	4.93082	1.97237	2.73562	1.32958	0.714559	6.06041	5.44251	3.28033	0	7.3698	7.40352	7.65528	7.05332	6.79548	5.0655	2.95635	8.84624	8.18849	7.14101	1	0.00341647	0.00719675	0.00235392	0.00510568	0.00703312	0.0457316	0.259385	0.00129289	0.00292337	0.00459431	NB-ARC domain-containing disease resistance protein	RPM1,RPS3	disease resistance protein RPM1, putative, expressed			NB-ARC domain	PF00931			ADP binding	GO:0043531
HORVU0Hr1G016130	8		Bs_Root11+Bs_Root172+Bs+Sv_Bs_Root11+Sv_Bs	3.09497	4.50317	3.47211	5.12809	5.68948	5.43063	1.7705	1.44366	1.6632	5.62723	3.31577	3.3423	0.696115	0.481493	1.00088	1.5706	1.47367	-0.408355	-1.42207	-0.741609	1.54629	0.302534	0.401295	0.771761	0.82265	0.67667	0.464082	0.492096	0.849743	0.510925	0.730949	0.51902	0.899937	0.851935	SAUR-like auxin-responsive protein family		CPuORF40 - conserved peptide uORF-containing transcript, expressed			Auxin responsive protein	PF02519			response to auxin	GO:0009733
HORVU0Hr1G021400	8		Bs_Root11+Bs_Root172+Bs+Sv_Bs_Root11+Sv_Bs	1.32177	2.58567	1.75277	1.68915	3.22595	3.41454	2.41963	3.84477	1.76272	6.45941	6.18302	3.90433	1.8433	1.34503	-0.0592032	1.92907	2.20768	0.827557	2.99633	-0.323271	4.41897	3.88792	3.10935	0.502461	0.585361	0.983036	0.433428	0.369628	0.737847	0.222815	0.896643	0.106963	0.156307	0.205983	RING/U-box superfamily protein		zinc finger protein, putative, expressed			Ring finger domain	PF13639			protein binding; zinc ion binding	GO:0008270,GO:0005515
HORVU1Hr1G009870	8		Bs_Root11+Bs_Root172+Bs+Sv_Bs_Root11+Sv_Bs	0.27444	0	1.41984	7.12889	5.80366	5.17765	1.37891	0	2.3976	6.90672	6.71289	3.11479	-15.1402	4.52931	9.06843	7.92654	7.78319	4.4068	-15.0254	7.52643	8.98641	8.84853	5.97349	1.22697e-06	0.0758832	0.00105637	0.00175147	0.00212062	0.0848511	7.33595e-08	0.00296896	0.00117304	0.00139778	0.0186871
HORVU1Hr1G017490	8		Bs_Root11+Bs_Root172+Bs+Sv_Bs_Root11+Sv_Bs	3.4437	2.7625	2.37361	5.05597	3.21194	4.92417	3.00295	2.20355	3.54764	5.60184	2.61067	3.29115	-0.48068	-1.48781	0.0593085	-0.769239	0.173903	-1.04892	-0.732334	-0.272654	0.724044	-0.790392	-0.644931	0.850293	0.51483	0.981414	0.735841	0.939087	0.645846	0.747893	0.904692	0.775881	0.756879	0.777298	Pentatricopeptide repeat (PPR) superfamily protein		pentatricopeptide, putative, expressed			PPR repeat; PPR repeat family	PF01535; PF13041
HORVU1Hr1G025870	8		Bs_Root11+Bs_Root172+Bs+Sv_Bs_Root11+Sv_Bs	0.891662	3.6224	0	4.9928	5.46775	2.5537	1.54727	1.005	1.81691	2.16129	5.24803	4.39591	2.70672	-3.40382	4.1288	4.64436	2.86816	2.1526	0.405718	2.98212	2.39363	4.3834	3.49193	0.323554	0.210938	0.131095	0.0586133	0.244188	0.383831	0.871189	0.225795	0.384116	0.10891	0.155851	UDP-glucosyl transferase 73C1	UGT73C1	cytokinin-O-glucosyltransferase 3, putative, expressed	GT1		UDP-glucoronosyl and UDP-glucosyl transferase	PF00201			metabolic process; transferase activity, transferring hexosyl groups	GO:0016758,GO:0008152
HORVU1Hr1G027510	8		Bs_Root11+Bs_Root172+Bs+Sv_Bs_Root11+Sv_Bs	1.87034	1.92616	3.03458	2.95032	5.11783	3.72931	2.32518	0.912342	1.91685	6.25962	6.18909	1.09242	-1.25063	-0.0783282	0.877774	1.31121	0.992601	-1.18984	-3.05801	-1.85349	2.25143	2.17733	-2.44498	0.646286	0.974239	0.745808	0.588016	0.681812	0.62566	0.217388	0.448788	0.404918	0.420648	0.322507	AMP-dependent synthetase and ligase family protein	LACS4	AMP-binding enzyme, putative, expressed
HORVU1Hr1G066820	8		Bs_Root11+Bs_Root172+Bs+Sv_Bs_Root11+Sv_Bs	0	0	0	7.7697	6.51741	4.92672	0.314129	0.284869	4.3899	6.30635	6.23333	4.9076	0	0	10.55	9.8904	9.5418	1.37817	1.00631	8.62583	9.7477	8.97064	8.41805	1	1	2.45094e-06	1.78838e-06	4.08146e-06	0.562774	0.672605	3.14903e-05	1.34817e-05	6.28654e-05	4.90487e-05	uclacyanin 1	UCC1	plastocyanin-like domain containing protein, putative, expressed			Plastocyanin-like domain	PF02298			electron transfer activity	GO:0009055
HORVU1Hr1G068240	8		Bs_Root11+Bs_Root172+Bs+Sv_Bs_Root11+Sv_Bs	2.31495	2.48799	4.18277	6.01705	5.25414	4.74628	2.70441	0.727759	1.50767	5.88098	3.06566	1.32471	1.13495	1.55876	3.28925	2.42386	2.11822	0.635432	-2.50569	-0.696698	3.12706	2.31871	-0.508965	0.601967	0.423228	0.128931	0.21228	0.27586	0.745324	0.223413	0.724558	0.148975	0.285543	0.797073	calcium-dependent protein kinase 17	CPK17	CAMK_CAMK_like.10 - CAMK includes calcium/calmodulin depedent protein kinases, expressed; CAMK_CAMK_like.4 - CAMK includes calcium/calmodulin depedent protein kinases, expressed			Protein tyrosine kinase; EF-hand domain pair; EF-hand domain	PF07714; PF13405; PF13499		K13412	protein kinase activity; protein phosphorylation; calcium ion binding	GO:0006468,GO:0004672; GO:0005509,GO:0006468,GO:0004672
HORVU2Hr1G000060	8		Bs_Root11+Bs_Root172+Bs+Sv_Bs_Root11+Sv_Bs	2.74223	0	5.23178	8.82531	3.34984	0	2.28017	2.90001	0	4.04025	8.74024	0	-22.0759	1.42363	2.40789	0.587171	-23.5892	-1.39313	0.474911	-23.6665	0.440049	3.25334	-23.0449	0.000188854	0.781355	0.67456	0.908865	7.37686e-06	0.785993	0.926232	6.88509e-06	0.938838	0.570485	1.19174e-05	Signal transduction histidine kinase, hybrid-type, ethylene sensor	EIN4	ethylene receptor, putative, expressed			Response regulator receiver domain; GAF domain	PF00072; PF01590		K14509	phosphorelay signal transduction system; protein binding	GO:0005515,GO:0000160
HORVU2Hr1G021530	8		Bs_Root11+Bs_Root172+Bs+Sv_Bs_Root11+Sv_Bs	0	1.67355	1.82329	4.32112	4.37194	3.47577	3.57345	2.70221	3.14824	5.13176	2.75396	3.35148	4.94487	6.59498	7.29438	7.16767	7.33796	7.66091	6.25626	6.84958	7.85685	7.2221	7.50789	0.0985648	0.0148842	0.0140172	0.00808015	0.00667233	0.00461742	0.0209409	0.0113944	0.00807976	0.0150491	0.00551559			sex determination protein tasselseed-2, putative, expressed
HORVU2Hr1G034280	8		Bs_Root11+Bs_Root172+Bs+Sv_Bs_Root11+Sv_Bs	1.89161	2.00068	1.69539	5.56754	5.04634	5.1424	3.35718	1.96731	2.478	5.4697	2.61067	5.58041	-1.15323	-0.604564	1.73513	0.967394	1.62402	0.439645	0.232183	-0.913654	1.43603	0.120977	1.56191	0.655769	0.793312	0.499237	0.673963	0.479635	0.848531	0.919631	0.692533	0.576148	0.962571	0.496724	Bifunctional inhibitor/lipid-transfer protein/seed storage 2S albumin superfamily protein		LTPL63 - Protease inhibitor/seed storage/LTP family protein precursor, putative, expressed			Probable lipid transfer	PF14368
HORVU2Hr1G037480	8		Bs_Root11+Bs_Root172+Bs+Sv_Bs_Root11+Sv_Bs	0	0	0	2.65679	4.0519	5.19689	1.54727	1.10877	2.5664	2.95827	5.57029	2.86466	0	0	7.02083	6.78877	7.99794	5.74937	3.33309	6.18019	7.63654	8.40617	6.63581	1	1	0.0199048	0.0134721	0.003543	0.0370055	0.235498	0.0246398	0.0112363	0.00522562	0.0157852	beta-hexosaminidase 2	ATHEX3,HEXO2	beta-hexosaminidase precursor, putative, expressed	GH20		Glycosyl hydrolase family 20, catalytic domain; beta-acetyl hexosaminidase like	PF00728; PF14845		K12373	hydrolase activity, hydrolyzing O-glycosyl compounds; carbohydrate metabolic process	GO:0005975,GO:0004553
HORVU2Hr1G039780	8		Bs_Root11+Bs_Root172+Bs+Sv_Bs_Root11+Sv_Bs	3.90184	0	4.05068	3.41507	5.97912	3.5848	0	3.62916	2.39004	6.64759	3.04114	0.587965	-7.92004	0.521714	0.549526	0.725811	-0.483977	-7.59615	-0.075376	-1.62981	1.36893	-0.205839	-5.61354	0.0118284	0.834942	0.844396	0.771899	0.846874	0.00600895	0.975992	0.516451	0.624685	0.941463	0.0371044	E3 ubiquitin ligase SCF complex subunit SKP1/ASK1 family protein; SKP1-like 9	ASK2,SKP1B; ASK9,SK9	expressed protein; Skp1 family, dimerisation domain containing protein, expressed			Skp1 family, dimerisation domain; Skp1 family, tetramerisation domain	PF01466; PF03931			ubiquitin-dependent protein catabolic process	GO:0006511
HORVU2Hr1G081640	8		Bs_Root11+Bs_Root172+Bs+Sv_Bs_Root11+Sv_Bs	2.18932	0	4.91035	2.19519	4.4034	5.45199	2.76039	0.424354	3.2649	5.55591	5.78867	3.24374	-21.0879	0.457596	-1.64994	-0.339483	0.617999	-0.84963	-5.96801	-0.306702	0.739689	0.796833	-0.513207	1.07033e-14	0.825477	0.4808	0.870261	0.765819	0.683221	0.010556	0.882651	0.749846	0.731291	0.805132	Heavy metal transport/detoxification superfamily protein ; Copper transport protein family		heavy metal associated domain containing protein, expressed
HORVU2Hr1G104390	8		Bs_Root11+Bs_Root172+Bs+Sv_Bs_Root11+Sv_Bs	2.33715	0	3.48109	6.67665	5.47285	5.75423	1.27439	1.10699	1.6366	7.1364	5.60443	2.78807	-5.82403	1.43802	3.56772	2.57453	2.70614	-1.05196	-2.26942	0.109308	3.97107	2.48151	0.777167	0.0222784	0.446504	0.0897962	0.172126	0.151104	0.585249	0.247739	0.954116	0.0589121	0.238819	0.681793	Ubiquitin supergroup;Ribosomal protein L40e; polyubiquitin 10; ubiquitin 4	UBQ10; UBQ4	ubiquitin fusion protein, putative, expressed; ubiquitin family protein, putative, expressed			Ubiquitin family; Ribosomal L40e family	PF00240; PF01020			protein binding; structural constituent of ribosome; ribosome; translation	GO:0005515,GO:0006412,GO:0005840,GO:0003735; GO:0006412,GO:0005840,GO:0003735,GO:0005515; GO:0005515
HORVU2Hr1G113120	8		Bs_Root11+Bs_Root172+Bs+Sv_Bs_Root11+Sv_Bs	2.78446	0	2.97811	5.12154	5.34389	3.8171	2.60664	1.3259	3.19832	5.97597	2.19305	4.90158	-6.23565	0.296107	2.2538	2.09865	1.70001	-0.162039	-2.52771	0.691779	3.2457	-0.262834	1.6235	0.0162351	0.878831	0.296957	0.278011	0.379728	0.933746	0.206866	0.721359	0.132672	0.904321	0.401819	Protein kinase superfamily protein; hercules receptor kinase 1	HERK1	TKL_IRAK_CrRLK1L-1.6 - The CrRLK1L-1 subfamily has homology to the CrRLK1L homolog, expressed			Protein tyrosine kinase; Malectin-like domain	PF07714; PF12819			protein kinase activity; protein phosphorylation	GO:0006468,GO:0004672
HORVU2Hr1G113310	8		Bs_Root11+Bs_Root172+Bs+Sv_Bs_Root11+Sv_Bs	0	1.87812	2.81241	7.32145	6.82096	6.3473	0	0.858323	2.24709	7.20285	6.60513	1.39445	16.3322	17.6857	21.0971	20.6036	20.0718	0	14.4417	18.8292	20.8808	20.2913	16.1951	1.08627e-09	4.05712e-13	1.85138e-15	2.35269e-17	1.52131e-16	1	7.63859e-09	1.01911e-14	3.58057e-15	2.1122e-14	4.44078e-11			expressed protein
HORVU3Hr1G034960	8		Bs_Root11+Bs_Root172+Bs+Sv_Bs_Root11+Sv_Bs	2.08424	2.22493	1.86785	2.19519	3.75526	0	2.03761	3.5917	0	5.83329	5.64668	1.93674	-1.26507	-0.659073	-1.32872	0.500414	-7.17378	-0.139814	1.25754	-7.20452	1.61949	1.06284	-0.449079	0.753425	0.854689	0.741688	0.889323	0.0578031	0.969001	0.72645	0.0567386	0.686935	0.791464	0.9007			expressed protein			Protein of unknown function (DUF3615)	PF12274
HORVU3Hr1G054480	8		Bs_Root11+Bs_Root172+Bs+Sv_Bs_Root11+Sv_Bs	1.79494	1.46993	1.35555	1.39058	4.49037	3.02525	1.94581	3.45385	1.57853	4.2449	6.00196	2.91757	-2.02464	-2.70059	-2.21715	1.10474	0.134493	-0.461507	0.824483	-0.667317	1.28441	2.22262	0.0235756	0.468938	0.283985	0.431535	0.653863	0.956535	0.852034	0.737887	0.787381	0.640877	0.419106	0.992385
HORVU3Hr1G109220	8		Bs_Root11+Bs_Root172+Bs+Sv_Bs_Root11+Sv_Bs	1.38806	0	3.99775	4.7787	4.55359	4.57067	2.31935	3.85546	1.41468	5.95677	6.08155	3.88873	-5.15329	3.20875	2.71066	2.61101	2.02689	0.611512	2.4918	0.0875841	3.44527	3.63421	1.84957	0.0443055	0.0916842	0.202095	0.170433	0.287779	0.750377	0.19066	0.963759	0.104465	0.0867791	0.332704	Calcium-binding EF-hand family protein		OsCML31 - Calmodulin-related calcium sensor protein, expressed			EF-hand domain pair	PF13499; PF13833
HORVU4Hr1G000730	8		Bs_Root11+Bs_Root172+Bs+Sv_Bs_Root11+Sv_Bs	0	0	0	7.04122	5.57649	5.62622	1.47994	1.35058	3.21518	3.46644	5.6345	3.14627	0	0	9.86153	8.60107	8.59643	5.52868	5.13073	7.59069	8.66545	9.12234	6.82974	1	1	0.000757668	0.00128942	0.00129623	0.0399026	0.056583	0.00453671	0.00310156	0.00184555	0.0107878	Malectin/receptor-like protein kinase family protein	ANX1	TKL_IRAK_CrRLK1L-1.11 - The CrRLK1L-1 subfamily has homology to the CrRLK1L homolog, expressed			Protein tyrosine kinase; Malectin-like domain	PF07714; PF12819			protein kinase activity; protein phosphorylation	GO:0006468,GO:0004672
HORVU4Hr1G001040	8		Bs_Root11+Bs_Root172+Bs+Sv_Bs_Root11+Sv_Bs	1.96151	0	3.08689	4.89986	3.50259	2.47268	0.888336	1.23504	1.34477	3.22118	4.97259	3.59655	-5.2363	1.33989	2.66876	0.889975	0.492169	-2.4795	-0.56171	-0.217057	1.82806	3.25303	1.4509	0.0443269	0.493015	0.219752	0.649796	0.802083	0.241332	0.776693	0.912525	0.401755	0.134379	0.458208	disease resistance family protein / LRR family protein;		expressed protein			Leucine Rich Repeat; Leucine rich repeat; Leucine rich repeat N-terminal domain;	PF00560; PF08263; PF13855			protein binding	GO:0005515
HORVU4Hr1G052870	8		Bs_Root11+Bs_Root172+Bs+Sv_Bs_Root11+Sv_Bs	1.2749	1.09844	1.75372	3.70048	5.48354	4.39458	1.61272	4.58778	4.10264	3.03769	5.70693	1.6615	-1.28566	0.617386	2.19912	3.41409	2.38787	1.07879	2.8769	1.96437	0.73091	3.594	1.2287	0.574639	0.755076	0.315557	0.0812905	0.223554	0.585	0.141999	0.317303	0.741346	0.0997718	0.533674	Integrase-type DNA-binding superfamily protein	PLT1	AP2 domain containing protein, expressed							DNA-binding transcription factor activity; regulation of transcription, DNA-templated; multicellular organism development	GO:0007275,GO:0006355,GO:0003700
HORVU4Hr1G063350	8		Bs_Root11+Bs_Root172+Bs+Sv_Bs_Root11+Sv_Bs	1.3449	0	5.16413	3.49759	5.13358	4.10996	1.37891	1.7393	1.98829	2.01978	7.56672	1.80363	-5.01554	2.92681	1.03354	3.07168	1.82972	0.118047	-0.472108	-0.141463	0.581587	5.23867	1.43416	0.0636521	0.154438	0.654784	0.135043	0.374428	0.954828	0.821241	0.945908	0.802069	0.022095	0.487361	heat shock protein 21	HSP21	hsp20/alpha crystallin family protein, putative, expressed			Hsp20/alpha crystallin family	PF00011		K13993
HORVU4Hr1G067010	8		Bs_Root11+Bs_Root172+Bs+Sv_Bs_Root11+Sv_Bs	1.32517	3.79268	3.05197	4.04303	3.93457	5.2989	3.02721	1.99895	2.00143	5.28567	5.71276	1.19646	1.38616	1.75837	1.69835	1.67645	2.95702	1.59362	0.00642355	0.414688	3.25091	3.59071	-0.440387	0.499264	0.338349	0.407948	0.361807	0.106258	0.386395	0.997242	0.822908	0.111134	0.078379	0.815177			peptidyl-prolyl cis-trans isomerase-like 4, putative, expressed
HORVU4Hr1G076600	8		Bs_Root11+Bs_Root172+Bs+Sv_Bs_Root11+Sv_Bs	2.69451	1.54438	1.76648	2.34104	5.27195	4.51805	1.38303	1.50701	1.45622	4.404	2.94811	1.81442	-1.74992	-1.6266	-0.0366881	1.83158	1.02162	-1.18476	-0.783751	-0.944933	1.45945	1.21228	0.167386	0.577813	0.562351	0.990621	0.510348	0.713652	0.672617	0.779068	0.735508	0.63899	0.696957	0.952149	Protein of unknown function (DUF567)		DUF567 domain containing protein, putative, expressed			LURP-one-related	PF04525
HORVU4Hr1G076850	8		Bs_Root11+Bs_Root172+Bs+Sv_Bs_Root11+Sv_Bs	2.50303	0	3.3675	4.86801	4.83496	3.00224	3.07935	1.30763	1.86175	5.44876	5.47633	3.64647	-5.88489	0.041989	1.71317	1.74592	0.0141139	0.748701	-0.9796	0.740105	2.87953	2.85849	2.78455	0.0290416	0.983707	0.453541	0.393346	0.994525	0.715159	0.636017	0.718087	0.206817	0.210266	0.172864	jasmonate-zim-domain protein 12	JAZ12,TIFY3B	ZIM domain containing protein, putative, expressed			tify domain; Divergent CCT motif	PF06200; PF09425		K13464
HORVU4Hr1G077790	8		Bs_Root11+Bs_Root172+Bs+Sv_Bs_Root11+Sv_Bs	0	0	0	7.82406	8.14528	7.0676	0	1.98804	2.24323	3.63461	3.6982	1.07686	0	0	21.134	21.4245	20.5743	0	17.6277	18.4027	19.531	19.6593	14.7511	1	1	9.98929e-07	3.93103e-08	1.32322e-07	1	6.28978e-06	2.39881e-06	6.19635e-06	5.38546e-06	0.000177913	hydroxycinnamoyl-CoA shikimate/quinate hydroxycinnamoyl transferase	HCT	transferase family protein, putative, expressed			Transferase family	PF02458			transferase activity, transferring acyl groups other than amino-acyl groups	GO:0016747
HORVU4Hr1G085210	8		Bs_Root11+Bs_Root172+Bs+Sv_Bs_Root11+Sv_Bs	3.46125	0	3.75185	5.66223	4.37068	4.03359	3.4213	1.55144	1.82622	6.11883	6.3973	1.02105	-7.41542	0.515682	0.882958	-0.168771	0.743534	0.0394709	-2.49175	-0.899696	1.39509	1.8993	-3.48256	0.0107865	0.819781	0.727107	0.940638	0.742488	0.986101	0.275823	0.691815	0.581157	0.452486	0.135012			expressed protein
HORVU4Hr1G085990	8		Bs_Root11+Bs_Root172+Bs+Sv_Bs_Root11+Sv_Bs	0.759068	0	3.80418	5.05917	5.61819	4.85023	3.78051	2.08654	2.66071	4.97687	5.51446	3.87652	-3.02837	3.97744	4.65507	5.22542	4.67596	3.68026	4.27549	3.37894	4.7922	5.25138	4.83035	0.23446	0.0371872	0.0271974	0.00607262	0.0141431	0.0543099	0.0249376	0.0773775	0.0229291	0.0126261	0.0112733	Receptor-like protein kinase-related family protein		cysteine-rich repeat secretory protein 55 precursor, putative, expressed			Salt stress response/antifungal	PF01657
HORVU5Hr1G005210	8		Bs_Root11+Bs_Root172+Bs+Sv_Bs_Root11+Sv_Bs	0	0	3.38906	3.70543	5.83206	5.97992	0.314129	0	1.41468	6.73424	6.67453	5.09147	0	7.20137	9.14695	8.83479	8.82028	1.37814	0	5.33315	9.56731	10.2415	7.90306	1	0.00130455	0.000166469	7.76197e-05	7.96488e-05	0.585201	1	0.0181558	8.17067e-05	2.46508e-05	0.000414231
HORVU5Hr1G022980	8		Bs_Root11+Bs_Root172+Bs+Sv_Bs_Root11+Sv_Bs	0	5.14128	2.71613	6.07293	4.6777	1.95736	3.72651	1.56297	2.36771	6.05139	5.56686	5.09523	8.03514	6.14839	9.06042	7.55545	7.00754	7.75071	5.79917	6.9313	8.95065	8.99903	8.01036	0.00209604	0.0105319	0.000518664	0.00161652	0.0034773	0.00121666	0.0159283	0.00385426	0.000606682	0.000567366	0.000825117	; Plant invertase/pectin methylesterase inhibitor superfamily protein		; invertase/pectin methylesterase inhibitor family protein, putative, expressed			; Plant invertase/pectin methylesterase inhibitor	PF04043			enzyme inhibitor activity	GO:0004857
HORVU5Hr1G040080	8		Bs_Root11+Bs_Root172+Bs+Sv_Bs_Root11+Sv_Bs	1.15328	0	1.32279	4.91012	4.68262	5.09529	1.71118	0	1.70052	1.96569	4.69543	3.62827	-4.39345	0.547909	3.13897	3.09625	3.36269	1.76976	-4.44141	1.73501	1.08993	3.33984	3.1658	0.196983	0.844243	0.309855	0.263584	0.224506	0.523933	0.13947	0.531912	0.726069	0.279897	0.253043
HORVU5Hr1G042430	8		Bs_Root11+Bs_Root172+Bs+Sv_Bs_Root11+Sv_Bs	4.58055	0	1.23676	3.17932	2.36534	5.16171	2.50895	5.02173	0.677691	6.69525	6.54534	3.74432	-21.72	-3.02506	0.309593	0.47069	2.12442	0.901405	2.00986	-4.95194	1.65462	1.56569	1.2392	3.02434e-10	0.285293	0.921392	0.866758	0.448579	0.747926	0.473418	0.0888365	0.597593	0.617472	0.658582	ARM repeat superfamily protein; senescence-associated E3 ubiquitin ligase 1	ATPUB44,PUB44,SAUL1	armadillo/beta-catenin repeat family protein, putative, expressed
HORVU5Hr1G049660	8		Bs_Root11+Bs_Root172+Bs+Sv_Bs_Root11+Sv_Bs	1.29748	0	3.53998	6.32373	6.16777	4.26647	3.04017	2.68541	2.82515	6.30998	3.44203	5.04598	-4.86386	2.65103	4.10368	3.96357	3.59619	1.75294	1.47258	1.36768	4.14825	3.66117	3.46284	0.0754532	0.204754	0.0779346	0.0576118	0.0850152	0.403147	0.482353	0.514516	0.0747443	0.116048	0.0973692	SWIB/MDM2 domain superfamily protein		SWIB/MDM2 domain containing protein, expressed
HORVU5Hr1G057690	8		Bs_Root11+Bs_Root172+Bs+Sv_Bs_Root11+Sv_Bs	1.59114	0	2.80987	6.88144	6.30282	5.71869	2.06746	2.72906	2.4004	3.0129	3.69887	3.56485	-17.9949	2.31422	5.29778	4.96043	4.29663	1.07603	1.92387	4.02744	3.42251	2.01404	3.52102	1.22815e-10	0.284241	0.0271061	0.0212163	0.0460397	0.621394	0.373776	0.0615404	0.154314	0.40484	0.102503	LOB domain-containing protein 22	LBD22	DUF260 domain containing protein, putative, expressed			Lateral organ boundaries (LOB) domain	PF03195
HORVU5Hr1G062820	8		Bs_Root11+Bs_Root172+Bs+Sv_Bs_Root11+Sv_Bs	1.4615	0	1.77277	7.28844	5.31411	4.83206	3.72205	1.74661	3.7724	3.49397	4.16594	5.61363	-5.3858	0.965329	4.56766	2.71634	2.16631	2.33259	0.877309	2.42107	3.24275	1.66577	2.97465	0.0651131	0.672725	0.0721446	0.233093	0.341877	0.306137	0.701012	0.287958	0.202125	0.513754	0.191554	Trypsin family protein with PDZ domain		expressed protein			Trypsin-like peptidase domain;	PF13365
HORVU5Hr1G075540	8		Bs_Root11+Bs_Root172+Bs+Sv_Bs_Root11+Sv_Bs	0	2.43794	3.76662	6.32535	6.58964	4.74965	0	0	2.69723	1.69647	4.44817	1.77688	16.9488	17.7467	19.4306	19.9672	18.4679	0	0	19.6237	15.3655	17.5093	16.8288	2.00839e-08	1.06068e-10	1.1173e-10	3.44722e-13	1.75699e-11	1	1	8.67665e-13	4.72335e-07	6.75228e-09	9.94393e-10	Oxidoreductase, zinc-binding dehydrogenase family protein		alcohol dehydrogenase GroES-like domain containing protein, expressed			Alcohol dehydrogenase GroES-like domain; Zinc-binding dehydrogenase	PF08240; PF13602			oxidation-reduction process; oxidoreductase activity; zinc ion binding	GO:0055114,GO:0016491,GO:0008270
HORVU5Hr1G080990	8		Bs_Root11+Bs_Root172+Bs+Sv_Bs_Root11+Sv_Bs	1.15328	0.941548	0	3.64024	4.68255	4.70393	1.70394	1.20819	1.19943	4.83311	5.97555	1.41524	-1.32216	-4.29345	1.83208	3.62459	3.83223	0.67713	0.187659	0.154489	3.13152	4.68669	0.836807	0.639174	0.110686	0.499983	0.1348	0.113743	0.782185	0.938989	0.949845	0.247057	0.082695	0.732385	RAB GTPase homolog A3; RAB GTPase homolog A4B	ATRAB-A3,ATRABA3,RABA3; ATGB3,ATRAB11G,ATRABA4B,RABA4B	ras-related protein, putative, expressed			Ras family; Ras of Complex, Roc, domain of DAPkinase	PF00071; PF08477		K07904	GTP binding; small GTPase mediated signal transduction	GO:0007264,GO:0005525
HORVU5Hr1G081820	8		Bs_Root11+Bs_Root172+Bs+Sv_Bs_Root11+Sv_Bs	0	2.54712	1.94451	6.43388	5.13747	4.56962	3.54465	1.34395	1.97557	7.48409	5.01308	4.50191	6.79539	4.89466	9.54452	7.94228	8.25684	9.067	5.10382	7.0646	10.2228	9.03851	7.42022	0.0101142	0.0450436	0.000290322	0.00101257	0.000629222	0.000172842	0.0361414	0.00349494	0.000103415	0.000603342	0.00215488
HORVU5Hr1G087910	8		Bs_Root11+Bs_Root172+Bs+Sv_Bs_Root11+Sv_Bs	3.71189	1.78306	1.19458	5.88742	4.88304	5.90298	0.717992	1.65848	1.86175	5.85907	2.40204	1.74664	-2.54951	-3.11587	0.949613	0.156358	0.996602	-4.80187	-1.6422	-1.01851	0.901881	-1.23647	-1.37607	0.384481	0.236294	0.743874	0.952069	0.701418	0.0776927	0.528971	0.695846	0.756336	0.67196	0.597983	phosphate transporter 3;3	PHT3;3	phosphate carrier protein, mitochondrial precursor, putative, expressed			Mitochondrial carrier protein	PF00153		K15102
HORVU5Hr1G088860	8		Bs_Root11+Bs_Root172+Bs+Sv_Bs_Root11+Sv_Bs	2.68563	0.437567	0	6.18244	5.03546	4.22739	4.14832	1.86754	1.73516	6.79561	2.26964	4.64086	-4.5767	-5.9076	2.97574	2.41592	0.984523	0.929862	-0.876176	0.229171	3.49636	0.124984	1.78025	0.0608602	0.00548837	0.133026	0.173545	0.580332	0.601894	0.626608	0.897945	0.077378	0.950339	0.31665	zinc finger protein 2	ATZFP2,ZFP2	ZOS8-13 - C2H2 zinc finger protein, expressed
HORVU5Hr1G103970	8		Bs_Root11+Bs_Root172+Bs+Sv_Bs_Root11+Sv_Bs	0	0	2.5657	4.12532	3.96079	2.3353	3.37237	1.82537	1.12051	5.79393	7.06499	3.54273	0	19.7767	18.3811	19.1455	18.1692	17.6078	16.5497	15.3156	19.4398	20.8	18.7654	1	3.60068e-12	4.32958e-09	1.7277e-11	1.7802e-10	6.64231e-10	6.9343e-09	1.04429e-07	5.07814e-10	2.81993e-11	4.36895e-11	myb domain protein 20	AtMYB20,MYB20	MYB family transcription factor, putative, expressed			; Myb-like DNA-binding domain	PF00249
HORVU5Hr1G106640	8		Bs_Root11+Bs_Root172+Bs+Sv_Bs_Root11+Sv_Bs	0	0.437567	4.76548	4.87738	5.42451	3.38748	1.37891	0.646218	1.03992	6.37057	4.71885	3.07844	1.52352	7.55887	7.62681	8.19411	7.20937	5.22682	2.71737	4.11799	9.09864	8.31023	6.98828	0.596114	0.000991066	0.00228326	0.000354248	0.0016966	0.024246	0.260861	0.0790148	0.000265505	0.000877303	0.0023725			uncharacterized 50.6 kDa protein in the 5region of gyrA and gyrB, putative, expressed			Ribosome inactivating protein	PF00161			negative regulation of translation; rRNA N-glycosylase activity	GO:0030598,GO:0017148
HORVU5Hr1G116850	8		Bs_Root11+Bs_Root172+Bs+Sv_Bs_Root11+Sv_Bs	0	2.68379	4.96465	3.39692	3.91085	4.26464	2.5918	3.53978	2.52738	4.42405	4.9804	1.31423	6.22515	8.01728	6.50413	6.6299	7.12777	6.23814	7.63943	6.07483	8.85277	8.13053	4.99742	0.00765579	0.000182031	0.00535306	0.00203931	0.000893282	0.00377578	0.000363639	0.00478477	0.000136189	0.000467039	0.0216589
HORVU6Hr1G013580	8		Bs_Root11+Bs_Root172+Bs+Sv_Bs_Root11+Sv_Bs	3.60877	0	2.63564	4.35171	2.82304	2.69052	1.3319	2.50826	0.611186	5.0159	5.45695	4.81294	-7.59005	-1.6133	-0.651787	-1.20596	-1.15059	-2.62541	-1.39691	-5.13408	0.291739	0.631867	-0.107598	0.00629212	0.450794	0.784778	0.572519	0.590024	0.224142	0.513148	0.0250954	0.902464	0.790624	0.959726	; F-box family protein		OsFBX106 - F-box domain containing protein, expressed; OsFBX30 - F-box domain containing protein, expressed; OsFBX101 - F-box domain containing protein, expressed			; F-box domain	PF00646			protein binding	GO:0005515
HORVU6Hr1G025480	8		Bs_Root11+Bs_Root172+Bs+Sv_Bs_Root11+Sv_Bs	2.52714	0.707975	2.00965	5.90007	5.54471	5.45307	1.1169	1.54675	3.06826	6.06731	5.71173	3.33425	-3.43505	-0.508592	2.6946	2.48997	2.29215	-1.58526	-1.13149	1.26535	2.96967	3.63446	1.05415	0.117639	0.77322	0.165338	0.152485	0.187845	0.380131	0.524125	0.468316	0.126096	0.0610327	0.546495	Translation machinery associated TMA7		coiled-coil domain-containing protein 72, putative, expressed			Translation machinery associated TMA7	PF09072
HORVU6Hr1G038470	8		Bs_Root11+Bs_Root172+Bs+Sv_Bs_Root11+Sv_Bs	0	0	0	4.67856	6.36312	5.19587	0	1.08266	1.81691	4.64847	5.07272	5.04646	0	0	7.44123	9.13578	8.03052	0	4.26985	6.58039	7.34459	8.60493	8.0505	1	1	0.0029403	6.77945e-05	0.000466718	1	0.0674914	0.00424344	0.0033395	0.000570759	0.000453411			expressed protein
HORVU6Hr1G090330	8		Bs_Root11+Bs_Root172+Bs+Sv_Bs_Root11+Sv_Bs	3.29935	2.12109	1.50743	2.37332	3.27544	2.54307	0	2.88941	1.26292	4.66256	5.75207	1.9159	-1.43039	-1.71998	-0.902509	-0.197788	-1.38758	-6.92208	-0.260309	-2.49389	0.0782909	1.13154	-0.459055	0.675203	0.573467	0.791398	0.948234	0.649417	0.0337813	0.931888	0.415948	0.981659	0.739471	0.880291	C2 calcium/lipid-binding plant phosphoribosyltransferase family protein		anthranilate phosphoribosyltransferase, putative, expressed			C2 domain; Plant phosphoribosyltransferase C-terminal	PF00168; PF08372			protein binding	GO:0005515
HORVU7Hr1G006910	8		Bs_Root11+Bs_Root172+Bs+Sv_Bs_Root11+Sv_Bs	0	0	3.5486	3.25867	4.34533	5.82989	1.37891	1.40212	0.611186	5.35241	2.58766	5.05	0	7.50378	6.25568	7.04816	8.88978	5.22694	4.50266	2.55174	8.68387	6.88252	7.81289	1	0.00104537	0.0125213	0.00210251	0.000100702	0.0238521	0.0524379	0.2957	0.00048362	0.0058984	0.000642044	3-ketoacyl-CoA synthase 5; 3-ketoacyl-CoA synthase 12	CER60,KCS5; KCS12	3-ketoacyl-CoA synthase, putative, expressed			FAE1/Type III polyketide synthase-like protein; 3-Oxoacyl-[acyl-carrier-protein (ACP)] synthase III C terminal	PF08392; PF08541			membrane; fatty acid biosynthetic process; lipid biosynthetic process; transferase activity, transferring acyl groups other than amino-acyl groups	GO:0016747,GO:0008610,GO:0016020,GO:0006633
HORVU7Hr1G023500	8		Bs_Root11+Bs_Root172+Bs+Sv_Bs_Root11+Sv_Bs	2.30444	1.0583	2.35131	4.75467	3.85951	4.32052	2.1145	2.3214	2.93419	4.5899	3.30011	3.07418	-1.51204	-0.166217	2.73845	1.54312	2.04222	-0.325969	-0.24482	1.03189	2.97742	1.02096	0.621682	0.276575	0.883772	0.0222926	0.157794	0.0596763	0.778142	0.829102	0.347979	0.0127836	0.409755	0.577937	cysteine synthase C1	ARATH;BSAS3;1,ATCYSC1,CYSC1	cysteine synthase, chloroplast/chromoplast precursor, putative, expressed			Pyridoxal-phosphate dependent enzyme	PF00291			cysteine synthase activity; mitochondrion; cyanide metabolic process; L-3-cyanoalanine synthase activity	GO:0050017,GO:0019499,GO:0005739,GO:0004124
HORVU7Hr1G023510	8		Bs_Root11+Bs_Root172+Bs+Sv_Bs_Root11+Sv_Bs	2.30444	1.0583	2.35131	4.75467	3.85951	4.32052	2.1145	2.3214	2.93419	4.5899	3.30011	3.07418	-1.51204	-0.166217	2.73845	1.54312	2.04222	-0.325969	-0.24482	1.03189	2.97742	1.02096	0.621682	0.276575	0.883772	0.0222926	0.157794	0.0596763	0.778142	0.829102	0.347979	0.0127836	0.409755	0.577937	cysteine synthase C1	ARATH;BSAS3;1,ATCYSC1,CYSC1	cysteine synthase, chloroplast/chromoplast precursor, putative, expressed			Pyridoxal-phosphate dependent enzyme	PF00291			cysteine synthase activity; mitochondrion; cyanide metabolic process; L-3-cyanoalanine synthase activity	GO:0050017,GO:0019499,GO:0005739,GO:0004124
HORVU7Hr1G031360	8		Bs_Root11+Bs_Root172+Bs+Sv_Bs_Root11+Sv_Bs	0	0	7.56782	7.23989	3.90633	4.03157	2.61429	1.89357	0	3.64014	6.32519	2.24474	0	21.3827	21.327	19.6083	19.5641	20.0028	17.8188	0	20.0205	21.5323	18.8854	1	1.69524e-08	3.75742e-07	2.33079e-07	2.47901e-07	1.32533e-07	2.66322e-06	1	1.85688e-06	2.90051e-07	6.40896e-07	glutamate receptor 2.5	ATGLR2.5,GLR2.5	glutamate receptor 2.6 precursor, putative, expressed			Ligand-gated ion channel	PF00060			membrane; ionotropic glutamate receptor activity	GO:0016020,GO:0004970
HORVU7Hr1G072960	8		Bs_Root11+Bs_Root172+Bs+Sv_Bs_Root11+Sv_Bs	2.33475	0	3.49096	4.88499	5.15642	3.62999	1.23282	1.17974	1.70052	5.24527	3.15615	2.12796	-5.5998	1.68469	1.97418	2.39316	1.91075	-0.937553	-1.11172	0.528916	2.29239	2.34743	0.152813	0.0829216	0.51574	0.495428	0.35558	0.460925	0.720775	0.671172	0.838701	0.428389	0.417465	0.953217	alpha/beta-Hydrolases superfamily protein	PLA-I{beta]2	triacylglycerol lipase like protein, putative, expressed			Lipase (class 3)	PF01764			lipid metabolic process	GO:0006629
HORVU7Hr1G085170	8		Bs_Root11+Bs_Root172+Bs+Sv_Bs_Root11+Sv_Bs	1.73863	2.51558	1.52622	4.89789	5.33797	2.97958	3.93286	3.70884	2.9709	5.78485	5.17311	5.10787	0.39384	-0.660612	1.28327	1.79763	0.245456	1.56421	1.13632	0.392184	2.46901	1.74867	1.867	0.859601	0.741618	0.563711	0.36556	0.902028	0.431328	0.567599	0.843982	0.265569	0.431108	0.347399	Cysteine/Histidine-rich C1 domain family protein		DC1, putative, expressed				PF07649			oxidation-reduction process; protein-disulfide reductase activity	GO:0055114,GO:0047134
HORVU7Hr1G091880	8		Bs_Root11+Bs_Root172+Bs+Sv_Bs_Root11+Sv_Bs	0	0	4.22861	6.22698	5.76318	6.53107	0	0.858323	1.49445	6.81972	3.13457	3.30867	0	7.24743	9.28046	8.61996	9.29605	0	3.50471	5.58308	9.57995	7.99648	7.25077	1	0.00174395	0.000225189	0.000192055	5.72914e-05	1	0.141277	0.0164957	0.00013969	0.00150843	0.00174589			expressed protein
HORVU7Hr1G107360	8		Bs_Root11+Bs_Root172+Bs+Sv_Bs_Root11+Sv_Bs	0	1.92133	5.47554	5.76875	3.76741	4.89903	2.31935	1.53705	1.47572	6.41461	2.51387	1.76199	5.4849	8.8582	8.5749	7.19881	7.89869	5.85437	5.71246	5.52272	9.14255	6.7298	6.40568	0.0580779	0.00073256	0.00285291	0.00614707	0.00261847	0.0264637	0.0301974	0.0363951	0.00146289	0.0196782	0.0149824	SAUR-like auxin-responsive protein family		OsSAUR26 - Auxin-responsive SAUR gene family member, expressed			Auxin responsive protein	PF02519		K14488	response to auxin	GO:0009733
HORVU7Hr1G108360	8		Bs_Root11+Bs_Root172+Bs+Sv_Bs_Root11+Sv_Bs	3.02155	0	0	6.74035	5.77716	5.46904	4.36954	3.64893	2.17072	6.72765	3.21727	3.71698	-6.62682	-6.52579	2.91961	1.7805	1.57024	0.768988	0.792285	-0.704422	2.73968	1.44491	1.18415	0.00608989	0.00186264	0.132433	0.305968	0.366682	0.659177	0.649174	0.688104	0.158062	0.457756	0.496592	auxin response factor 6; auxin response factor 10	ARF6; ARF10	auxin response factor, putative, expressed; auxin response factor 18, putative, expressed			B3 DNA binding domain; Auxin response factor	PF02362; PF06507			DNA binding; nucleus; regulation of transcription, DNA-templated; response to hormone	GO:0003677,GO:0009725,GO:0006355,GO:0005634
HORVU7Hr1G118950	8		Bs_Root11+Bs_Root172+Bs+Sv_Bs_Root11+Sv_Bs	0	0	1.98041	2.34104	3.22575	3.38465	0.74287	0.462552	1.33916	5.87276	6.34508	4.06284	0	7.07639	6.36844	7.00346	7.19773	3.07293	1.8656	4.27572	8.59342	9.23545	8.23695	1	0.0178298	0.053298	0.0190773	0.0159508	0.318529	0.554503	0.156709	0.00887925	0.00491	0.00578117	S-locus lectin protein kinase family protein		S-locus-like receptor protein kinase, putative, expressed			Protein kinase domain; S-locus glycoprotein domain; D-mannose binding lectin; PAN-like domain	PF00069; PF00954; PF01453; PF08276			protein kinase activity; ATP binding; protein phosphorylation; recognition of pollen	GO:0048544,GO:0006468,GO:0005524,GO:0004672
HORVU7Hr1G122580	8		Bs_Root11+Bs_Root172+Bs+Sv_Bs_Root11+Sv_Bs	0	2.64955	1.95084	4.64644	4.70405	5.3662	2.99077	4.85118	1.16404	6.46723	6.4927	0.74206	7.00797	6.98777	7.34188	7.44371	8.09609	6.59902	7.87521	3.50479	9.34742	9.30295	3.00121	0.00216482	0.000926859	0.00131661	0.000414748	0.000120604	0.00180105	0.000184236	0.109674	4.05863e-05	4.43075e-05	0.182661	ABC transporter family protein; non-intrinsic ABC protein 12; P-loop containing nucleoside triphosphate hydrolases superfamily protein	ATNAP12,NAP12	white-brown complex homolog protein, putative, expressed			; ABC transporter; ABC-2 type transporter	PF00005; PF01061			ATP binding; ATPase activity; membrane	GO:0016887,GO:0005524; GO:0016020,GO:0016887,GO:0005524
HORVU0Hr1G005660	9			0	2.1372	1.04473	3.88347	2.94074	1.65736	3.28881	5.04414	1.62021	2.3811	5.1922	2.92782	5.94369	4.1267	6.75129	6.65282	6.08323	7.05514	8.18367	5.1789	6.45117	7.93501	6.48051	0.0555998	0.148554	0.0294718	0.0183724	0.0312548	0.0123451	0.00365088	0.0676614	0.0376561	0.0103559	0.021714			expressed protein
HORVU0Hr1G006620	9			0	5.68454	1.76749	2.56608	4.50728	4.77566	5.20207	1.32958	2.62024	2.76407	2.67559	1.14479	8.45135	6.42565	6.83423	7.32704	7.51787	8.05795	5.06346	6.29869	7.2403	7.06175	4.44514	0.00492497	0.0192847	0.0233644	0.00754336	0.00609711	0.00327676	0.066395	0.0218511	0.0161984	0.0191176	0.109897			expressed protein							integral component of membrane; mechanosensitive ion channel activity	GO:0016021,GO:0008381
HORVU0Hr1G015570	9			1.29748	0	1.81018	2.83586	4.28328	4.36516	0	2.62804	2.74883	2.0701	2.30509	0.853999	-4.86186	1.6026	0.410079	2.11381	2.27212	-4.53796	1.07234	1.31258	0.844368	1.34253	-1.51374	0.15883	0.569294	0.896897	0.452589	0.419272	0.136142	0.703613	0.641369	0.789095	0.670192	0.60077	ATP binding cassette subfamily B19; ATP binding cassette subfamily B1; P-glycoprotein 14	ABCB19,ATABCB19,ATMDR1,ATMDR11,ATPGP19,MDR1,MDR11,PGP19; ABCB1,ATPGP1,PGP1; ABCB14,ATABCB14,PGP14	ABC transporter, ATP-binding protein, putative, expressed			ABC transporter; ABC transporter transmembrane region	PF00005; PF00664			integral component of membrane; ATPase activity, coupled to transmembrane movement of substances; ATP binding; ATPase activity; transport; transmembrane transport	GO:0016887,GO:0005524,GO:0055085,GO:0042626,GO:0016021,GO:0006810; GO:0055085,GO:0042626,GO:0016021,GO:0006810,GO:0005524,GO:0016887
HORVU0Hr1G025860	9			0	2.66874	2.13069	6.30038	6.01402	5.40555	3.97226	1.50701	3.93164	4.10383	3.62988	4.22213	17.7947	18.2844	19.8237	19.6421	19.4361	19.6111	16.3712	19.9012	19.6714	19.7441	19.5509	1.16953e-08	1.16031e-10	1.95682e-10	4.24853e-12	7.09444e-12	4.6012e-12	8.92675e-09	2.20096e-12	2.69659e-10	2.32428e-10	5.35809e-12	DNAse I-like superfamily protein; CVP2 like 1	CVL1	endonuclease/exonuclease/phosphatase family domain containing protein, expressed			Endonuclease/Exonuclease/phosphatase family;	PF03372
HORVU0Hr1G038150	9			2.80309	3.72506	2.90265	2.48968	3.16256	5.15344	3.37587	3.30116	1.70052	2.70609	4.4863	4.72836	2.89975	0.207897	0.389824	0.58273	2.06375	1.51805	0.811242	-0.0656154	0.834814	0.963848	3.04634	0.302871	0.934435	0.890294	0.817536	0.412871	0.547244	0.747833	0.979303	0.767409	0.732776	0.226574	NAC domain containing protein 99; NAC domain containing protein 75	anac099,NAC099; anac075,NAC075	no apical meristem protein, putative, expressed			; No apical meristem (NAM) protein	PF02365			DNA binding; regulation of transcription, DNA-templated	GO:0006355,GO:0003677
HORVU1Hr1G005270	9			1.95794	2.15446	2.16762	4.03226	3.2508	3.56076	0.574206	2.9671	1.36922	2.49751	2.51387	3.34456	0.252461	-0.421988	1.17152	1.26595	0.618042	-3.38354	0.905617	-0.539732	0.966831	1.00382	1.7649	0.930535	0.871041	0.685302	0.624411	0.81131	0.221026	0.72619	0.835643	0.738196	0.728692	0.494599	Family of unknown function (DUF566)		expressed protein			QWRF family	PF04484
HORVU1Hr1G012740	9			3.31387	2.54712	1.55186	2.51605	5.23345	3.04476	2.95523	1.59701	3.53114	2.9144	3.07761	2.57738	-0.292378	-1.32857	-0.356869	0.946346	-0.305553	-0.554391	-2.66876	0.277783	0.45921	0.79246	-0.336841	0.91887	0.605969	0.901174	0.712018	0.905281	0.829253	0.303873	0.913767	0.872801	0.782274	0.895704
HORVU1Hr1G014270	9			1.46425	0	1.93112	4.92002	2.39258	5.00973	1.94617	1.38946	2.88608	2.59771	2.15147	0.378746	-5.39178	1.44384	2.19903	0.241042	2.26127	-0.530458	-1.57366	0.934533	1.41505	0.491421	-4.05173	0.104262	0.590513	0.462863	0.928691	0.398885	0.844641	0.563606	0.72791	0.637143	0.870414	0.165896
HORVU1Hr1G015140	9			3.62388	4.60211	1.51126	5.317	4.93364	3.8134	1.29667	1.26048	1.36922	3.62661	2.696	1.86986	0.380552	-1.28763	1.1653	0.948497	-0.343427	-1.95312	-2.0711	-1.72757	-0.139893	0.189581	-0.176499	0.888151	0.596657	0.666504	0.69502	0.887363	0.425051	0.396615	0.47889	0.958858	0.94424	0.941984	Ribonuclease H-like superfamily protein		retrotransposon protein, putative, unclassified, expressed; OsFBL31 - F-box domain and LRR containing protein, expressed			zinc-binding in reverse transcriptase	PF13966
HORVU1Hr1G025090	9			5.03073	0.899129	1.97563	5.92742	5.17444	3.036	1.61351	0.727759	2.84863	2.86769	2.65459	1.28564	-5.23642	-1.6899	0.883752	0.276147	-0.84784	-1.81671	-4.75379	-0.745566	-0.320116	-0.753158	-2.86551	0.0674138	0.482599	0.741478	0.908295	0.724008	0.451055	0.0564995	0.756117	0.905047	0.779325	0.238279	Ribosomal protein S7p/S5e family protein		mitochondrial ribosomal protein S7, putative, expressed			Ribosomal protein S7p/S5e	PF00177		K02992	translation	GO:0006412
HORVU1Hr1G027540	9			5.32837	0	2.33755	2.06247	2.3546	2.24906	3.10334	2.75776	2.59623	2.54935	2.4875	2.01283	-8.05232	-2.46981	-2.36184	-2.52932	-2.54011	-1.0459	-1.9139	-2.08488	-1.34513	-1.46973	-0.966297	0.0146366	0.354857	0.429591	0.343821	0.341522	0.694231	0.472395	0.43418	0.65149	0.621961	0.716444
HORVU1Hr1G038750	9			0	2.6341	2.59221	4.38247	4.3561	4.36514	4.26083	0.727759	1.88538	2.72594	5.47859	1.50939	6.97588	5.98358	7.14013	7.2788	7.60337	7.55828	3.0249	5.51249	7.16195	8.28729	5.6187	0.0091804	0.0149304	0.00769419	0.00297644	0.00190446	0.00203397	0.23386	0.0252625	0.00750493	0.00193985	0.0227049
HORVU1Hr1G050300	9			2.28651	2.16764	3.06577	2.06247	2.7069	4.58725	3.08902	3.1786	1.67596	2.16129	1.83404	4.99742	0.558887	1.28794	0.333476	0.796504	1.9081	1.38876	1.47317	0.696531	0.541862	-0.149057	2.84045	0.838173	0.598226	0.90332	0.744977	0.434459	0.570018	0.54641	0.776046	0.843332	0.956934	0.244235	nonsense-mediated mRNA decay NMD3 family protein		nonsense-mediated mRNA decay protein 3, putative, expressed			NMD3 family	PF04981		K07562
HORVU1Hr1G058870	9			4.17371	0	1.39763	4.10224	4.78821	2.43667	0.828536	0.911686	1.96157	2.78241	2.30509	2.93589	-6.8015	-1.61895	-0.11807	0.97018	0.0843585	-3.54291	-3.22842	-1.74485	0.384038	-0.596763	0.354567	0.034818	0.533553	0.967459	0.707189	0.973972	0.185052	0.221043	0.502579	0.894302	0.83703	0.890922	Late embryogenesis abundant (LEA) hydroxyproline-rich glycoprotein family		harpin-induced protein 1 domain containing protein, expressed			Late embryogenesis abundant protein	PF03168
HORVU1Hr1G069460	9			2.91758	2.35092	0	2.65679	4.28988	4.45634	3.15519	3.46305	1.46646	2.34881	2.67559	1.31782	-0.585258	-6.78264	0.0449563	0.438911	0.449482	0.0499822	0.514242	-1.48072	-0.591719	0.0853928	-1.95079	0.85343	0.0266626	0.988671	0.876721	0.873756	0.985915	0.855722	0.602291	0.851985	0.978489	0.494091			expressed protein
HORVU1Hr1G071280	9			3.71556	2.4778	2.76433	5.16564	4.78798	3.41897	1.72364	2.12033	2.28233	2.52389	2.88902	0.853999	-1.06203	-1.46844	0.235716	-0.00892214	-1.55093	-1.42081	-2.11391	-2.25581	-0.969189	-0.218372	-4.27992	0.691337	0.539805	0.92964	0.997019	0.517439	0.553296	0.37845	0.348042	0.71734	0.934884	0.0847417	Kinase interacting (KIP1-like) family protein; kinase interacting family protein	EMB1674	KIP1, putative, expressed			KIP1-like protein	PF07765
HORVU1Hr1G089570	9			3.79211	1.54438	1.59896	3.00494	4.39309	5.12842	0	2.46795	3.19468	2.76407	1.89761	3.73945	-2.29466	-1.04425	0.780454	0.255296	1.10748	-6.53478	-1.19773	0.0207762	0.289034	-1.51312	-0.193141	0.363471	0.640071	0.753432	0.908624	0.617991	0.00924273	0.591766	0.992549	0.9075	0.547884	0.930918	RAD-like 6	ATRL6,RL6,RSM3	MYB family transcription factor, putative, expressed			Myb-like DNA-binding domain	PF00249
HORVU2Hr1G002520	9			1.54513	0	1.69927	3.04871	3.0694	4.76388	1.45376	1.32958	0.831825	1.69647	5.668	1.80533	-5.6447	0.476532	0.214986	1.61141	2.11789	-0.289628	-0.677166	-2.34468	-0.746458	2.65609	0.803284	0.149282	0.883984	0.953109	0.621233	0.51587	0.92952	0.836182	0.480035	0.838922	0.465865	0.805684	laccase 7	LAC7	laccase-15 precursor, putative, expressed			Multicopper oxidase	PF07732			copper ion binding	GO:0005507
HORVU2Hr1G005730	9			5.23618	2.73587	1.77277	2.48968	5.52606	4.37866	1.51038	2.51144	2.23426	2.62073	3.15615	0	-1.00563	-1.74674	-1.51304	0.219551	-1.03208	-2.55603	-1.23199	-2.70901	-1.24327	-0.15018	-7.71913	0.730313	0.503823	0.604753	0.932863	0.692451	0.329818	0.636847	0.301551	0.670379	0.958925	0.00690643	2-oxoglutarate (2OG) and Fe(II)-dependent oxygenase superfamily protein		1-aminocyclopropane-1-carboxylate oxidase homolog 4, putative, expressed
HORVU2Hr1G020970	9			5.81126	2.77545	1.90809	5.62363	4.69117	4.76196	1.90581	1.39	3.98325	2.89916	1.95603	2.88934	-1.27886	-1.68612	-0.159814	-0.866727	-0.813287	-1.69118	-3.28887	-0.265527	-1.02778	-2.98195	-1.42381	0.644972	0.497289	0.954037	0.726865	0.743037	0.496228	0.18785	0.914717	0.711219	0.287235	0.566549	beta-amylase 3	BAM9,BMY3	beta-amylase, putative, expressed	GH14		Glycosyl hydrolase family 14	PF01373			polysaccharide catabolic process; beta-amylase activity	GO:0016161,GO:0000272
HORVU2Hr1G053810	9			0	2.41715	4.84774	7.29429	2.56861	0.315838	2.69105	0	2.69151	4.01446	4.11917	2.43311	17.4321	20.5167	20.9602	19.7645	11.9633	17.0135	0	20.135	20.6744	20.8847	19.3563	0.000892502	1.36657e-05	6.36002e-05	2.79886e-05	0.0138645	0.000316936	1	1.97161e-05	8.00003e-05	6.76136e-05	4.0907e-05	type one protein phosphatase 1	PP1-AT,TOPP1	Ser/Thr protein phosphatase family protein, putative, expressed			Calcineurin-like phosphoesterase	PF00149		K06269	hydrolase activity	GO:0016787
HORVU2Hr1G065550	9			1.65564	0	1.29685	2.23451	3.36955	4.98741	1.42684	1.35058	1.59372	1.69647	2.10735	3.73948	-4.37431	0.485948	1.67947	2.50947	3.31981	0.903177	0.660726	1.42295	0.523595	1.41525	3.29162	0.241466	0.875793	0.627452	0.417115	0.282607	0.771233	0.831468	0.64605	0.8804	0.683056	0.286825	brassinosteroid-6-oxidase 2	BR6OX2,CYP85A2	cytochrome P450, putative, expressed
HORVU2Hr1G065880	9			2.84451	5.0564	2.30668	3.91189	4.7197	3.50266	0.955485	0	0.297066	3.17691	0.870425	3.60624	1.16123	-1.27865	2.49441	1.45294	0.497759	-4.11309	-7.0232	-5.9177	1.01244	-4.06668	-0.629602	0.611268	0.534792	0.274476	0.477216	0.807842	0.0609233	0.00287887	0.0120304	0.657929	0.105229	0.759401	Double Clp-N motif-containing P-loop nucleoside triphosphate hydrolases superfamily protein		expressed protein
HORVU2Hr1G075690	9			4.69274	1.67355	4.99705	4.03114	3.95034	1.51378	1.8524	1.71942	1.54664	2.11713	4.4319	1.31423	-2.53917	0.24587	-0.201405	-0.473394	-1.84527	-0.794515	-1.20318	-1.73997	-1.58582	-0.279956	-2.48228	0.388633	0.924924	0.945019	0.856202	0.481605	0.761228	0.645435	0.50676	0.588877	0.923675	0.346455	cytosolic invertase 2; Plant neutral invertase family protein	CINV2	neutral/alkaline invertase, putative, expressed; plant neutral invertase domain containing protein, expressed	GH100		Alkaline and neutral invertase	PF12899			glycopeptide alpha-N-acetylgalactosaminidase activity	GO:0033926
HORVU2Hr1G082010	9			2.11302	2.1372	2.91829	3.52814	4.52306	4.99418	1.58153	1.80644	1.67596	1.77376	2.88902	3.34915	-1.53635	-0.89032	-1.07347	0.45726	0.499198	-1.62569	-0.932419	-1.33509	-2.31962	0.0173259	-0.192697	0.637016	0.759405	0.741553	0.874828	0.863438	0.57697	0.748364	0.646378	0.478653	0.995744	0.947115	; C2 calcium/lipid-binding plant phosphoribosyltransferase family protein		anthranilate phosphoribosyltransferase, putative, expressed			; C2 domain	PF00168			protein binding	GO:0005515
HORVU2Hr1G086120	9			2.50657	2.25195	1.22998	5.35677	3.34508	3.76585	0	1.35058	1.36914	2.57393	4.41952	3.41699	0.316547	-1.13361	2.27073	1.27997	1.93402	-5.45154	-0.740047	-0.679896	0.982664	1.28442	1.48191	0.924349	0.705515	0.494692	0.667372	0.515773	0.0882108	0.804614	0.820284	0.768006	0.699748	0.618762	; Peroxidase superfamily protein		; retrotransposon protein, putative, unclassified, expressed			; Peroxidase	PF00141	; Taurine and hypotaurine metabolism	K00430	peroxidase activity; oxidation-reduction process; response to oxidative stress; heme binding	GO:0055114,GO:0020037,GO:0006979,GO:0004601
HORVU2Hr1G116420	9			3.4777	0	1.56808	2.56608	2.81125	3.4527	3.3429	3.40393	2.66788	2.72594	1.25353	3.49564	-7.31152	-1.5939	-0.56956	-1.62771	-0.595088	-0.242576	0.182563	-1.22864	-0.241544	-3.42014	-0.0350419	0.0229735	0.537667	0.843527	0.529393	0.817496	0.925034	0.943481	0.634296	0.933231	0.249362	0.989152			expressed protein
HORVU3Hr1G007090	9			0.910682	1.59023	1.23724	2.2718	3.20311	4.26565	3.02052	2.32458	2.08202	2.57393	2.56389	2.52333	1.11442	1.12078	2.58365	3.2763	3.78562	3.0659	1.95719	1.47291	3.21	3.19188	2.95808	0.725021	0.693204	0.412	0.245281	0.179045	0.277184	0.488762	0.603396	0.307169	0.310154	0.294604
HORVU3Hr1G014280	9			1.52496	0	1.15637	3.03078	5.87629	3.54569	0.828536	2.27948	1.41468	2.94394	2.94811	1.85535	-5.58255	-1.18171	2.10938	2.92894	0.725328	-2.32051	-0.0649492	-0.346447	1.93273	1.94234	1.02229	0.146446	0.713567	0.554414	0.358729	0.820547	0.477393	0.983817	0.913957	0.588123	0.586343	0.749169	DNA/RNA-binding protein Kin17, conserved region		KIN, antigenic determinant of recA protein, putative, expressed			Domain of Kin17 curved DNA-binding protein	PF10357
HORVU3Hr1G030950	9			3.24742	2.63414	1.37434	5.22178	4.48349	4.82195	4.90625	0	2.64413	3.74752	2.696	1.39445	-1.52115	-1.98037	2.15629	0.449691	1.40907	0.673622	-7.13798	-1.08833	2.04915	-0.0785551	-1.92705	0.553825	0.390044	0.397479	0.843894	0.536724	0.767965	0.00538633	0.63496	0.421376	0.975507	0.403824	cytochrome P450, family 71, subfamily A, polypeptide 25	CYP71A25	cytochrome P450, putative, expressed			Cytochrome P450	PF00067			iron ion binding; oxidation-reduction process; oxidoreductase activity, acting on paired donors, with incorporation or reduction of molecular oxygen; heme binding	GO:0055114,GO:0020037,GO:0016705,GO:0005506
HORVU3Hr1G035570	9			3.11364	4.95198	0.299579	4.99562	4.64588	4.19955	1.47042	1.95768	3.61581	2.9271	2.23236	1.88245	0.808508	-5.75633	0.81869	0.44448	-0.0125788	-1.39824	-1.86669	-0.192725	-0.342796	-0.764517	-0.135382	0.720295	0.013671	0.717142	0.826072	0.995043	0.493679	0.361301	0.924206	0.879955	0.737294	0.946758	plant U-box 38	ATPUB38,PUB38	armadillo/beta-catenin repeat family protein, putative, expressed
HORVU3Hr1G038480	9			2.58103	3.74432	2.70043	6.66167	4.59333	4.61266	3.40491	2.06494	2.3473	3.48034	1.50243	2.55335	0.556176	0.285156	3.67436	1.59677	1.99471	1.20954	1.28675	2.1414	2.64336	-1.48346	-0.101488	0.83472	0.904925	0.166484	0.502487	0.401897	0.61177	0.588946	0.368114	0.319886	0.585927	0.966185	early nodulin-like protein 5	AtENODL5,ENODL5	plastocyanin-like domain containing protein, putative, expressed			Plastocyanin-like domain	PF02298			electron transfer activity	GO:0009055
HORVU3Hr1G058140	9			3.31444	0	2.64698	6.01682	4.75421	2.33724	0.965872	1.50569	2.43951	3.71843	5.73586	3.09169	-6.99672	-1.0498	2.16268	0.52527	-1.42665	-3.20996	-2.99317	-1.3495	2.0839	1.37049	0.116373	0.0118073	0.623896	0.363053	0.805332	0.506159	0.145448	0.169537	0.529207	0.380822	0.564772	0.956509			OB-fold nucleic acid binding domain containing protein, putative, expressed
HORVU3Hr1G068760	9			4.05804	2.73002	5.56984	5.13407	3.21347	2.62248	1.8524	1.75614	1.62273	2.54935	2.19305	3.77644	0.352713	1.47042	1.05955	-0.314216	-0.78331	-0.129042	-0.424749	-0.837953	-0.0191296	-0.755371	1.0394	0.900448	0.559447	0.706923	0.901044	0.756844	0.959262	0.866456	0.740516	0.994596	0.789933	0.680129	Polyketide cyclase/dehydrase and lipid transport superfamily protein		lachrymatory factor synthase, putative, expressed			Polyketide cyclase / dehydrase and lipid transport	PF10604
HORVU3Hr1G098430	9			3.12743	0.437567	0	4.42672	3.86984	2.57734	3.27599	0	2.78383	2.92932	3.42025	0.74206	-5.2756	-6.6034	0.502547	1.24152	-0.780116	0.702552	-6.75238	-0.53889	0.780976	1.77631	-3.77492	0.128935	0.0313414	0.87416	0.661498	0.783871	0.80443	0.0277163	0.849629	0.805502	0.575112	0.199781			expressed protein
HORVU3Hr1G106870	9			1.38838	0.437567	3.10639	3.83623	4.0401	3.84583	1.47042	0.832837	0.576999	2.85142	2.10735	3.33043	-3.72465	1.52247	1.26065	1.70871	2.7253	0.262481	-2.50629	-2.82369	2.17258	0.636487	2.20914	0.252419	0.561889	0.667708	0.515021	0.298354	0.920753	0.35807	0.307608	0.458339	0.829026	0.399652
HORVU3Hr1G113810	9			1.47817	0.437567	1.29685	3.35288	3.55439	4.31016	3.07367	2.17034	3.16636	3.27475	5.00731	1.6119	-4.00774	-0.575762	2.9073	1.9753	1.54777	1.18284	-0.105259	1.32896	2.74929	2.1827	0.413064	0.234853	0.834756	0.341716	0.470882	0.572243	0.666364	0.969483	0.627855	0.368658	0.475802	0.880613	Disease resistance protein (CC-NBS-LRR class) family		resistance protein, putative, expressed			NB-ARC domain	PF00931			ADP binding	GO:0043531
HORVU3Hr1G115650	9			2.78366	0	2.82229	4.42042	3.22642	3.7955	0	1.54958	1.36922	2.315	5.12135	4.70083	-6.18897	0.489106	1.25868	1.23898	0.431894	-5.86508	-0.525724	-1.09489	0.0319846	1.64033	1.19501	0.0440628	0.840981	0.643773	0.610875	0.859403	0.0298433	0.829721	0.6555	0.990659	0.546593	0.62369	Pectin lyase-like superfamily protein		pectinesterase, putative, expressed	CE8		Pectinesterase	PF01095			cell wall; pectinesterase activity; cell wall modification	GO:0042545,GO:0030599,GO:0005618
HORVU3Hr1G117450	9			4.77824	0	3.74544	5.4941	2.96761	0.941072	1.91416	0.858323	1.39249	2.59771	2.10735	3.70397	-9.23785	-1.48373	-0.92944	-2.77667	-5.57348	-2.45311	-5.8444	-4.07186	-2.43075	-3.44834	-1.64582	0.0136655	0.631709	0.788255	0.370519	0.0763257	0.428665	0.063429	0.190561	0.483192	0.321572	0.595074			phytase, putative, expressed
HORVU4Hr1G054320	9			2.90788	3.41596	1.34987	3.73716	4.33207	4.40787	3.35042	2.08449	2.92268	2.34881	2.40204	3.04312	2.10979	-1.32984	0.306437	0.653319	0.642049	0.723636	-1.20881	0.0227291	-0.0704629	0.0449408	0.526167	0.41086	0.566599	0.905323	0.776493	0.780195	0.753186	0.601747	0.99213	0.978216	0.98611	0.819264
HORVU4Hr1G061770	9			2.54166	1.51515	3.07568	2.69819	4.36954	3.20255	0	1.67966	1.51249	2.16129	4.49038	1.62272	-1.3288	1.03309	1.1924	1.24364	0.291824	-5.49726	0.24392	-0.276921	0.0780679	1.42405	0.0617663	0.681405	0.718717	0.709985	0.664567	0.919083	0.0757141	0.932312	0.923333	0.980637	0.65692	0.98287
HORVU4Hr1G068000	9			2.31895	4.49223	3.67595	4.57895	3.51343	3.16193	3.78405	1.23504	1.52987	2.44165	5.41704	3.37713	2.50484	2.02693	1.61413	0.665673	1.1965	2.36142	-0.942928	-0.0126715	0.871538	2.7225	1.47765	0.334226	0.383138	0.534638	0.775315	0.607224	0.30954	0.688333	0.995675	0.738025	0.294115	0.52552
HORVU4Hr1G077140	9			1.61914	4.64465	2.14305	4.80138	4.66128	4.96009	3.32711	3.45108	1.67596	2.92932	5.01596	0	1.49732	1.6029	1.86356	1.59924	1.74242	1.35457	1.32863	0.176071	1.60813	1.77251	-5.49881	0.58632	0.515107	0.498236	0.516155	0.479154	0.582553	0.589592	0.943183	0.559091	0.519651	0.0436496	Pentatricopeptide repeat (PPR-like) superfamily protein		pentatricopeptide, putative, expressed			PPR repeat; PPR repeat family	PF12854; PF13041
HORVU5Hr1G008670	9			3.13005	6.46703	6.11219	3.88001	2.69441	2.30347	2.46362	3.88849	1.80742	2.0701	2.98473	0	2.93078	2.62025	1.1501	0.156904	-0.189333	2.20155	1.67498	0.208433	-0.54331	-0.806161	-20.106	0.263709	0.264355	0.66173	0.946924	0.936027	0.348561	0.475799	0.929493	0.837367	0.761529	1.86211e-14	Di-glucose binding protein with Kinesin motor domain		kinesin motor domain containing protein, putative, expressed			Kinesin motor domain	PF00225		K10406	microtubule motor activity; ATP binding; kinesin complex; microtubule-based movement; microtubule binding	GO:0008017,GO:0007018,GO:0005524,GO:0003777,GO:0005871
HORVU5Hr1G018950	9			0.27444	0	2.34521	3.79525	3.18836	4.08705	1.25701	1.79025	2.56313	2.20289	2.46012	3.64016	-0.869397	5.75645	5.90005	5.71792	5.9257	3.85545	5.53648	4.95584	5.11714	5.6567	6.6304	0.803597	0.0474119	0.064784	0.0489917	0.0412144	0.187808	0.0565776	0.0884365	0.110053	0.0769572	0.022285			expressed protein
HORVU5Hr1G047110	9			2.21888	2.61832	4.27272	3.16892	4.11885	4.86989	1.1169	3.19641	3.08026	3.16635	2.15147	1.85535	1.42003	1.67632	2.54106	1.55956	2.10367	-1.16777	1.42715	1.2505	2.53569	0.452841	1.1754	0.606131	0.49642	0.355564	0.527092	0.393091	0.641556	0.56264	0.612206	0.35658	0.870169	0.634029	Pentatricopeptide repeat (PPR) superfamily protein		pentatricopeptide, putative, expressed			PPR repeat; PPR repeat family	PF01535; PF13041
HORVU5Hr1G057380	9			0	1.83216	3.98095	4.19382	3.18585	3.501	3.28669	0.547968	3.24191	2.01978	1.83404	1.82499	5.29203	6.89614	6.87154	7.15071	7.39071	7.07019	2.29001	7.2032	5.69128	5.29901	6.60511	0.102365	0.0186053	0.0331788	0.0146637	0.0116158	0.0158416	0.453954	0.0139294	0.0789133	0.103059	0.0243406	; aminopeptidase M1	APM1,ATAPM1	; aminopeptidase, putative, expressed; puromycin-sensitive aminopeptidase, putative, expressed		M1	; Peptidase family M1 domain	PF01433			metallopeptidase activity; proteolysis; zinc ion binding	GO:0008270,GO:0008237,GO:0006508
HORVU5Hr1G065300	9			1.21624	0	1.19458	2.75616	2.84528	3.95841	4.29098	2.65831	1.4359	2.72594	2.15147	3.45925	-4.5992	-0.0727328	2.53306	1.7385	2.28642	3.22148	1.41174	0.704481	2.47098	1.28362	2.80453	0.193489	0.980153	0.433965	0.549275	0.430373	0.266156	0.626794	0.808799	0.445358	0.692964	0.333258	RING/U-box superfamily protein		protein binding protein, putative, expressed			Zinc finger, C3HC4 type (RING finger); IBR domain, a half RING-finger domain	PF00097; PF01485		K11975	ubiquitin-protein transferase activity; metal ion binding; protein ubiquitination	GO:0046872,GO:0016567,GO:0004842; GO:0016567,GO:0004842
HORVU5Hr1G075600	9			2.24749	2.16764	3.71501	2.5914	4.40274	4.01746	2.85169	3.21055	1.99606	1.3975	2.19305	1.02105	0.618432	1.11591	0.020587	2.13541	1.49554	1.37677	1.63285	-0.323384	-1.08496	0.674682	-1.36719	0.791328	0.593099	0.99303	0.305328	0.473379	0.509676	0.433367	0.878079	0.6513	0.773615	0.525467	cytidine deaminase 1	AT-CDA1,CDA1,DESZ	cytidine/deoxycytidylate deaminase, putative, expressed
HORVU5Hr1G115270	9			2.86893	2.30313	3.78183	5.85978	6.41828	5.52673	1.87984	1.90017	1.86175	2.3811	3.01576	1.97762	-0.215442	1.32299	2.25202	2.66759	1.77522	0.266025	0.327681	0.209395	-0.055251	1.24814	0.56097	0.945584	0.638632	0.474258	0.343368	0.528479	0.924897	0.907493	0.940834	0.986043	0.692005	0.842364	LRR and NB-ARC domains-containing disease resistance protein		disease resistance protein, putative, expressed			NB-ARC domain	PF00931			ADP binding	GO:0043531
HORVU5Hr1G118520	9			0.928329	4.27185	4.06045	4.9366	3.23725	1.61104	0	3.91037	1.73516	1.90721	4.25239	3.75481	3.44364	3.27845	4.14001	3.08924	0.541188	-3.31913	4.70497	2.59364	1.71243	3.44791	2.8658	0.144001	0.12228	0.0787777	0.14576	0.802759	0.170166	0.0262074	0.222592	0.472897	0.144193	0.177761
HORVU5Hr1G119200	9			4.39886	0	4.36335	2.37332	3.5809	4.37367	1.61351	1.23504	1.54664	2.34881	2.15147	3.17546	-7.00597	0.237402	-0.662986	-0.765732	0.0228969	-1.14318	-2.33738	-1.35405	-0.714518	-1.12221	-0.165728	0.0226603	0.922317	0.808191	0.75377	0.992499	0.640201	0.341769	0.579823	0.793644	0.68214	0.9458	FTSH protease 4	ftsh4	OsFtsH5 FtsH protease, homologue of AtFtsH4, expressed		M41	Peptidase family M41	PF01434			metalloendopeptidase activity; ATP binding; proteolysis	GO:0006508,GO:0005524,GO:0004222
HORVU5Hr1G120240	9			2.70723	2.27799	3.07402	3.11454	2.84143	3.86474	1.97527	0	1.6366	2.24223	2.90425	5.20885	-0.214425	0.3504	1.50099	1.53511	0.183952	0.607276	-6.40881	-0.430313	-0.291438	1.07495	1.70866	0.947727	0.904564	0.645535	0.598967	0.949827	0.835382	0.0415585	0.883134	0.929091	0.742033	0.558305			RNA-binding protein containing a PIN domain, putative, expressed			YacP-like NYN domain	PF05991		K06962
HORVU6Hr1G008330	9			2.99344	0	0	2.63516	4.75125	2.76786	3.30773	1.52639	1.91685	2.74526	2.75396	2.02127	-6.55025	-6.44923	0.333989	0.936983	0.0916901	0.43247	-2.11372	-1.75587	0.559489	0.57908	0.558596	0.0656169	0.0399606	0.918445	0.747844	0.974927	0.882127	0.472075	0.549742	0.863752	0.859072	0.848105			expressed protein
HORVU6Hr1G024850	9			2.14745	2.32742	2.91949	4.75845	4.54606	4.9833	3.47379	0	3.15015	2.315	2.43167	0	0.800836	1.08374	2.1589	2.17587	2.14797	1.80386	-5.49696	1.29357	0.771766	1.01886	-5.07074	0.759113	0.642698	0.407165	0.350692	0.356839	0.439467	0.0350413	0.579558	0.767988	0.696848	0.051842	cytochrome P450, family 71, subfamily A, polypeptide 26; cytochrome P450, family 71, subfamily A, polypeptide 22; cytochrome P450, family 71, subfamily A, polypeptide 23; cytochrome P450, family 76, subfamily C, polypeptide 1	CYP71A26; CYP71A22; CYP71A23; CYP76C1	cytochrome P450, putative, expressed			Cytochrome P450	PF00067			iron ion binding; oxidation-reduction process; oxidoreductase activity, acting on paired donors, with incorporation or reduction of molecular oxygen; heme binding	GO:0055114,GO:0020037,GO:0016705,GO:0005506
HORVU6Hr1G035930	9			1.03058	5.20231	1.2938	4.4295	4.72804	3.70139	2.21854	0.727759	2.45373	2.20289	5.62641	1.78038	3.94216	0.88847	3.05873	3.47654	2.38886	1.29669	-1.02938	1.8464	2.02543	4.77522	2.41032	0.116065	0.696859	0.223925	0.123212	0.290683	0.569047	0.66195	0.41514	0.422775	0.0568792	0.286795	F-box/RNI-like superfamily protein		OsFBD6 - F-box and FBD domain containing protein, expressed			F-box domain	PF00646			protein binding	GO:0005515
HORVU6Hr1G048340	9			1.60128	2.89358	1.78745	2.06247	4.81761	4.98741	2.82352	1.49193	4.51772	2.44165	2.63296	1.76595	1.59341	-0.297356	-0.129646	1.61329	1.87396	0.405979	-0.337905	1.9715	0.664468	1.06164	0.506596	0.596491	0.912484	0.965844	0.549284	0.4865	0.880522	0.90057	0.464061	0.825715	0.72481	0.851201
HORVU6Hr1G063190	9			5.59277	0	1.65483	1.83611	4.00473	6.4399	4.19752	0	2.17927	4.04782	3.89834	1.58053	-8.32955	-2.34417	-3.125	0.00193213	0.851941	0.32422	-8.37752	-0.742034	-1.71921	1.1133	-2.5783	0.0144364	0.397519	0.315986	0.999442	0.757605	0.90653	0.00523093	0.788267	0.578744	0.718304	0.352943	P-loop containing nucleoside triphosphate hydrolases superfamily protein		sulfotransferase domain containing protein, expressed			Sulfotransferase family	PF13469
HORVU6Hr1G074610	9			1.78318	0	1.97411	2.2718	3.9635	3.74619	3.55432	2.24078	2.35273	2.94394	3.14544	0	-6.3822	0.584218	-0.250208	1.6576	1.27738	1.02573	-1.08646	-0.902713	1.13312	1.54301	-6.00395	0.112815	0.862244	0.947105	0.622256	0.704246	0.760586	0.747591	0.78915	0.76331	0.681694	0.0919223			expressed protein			Protein of unknown function (DUF1668)	PF07893
HORVU6Hr1G079670	9			3.66245	5.26518	1.62576	2.40421	5.09389	4.0219	1.8233	1.84784	2.11359	2.47012	2.58766	1.08689	0.696993	-1.65085	-1.13873	0.187803	-0.939059	-1.03832	-1.79599	-2.02223	-1.00255	-0.757252	-3.38599	0.81323	0.53322	0.700607	0.9433	0.722519	0.694799	0.49786	0.445979	0.73485	0.798058	0.207835	Transducin/WD40 repeat-like superfamily protein	ATCOP1,COP1,DET340,EMB168,FUS1	COP1, putative, expressed			Zinc finger, C3HC4 type (RING finger)	PF00097			metal ion binding	GO:0046872
HORVU6Hr1G090090	9			0	6.06832	1.86785	5.50726	5.54066	4.36664	2.68886	1.99895	2.99353	2.74526	4.33985	2.7998	8.89288	6.73388	8.22445	8.39949	7.25769	6.63868	5.05355	7.5398	7.2014	7.61237	6.41438	0.000618066	0.00481596	0.00156115	0.000424204	0.00235364	0.00549054	0.035609	0.00157107	0.00570688	0.00346043	0.00735331	Glutathione S-transferase family protein		uncharacterized protein yqjG, putative, expressed			; Glutathione S-transferase, N-terminal domain; Glutathione S-transferase, C-terminal domain	PF13409; PF13410		K07393	protein binding	GO:0005515
HORVU6Hr1G092250	9			1.29748	2.35283	2.09478	3.95739	3.69883	3.68847	1.27053	1.95438	2.02246	2.24223	2.33888	0.74206	1.43813	0.523674	1.66132	1.65916	1.48637	-1.03725	0.21076	0.417909	1.20588	1.41263	-1.93929	0.593156	0.828737	0.537335	0.491328	0.537607	0.67446	0.930697	0.863039	0.654982	0.600605	0.443761	NB-ARC domain-containing disease resistance protein		NBS-LRR disease resistance protein, putative, expressed			Leucine Rich Repeat; AAA domain	PF00560; PF13401			protein binding	GO:0005515
HORVU6Hr1G092370	9			1.29748	2.35283	2.09478	3.95739	3.69883	3.68847	1.27053	1.95438	2.02246	2.24223	2.33888	0.74206	1.43813	0.523674	1.66132	1.65916	1.48637	-1.03725	0.21076	0.417909	1.20588	1.41263	-1.93929	0.593156	0.828737	0.537335	0.491328	0.537607	0.67446	0.930697	0.863039	0.654982	0.600605	0.443761	NB-ARC domain-containing disease resistance protein		NBS-LRR disease resistance protein, putative, expressed			Leucine Rich Repeat; AAA domain	PF00560; PF13401			protein binding	GO:0005515
HORVU7Hr1G001030	9			1.85028	2.39574	1.46748	2.75616	4.88107	1.89127	1.8332	3.61008	0.934617	2.74526	2.71584	0	1.37531	0.384429	2.11635	2.59701	-0.281239	1.52098	2.92298	-1.36006	2.09386	2.03515	-4.63777	0.705058	0.906122	0.560043	0.424039	0.931437	0.640088	0.36806	0.67975	0.564227	0.57534	0.179135	Zinc finger (C3HC4-type RING finger) family protein		retrotransposon protein, putative, unclassified, expressed			von Willebrand factor type A domain; VWA / Hh protein intein-like	PF00092; PF14624
HORVU7Hr1G008410	9			3.44441	2.22493	1.59481	5.12809	4.82947	4.0076	2.51485	2.10752	3.13499	2.68567	2.65459	1.28564	-1.24154	-1.4781	0.479856	0.230537	0.782139	-1.00594	-1.96279	-0.341112	-0.289665	-0.350936	-2.46189	0.67292	0.574416	0.870003	0.929963	0.765407	0.702097	0.456492	0.896594	0.921412	0.90492	0.353148	Cellulose-synthase-like C12	ATCSLC12,CSLC12	CSLC1 - cellulose synthase-like family C, expressed
HORVU7Hr1G034670	9			3.91737	1.18521	0	5.06666	5.40116	4.47521	1.61351	1.81434	1.41468	2.57393	1.95603	5.21829	-2.9148	-6.53179	1.26243	1.5871	0.554655	-0.769228	-0.152136	-1.39422	0.124643	-1.16245	1.47256	0.268016	0.0109493	0.621171	0.487193	0.808391	0.737914	0.947033	0.545211	0.961193	0.652919	0.519274	Serine protease inhibitor, potato inhibitor I-type family protein		inhibitor I family protein, putative, expressed			Potato inhibitor I family	PF00280			serine-type endopeptidase inhibitor activity; response to wounding	GO:0009611,GO:0004867
HORVU7Hr1G035740	9			4.68728	0	1.64051	5.01324	4.4749	3.62714	0	2.18069	3.10614	2.64303	2.10735	3.09027	-7.33466	-1.39356	0.360341	-0.175143	0.202548	-7.01077	-1.42306	-0.269739	-0.434839	-1.54388	-0.329197	0.0180387	0.572627	0.895827	0.943311	0.93441	0.0100742	0.564378	0.912788	0.874663	0.577659	0.893736	centrin2	ATCEN2,CEN1,CEN2	EF hand family protein, putative, expressed			EF hand	PF13202			calcium ion binding	GO:0005509
HORVU7Hr1G043540	9			1.74848	0	1.32279	4.18262	2.94382	5.1657	2.38971	2.04945	1.319	2.59771	4.78229	5.96698	-6.27572	-1.33413	1.01669	0.207946	1.51439	-0.0832932	-1.29806	-1.34128	0.530806	1.10947	2.34313	0.0374685	0.578099	0.702057	0.930426	0.523726	0.972138	0.58794	0.576134	0.8419	0.676404	0.323605	cytochrome P450, family 71, subfamily A, polypeptide 16; cytochrome P450, family 71, subfamily A, polypeptide 25	CYP71A16; CYP71A25	cytochrome P450, putative, expressed			Cytochrome P450	PF00067			iron ion binding; oxidation-reduction process; oxidoreductase activity, acting on paired donors, with incorporation or reduction of molecular oxygen; heme binding	GO:0055114,GO:0020037,GO:0016705,GO:0005506
HORVU7Hr1G045470	9			2.94008	2.22493	0.500546	2.06247	4.6524	4.82269	1.49589	1.005	1.26292	2.64303	2.56389	3.31931	-0.0312421	-4.12113	-0.376981	1.28963	1.73415	-1.60637	-2.15627	-1.31249	0.832696	0.673306	0.949706	0.990694	0.112204	0.888502	0.589353	0.467596	0.508274	0.375735	0.586816	0.755472	0.801403	0.691273	aconitase 3; aconitase 1; aconitase 2	ACO3; ACO1; ACO2	aconitate hydratase protein, putative, expressed			Aconitase family (aconitate hydratase); Aconitase C-terminal domain	PF00330; PF00694			metabolic process	GO:0008152
HORVU7Hr1G059910	9			0.59329	1.18521	1.62576	3.46231	5.23932	4.39601	1.97923	2.9756	2.12856	2.12498	2.30509	4.19062	1.90969	4.08516	4.4882	6.31837	5.79672	3.11173	4.37508	4.81253	3.0619	4.39635	5.00164	0.426665	0.0553018	0.0542121	0.00287037	0.0062645	0.148229	0.0397393	0.023553	0.195346	0.0597717	0.0186363			expressed protein
HORVU7Hr1G061270	9			2.87481	1.54438	1.20442	3.65189	4.98639	3.2822	0	1.47638	1.84431	1.90721	4.73928	1.87233	-2.05414	-2.05509	0.721046	1.17073	1.06272	-6.29303	-1.18405	-0.0466055	-1.25907	0.746562	-0.911453	0.525717	0.477502	0.822108	0.68301	0.710868	0.0421016	0.680793	0.987048	0.696465	0.815967	0.751624			CAMK_CAMK_like.14 - CAMK includes calcium/calmodulin depedent protein kinases, expressed
HORVU7Hr1G102070	9			1.46425	0	1.32279	4.54256	3.55268	4.71131	2.29777	1.88164	1.73169	2.34881	2.37115	5.23438	-5.39252	-0.450844	1.74125	0.907913	1.92487	0.0952429	0.534452	-0.745353	0.898643	0.95015	2.53785	0.064897	0.844894	0.494776	0.691527	0.398817	0.966952	0.815382	0.747089	0.725402	0.710541	0.265698	xylosyltransferase 1	ATXT1,XT1,XXT1	glycosyltransferase, putative, expressed	GT34		galactosyl transferase GMA12/MNN10 family	PF05637			integral component of membrane; transferase activity, transferring glycosyl groups	GO:0016757,GO:0016021
HORVU7Hr1G106180	9			2.88192	2.30313	3.26327	4.22418	4.15955	3.93944	2.07102	2.35698	1.12626	2.62073	1.89761	2.74368	-0.278724	0.440295	1.06599	0.437631	0.298314	-1.1461	-0.997745	-2.16791	0.375737	-1.13268	-0.370411	0.912784	0.846317	0.674397	0.84729	0.895565	0.616765	0.662014	0.347866	0.882493	0.659352	0.870944
HORVU7Hr1G107330	9			1.786	1.61185	2.9186	6.03365	5.97841	4.44045	1.31339	1.14951	4.33348	2.41201	2.79017	5.26757	-1.6757	0.265821	2.36644	2.23768	0.75635	-1.4886	-1.9993	2.17176	0.0315197	0.812664	1.66924	0.525105	0.90925	0.362534	0.336012	0.745442	0.527734	0.39709	0.35042	0.990372	0.755202	0.473248	SAUR-like auxin-responsive protein family		OsSAUR26 - Auxin-responsive SAUR gene family member, expressed			Auxin responsive protein	PF02519		K14488	response to auxin	GO:0009733
HORVU0Hr1G003190	10			2.66173	0	0	3.05572	6.67361	2.40822	4.27052	3.98347	4.57394	3.81113	3.82228	3.79812	-22.0203	-24.0929	-1.30564	0.305182	-0.765174	-0.587142	0.584347	0.451803	0.219637	0.242286	0.0293347	1.10114e-06	1.83751e-09	0.760687	0.936517	0.84175	0.87824	0.878779	0.906132	0.959112	0.954902	0.993892	Protein of unknown function (DUF1218)		expressed protein			Protein of unknown function (DUF1218)	PF06749
HORVU0Hr1G005000	10			1.75639	2.41715	1.52622	1.25539	2.62323	3.57686	2.60379	3.27048	2.17805	2.16129	1.95603	3.34259	0.135708	-0.715185	-2.41955	0.544801	1.09715	0.707671	1.08865	-1.08524	-0.400554	-0.831917	0.742771	0.968805	0.818147	0.493325	0.860637	0.723466	0.819588	0.725489	0.727515	0.908322	0.811471	0.81081	Tetratricopeptide repeat (TPR)-like superfamily protein		pentatricopeptide, putative, expressed			DYW family of nucleic acid deaminases	PF14432
HORVU0Hr1G007460	10			3.48594	2.45815	1.89642	4.50324	3.14244	0	1.83969	1.30763	2.68236	2.0701	1.95603	3.33087	-1.00235	-1.70721	-0.427676	-0.702585	-7.39648	-0.969066	-2.62499	-1.44462	-1.81635	-2.05482	-0.418208	0.771659	0.581044	0.901422	0.820039	0.0249742	0.753822	0.397415	0.64032	0.600161	0.553972	0.892262	alpha/beta-Hydrolases superfamily protein		BAS1, putative, expressed			Lipid-droplet associated hydrolase	PF10230
HORVU0Hr1G015050	10			4.68317	2.00068	2.55877	4.98142	3.60641	2.87486	1.29591	3.72957	1.9972	1.3975	0.559233	3.45609	-1.88111	-2.08302	0.255802	-1.25873	-1.96931	-2.59496	1.0647	-0.403951	-3.23057	-5.48005	0.0594593	0.433235	0.332302	0.914506	0.556395	0.359063	0.230449	0.616825	0.849781	0.188506	0.047765	0.977749
HORVU0Hr1G017060	10			2.67846	3.53801	3.35126	2.73735	0.997866	1.51378	1.1169	3.37133	2.75523	3.74186	2.06035	2.89587	0.0364322	1.01579	1.03253	-2.20986	-0.514946	-1.79733	-0.0866003	0.0615279	1.47604	-0.370021	0.558086	0.990068	0.697433	0.72378	0.407082	0.844409	0.498259	0.973614	0.981252	0.613107	0.899838	0.831101			expressed protein
HORVU0Hr1G018980	10			2.36053	2.67949	1.01924	4.73841	4.97464	3.52218	0.918358	5.4601	1.26559	2.0701	5.50668	3.11393	1.23673	-1.79672	1.89713	2.15108	0.389332	-2.16427	2.4209	-1.72677	-0.0363744	2.58428	1.23679	0.55838	0.357512	0.368876	0.254833	0.83761	0.276005	0.199631	0.37588	0.98641	0.220362	0.513849			expressed protein
HORVU1Hr1G004670	10			2.42181	1.73038	2.85691	2.40421	4.53647	1.49236	1.39668	1.90953	2.45059	2.01978	3.13457	3.1191	-0.755456	0.553951	0.674653	2.33887	-0.256887	-0.559196	-0.744487	-0.102882	-0.133653	2.17055	1.12676	0.812527	0.845094	0.831499	0.408383	0.927988	0.844406	0.793676	0.971109	0.966483	0.492494	0.690889	xylem cysteine peptidase 1; Cysteine proteinases superfamily protein	XCP1	cysteine proteinase EP-B 1 precursor, putative, expressed; cysteine proteinase At4g11310 precursor, putative, expressed		C1	Papain family cysteine protease; Cathepsin propeptide inhibitor domain (I29)	PF00112; PF08246			cysteine-type peptidase activity; proteolysis	GO:0008234,GO:0006508; GO:0008234
HORVU1Hr1G012300	10			1.38838	5.04344	1.87505	4.30587	3.33138	0.905392	0	1.70925	2.45038	2.52389	2.75396	3.33077	2.67052	1.509	1.7648	1.96625	-1.60564	-4.82914	-0.538694	0.589278	1.5019	1.97626	2.0412	0.422839	0.613404	0.59693	0.510159	0.597224	0.13181	0.857742	0.843914	0.65285	0.5537	0.494199	ubiquitin-protein ligase 4	UPL4	HECT-domain domain containing protein, expressed			HECT-domain (ubiquitin-transferase)	PF00632		K10590	ubiquitin-protein transferase activity	GO:0004842
HORVU1Hr1G020650	10			1.02503	5.00518	3.51517	2.4623	3.10363	2.89892	4.02545	5.19866	3.2225	2.57393	2.79017	0.378746	4.39715	3.77286	3.31167	3.69043	2.29442	3.90148	4.96316	2.86145	3.54156	3.98991	-1.87488	0.0359871	0.0468352	0.116331	0.0520321	0.230474	0.0398891	0.00874401	0.133198	0.092632	0.0578289	0.399785	ABC1 family protein		OsSBeL1 - Putative Serine Beta-Lactamase homologue, expressed			ABC1 family	PF03109
HORVU1Hr1G068770	10			2.38118	0	0.804005	3.54068	4.12444	4.44779	3.90505	4.3914	4.05422	1.26206	2.15147	2.12009	-6.91751	-3.72369	-0.847603	0.25988	0.172932	1.17395	0.403805	1.21298	-3.02697	-1.03335	0.494908	0.0186151	0.118735	0.74276	0.909997	0.940034	0.609139	0.860468	0.597195	0.25435	0.689746	0.82952	Histone superfamily protein		histone H3, putative, expressed			Core histone H2A/H2B/H3/H4	PF00125		K11253	nucleosome; DNA binding	GO:0003677,GO:0000786
HORVU1Hr1G076940	10			3.85706	0	1.62576	3.09158	4.26409	2.53641	2.66395	2.64577	2.35559	2.8836	2.40204	5.71784	-6.50333	-0.607967	1.31177	0.554085	-0.455422	-0.435781	-0.0666692	-0.728837	0.888594	-0.0967846	1.90633	0.0285019	0.794785	0.614077	0.812037	0.845437	0.852138	0.977192	0.75533	0.732867	0.970463	0.412444	Nucleotide-diphospho-sugar transferase family protein		expressed protein			Nucleotide-diphospho-sugar transferase	PF03407
HORVU2Hr1G004820	10			2.36494	2.64955	1.03124	4.40574	5.21658	2.13657	3.62346	2.03852	3.15015	3.55851	2.01008	0.654294	-0.446811	-4.3581	1.46331	0.614855	-1.69292	0.171644	-1.19002	-0.619666	1.39694	-1.77714	-4.71739	0.874633	0.0967972	0.604659	0.807979	0.505486	0.945941	0.638954	0.806808	0.621156	0.533495	0.0780998	winged-helix DNA-binding transcription factor family protein; E2F transcription factor 1	ATE2F2,ATE2FC,E2FC; ATE2FB,E2F1,E2FB	transposon protein, putative, CACTA, En/Spm sub-class, expressed
HORVU2Hr1G012810	10			1.53001	0	2.63564	2.93563	3.78235	2.84643	3.74288	5.21096	3.13521	2.42242	3.16943	3.09886	-5.6007	0.377456	-0.187032	0.734877	-0.229155	1.32331	2.38494	1.17461	-0.575419	0.068856	0.955309	0.0158004	0.819036	0.920092	0.65549	0.890237	0.420343	0.144577	0.474299	0.759328	0.970499	0.561708	cytochrome P450, family 71, subfamily B, polypeptide 23; cytochrome P450, family 71, subfamily A, polypeptide 25; cytochrome P450, family 71, subfamily B, polypeptide 35	CYP71B23; CYP71A25; CYP71B35	cytochrome P450, putative, expressed			Cytochrome P450	PF00067			iron ion binding; oxidation-reduction process; oxidoreductase activity, acting on paired donors, with incorporation or reduction of molecular oxygen; heme binding	GO:0055114,GO:0020037,GO:0016705,GO:0005506
HORVU2Hr1G029530	10			1.86869	0	0	6.49226	3.50421	0	1.99326	0.646218	2.72614	3.71347	2.77229	3.75739	-6.64396	-6.54295	2.52775	1.40783	-6.51748	0.379793	-4.0531	-0.0675942	2.42686	0.522479	1.20063	0.115349	0.080051	0.523976	0.691678	0.0812331	0.914866	0.264538	0.984824	0.540684	0.895359	0.735248	splicing factor PWI domain-containing protein
HORVU2Hr1G032290	10			2.01774	5.00476	1.06942	4.90515	0.997866	3.16194	3.22891	5.25017	1.75117	2.81774	2.15147	1.6615	1.00906	-2.98758	0.55283	-3.2461	-0.335729	-0.128664	1.46551	-1.61682	0.158512	-1.21636	-1.09606	0.745505	0.289494	0.858978	0.251987	0.904065	0.963158	0.598136	0.562962	0.959393	0.697389	0.694683	carboxyesterase 18	AtCXE18,CXE18	gibberellin receptor GID1L2, putative, expressed			; Carboxylesterase family	PF00135
HORVU2Hr1G076010	10			1.74848	2.83887	1.40056	3.50396	3.86666	3.4362	2.85574	3.72715	2.4989	1.09518	2.40204	4.51198	1.02567	-1.08633	0.691321	0.652911	0.905587	0.546851	1.43051	0.0256629	-2.80186	0.130651	0.878654	0.70697	0.658649	0.800271	0.789343	0.710772	0.823014	0.557679	0.991632	0.323817	0.961964	0.719144	Photosystem II reaction center PsbP family protein		expressed protein			PsbP	PF01789			extrinsic component of membrane; calcium ion binding; photosystem II; photosystem II oxygen evolving complex; photosynthesis	GO:0019898,GO:0015979,GO:0009654,GO:0009523,GO:0005509
HORVU2Hr1G104300	10			2.63675	2.27439	1.91886	5.07451	3.51231	4.04415	2.28688	4.38367	1.59372	2.11713	2.40204	4.99143	0.582023	-0.731236	2.15658	1.33258	1.98647	0.343345	1.51067	0.245316	0.249	0.852789	2.05237	0.791821	0.714095	0.325802	0.498638	0.312151	0.86233	0.442431	0.901319	0.910551	0.699453	0.296565			expressed protein
HORVU2Hr1G111700	10			3.57083	6.23478	1.44619	4.5901	5.71187	1.15875	2.62347	0.592006	3.18805	3.03925	5.48045	1.38387	1.48359	-2.07444	-0.0682766	1.31928	-3.00809	-1.45885	-5.04966	0.017015	-1.89138	1.1204	-2.27749	0.545651	0.349529	0.977875	0.548198	0.179057	0.509586	0.0318039	0.993829	0.446574	0.648418	0.306351	lectin protein kinase family protein; Protein kinase superfamily protein; Leucine-rich repeat protein kinase family protein		protein kinase domain containing protein, expressed			Protein kinase domain; Protein tyrosine kinase	PF00069; PF07714			protein kinase activity; ATP binding; protein phosphorylation	GO:0006468,GO:0005524,GO:0004672; GO:0006468,GO:0004672
HORVU2Hr1G113430	10			3.12782	2.27799	3.69581	2.95032	1.79315	3.43239	1.73198	2.80101	2.45059	2.97232	2.75396	2.64346	-0.55704	0.938208	0.824973	-0.293554	0.577351	-0.480921	-0.4279	-1.07407	0.869583	0.425824	-0.665851	0.871814	0.760799	0.810819	0.924243	0.851442	0.876273	0.889729	0.72831	0.800787	0.901748	0.829426	Granulin repeat cysteine protease family protein		oryzain alpha chain precursor, putative, expressed			Granulin	PF00396			cysteine-type peptidase activity	GO:0008234
HORVU2Hr1G114570	10			1.89358	3.58842	2.06398	2.40421	3.74716	4.10164	3.60484	2.92638	3.10253	2.315	2.696	1.41524	0.495125	-0.928943	0.490868	0.96024	0.86062	1.55575	0.529855	0.829813	0.30463	1.09508	-0.685013	0.853125	0.699908	0.854574	0.688025	0.718922	0.51491	0.824713	0.728592	0.90951	0.682152	0.776297	VQ motif-containing protein		VQ domain containing protein, putative, expressed			; VQ motif	PF05678
HORVU2Hr1G120990	10			3.50947	1.92616	1.26295	5.9945	4.12965	1.32901	1.71081	2.50442	2.59178	2.92932	2.53932	3.20904	-1.97414	-2.62523	1.25302	-0.415	-2.4126	-2.1251	-1.63753	-1.50809	0.11118	-0.684669	-0.0645949	0.502297	0.32021	0.668151	0.874107	0.360336	0.420157	0.532828	0.56573	0.969697	0.815451	0.980317	Peptidyl-tRNA hydrolase family protein		peptidyl-tRNA hydrolase, mitochondrial precursor protein, putative, expressed			Peptidyl-tRNA hydrolase	PF01195			aminoacyl-tRNA hydrolase activity	GO:0004045
HORVU2Hr1G127550	10			3.84545	2.19685	1.57856	3.52124	2.30707	0.968953	2.43755	3.32546	2.54594	1.69647	1.68712	3.56518	-0.852285	-1.08072	-0.587949	-1.34329	-3.05881	-1.15235	-0.561825	-0.188425	-1.93371	-1.94175	-0.0844639	0.742391	0.641531	0.820715	0.5637	0.196763	0.620164	0.808279	0.935099	0.460947	0.460216	0.970895	NAC domain containing protein 103	anac103,NAC103	no apical meristem protein, putative, expressed			No apical meristem (NAM) protein	PF02365			DNA binding; regulation of transcription, DNA-templated	GO:0006355,GO:0003677
HORVU3Hr1G016280	10			2.78116	4.7248	1.01924	2.34104	3.25245	1.2361	5.02806	1.576	2.83643	2.52389	2.37115	3.00446	1.19426	-2.22443	0.10966	0.854093	-1.50438	1.52393	-0.422168	0.109675	0.488323	0.175348	0.627045	0.696888	0.424745	0.971559	0.75572	0.586874	0.578536	0.878061	0.968172	0.873706	0.954555	0.819448	Cytochrome c oxidase subunit Vc family protein		cytochrome c oxidase polypeptide Vc, putative, expressed
HORVU3Hr1G029890	10			2.5031	2.9868	3.89021	6.3843	5.64929	1.88733	0	2.82063	2.99652	4.43687	4.0425	4.61912	-0.963842	-0.681295	1.11693	0.257243	-1.86691	-22.0796	0.187373	1.48672	1.95658	1.16669	0.513262	0.819246	0.856666	0.79104	0.945614	0.620917	2.26347e-08	0.960369	0.693334	0.642508	0.781965	0.891734	vacuolar ATP synthase subunit E1	emb2448,TUF,TUFF,VHA-E1	vacuolar ATP synthase subunit E, putative, expressed			ATP synthase (E/31 kDa) subunit	PF01991			proton-transporting ATPase activity, rotational mechanism; ATP hydrolysis coupled proton transport; transferase activity, transferring acyl groups other than amino-acyl groups; proton-transporting two-sector ATPase complex, catalytic domain	GO:0046961,GO:0033178,GO:0015991,GO:0016747
HORVU3Hr1G062290	10			4.19576	2.6341	3.08853	4.5645	2.27187	1.42182	1.84947	4.81224	3.16672	2.44165	2.06035	0	0.0536914	0.226704	0.357858	-1.2682	-1.57758	-2.09122	0.769085	0.00532734	-0.345409	-1.13788	-6.4514	0.983859	0.923902	0.892756	0.595204	0.509151	0.384405	0.745654	0.99821	0.896691	0.670561	0.0146817	glyoxal oxidase-related protein		glyoxal oxidase-related, putative, expressed			Domain of unknown function (DUF1929); Glyoxal oxidase N-terminus	PF07250; PF09118
HORVU3Hr1G072940	10			1.61434	5.9652	3.68001	3.13679	1.2611	2.9374	3.20114	2.1646	2.12253	3.14477	2.43167	3.3079	2.85936	1.73415	2.04623	-1.12649	0.605478	0.959282	-0.439395	-0.715944	2.06227	0.606419	1.12253	0.358624	0.53423	0.511595	0.689161	0.828473	0.731324	0.875375	0.798675	0.50828	0.846263	0.687774	Heavy metal transport/detoxification superfamily protein		heavy metal-associated domain containing protein, expressed			Heavy-metal-associated domain	PF00403			metal ion binding; metal ion transport	GO:0046872,GO:0030001
HORVU3Hr1G078140	10			2.97901	4.25853	2.28677	5.06344	3.82329	1.73925	1.25701	2.79616	3.17216	2.01978	1.89761	3.83979	0.336884	0.487418	1.46477	0.180072	-0.255033	-1.77703	-0.201427	0.305722	-0.902821	-1.15709	1.31589	0.904882	0.846727	0.602905	0.943123	0.919581	0.486006	0.936407	0.903536	0.750317	0.684374	0.601489
HORVU3Hr1G082980	10			1.47975	2.1372	3.12758	3.10315	3.29578	2.64409	0.314129	4.03749	2.15083	2.59771	2.15147	3.31967	0.417166	1.41037	2.40468	1.54853	0.72346	-4.14835	2.05592	-0.101614	1.37286	0.448965	1.73513	0.893514	0.612262	0.438786	0.577876	0.795161	0.16897	0.459575	0.970994	0.659017	0.885697	0.53289	; TRAM, LAG1 and CLN8 (TLC) lipid-sensing domain containing protein		expressed protein
HORVU3Hr1G105260	10			1.15328	2.39574	3.76122	3.83623	4.89691	1.5994	3.71256	4.84555	5.38762	2.315	2.37115	0.853999	1.99702	3.28741	2.0198	3.31175	1.42025	3.2477	3.88523	3.93766	1.82606	1.94778	-1.05182	0.450041	0.164457	0.445497	0.161423	0.549996	0.169769	0.100133	0.0956598	0.490707	0.4624	0.669099	high chlorophyll fluorescence 153	HCF153	expressed protein
HORVU3Hr1G110240	10			1.21624	2.5658	1.68225	1.5044	5.66709	1.30805	1.25701	1.16923	1.59372	1.77376	3.51023	3.00552	2.14348	1.47164	-0.13122	4.07191	0.292337	0.127762	-0.856675	1.19843	0.470108	4.0635	2.06012	0.568697	0.6624	0.972436	0.226022	0.931124	0.969921	0.80121	0.722338	0.901089	0.279357	0.540869	MUTL-homologue 1	ATMLH1,MLH1	DNA mismatch repair protein Mlh1, putative, expressed			Histidine kinase-, DNA gyrase B-, and HSP90-like ATPase	PF13589
HORVU4Hr1G007100	10			3.60709	2.4778	0.740449	5.59986	4.72969	1.16241	0.902378	0.797459	2.06331	3.07584	2.51387	3.84723	-0.980227	-4.59851	0.75474	-0.0747526	-3.12039	-3.98585	-4.36436	-1.11684	0.241608	-0.904757	0.336921	0.754327	0.111134	0.809244	0.978688	0.269852	0.164168	0.127765	0.690227	0.938433	0.772962	0.904137	Protein of unknown function (DUF295)		OsFBDUF16 - F-box and DUF domain containing protein, expressed			Protein of unknown function (DUF295)	PF03478
HORVU4Hr1G019740	10			3.83506	5.32586	1.84939	2.34104	2.99805	0.832132	1.71665	2.9967	1.73169	2.68567	2.71584	0	0.374038	-1.21086	-1.51913	-1.21824	-4.51111	-1.62031	-1.08256	-3.15498	-0.807694	-0.744321	-7.41727	0.916701	0.705429	0.671898	0.703784	0.166715	0.613388	0.735313	0.327527	0.821577	0.835399	0.0294674	glyoxal oxidase-related protein		glyoxal oxidase-related, putative, expressed			Glyoxal oxidase N-terminus; Domain of unknown function (DUF1929)	PF07250; PF09118
HORVU4Hr1G031780	10			4.66852	5.22672	1.35739	4.65379	3.20192	1.0091	1.8233	2.27442	2.13985	2.27954	2.96216	4.06468	0.510264	-3.23044	-0.134784	-0.114608	-3.51204	-0.916708	-1.98535	-1.5937	-1.27918	0.128395	-0.60449	0.839479	0.1599	0.957409	0.959488	0.128407	0.685218	0.381525	0.48184	0.613819	0.959417	0.789069	Leucine-rich repeat (LRR) family protein		leucine-rich repeat family protein, putative, expressed			Leucine rich repeat N-terminal domain	PF08263
HORVU4Hr1G052030	10			2.67125	2.19685	3.39393	4.29913	3.3776	3.70473	1.3319	2.41543	2.88156	2.59771	2.75396	1.60209	-0.278999	0.98172	0.713174	0.848483	1.43611	-1.28882	-0.550072	0.218669	0.551314	0.873766	-0.437008	0.929917	0.728764	0.82185	0.764484	0.611811	0.651459	0.846355	0.938506	0.861861	0.782655	0.87778	FAR1-related sequence 5	FRS5	transposon protein, putative, unclassified, expressed			FAR1 DNA-binding domain; MULE transposase domain	PF03101; PF10551			regulation of transcription, DNA-templated	GO:0006355
HORVU4Hr1G057040	10			2.95565	2.19685	2.53071	3.60427	3.42954	1.27484	1.52839	1.08266	2.05785	4.57326	2.93379	0.944739	-0.483289	-0.663341	-0.312758	0.755003	-1.67702	-0.870462	-2.29383	-1.41751	0.70507	1.03602	-2.78658	0.881807	0.819619	0.923398	0.794708	0.566032	0.765106	0.433953	0.627096	0.827967	0.749435	0.346865
HORVU5Hr1G019840	10			1.61434	0	2.88726	5.01329	4.15502	0.905392	2.62908	4.33805	2.50627	2.95827	6.39222	1.78038	-5.86102	0.464881	1.91563	1.1512	-2.31285	0.96542	2.20166	-0.138333	1.6831	3.36831	0.50991	0.058891	0.850689	0.48653	0.640684	0.360629	0.695654	0.371222	0.95543	0.541102	0.220537	0.836542	; RPM1 interacting protein 13; chloroplast RNA-binding protein 31B	RIN13; CP31B	expressed protein; RNA recognition motif containing protein, putative, expressed			; RNA recognition motif. (a.k.a. RRM, RBD, or RNP domain)	PF00076			nucleic acid binding	GO:0003676
HORVU5Hr1G038840	10			2.92447	0	0	1.25539	4.83422	3.35974	2.00732	2.78112	2.50691	2.315	2.91917	3.06044	-6.38567	-6.28465	-2.50669	1.15845	0.67761	-0.753082	0.29779	-0.649969	-0.1644	1.08066	0.343269	0.0519936	0.0298354	0.408982	0.661645	0.798054	0.777133	0.910502	0.806746	0.955843	0.715091	0.896982	pumilio 7	APUM7,PUM7	pumilio-family RNA binding repeat domain containing protein, expressed			Pumilio-family RNA binding repeat	PF00806			RNA binding	GO:0003723
HORVU5Hr1G084710	10			3.26053	5.11819	1.19458	2.40421	2.22496	1.35638	2.21503	1.78294	1.45622	2.66467	2.37115	3.46953	1.00644	-2.51011	-0.62893	-1.51237	-1.9878	-1.67455	-2.48729	-1.66904	-0.0918932	-0.695025	0.242679	0.761738	0.402203	0.850159	0.612201	0.505867	0.574982	0.406016	0.575894	0.977952	0.834744	0.934928	cytochrome P450, family 87, subfamily A, polypeptide 6; cytochrome P450, family 87, subfamily A, polypeptide 7	CYP89A6; CYP89A7	cytochrome P450, putative, expressed			Cytochrome P450	PF00067			iron ion binding; oxidation-reduction process; oxidoreductase activity, acting on paired donors, with incorporation or reduction of molecular oxygen; heme binding	GO:0055114,GO:0020037,GO:0016705,GO:0005506
HORVU5Hr1G086050	10			3.81016	0.437567	0	4.29642	2.72839	1.64159	2.87355	0.966786	3.01137	2.3811	2.19305	2.66967	-5.39252	-6.72048	0.140612	-0.554198	-0.879338	-0.0161877	-3.05687	-0.0680575	-0.462459	-0.851148	-0.832678	0.111335	0.0244916	0.963565	0.840651	0.74985	0.995309	0.274039	0.980275	0.880764	0.782972	0.762874	SAUR-like auxin-responsive protein family		OsSAUR48 - Auxin-responsive SAUR gene family member, expressed; OsSAUR45 - Auxin-responsive SAUR gene family member, expressed; OsSAUR55 - Auxin-responsive SAUR gene family member, expressed			Auxin responsive protein	PF02519			response to auxin	GO:0009733
HORVU5Hr1G092580	10			0	2.93343	4.4522	4.65108	3.02391	2.87682	1.5724	4.62808	2.61419	2.20289	5.21894	2.97885	7.58635	7.34647	7.58929	6.93882	6.4032	5.81855	7.86284	7.20625	6.07829	8.15799	6.74929	0.00796293	0.00489804	0.00797405	0.00792841	0.0143714	0.0265394	0.00258196	0.0057918	0.0344021	0.00432166	0.00985915	Glutaredoxin family protein		glutaredoxin, putative, expressed			Glutaredoxin	PF00462			electron transfer activity; cell redox homeostasis; protein disulfide oxidoreductase activity	GO:0045454,GO:0015035,GO:0009055
HORVU5Hr1G109720	10			2.28191	3.08516	3.35123	4.27371	4.87938	3.22939	4.13146	3.51944	3.0875	0.877683	2.56389	1.99655	1.06143	0.924314	1.85192	2.4922	1.62331	1.5797	2.40719	1.44784	-2.50183	1.36128	1.65229	0.644286	0.653672	0.419773	0.224623	0.429677	0.442497	0.240695	0.481403	0.315455	0.554212	0.42179	COP9 signalosome 5A; HSI2-like 1	AJH1,CSN5A,JAB1; HSI2-L1,HSL1,VAL2	COP9 signalosome complex subunit 5b, putative, expressed; B3 DNA binding domain containing protein, putative, expressed		M67	JAB1/Mov34/MPN/PAD-1 ubiquitin protease;	PF01398			protein binding	GO:0005515
HORVU5Hr1G111220	10			1.62707	0	2.6719	2.89123	6.69257	2.81563	1.05937	1.64569	3.34809	2.24223	2.93379	3.91258	-5.9	0.14023	1.50802	3.4442	0.362814	-1.82823	0.0526799	1.32938	0.169467	1.59586	2.11084	0.102786	0.962447	0.649924	0.246052	0.903001	0.544289	0.985886	0.654722	0.959442	0.631051	0.477437			expressed protein
HORVU5Hr1G124890	10			1.82912	2.58567	3.26269	5.77328	4.41082	0	0	1.28463	2.28048	2.81774	3.1667	5.82233	0.260642	0.723562	1.87638	2.15733	-6.39641	-6.19901	-1.6991	1.37383	0.735131	1.44541	2.17919	0.942244	0.822027	0.601553	0.502108	0.0615713	0.0700359	0.599175	0.669169	0.838063	0.68764	0.497805			expressed protein
HORVU6Hr1G012580	10			1.47148	3.61938	1.44619	4.24014	4.72427	1.79214	1.3319	4.41972	3.67201	1.96569	2.30509	1.67801	3.10181	1.30403	2.7845	3.32917	0.66062	0.934496	3.52648	2.65633	1.45159	2.17615	0.308114	0.189233	0.542186	0.239622	0.116732	0.758996	0.664037	0.0963032	0.21134	0.543363	0.360091	0.887226	Tetratricopeptide repeat (TPR)-like superfamily protein		pentatricopeptide, putative, expressed
HORVU6Hr1G034350	10			4.66834	2.73587	1.89466	4.61104	3.91205	2.32024	1.88653	1.73078	2.89223	2.70609	1.95603	3.19996	-0.296711	-2.68415	0.282317	-0.684339	-1.7389	-1.61024	-1.1676	-0.944896	-0.359425	-1.91858	-0.197604	0.911274	0.264992	0.91553	0.774124	0.467386	0.501132	0.624578	0.692022	0.892733	0.475686	0.933903			expressed protein			Domain of unknown function (DUF4228)	PF14009
HORVU6Hr1G085750	10			4.15986	2.07217	1.96037	2.58985	2.53448	3.3677	3.34767	4.58298	1.28888	2.34881	5.29859	2.47168	-1.04886	-1.84553	0.0267585	-0.33551	-0.799298	0.372537	1.33077	-3.16709	-0.473058	1.23524	-1.1031	0.639023	0.359371	0.990412	0.866318	0.68891	0.851388	0.502243	0.12481	0.83221	0.577779	0.582088			expressed protein
HORVU7Hr1G027070	10			4.58588	2.89941	3.17604	5.74143	2.04286	1.62528	0.902378	1.78294	2.38343	3.39265	2.40204	1.36085	0.196611	-0.360584	1.43469	-2.14475	-1.33684	-3.6706	-2.6776	-1.69031	1.19606	-0.822266	-2.17087	0.947429	0.892552	0.63013	0.424876	0.61738	0.179983	0.319971	0.528151	0.688142	0.783501	0.419766	ankyrin repeat family protein		ankyrin repeat domain-containing protein, putative, expressed			Tetratricopeptide repeat; Ankyrin repeats (3 copies); TPR repeat	PF00515; PF12796; PF13414			protein binding	GO:0005515
HORVU7Hr1G031700	10			1.71829	2.52794	1.44106	4.19898	3.12409	2.76243	3.83414	2.94948	2.30006	2.34881	2.79017	5.061	0.481197	-0.862689	0.592365	0.91575	0.156603	0.344506	0.56235	-0.413494	0.109081	1.02105	2.00096	0.86621	0.736883	0.835811	0.719954	0.951179	0.892863	0.825765	0.871808	0.969605	0.720734	0.432842	glutamate receptor 2.5	ATGLR2.5,GLR2.5	glutamate receptor 2.8 precursor, putative, expressed; glutamate receptor 2.6 precursor, putative, expressed			Ligand-gated ion channel; Bacterial extracellular solute-binding proteins, family 3	PF00060; PF00497			membrane; ionotropic glutamate receptor activity	GO:0016020,GO:0004970
HORVU7Hr1G039250	10			3.2934	2.12109	1.65483	2.87566	3.72324	0	0	3.06361	1.57853	2.80029	2.80761	3.43424	-1.34932	-1.1799	0.211316	0.47627	-7.03863	-6.84123	0.574595	-1.41574	0.0574023	0.0734058	0.0120445	0.742044	0.747505	0.95882	0.896448	0.0669046	0.0749245	0.875206	0.699421	0.988811	0.985694	0.997375	laccase 17	ATLAC17,LAC17	laccase precursor protein, putative, expressed			Multicopper oxidase	PF00394; PF07731; PF07732		K05909	copper ion binding; oxidation-reduction process; oxidoreductase activity	GO:0055114,GO:0016491,GO:0005507; GO:0005507,GO:0055114,GO:0016491
HORVU7Hr1G044370	10			2.25587	0	1.26797	5.75629	5.36649	1.66126	2.68081	1.84079	3.38037	2.34881	2.85755	1.84049	-5.61669	-0.848595	2.77553	2.5218	0.388695	1.1117	0.938346	1.59917	0.675162	1.72413	-0.776133	0.0971958	0.759328	0.365529	0.358402	0.887785	0.686142	0.732946	0.5606	0.826426	0.57464	0.779647	Di-haem cytochrome, transmembrane;Cytochrome b/b6, C-terminal		cytochrome b6, putative, expressed			Cytochrome b/b6/petB	PF00033			membrane; respiratory electron transport chain	GO:0022904,GO:0016020
HORVU7Hr1G072820	10			1.70812	3.34988	1.44106	4.10224	5.3603	3.08555	1.42606	2.44653	3.39699	2.11713	2.80761	1.47244	0.463008	-0.832347	0.531788	1.83844	0.765171	-0.884772	-0.523379	0.982284	-0.345737	1.0873	-0.738469	0.883002	0.76832	0.865867	0.51306	0.785661	0.754509	0.852805	0.726923	0.912814	0.72961	0.794002	RNA-directed DNA polymerase (reverse transcriptase)-related family protein		OsFBL31 - F-box domain and LRR containing protein, expressed; DEFL46 - Defensin and Defensin-like DEFL family, expressed
HORVU7Hr1G083700	10			3.73612	1.54438	2.73545	4.92407	3.30544	3.72603	1.29667	3.91455	1.62273	3.02594	2.61067	4.70543	-3.0784	-1.52407	0.585799	-0.593589	-1.08719	-2.773	0.37638	-1.75345	0.039597	-0.805585	-0.0738178	0.251494	0.520877	0.82467	0.802135	0.646552	0.24709	0.873535	0.46057	0.988061	0.761415	0.975122
HORVU7Hr1G114630	10			1.51439	3.6241	1.46748	2.4623	4.94363	0.866795	1.61272	1.94601	3.53541	1.51148	2.46012	1.76595	1.32844	-0.148078	0.979669	2.78076	-2.14692	0.304733	1.33002	1.79575	-1.06577	0.976852	0.778843	0.731421	0.965983	0.800379	0.42163	0.541261	0.930025	0.700922	0.603969	0.784971	0.801008	0.822267			expressed protein
HORVU7Hr1G115940	10			2.2033	0	1.32279	5.4977	4.26145	0	1.71665	1.005	2.12354	2.66467	2.90425	4.19113	-5.59301	-0.65176	2.52504	2.8681	-5.46652	0.582055	-1.68861	-0.275109	1.35162	1.84275	1.24413	0.123615	0.828356	0.449314	0.336834	0.0883935	0.845913	0.576704	0.926965	0.685933	0.581223	0.677473	; cysteine-rich RLK (RECEPTOR-like protein kinase) 10; Leucine-rich repeat protein kinase family protein; cysteine-rich RLK (RECEPTOR-like protein kinase) 29	CRK10,RLK4; CRK29	; RGH1A, putative, expressed; cysteine-rich receptor-like protein kinase 21 precursor, putative, expressed			; Protein kinase domain; Protein tyrosine kinase	PF00069; PF07714			protein kinase activity; ATP binding; protein phosphorylation	GO:0006468,GO:0005524,GO:0004672; GO:0006468,GO:0004672
HORVU7Hr1G119270	10			2.66296	2.40075	3.83495	5.54641	4.12345	1.62389	1.05937	2.66677	1.96949	5.08162	2.80761	2.99085	0.422432	0.577356	2.19168	1.06975	-0.998249	-1.91039	0.0830382	-0.625097	1.91809	1.26186	0.781861	0.859754	0.787185	0.357549	0.616576	0.643817	0.383898	0.969069	0.771448	0.420917	0.597256	0.714741	homolog of RAD54;	ATRAD54,CHR25,RAD54	SNF2 family N-terminal domain containing protein, expressed;			SNF2 family N-terminal domain; ; Type III restriction enzyme, res subunit	PF00176; PF04851			ATP binding; ; DNA binding; hydrolase activity	GO:0005524; ; GO:0016787,GO:0005524,GO:0003677
HORVU0Hr1G026330	11			1.18579	4.81937	3.44931	3.44074	4.60576	5.03443	2.72743	3.084	2.47348	2.3811	3.10727	4.43021	2.91806	2.94166	2.06517	2.75623	3.39566	1.6093	2.24352	1.173	1.85378	2.14344	2.86135	0.168005	0.121679	0.331597	0.147343	0.0737569	0.400083	0.238546	0.540285	0.384082	0.313883	0.132549	NAC domain containing protein 25; ; NAC-like, activated by AP3/PI; NAC domain containing protein 2	anac025,NAC025; ; ANAC029,ATNAP,NAP; ANAC056,ATNAC2,NAC2,NARS1	no apical meristem protein, putative, expressed			No apical meristem (NAM) protein;	PF02365			DNA binding; regulation of transcription, DNA-templated	GO:0006355,GO:0003677
HORVU1Hr1G003140	11			5.70438	2.1372	1.62576	3.72941	3.48118	2.23958	1.66749	1.87664	2.55448	1.60989	2.51387	4.9821	-2.70873	-2.66498	-1.9779	-2.48357	-2.60304	-2.53839	-3.49468	-2.71805	-3.85842	-1.92275	-0.860801	0.285527	0.239704	0.43472	0.273138	0.250722	0.262997	0.12466	0.230625	0.133567	0.447872	0.702894	disease resistance protein (TIR-NBS-LRR class)		Leucine Rich Repeat family protein, expressed
HORVU1Hr1G022290	11			3.62906	3.05544	0	5.79936	5.81818	4.6549	2.27126	5.39277	3.30194	5.85646	3.30887	1.19646	0.263151	-7.37769	1.02885	1.07176	-0.200408	-1.67461	0.926357	-0.224535	1.08345	0.777758	-2.95941	0.904772	0.00127008	0.63975	0.585667	0.918962	0.398767	0.63747	0.909249	0.622063	0.723664	0.142307			expressed protein
HORVU1Hr1G048960	11			1.71829	3.10869	0.299579	5.81789	6.13215	3.59861	2.38011	2.35529	3.824	4.80717	3.30022	3.85279	1.66772	-5.12015	2.55917	2.65162	1.26215	-0.270377	-0.695864	1.63607	1.58861	2.05583	1.01597	0.497536	0.0399577	0.297588	0.227859	0.566524	0.902825	0.75343	0.457235	0.518462	0.403134	0.644862	Glucose-methanol-choline (GMC) oxidoreductase family protein		HOTHEAD precursor, putative, expressed			GMC oxidoreductase	PF00732; PF05199			oxidation-reduction process; oxidoreductase activity, acting on CH-OH group of donors; flavin adenine dinucleotide binding	GO:0055114,GO:0016614,GO:0050660
HORVU1Hr1G052580	11			4.7568	5.3419	2.43182	3.89628	5.10343	3.38748	3.75793	1.73813	5.60189	2.80029	2.67559	5.12099	0.677566	-2.09401	-0.263446	0.0531221	-0.576857	-0.0090662	-1.44485	0.72594	-0.472407	-0.723157	0.105004	0.746856	0.269638	0.90041	0.977462	0.759298	0.996154	0.444024	0.699083	0.822567	0.731893	0.955474			expressed protein
HORVU2Hr1G110420	11			5.34779	4.68822	2.33575	4.47674	2.96924	2.32825	1.63168	3.72783	4.57861	2.01978	1.25353	4.6836	-0.89205	-1.93389	-1.16421	-2.68362	-2.76109	-2.31863	-1.75043	-0.548146	-2.63245	-4.32294	-0.933898	0.622679	0.235308	0.52201	0.102388	0.0927003	0.156885	0.281797	0.735053	0.153545	0.0266645	0.565078	SAUR-like auxin-responsive protein family		OsSAUR22 - Auxin-responsive SAUR gene family member, expressed			Auxin responsive protein	PF02519			response to auxin	GO:0009733
HORVU2Hr1G113100	11			1.84534	4.74182	1.29685	5.21303	3.67066	0	1.47994	0.832837	2.58496	2.98611	3.08936	5.09949	1.09051	-1.71186	1.27737	0.993246	-6.44638	-1.13593	-3.92714	-0.36371	1.028	1.23898	1.18319	0.720069	0.532801	0.674717	0.715326	0.0295939	0.678353	0.164493	0.893982	0.735629	0.684036	0.663936	Wall-associated kinase family protein; wall associated kinase-like 2	WAKL2	OsWAK54 - OsWAK short gene, expressed; OsWAK55 - OsWAK receptor-like protein kinase, expressed			Wall-associated receptor kinase galacturonan-binding; Protein kinase domain	PF00069; PF13947			polysaccharide binding; protein kinase activity; ATP binding; protein phosphorylation	GO:0030247; GO:0030247,GO:0006468,GO:0005524,GO:0004672; GO:0006468,GO:0005524,GO:0004672
HORVU3Hr1G028800	11			4.07436	4.85208	2.49794	2.10948	2.4983	1.85952	4.21935	5.20405	3.30686	1.90721	2.10735	2.83047	-0.480345	-2.47296	-2.39008	-2.25926	-3.25862	-1.20958	-0.32677	-1.04809	-2.82368	-2.38695	-1.76921	0.834691	0.232858	0.303857	0.275543	0.118413	0.557703	0.873837	0.611101	0.226412	0.305238	0.392284	; Protein of unknown function (DUF616)		hydrolase, acting on carbon-nitrogen, putative, expressed			; Protein of unknown function (DUF616)	PF04765
HORVU3Hr1G067830	11			0.812696	4.0418	2.19162	5.83903	2.86462	3.55239	1.39668	2.50226	2.52045	2.62073	6.02148	5.45741	6.51382	4.41049	5.87127	6.43923	4.37909	1.95741	5.34858	5.40393	3.63691	6.45088	7.03175	0.15849	0.287022	0.203778	0.119927	0.290479	0.637646	0.19652	0.191936	0.431685	0.162586	0.0894603	Protein kinase superfamily protein		phosphotransferase, putative, expressed
HORVU3Hr1G105710	11			3.43321	5.15325	2.01028	4.55267	4.81208	0.778912	2.73041	3.36857	3.31815	1.09518	3.20744	4.97813	0.267702	-2.56997	0.564523	0.596933	-4.4304	-1.22268	-0.301774	0.121541	-4.02726	0.553544	1.17893	0.910297	0.232482	0.812227	0.778794	0.0473627	0.566982	0.887187	0.954415	0.107976	0.815873	0.578879	AXR1-like	AXL	ThiF family domain containing protein, putative, expressed			ThiF family	PF00899			ubiquitin-like modifier activating enzyme activity	GO:0008641
HORVU4Hr1G009350	11			2.16122	6.47528	1.9584	5.93259	5.27513	0	2.09551	1.17974	3.65172	2.8836	4.03626	4.26869	1.66992	-0.617163	1.26677	2.44081	-21.5331	-0.200255	-3.05089	0.263215	-0.143238	2.18448	0.917829	0.636378	0.845347	0.719942	0.439787	1.68723e-10	0.949524	0.338066	0.93365	0.967697	0.536287	0.771535	Maf-like protein		maf, putative, expressed			Maf-like protein	PF02545		K06287	cytoplasm	GO:0005737
HORVU5Hr1G015640	11			4.03181	4.08392	1.9714	7.32105	4.65246	2.18867	3.25715	3.1855	5.02694	5.66438	2.84574	3.91715	-0.328409	-2.37814	2.68366	0.350658	-2.48684	-0.690001	-1.64716	0.897586	2.44313	-1.72883	0.666692	0.836941	0.103654	0.0902677	0.805506	0.0897316	0.630153	0.253093	0.527693	0.123126	0.290111	0.639472
HORVU5Hr1G033540	11			5.61516	5.75579	1.79317	1.60267	3.98307	3.94125	2.0271	2.33612	5.11234	3.68247	2.33888	3.44432	0.126294	-1.84223	-3.56848	-1.41392	0.0357373	-1.12974	-0.957757	-0.366549	-1.47307	-1.98032	-0.970832	0.960072	0.415892	0.165842	0.53202	0.987366	0.617374	0.671593	0.871026	0.560783	0.435677	0.667627	ribulose bisphosphate carboxylase small chain 1A	RBCS1A	ribulose bisphosphate carboxylase small chain, chloroplast precursor, putative, expressed			Ribulose bisphosphate carboxylase, small chain; Ribulose-1,5-bisphosphate carboxylase small subunit	PF00101; PF12338		K01602
HORVU5Hr1G044700	11			4.54739	0	3.35172	4.67216	4.7564	1.20067	1.99326	5.73259	3.58506	2.64303	4.99482	2.40157	-7.45939	-0.359594	-0.132727	-0.102565	-2.9119	-0.436523	0.988082	-0.0471168	-0.560111	0.154716	-1.86706	0.00579312	0.860964	0.953907	0.960147	0.163246	0.831763	0.629556	0.981679	0.807565	0.946263	0.367239	Transducin family protein / WD-40 repeat family protein		WD domain, G-beta repeat domain containing protein, expressed			WD domain, G-beta repeat; Histone-binding protein RBBP4 or subunit C of CAF1 complex	PF00400; PF12265			protein binding	GO:0005515
HORVU5Hr1G045710	11			4.71777	2.56878	2.42703	5.08086	2.78782	1.61694	2.49536	4.58562	4.26855	2.72594	2.84128	5.62539	-0.697396	-1.71491	0.3443	-1.07303	-1.57843	-1.38086	-0.0353828	0.233987	-0.377326	-0.138244	0.932342	0.760898	0.404944	0.880361	0.601344	0.443046	0.502207	0.986201	0.908925	0.869247	0.951898	0.648319	Protein of unknown function (DUF607)		E2F-related protein, putative, expressed			Mitochondrial calcium uniporter	PF04678
HORVU5Hr1G073690	11			2.19321	0	2.28595	7.55996	4.98504	3.85715	2.97615	2.03873	2.16183	5.87902	2.84128	5.50801	-20.6824	-0.710515	2.63477	0.510183	0.196867	-0.257517	-1.22909	-1.40127	2.43956	-0.322652	1.20778	1.05303e-11	0.767483	0.325404	0.831618	0.934622	0.914625	0.609341	0.560535	0.362559	0.90445	0.61455	Protein of unknown function, DUF538		DUF538 domain containing protein, putative, expressed			Protein of unknown function, DUF538	PF04398
HORVU5Hr1G084590	11			3.30193	1.67355	2.86191	5.76913	5.75029	2.08074	1.52839	2.52322	4.9415	2.68567	2.90425	5.40475	-2.25207	-0.728131	1.34909	1.39963	-2.09066	-1.5179	-1.16298	0.669927	-0.118664	0.331159	1.17173	0.33165	0.722451	0.554362	0.492891	0.312299	0.461686	0.57102	0.742936	0.95867	0.884903	0.566088			OsFBX313 - F-box domain containing protein, expressed			F-box-like	PF12937			protein binding	GO:0005515
HORVU5Hr1G108870	11			3.23248	5.59675	1.82029	6.30014	4.34679	0	1.25701	2.91501	2.92067	3.0129	3.18736	3.85311	1.94529	-0.371368	2.07407	1.73531	-6.74035	-2.14165	0.307994	0.0209043	0.788534	1.14344	0.953612	0.532575	0.894308	0.505849	0.533861	0.0259123	0.447466	0.912156	0.994029	0.800525	0.714018	0.732611			GRF zinc finger family protein, expressed
HORVU5Hr1G111090	11			1.98904	5.76145	5.29225	2.40421	2.78531	4.0445	2.51942	1.98411	5.69652	5.7416	3.20744	3.79139	1.49442	1.0451	-0.605007	0.021737	-0.150883	1.60559	-0.0135006	1.4103	1.45772	1.03894	0.780468	0.580241	0.665669	0.823682	0.992841	0.950344	0.506681	0.995552	0.559721	0.589703	0.700931	0.747079	wall-associated kinase 2; wall associated kinase-like 2; wall associated kinase-like 1	WAK2; WAKL2; WAKL1	OsWAK95 - OsWAK receptor-like protein kinase, expressed; OsWAK114 - OsWAK receptor-like cytoplasmic kinase OsWAK-RLCK, expressed; OsWAK103 - OsWAK receptor-like protein kinase, expressed			Protein kinase domain; Wall-associated kinase; Wall-associated receptor kinase galacturonan-binding; Protein tyrosine kinase	PF00069; PF07714; PF08488; PF13947			integral component of membrane; protein kinase activity; protein serine/threonine kinase activity; ATP binding; protein phosphorylation; polysaccharide binding	GO:0016021,GO:0004674,GO:0030247,GO:0006468,GO:0005524,GO:0004672; GO:0006468,GO:0005524,GO:0004672; GO:0006468,GO:0004672
HORVU5Hr1G113780	11			1.88462	2.60177	2.01497	7.09958	3.60572	0	1.74684	3.97589	1.76986	3.13373	3.1771	4.54743	0.122807	0.397267	3.13797	1.26451	-6.56672	-0.424686	1.85277	-0.350819	1.20752	1.29609	2.18289	0.974749	0.908844	0.417978	0.715392	0.0727913	0.90271	0.593043	0.919532	0.755468	0.738186	0.52893			expressed protein
HORVU6Hr1G014370	11			3.60221	1.83216	2.6276	5.8617	4.30868	1.55387	3.4824	0.960902	4.00681	2.68567	3.21727	5.67244	-2.7666	-2.02996	0.523211	0.571364	-2.29802	-0.67674	-4.20827	0.297442	-0.979018	0.104457	0.482365	0.335721	0.427796	0.854371	0.822664	0.3699	0.790946	0.105527	0.907128	0.731852	0.970788	0.849952	F-box associated ubiquitination effector family protein;		OsFBX234 - F-box domain containing protein, expressed; OsMADS69 - MADS-box family gene with M-alpha type-box, expressed			F-box domain;	PF00646			protein binding	GO:0005515
HORVU6Hr1G039840	11			3.94673	4.75056	1.52622	5.49892	1.36953	3.47019	3.08014	2.02194	4.02068	3.5768	2.10735	4.95193	0.0204857	-2.38273	1.00428	-2.88417	-0.129461	2.33833	-3.04161	1.70451	0.827292	-2.17741	-0.0413498	0.994622	0.38301	0.740988	0.292532	0.962027	0.389362	0.266633	0.530395	0.785417	0.476787	0.987869	Plant thionin		THION2 - Plant thionin family protein precursor, expressed			Plant thionin	PF00321			defense response	GO:0006952
HORVU6Hr1G041680	11			3.51854	2.41715	0	5.62398	3.7608	0	1.64992	3.0962	3.10027	2.66467	2.88902	2.80566	-0.877677	-7.21243	0.977287	0.392485	-7.18696	-1.34496	0.247499	-0.418597	-0.368787	0.0912709	-1.11014	0.796694	0.0269161	0.773816	0.897366	0.0274599	0.65941	0.935164	0.890655	0.913773	0.978611	0.715891
HORVU6Hr1G052910	11			4.93953	5.10334	1.20442	5.15155	3.71972	4.20957	2.45405	4.68665	2.53338	2.49751	1.50243	3.09469	0.144091	-3.12583	0.193599	-1.37258	-0.73629	-0.943583	0.256648	-1.88915	-1.09491	-3.2134	-0.879125	0.942221	0.0860763	0.922485	0.443016	0.679622	0.597265	0.885211	0.292349	0.5842	0.121163	0.622527	; Protein kinase superfamily protein		; lectin-like protein kinase, putative, expressed			; Protein tyrosine kinase	PF07714			protein kinase activity; protein phosphorylation	GO:0006468,GO:0004672
HORVU6Hr1G063000	11			3.9694	6.51088	2.82229	6.66353	3.19969	2.08235	1.59298	1.91943	3.62255	3.60628	4.1492	3.20852	1.10244	-1.87362	1.23714	-1.5186	-1.25688	-2.76061	-1.75037	-1.00508	0.303438	-1.23383	-1.50422	0.705124	0.473284	0.671115	0.560915	0.630123	0.2923	0.502675	0.700089	0.917088	0.672735	0.564715	Transducin/WD40 repeat-like superfamily protein		WD domain, G-beta repeat domain containing protein, expressed			WD domain, G-beta repeat	PF00400		K13124	protein binding	GO:0005515
HORVU7Hr1G020070	11			4.42459	5.68811	1.57856	6.72828	5.59019	3.77929	3.17742	2.62349	2.81141	3.43783	4.90171	1.98717	-0.379783	-2.96441	0.70531	0.273324	-0.265785	-1.93051	-2.8034	-1.43563	-0.197619	-1.00005	-1.70893	0.885975	0.213332	0.789899	0.908112	0.91066	0.416367	0.238669	0.544986	0.940529	0.706164	0.471675	; ATPase, F0 complex, subunit A protein		; ATP synthase, A subunit family protein, putative, expressed			; ATP synthase A chain	PF00119		K02126	proton transmembrane transporter activity; ATP synthesis coupled proton transport	GO:0015986,GO:0015078
HORVU7Hr1G046400	11			5.58505	3.18365	3.01948	5.77113	3.19969	1.42182	1.78885	0.727759	3.17676	6.44627	2.53932	5.51762	-0.942177	-2.30105	-0.546192	-1.91001	-3.69215	-2.5471	-6.01657	-1.54938	0.144782	-2.25421	-0.687284	0.717249	0.32383	0.833714	0.412543	0.115643	0.275479	0.013112	0.505847	0.955593	0.388282	0.767726	NAD(P)-binding Rossmann-fold superfamily protein	AXR1	ThiF family domain containing protein, putative, expressed
HORVU7Hr1G115960	11			3.8643	4.38393	1.37601	5.40646	4.41312	0	2.0271	2.31089	3.97061	2.57393	3.19747	3.73557	-0.122486	-2.76323	0.157292	0.804694	-7.74788	-0.747686	-0.654441	0.128107	-1.11632	0.156319	-0.143495	0.969831	0.34297	0.961268	0.781083	0.0131403	0.79651	0.821333	0.964721	0.730839	0.961514	0.960504	NB-ARC domain-containing disease resistance protein	RPP13; RPM1,RPS3	NB-ARC domain containing protein, expressed			NB-ARC domain; AAA domain	PF00931; PF13401			ADP binding	GO:0043531
HORVU0Hr1G027910	12		Bs_Root172	5.20429	2.07217	2.36115	4.84087	5.56852	2.73342	3.29989	5.23779	5.13226	4.50049	3.08936	4.12102	-2.11262	-2.33637	-0.354629	0.454096	-1.74827	-0.788563	0.28756	0.114812	-0.740676	-0.0150991	-0.534431	0.215171	0.125958	0.833293	0.762378	0.24921	0.60128	0.848118	0.939093	0.660912	0.992844	0.72295	Tetratricopeptide repeat (TPR)-like superfamily protein		pentatricopeptide, putative, expressed			PPR repeat; PPR repeat family; DYW family of nucleic acid deaminases	PF01535; PF13041; PF14432
HORVU0Hr1G028130	12		Bs_Root172	2.58081	4.24129	2.64657	6.43616	6.76374	2.49536	3.37155	3.68521	3.69847	8.42288	3.57847	7.6183	1.32752	0.197199	0.267102	0.89319	-0.259018	-0.0843362	-1.18498	-1.10151	2.41926	-0.0043839	1.70255	0.689048	0.947031	0.935856	0.763447	0.930475	0.977337	0.689914	0.71075	0.465825	0.998946	0.566149	Plant protein of unknown function (DUF869)		myosin heavy chain-related, putative, expressed			Filament-like plant protein, long coiled-coil	PF05911
HORVU0Hr1G031750	12		Bs_Root172	2.28774	5.66501	1.64185	1.39058	2.30291	3.5195	5.95731	5.60391	3.03712	2.62073	2.93379	4.67171	0.767103	-1.97107	-3.71762	-2.51305	-0.558477	1.18587	1.62716	-0.712744	-1.06456	-0.422227	-0.108053	0.770472	0.404378	0.168788	0.289459	0.812566	0.614091	0.488867	0.762239	0.686613	0.87271	0.963398	Bifunctional inhibitor/lipid-transfer protein/seed storage 2S albumin superfamily protein		LTPL134 - Protease inhibitor/seed storage/LTP family protein precursor, putative, expressed; LTPL114 - Protease inhibitor/seed storage/LTP family protein precursor, expressed			Hydrophobic seed protein	PF14547
HORVU1Hr1G001600	12		Bs_Root172	4.83684	4.29618	3.06609	6.60392	6.46569	2.77715	2.63246	3.58457	4.3861	7.20123	3.85124	6.86164	-2.44999	-1.72821	0.361163	-0.0479071	-3.11309	-1.5428	-2.03284	-0.806813	0.459802	-0.215251	0.575641	0.284063	0.397408	0.874125	0.981258	0.128749	0.449999	0.319658	0.692499	0.840152	0.924814	0.777692			plant protein of unknown function domain containing protein, expressed			Plant protein of unknown function	PF03140
HORVU1Hr1G010500	12		Bs_Root172	4.06812	6.09315	1.90278	4.68482	5.13477	3.49456	4.44683	4.04351	3.20998	5.91922	2.85755	3.57168	0.608802	-1.45042	-0.901883	-0.0914892	-0.883373	-1.1342	-0.275262	-2.32246	0.3549	-0.856868	-0.676982	0.76614	0.430282	0.660784	0.960196	0.630372	0.537262	0.88062	0.208765	0.862459	0.676889	0.712334			expressed protein
HORVU1Hr1G049430	12		Bs_Root172	4.15877	5.0638	0	3.63779	6.22543	2.96596	2.80415	6.30503	3.51524	2.01978	3.33423	3.70726	0.799332	-6.90253	-0.808379	1.93674	-0.520262	-0.478924	2.37169	0.462059	-1.40737	1.30425	0.631313	0.697672	0.00155743	0.696954	0.292252	0.778415	0.795774	0.196909	0.80201	0.500278	0.526219	0.731963	RING/U-box superfamily protein		zinc finger, C3HC4 type family protein, expressed			Zinc finger, C3HC4 type (RING finger)	PF13920
HORVU2Hr1G000630	12		Bs_Root172	2.88267	5.46661	3.97852	5.27584	3.63953	3.87856	2.58774	3.16529	3.03644	4.69378	2.51387	4.14565	0.606257	-0.481785	0.641984	0.150336	0.439807	-1.03411	0.374256	-0.0478568	0.207369	-0.873605	0.769526	0.808519	0.829833	0.797558	0.946485	0.844242	0.645317	0.867208	0.982955	0.934013	0.728242	0.731004	NB-ARC domain-containing disease resistance protein		NBS-LRR disease resistance protein, putative, expressed
HORVU2Hr1G108780	12		Bs_Root172	5.55891	7.97927	4.62706	9.58505	4.20045	1.14588	2.64972	4.12993	5.74135	8.5476	2.98946	7.21655	0.183466	-1.06407	1.79875	-2.09394	-6.08028	-1.43946	-2.07699	0.253226	1.37278	-2.84169	-0.278376	0.949555	0.681715	0.53503	0.419892	0.0208558	0.579113	0.423576	0.922229	0.63591	0.328246	0.914544	Wound-responsive family protein		wound induced protein, putative, expressed			Wound-induced protein	PF12609
HORVU2Hr1G109840	12		Bs_Root172	5.82057	2.16764	2.94161	5.79021	4.20406	3.66194	3.18234	3.71907	3.57509	3.34446	3.39014	3.57983	-3.08882	-2.58563	-0.189904	-0.506182	-2.41089	-1.95351	-1.28919	-1.57694	-0.677795	-0.584293	-1.5766	0.217492	0.247188	0.939186	0.820159	0.280362	0.381403	0.562785	0.479297	0.7855	0.81453	0.479604	F-box associated ubiquitination effector family protein;		OsFBX221 - F-box domain containing protein, expressed;			F-box domain;	PF00646			protein binding	GO:0005515
HORVU2Hr1G114230	12		Bs_Root172	4.40456	2.93937	4.23122	4.19426	5.5329	0	2.01886	3.07577	3.55936	6.18349	3.00273	6.36313	-2.07162	-0.266612	0.316651	-0.129989	-8.5491	-1.5744	-1.04669	-1.27673	0.251658	-1.03914	0.810677	0.417317	0.9068	0.901003	0.954481	0.000845469	0.490288	0.645999	0.575497	0.921251	0.68374	0.721721			jasmonate-induced protein, putative, expressed
HORVU2Hr1G116770	12		Bs_Root172	5.73432	4.89322	3.13153	7.18737	3.0161	0	1.88567	2.91325	5.56025	3.19757	2.72712	4.36151	-1.63661	-2.12	0.677271	-2.3534	-9.02665	-2.45908	-2.44237	0.0776553	-1.12353	-3.2546	-0.451862	0.497776	0.326531	0.778617	0.276575	0.000235742	0.25586	0.258562	0.971257	0.641532	0.181565	0.834021	Wound-responsive family protein		wound induced protein, putative, expressed			Wound-induced protein	PF12609
HORVU2Hr1G117050	12		Bs_Root172	6.00419	3.46016	2.45772	7.67205	4.90961	0	2.64296	1.4603	4.70266	4.44617	3.64623	5.86551	-0.95778	-1.97875	0.807631	-0.0888693	-23.0608	-0.528782	-4.13531	-0.398986	-0.00409277	-0.582659	-0.806416	0.741035	0.445612	0.780377	0.972642	5.28165e-16	0.838339	0.112691	0.877639	0.998873	0.84068	0.755738	Homeodomain-like superfamily protein; myb-like HTH transcriptional regulator family protein; myb-related protein 1	ATMYR1,MYR1; UNE16	expressed protein; MYB family transcription factor, putative, expressed			; MYB-CC type transfactor, LHEQLE motif	PF14379
HORVU2Hr1G117120	12		Bs_Root172	3.98998	5.94372	3.20856	4.28876	4.97674	1.24182	2.17381	1.73813	4.19125	2.44165	3.06566	5.40044	0.508506	-1.17134	-0.601283	0.504965	-4.2974	-0.512	-1.83797	0.319857	-1.60017	-0.320423	0.249964	0.848781	0.624133	0.821944	0.832382	0.0788432	0.830277	0.442566	0.893357	0.550366	0.904522	0.916586	EamA-like transporter family protein; Transmembrane Fragile-X-F-associated protein; importin alpha isoform 2	IMPA-2	phosphate/phosphate translocator, putative, expressed; zinc finger, C3HC4 type domain containing protein, expressed; importin subunit alpha, putative, expressed			Triose-phosphate Transporter family; Transmembrane Fragile-X-F protein; Armadillo/beta-catenin-like repeat	PF00514; PF03151; PF10269			protein binding	GO:0005515
HORVU3Hr1G052250	12		Bs_Root172	3.15385	1.37911	1.89764	5.73252	5.52618	3.64091	3.73793	5.34859	3.65882	5.51697	5.75475	5.81588	-3.28452	-1.80091	2.20747	1.44097	0.255479	0.909061	1.68456	0.785566	1.97381	1.86531	1.80211	0.0682411	0.237381	0.182831	0.332079	0.863974	0.541349	0.256327	0.59752	0.233833	0.260882	0.224886	F-box/RNI-like/FBD-like domains-containing protein; F-box/RNI-like superfamily protein;		OsFBD2 - F-box and FBD domain containing protein, expressed			F-box domain; FBD	PF00646; PF08387			protein binding	GO:0005515
HORVU3Hr1G113800	12		Bs_Root172	4.60485	7.21825	3.76797	7.43369	5.95614	0	2.36503	2.99773	4.60154	3.62903	3.83067	6.69564	0.850954	-0.933571	1.02746	0.38678	-23.1585	-0.898662	-2.28852	0.101365	-0.149424	0.257387	0.387937	0.741101	0.685602	0.689967	0.866702	3.46142e-19	0.696821	0.321891	0.964916	0.953768	0.920439	0.866314	NB-ARC domain-containing disease resistance protein		powdery mildew resistance protein PM3b, putative, expressed			NB-ARC domain	PF00931			ADP binding	GO:0043531
HORVU4Hr1G005540	12		Bs_Root172	4.36651	2.4778	3.74567	10.7698	7.89755	0.640179	1.86323	1.74151	5.06887	6.21931	6.2715	9.24555	-2.07446	-0.943346	4.80678	4.38528	-6.08607	-2.01042	-3.93434	3.30682	3.83108	2.37901	3.303	0.466026	0.710355	0.0900167	0.0838149	0.0227115	0.429687	0.124923	0.192331	0.176652	0.401535	0.192852	germin-like protein 4	GLP4	Cupin domain containing protein, expressed			Cupin domain	PF07883
HORVU4Hr1G007670	12		Bs_Root172	4.67553	4.54434	3.89361	7.34668	4.9022	1.93807	3.86903	1.71942	4.53077	3.85746	4.02995	4.73128	-0.584612	0.209609	2.3084	1.76931	-2.87092	0.926129	-1.53328	1.12932	1.63754	1.98454	0.260692	0.816673	0.92587	0.358731	0.431766	0.2081	0.680861	0.497559	0.615899	0.515143	0.430203	0.907903			BSD domain-containing protein, putative, expressed
HORVU4Hr1G061100	12		Bs_Root172	3.96269	2.16764	2.39882	5.36738	3.9475	0.336425	1.39668	4.06782	2.98367	3.03898	2.81282	5.97259	-1.81655	-1.71539	0.287913	0.478931	-6.64413	-2.56065	0.476513	-1.18505	-1.03211	-1.66579	0.963422	0.448385	0.423023	0.903812	0.822092	0.00627148	0.235205	0.822924	0.579152	0.666015	0.488061	0.650921	glutamate dehydrogenase 2; glutamate dehydrogenase 3	GDH2; GDH3	glutamate dehydrogenase protein, putative, expressed			Glu/Leu/Phe/Val dehydrogenase, dimerisation domain	PF02812			oxidation-reduction process; oxidoreductase activity; cellular amino acid metabolic process	GO:0055114,GO:0016491,GO:0006520
HORVU4Hr1G087220	12		Bs_Root172	6.07862	5.79209	2.52682	4.76341	2.75326	3.66251	1.54727	4.41256	2.93624	5.8112	2.30509	6.26471	-0.352907	-3.015	-1.25314	-2.61321	-1.24288	-3.10787	-0.987951	-2.27323	-0.221636	-2.56381	0.157649	0.855612	0.0854235	0.519493	0.135228	0.474479	0.0771179	0.569329	0.192516	0.909053	0.191737	0.92757	Plant protein of unknown function (DUF247)		plant protein of unknown function domain containing protein, expressed			Plant protein of unknown function	PF03140
HORVU5Hr1G021480	12		Bs_Root172	4.02047	6.24355	4.67171	7.79857	4.63694	3.16976	1.94726	4.63445	2.47046	6.99345	2.90425	7.02344	1.61661	-0.157185	2.32109	0.00565188	-1.29804	-3.20219	0.841444	0.292928	1.7293	-0.741625	1.74396	0.463923	0.936646	0.292932	0.99772	0.512611	0.111383	0.670131	0.88218	0.433417	0.737948	0.377192			expressed protein
HORVU5Hr1G092620	12		Bs_Root172	3.28563	6.89922	4.46928	7.64806	4.21016	2.92113	2.29777	3.59204	2.56036	7.23248	1.38866	3.45398	1.18953	0.410671	1.97911	-0.615226	-1.68644	-2.95757	-2.26177	-2.3843	2.06139	-4.22793	-0.846024	0.57652	0.829444	0.352702	0.747283	0.378284	0.125754	0.23816	0.214344	0.333028	0.0580108	0.657938
HORVU5Hr1G106030	12		Bs_Root172	4.51724	6.23485	3.1804	4.72177	4.8627	0	2.82888	3.79577	4.57723	2.41201	4.26781	5.84268	0.0259994	-1.68749	-1.23164	1.03609	-22.6788	0.707932	-1.02071	0.171842	-2.41927	1.34231	-0.130858	0.992616	0.502557	0.661612	0.680023	2.92878e-16	0.778122	0.684789	0.945477	0.391349	0.632695	0.95848			meiotic asynaptic mutant 1, putative, expressed
HORVU5Hr1G111210	12		Bs_Root172	4.16069	4.34853	3.63826	7.38959	5.51318	4.56555	3.53023	3.8267	3.97858	8.59487	2.4875	4.03464	-0.454279	-1.80034	1.92508	0.119211	-0.444073	-0.954363	-0.517897	-0.283504	3.06399	-1.71336	-0.690399	0.810898	0.291354	0.309371	0.943993	0.79372	0.574902	0.760361	0.867376	0.10551	0.370894	0.684741
HORVU5Hr1G112060	12		Bs_Root172	6.35309	1.18521	4.73892	6.8418	5.65108	1.36513	3.20858	2.79769	6.25049	2.24223	4.56569	5.36787	-7.9616	-1.79067	-2.14447	-0.750441	-6.59941	-0.986121	-2.22094	-0.234936	-5.6071	-0.895478	-1.55766	0.0575234	0.628746	0.604581	0.839418	0.0760174	0.79003	0.548742	0.949416	0.176995	0.828782	0.674065	Plant thionin		THION9 - Plant thionin family protein precursor, expressed; THION7 - Plant thionin family protein precursor, expressed; THION2 - Plant thionin family protein precursor, expressed			Plant thionin	PF00321			defense response	GO:0006952
HORVU5Hr1G115980	12		Bs_Root172	5.15256	7.85634	4.32064	7.06728	5.57522	0	2.75932	4.42633	5.38659	3.26554	4.03626	7.22176	0.557324	-1.18152	-0.256118	0.446339	-23.5846	-0.658263	-1.27813	0.226908	-1.83118	-0.278845	-0.0892411	0.861221	0.678735	0.935983	0.875621	2.0815e-14	0.817483	0.654106	0.936578	0.566112	0.930321	0.975037	pumilio 24	APUM24,PUM24	expressed protein
HORVU5Hr1G120680	12		Bs_Root172	4.38067	6.50363	3.64957	6.49711	4.3865	0	2.57741	1.61309	4.66496	3.44509	3.43484	3.95377	0.693917	-0.994731	0.522961	0.0115713	-22.4518	0.168472	-2.76489	0.484851	-0.094263	-0.114186	-0.650015	0.825157	0.723544	0.867797	0.996715	1.67997e-13	0.952199	0.326825	0.863001	0.976072	0.971021	0.817192			expressed protein
HORVU6Hr1G047850	12		Bs_Root172	6.17443	3.34747	3.6456	5.15348	4.19361	2.84874	3.21415	4.75527	3.68714	5.00354	2.19305	5.46429	-0.557227	-1.38091	-0.455152	-1.90482	-2.61353	-1.76358	0.329357	-1.85611	-1.28068	-2.91722	-0.461204	0.774981	0.42907	0.815461	0.276395	0.136454	0.313461	0.85001	0.288536	0.512272	0.140328	0.791429
HORVU6Hr1G061580	12		Bs_Root172	3.46008	5.24482	1.85871	3.73987	4.46439	0	2.0663	4.19715	4.50724	0	2.61067	5.33685	-0.216077	-1.71675	0.794213	0.576078	-8.20352	-1.08397	0.554926	0.783795	-7.966	-1.4942	0.224862	0.947317	0.557863	0.808041	0.843816	0.00922641	0.711207	0.849467	0.788636	0.0257113	0.64852	0.938716
HORVU6Hr1G063850	12		Bs_Root172	4.00208	4.16348	1.97318	6.45295	4.67708	0	0.918358	3.55711	3.95756	3.27475	1.25353	4.51059	-1.01649	-1.17309	1.1381	-0.0123891	-8.00985	-4.55497	0.415289	0.115567	0.0495984	-4.24366	-0.611145	0.706828	0.627536	0.673062	0.995906	0.00283613	0.0675599	0.863359	0.961814	0.985342	0.129149	0.800348	; NB-ARC domain-containing disease resistance protein		NBS-LRR type disease resistance protein, putative, expressed
HORVU6Hr1G090660	12		Bs_Root172	2.9887	5.87594	3.36848	5.20828	4.68206	0	2.43284	2.86386	4.26702	3.03874	3.72285	4.01581	1.31551	-0.0833892	0.947706	1.80406	-21.2349	1.01447	-0.753559	1.11026	0.365645	1.7482	-0.724359	0.641677	0.973731	0.737589	0.475571	2.61407e-14	0.688435	0.766237	0.660705	0.897218	0.536331	0.775248			transposon protein, putative, Pong sub-class, expressed			No apical meristem-associated C-terminal domain	PF14303
HORVU6Hr1G090730	12		Bs_Root172	2.9887	5.87594	3.36848	5.20828	4.68206	0	2.43284	2.86386	4.26702	3.03874	3.72285	4.01581	1.31551	-0.0833892	0.947706	1.80406	-21.2349	1.01447	-0.753559	1.11026	0.365645	1.7482	-0.724359	0.641677	0.973731	0.737589	0.475571	2.61407e-14	0.688435	0.766237	0.660705	0.897218	0.536331	0.775248			transposon protein, putative, Pong sub-class, expressed			No apical meristem-associated C-terminal domain	PF14303
HORVU7Hr1G000630	12		Bs_Root172	4.31005	7.27614	3.12799	5.56075	5.71977	0	2.50753	1.94991	4.42985	2.72594	4.34133	5.90022	1.87349	-1.00864	-0.204961	2.20833	-22.197	0.132983	-1.55512	0.262548	-1.3796	1.88127	0.568474	0.509954	0.692146	0.942604	0.385252	2.36321e-15	0.958332	0.541791	0.917827	0.628587	0.508251	0.823229	NB-ARC domain-containing disease resistance protein; Disease resistance protein (CC-NBS-LRR class) family	RPP13; ; RPM1,RPS3	NB-ARC domain containing protein, expressed; NBS-LRR type disease resistance protein, putative, expressed			NB-ARC domain	PF00931			ADP binding	GO:0043531
HORVU7Hr1G008150	12		Bs_Root172	3.21196	5.86182	3.2811	4.57423	4.1623	4.11098	3.93208	4.29395	4.77777	2.41201	2.43167	6.12488	1.37496	-0.249106	0.247174	-0.110993	-0.456467	0.791793	1.44018	0.668148	-0.770837	-0.722127	1.65302	0.473483	0.885055	0.897844	0.948644	0.791282	0.645083	0.401397	0.697461	0.690565	0.709506	0.335592	sulfotransferase 16; sulfotransferase 17; P-loop containing nucleoside triphosphate hydrolases superfamily protein	ATSOT16,ATST5A,CORI-7,SOT16; ATSOT17,ATST5C,SOT17	sulfotransferase domain containing protein, expressed			Sulfotransferase family; Sulfotransferase domain	PF00685; PF13469			sulfotransferase activity	GO:0008146
HORVU7Hr1G008240	12		Bs_Root172	5.09504	6.81387	3.7612	7.56714	5.5333	1.26911	4.15139	1.66919	4.69065	3.41559	3.80085	6.42948	1.38932	-0.571688	2.03024	1.22622	-3.48295	0.486427	-2.21739	0.994192	0.218001	0.994759	0.854879	0.56753	0.792892	0.403429	0.57278	0.114592	0.823066	0.310357	0.647509	0.928602	0.68246	0.694271	NB-ARC domain-containing disease resistance protein	RPM1,RPS3	disease resistance protein RPM1, putative, expressed			NB-ARC domain	PF00931			ADP binding	GO:0043531
HORVU7Hr1G088070	12		Bs_Root172	4.36888	5.8868	1.84389	6.20562	4.5751	1.14537	3.57354	4.40411	4.32808	3.21765	2.23236	5.29793	0.219796	-2.60286	1.00105	-0.648552	-5.32625	-0.558358	0.516429	0.250429	-0.226336	-2.24121	0.0902303	0.917099	0.172207	0.635308	0.73175	0.00838965	0.767893	0.784464	0.894527	0.914752	0.294352	0.961921	Ribosomal protein S13/S18 family	PFL,PFL1,RPS18A	ribosomal protein S13p/S18e, putative, expressed			Ribosomal protein S13/S18	PF00416			intracellular; RNA binding; structural constituent of ribosome; ribosome; translation	GO:0006412,GO:0005840,GO:0005622,GO:0003735,GO:0003723
HORVU7Hr1G091560	12		Bs_Root172	2.89353	4.64849	1.7562	6.55644	5.21085	2.1257	5.46359	3.86273	2.61156	4.31869	3.28259	4.72636	1.53364	0.576195	3.49089	2.48331	-0.854954	2.87689	2.353	0.557733	2.2543	2.48099	1.64625	0.431202	0.742359	0.0722501	0.154096	0.630659	0.0985535	0.176769	0.750383	0.246765	0.202358	0.345911			AP2 domain containing protein, expressed
HORVU7Hr1G095630	12		Bs_Root172	3.51553	6.55333	3.99392	4.90508	5.17257	2.24981	2.09551	5.89194	3.89931	2.24223	5.20344	4.47216	1.9575	1.14852	0.47001	0.748687	-0.978285	0.0190972	1.27054	0.6927	-1.24758	0.501224	0.253342	0.37105	0.557793	0.83036	0.7026	0.619401	0.992242	0.516628	0.723863	0.572575	0.819347	0.897322	NB-ARC domain-containing disease resistance protein	RPM1,RPS3	RGH1A, putative, expressed; stripe rust resistance protein Yr10, putative, expressed			NB-ARC domain	PF00931			ADP binding	GO:0043531
[truncated: 24,292 more rows]

## Sheet: Column definition
Supplementary Table S3 - co-expressed gene groups for H. vulgare
Column names	Descriptions
Gene ID	Gene identification number
SOM Node ID	Grouped co-expressed genes per node using Self-Organizing Maps
High.Expression	Highly expressed nodes (see Methods)
[truncated: 15 more rows]
