# Supplementary material for: The fungal root endophyte Serendipita vermifera displays inter-kingdom synergistic beneficial effects with the microbiota in Arabidopsis thaliana and barley
Source: ISME J. 2021 Oct 22;16(3):876–89. doi: 10.1038/s41396-021-01138-y (PMC8857181; doi:10.1038/s41396-021-01138-y)
Supplement: Supplementary file 5 — Table S4 [file 41396_2021_1138_MOESM5_ESM.xlsx]

## Sheet: S. vermifera transcriptome
Supplementary Table S4 - S. vermifera transcriptome
Averaged read count, differential expression with adjusted p values and gene annotations for S. vermifera
JGI Protein ID	Sv.ave	Sv_Root11.ave	Sv_Root172.ave	Sv_Bs.ave	Sv_Bs_Root11.ave	Sv_Bs_Root172.ave	Sv_Root11VsSv.diff	Sv_Root172VsSv.diff	Sv_BsVsSv.diff	Sv_Bs_Root11VsSv.diff	Sv_Bs_Root172VsSv.diff	Sv_Root11VsSv_p.adj	Sv_Root172VsSv_p.adj	Sv_BsVsSv_p.adj	Sv_Bs_Root11VsSv_p.adj	Sv_Bs_Root172VsSv_p.adj	CAZymes	CAZyme secreted	Small secreted proteins	Protease secreted	Lipase secreted	InterPro ID	InterPro Description	KOG ID	KOG definition	KOG class	KOG group	ecNum	KEGG definition	KEGG pathway	KEGG class	KEGG type	GO Term ID	GO Name	GO TermType	GO Accession
5231	9.57919	9.51583	9.18381	9.78745	10.1059	9.51057	0.0295935	-0.27329	0.260436	0.612421	-0.0715046	0.959739	0.641595	0.657031	0.242919	0.902986								KOG0845	Nuclear_pore_complex,_Nup98_component_(sc_Nup145/Nup100/Nup116)	Nuclear_structure Intracellular_trafficking,_secretion,_and_vesicular_transport	CELLULAR_PROCESSES_AND_SIGNALING
5273	7.4352	8.17329	7.94093	8.30313	7.98633	7.33508	0.694832	0.429923	0.819457	1.53847	-0.000551711	0.457456	0.646204	0.381205	0.0659136	0.99953
5312	8.82438	9.16591	9.18922	7.09361	8.84423	9.08514	0.168785	0.183098	-1.46264	0.540162	0.0820468	0.84457	0.831683	0.0904219	0.483129	0.924108								KOG2992	Nucleolar_GTPase/ATPase_p130	Nuclear_structure	CELLULAR_PROCESSES_AND_SIGNALING
5334	7.47014	6.98481	6.80191	6.24953	7.34372	6.88695	-0.502162	-0.68773	-1.0083	-0.019319	-0.601613	0.483015	0.339361	0.162069	0.975954	0.402063						IPR005581 IPR011009	Fructosamine_kinase Protein_kinase-like	KOG3021	Predicted_kinase	General_function_prediction_only	POORLY_CHARACTERIZED						9573	kinase_activity	molecular_function	GO:0016301
5345	9.13871	9.24656	9.52643	7.85792	8.85791	9.93028	0.0420757	0.288006	-1.16094	-0.200527	0.715813	0.947636	0.653265	0.0710626	0.726709	0.263803								KOG1869	Splicing_coactivator_SRm160/300,_subunit_SRm300	RNA_processing_and_modification	INFORMATION_STORAGE_AND_PROCESSING	3.2.1.3	Glucan_1,4-alpha-glucosidase	Starch_and_sucrose_metabolism	Metabolism_of_Complex_Carbohydrates	METABOLIC	2745	glucan_1,4-alpha-glucosidase_activity	molecular_function	GO:0004339
5348	10.9114	10.0842	9.05381	10.8176	10.3042	9.28578	-1.0591	-1.8852	-0.40963	-0.839842	-2.09017	0.220995	0.0294925	0.635963	0.277951	0.0157903
5352	4.98072	5.94889	5.43401	6.06022	5.9426	6.71278	0.629504	-0.0430811	0.594577	0.495958	1.27771	0.530303	0.966059	0.554814	0.582172	0.202576								KOG2228	Origin_recognition_complex,_subunit_4	Replication,_recombination_and_repair	INFORMATION_STORAGE_AND_PROCESSING
5359	5.77858	5.99379	5.77137	5.95473	3.96057	4.90625	0.167746	-0.08234	0.133052	-0.474917	-0.876625	0.900682	0.951315	0.921316	0.694091	0.516716
5373	6.75476	7.19362	7.40358	6.10956	7.47969	7.41191	0.0948154	0.256186	-0.0635305	0.435539	0.295799	0.923183	0.794738	0.948592	0.620754	0.763689						IPR007133	RNA_polymerase_II-associated,_Paf1	KOG2478	Putative_RNA_polymerase_II_regulator	Transcription	INFORMATION_STORAGE_AND_PROCESSING
5422	9.09069	9.09047	9.15627	8.63498	7.05629	9.74307	-0.0158178	0.0511819	-0.472679	-1.2931	0.69368	0.983396	0.946353	0.53459	0.0578862	0.361348								KOG0161	Myosin_class_II_heavy_chain	Cytoskeleton	CELLULAR_PROCESSES_AND_SIGNALING	3.6.4.1	Myosin_ATPase	Purine_metabolism	Nucleotide_Metabolism	METABOLIC	6217	myosin_ATPase_activity	molecular_function	GO:0008570
5433	9.23286	9.24551	9.32431	9.01499	8.8888	8.83285	-0.0171387	0.0625558	-0.244176	0.0563211	-0.276078	0.979821	0.926509	0.718911	0.926014	0.683963						IPR002867 IPR002083 IPR001841 IPR008974	Zinc_finger,_C6HC-type MATH Zinc_finger,_RING-type TRAF-like	KOG1815	Predicted_E3_ubiquitin_ligase	Posttranslational_modification,_protein_turnover,_chaperones	CELLULAR_PROCESSES_AND_SIGNALING						3727 5939	protein_binding zinc_ion_binding	molecular_function	GO:0005515 GO:0008270
5456	9.61326	9.73156	9.64136	10.2993	9.57961	9.61984	0.175098	0.0601154	0.656085	0.0243113	0.0151986	0.742137	0.910174	0.21776	0.959312	0.977235
5463	6.49033	5.41368	5.66477	7.35457	4.57011	6.41969	-1.3778	-1.12494	0.535508	-0.536229	0.0322237	0.305336	0.403676	0.689608	0.65541	0.980835
5488	5.72544	5.59906	5.82568	6.5478	4.28309	5.23841	-0.171859	-0.0280368	0.591395	0.0498965	-0.56275	0.901217	0.983877	0.669276	0.967906	0.68528
5489	6.99551	7.58161	7.71519	6.86875	7.46253	7.26105	0.31902	0.421122	0.0182197	0.502881	0.0455583	0.729494	0.648508	0.984278	0.542689	0.960675								KOG1187	Serine/threonine_protein_kinase	Signal_transduction_mechanisms	CELLULAR_PROCESSES_AND_SIGNALING
5492	9.12068	9.07815	9.08485	9.62897	9.5277	9.02013	-0.227799	-0.221155	0.550707	0.352083	-0.267989	0.722777	0.730861	0.391093	0.539962	0.676661						IPR001993	Mitochondrial_substrate_carrier	KOG0761	Mitochondrial_carrier_protein_CGI-69	Energy_production_and_conversion	METABOLISM						3708 4927 9320	binding transport membrane	molecular_function biological_process cellular_component	GO:0005488 GO:0006810 GO:0016020
5509	0.330583	0.728062	1.07399	0	0	3.66582	1.04091	1.85037	-0.68482	-0.678922	6.89272	0.790535	0.636807	0.865707	0.85131	0.0687603
5514	5.16246	3.14631	3.35175	2.04766	4.33492	3.97828	-2.29243	-1.1827	-2.41098	0.67114	-1.3087	0.239684	0.543407	0.220092	0.698068	0.500886
5570	7.63205	7.51651	7.70688	6.94606	5.36976	7.70429	-0.119973	0.0778901	-0.496567	-0.143179	0.144021	0.920024	0.948066	0.678204	0.893522	0.90409						IPR000156	Ran_Binding_Protein_1	KOG0866	Ran-binding_protein_RANBP3	Intracellular_trafficking,_secretion,_and_vesicular_transport	CELLULAR_PROCESSES_AND_SIGNALING						21330	intracellular_transport	biological_process	GO:0046907
5577	9.23661	9.13691	8.94851	8.86441	9.23296	9.20322	-0.103988	-0.303662	-0.329099	0.265111	-0.0511946	0.863818	0.617089	0.587855	0.625105	0.93275						IPR000340 IPR005135 IPR000387	Protein-tyrosine_phosphatase,_dual_specificity Endonuclease/exonuclease/phosphatase Protein-tyrosine_phosphatase	KOG1294	Apurinic/apyrimidinic_endonuclease_and_related_enzymes	Replication,_recombination_and_repair	INFORMATION_STORAGE_AND_PROCESSING	4.2.99.18	DNA-(apurinic_or_apyrimidinic_site)_lyase				4604 5817 9582 9988 2362	protein_amino_acid_dephosphorylation protein_tyrosine/serine/threonine_phosphatase_activity dephosphorylation phosphoric_monoester_hydrolase_activity DNA-(apurinic_or_apyrimidinic_site)_lyase_activity	biological_process molecular_function	GO:0006470 GO:0008138 GO:0016311 GO:0016791 GO:0003906
5579	8.09262	7.98155	8.08813	7.91654	8.2215	8.42408	-0.127303	-0.0290949	-0.204329	0.166322	0.317739	0.811974	0.95678	0.703633	0.728694	0.552804						IPR011009	Protein_kinase-like
5587	8.97301	9.17016	9.19194	8.8428	7.886	9.8019	0.108017	0.13004	-0.208936	-0.805436	0.825822	0.872183	0.846575	0.755992	0.180958	0.218611						IPR003738	Protein_of_unknown_function_DUF159	KOG2618	Uncharacterized_conserved_protein	Function_unknown	POORLY_CHARACTERIZED
5593	5.14325	6.87768	7.16897	7.51372	7.40525	7.17843	0.789439	1.08288	1.51617	1.39487	1.09087	0.42048	0.269828	0.121836	0.11188	0.26588						IPR001789 IPR004358 IPR003594 IPR005467 IPR009082 IPR011006	Signal_transduction_response_regulator,_receiver_region Signal_transduction_histidine_kinase-related_protein,_C-terminal ATP-binding_region,_ATPase-like Signal_transduction_histidine_kinase,_core Signal_transduction_histidine_kinase,_homodimeric CheY-like	KOG0519	Sensory_transduction_histidine_kinase	Signal_transduction_mechanisms	CELLULAR_PROCESSES_AND_SIGNALING						155 157 4504 3736 9581 9970 154 3044 5250 10446 3228	two-component_response_regulator_activity two-component_signal_transduction_system_(phosphorelay) regulation_of_transcription,_DNA-dependent ATP_binding phosphorylation transferase_activity,_transferring_phosphorus-containing_groups two-component_sensor_activity protein_histidine_kinase_activity signal_transduction peptidyl-histidine_phosphorylation signal_transducer_activity	molecular_function biological_process	GO:0000156 GO:0000160 GO:0006355 GO:0005524 GO:0016310 GO:0016772 GO:0000155 GO:0004673 GO:0007165 GO:0018106 GO:0004871
5615	6.82408	8.22156	8.24546	7.30031	7.9126	9.00583	1.1364	1.13633	0.369068	1.42938	1.93053	0.232975	0.233452	0.699127	0.093743	0.0427011						IPR001327 IPR013027	Pyridine_nucleotide-disulphide_oxidoreductase,_NAD-binding_region FAD-dependent_pyridine_nucleotide-disulphide_oxidoreductase	KOG2495	NADH-dehydrogenase_(ubiquinone)	Energy_production_and_conversion	METABOLISM	1.6.99.3	NADH_dehydrogenase				9710 23919 2407	oxidoreductase_activity FAD_binding NADH_dehydrogenase_activity	molecular_function	GO:0016491 GO:0050660 GO:0003954
5619	6.10015	6.5527	6.64009	6.36544	6.90392	6.29578	0.502293	0.525309	0.465343	1.05468	0.244389	0.563676	0.547371	0.593961	0.175866	0.779495
5703	10.4866	9.98921	10.0658	10.1945	9.90935	10.3703	-0.512564	-0.421489	-0.304499	-0.518327	-0.112476	0.225822	0.319889	0.472196	0.171363	0.790444								KOG4210	Nuclear_localization_sequence_binding_protein	Transcription	INFORMATION_STORAGE_AND_PROCESSING
5705	5.93631	6.21153	6.241	5.70272	4.00343	6.23162	0.0919204	0.0204234	-0.496239	-0.690185	0.000877416	0.94594	0.988005	0.715292	0.570732	0.999484						IPR002625	Smr_protein/MutS2_C-terminal	KOG2401	Predicted_MutS-related_protein_involved_in_mismatch_repair	Replication,_recombination_and_repair	INFORMATION_STORAGE_AND_PROCESSING	3.-.-.-	Hydrolases				2377 19323 24583	GPI-anchor_transamidase_activity cyanophycinase_activity regulation_of_hydrolase_activity	molecular_function biological_process	GO:0003923 GO:0043859 GO:0051336
5717	6.42418	5.82592	5.951	3.14988	4.5225	6.91357	-1.00221	-0.877913	-1.53385	-0.617847	0.0945256	0.540118	0.592059	0.350028	0.672985	0.953888						IPR011545 IPR001650 IPR014001 IPR014021	DNA/RNA_helicase,_DEAD/DEAH_box_type,_N-terminal DNA/RNA_helicase,_C-terminal DEAD-like_helicase,_N-terminal Helicase,_superfamily_1_and_2,_ATP-binding	KOG0354	DEAD-box_like_helicase	General_function_prediction_only	POORLY_CHARACTERIZED	3.1.26.-	Endoribonucleases_producing_5'-phosphomonoesters				2175 2792 3736 5716 9670	nucleic_acid_binding helicase_activity ATP_binding ATP-dependent_helicase_activity bidentate_ribonuclease_III_activity	molecular_function	GO:0003676 GO:0004386 GO:0005524 GO:0008026 GO:0016443
5749	6.26047	5.88021	4.67796	2.42346	5.24755	7.75886	-0.118511	-1.74121	-2.77122	0.81242	1.20362	0.94169	0.285805	0.0917945	0.575035	0.457263	AA9	AA9				IPR005103	Glycoside_hydrolase,_family_61	KOG4157	beta-1,6-N-acetylglucosaminyltransferase,_contains_WSC_domain	Carbohydrate_transport_and_metabolism Posttranslational_modification,_protein_turnover,_chaperones	METABOLISM CELLULAR_PROCESSES_AND_SIGNALING
5783	5.97494	4.56523	5.4319	5.95901	4.7417	6.50334	-1.57136	-1.01666	-0.486796	0.130411	-0.0612733	0.2945	0.498072	0.745118	0.92233	0.967315						IPR000467	D111/G-patch	KOG1994	Predicted_RNA_binding_protein,_contains_G-patch_and_Zn-finger_domains	RNA_processing_and_modification	INFORMATION_STORAGE_AND_PROCESSING						2175 3827	nucleic_acid_binding intracellular	molecular_function cellular_component	GO:0003676 GO:0005622
5839	0.714516	4.52614	1.34663	6.18846	2.04504	4.8409	4.27493	1.15674	6.12592	4.31936	4.63682	0.094469	0.661365	0.0164217	0.0617393	0.0697819
5868	0.79955	3.72507	3.74425	0	3.81916	4.44116	3.11767	3.37303	-2.8469	4.67389	4.20955	0.204872	0.171154	0.316364	0.0347664	0.0864651						IPR001810	Cyclin-like_F-box
5886	7.96969	8.05015	8.16293	7.55853	4.64933	7.94819	0.0969191	0.189433	-0.409187	-1.58855	-0.0227958	0.927332	0.85863	0.700653	0.0961118	0.982897						IPR007275	YT521-B-like_protein	KOG1901	Uncharacterized_high-glucose-regulated_protein	General_function_prediction_only	POORLY_CHARACTERIZED	2.3.1.48	Histone_acetyltransferase				2802	histone_acetyltransferase_activity	molecular_function	GO:0004402
5901	3.46701	3.53884	3.49421	0	5.12628	3.30917	0.0109002	-1.16589	-8.38187	1.09693	-0.453439	0.997765	0.764702	0.0433495	0.752621	0.907264	GT20					IPR001830	Glycosyl_transferase,_family_20	KOG1050	Trehalose-6-phosphate_synthase_component_TPS1_and_related_subunits	Carbohydrate_transport_and_metabolism	METABOLISM	2.4.1.15	Alpha,alpha-trehalose-phosphate_synthase_(UDP-forming)	Starch_and_sucrose_metabolism	Metabolism_of_Complex_Carbohydrates	METABOLIC	2290 4160 2291	catalytic_activity trehalose_biosynthetic_process alpha,alpha-trehalose-phosphate_synthase_(UDP-forming)_activity	molecular_function biological_process	GO:0003824 GO:0005992 GO:0003825
5903	7.08782	6.64044	6.85905	3.74662	5.52538	7.71098	-0.748864	-0.445969	-0.927388	0.324712	0.425663	0.643173	0.782761	0.566624	0.822259	0.792203						IPR000506 IPR013116 IPR016207 IPR013023 IPR008927 IPR016040	Acetohydroxy_acid_isomeroreductase_C-terminal Acetohydroxy_acid_isomeroreductase,_catalytic Ketol-acid_reductoisomerase,_fungi Acetohydroxy_acid_isomeroreductase 6-phosphogluconate_dehydrogenase,_C-terminal-like NAD(P)-binding					1.1.1.86	Ketol-acid_reductoisomerase	Valine,_leucine_and_isoleucine_biosynthesis Pantothenate_and_CoA_biosynthesis	Amino_Acid_Metabolism Metabolism_of_Cofactors_and_Vitamins	METABOLIC	2849 6691 9710 2290 3708 5830	ketol-acid_reductoisomerase_activity branched_chain_family_amino_acid_biosynthetic_process oxidoreductase_activity catalytic_activity binding metabolic_process	molecular_function biological_process	GO:0004455 GO:0009082 GO:0016491 GO:0003824 GO:0005488 GO:0008152
5909	1.36917	3.12841	4.37245	0	1.34566	4.30233	0.586254	2.42487	-4.7638	-0.0608247	1.85684	0.849786	0.432397	0.161509	0.982594	0.547886			Unknown					KOG3544	Collagens_(type_IV_and_type_XIII),_and_related_proteins	Extracellular_structures	CELLULAR_PROCESSES_AND_SIGNALING
5912	9.6436	9.62945	9.72471	9.41888	9.88173	9.81419	-0.0239136	0.0713266	-0.233673	0.231324	0.17842	0.945234	0.838049	0.50352	0.458211	0.608615						IPR001849	Pleckstrin-like	KOG3740	Uncharacterized_conserved_protein	Function_unknown	POORLY_CHARACTERIZED	2.3.1.48	Histone_acetyltransferase				2802	histone_acetyltransferase_activity	molecular_function	GO:0004402
5914	5.42197	4.72105	4.60591	7.66812	4.4672	5.23205	-1.37182	-1.60289	1.57819	-0.0540961	-0.601669	0.363698	0.291254	0.29406	0.967999	0.690106			Cytochrome c oxidase assembly protein CtaG/Cox11			IPR007533	Cytochrome_c_oxidase_assembly_protein_CtaG/Cox11	KOG2540	Cytochrome_oxidase_assembly_factor_COX11	Posttranslational_modification,_protein_turnover,_chaperones	CELLULAR_PROCESSES_AND_SIGNALING						3722	copper_ion_binding	molecular_function	GO:0005507
5923	7.97751	7.48819	7.55809	8.09763	4.92751	6.88098	-0.57062	-0.499569	0.093715	-1.21395	-1.18184	0.615888	0.66084	0.934339	0.233727	0.299641
5952	8.02777	7.78403	7.6095	7.48544	5.99529	7.53515	-0.27822	-0.419248	-0.552838	-0.902182	-0.52637	0.772016	0.662926	0.565485	0.294663	0.584037						IPR002075	Nuclear_transport_factor_2	KOG1869	Splicing_coactivator_SRm160/300,_subunit_SRm300	RNA_processing_and_modification	INFORMATION_STORAGE_AND_PROCESSING						3827 4927	intracellular transport	cellular_component biological_process	GO:0005622 GO:0006810
5977	4.50166	2.84568	4.42462	0	0	1.84899	-2.00303	-0.472503	-7.16684	-7.16095	-2.2495	0.440244	0.855147	0.0152271	0.0056774	0.388485								KOG3598	Thyroid_hormone_receptor-associated_protein_complex,_subunit_TRAP230	Transcription	INFORMATION_STORAGE_AND_PROCESSING
5990	8.15553	8.42737	8.54409	8.74448	9.19452	7.40675	0.218279	0.369542	0.533984	1.1617	-0.73062	0.719742	0.544226	0.38053	0.0327661	0.232002			Unknown
5999	8.30373	8.09787	8.28569	7.66857	6.73751	8.10032	-0.146974	0.0133285	-0.580053	-0.940136	-0.203014	0.855995	0.986884	0.47489	0.195721	0.802248
6039	7.80143	8.67278	8.42978	7.84105	9.05028	9.56443	0.200203	0.0217894	-0.813349	0.85589	0.908629	0.836093	0.98205	0.401498	0.322778	0.347687	GH31					IPR000322 IPR017853	Glycoside_hydrolase,_family_31 Glycoside_hydrolase,_catalytic_core	KOG1066	Glucosidase_II_catalytic_(alpha)_subunit_and_related_enzymes,_glycosyl_hydrolase_family_31	Carbohydrate_transport_and_metabolism Cell_wall/membrane/envelope_biogenesis Posttranslational_modification,_protein_turnover,_chaperones	METABOLISM CELLULAR_PROCESSES_AND_SIGNALING	3.2.1.20	Alpha-glucosidase	Galactose_metabolism Starch_and_sucrose_metabolism	Carbohydrate_Metabolism Metabolism_of_Complex_Carbohydrates	METABOLIC	2933 4143 2937	hydrolase_activity,_hydrolyzing_O-glycosyl_compounds carbohydrate_metabolic_process alpha-glucosidase_activity	molecular_function biological_process	GO:0004553 GO:0005975 GO:0004558
6047	8.53156	8.10014	8.43084	9.01204	8.91338	8.47583	-0.469272	-0.132647	0.540948	0.472362	-0.0921115	0.402417	0.813214	0.334122	0.345855	0.869511
6068	5.92875	4.83794	6.29125	0	4.22341	5.83799	-0.962997	0.152752	-8.46329	-0.184829	-0.269938	0.539888	0.922491	6.9999e-05	0.89533	0.863518
6069	6.07724	6.23652	6.38733	7.21368	6.14435	6.34639	0.15172	0.500114	1.19192	0.130539	0.267049	0.845306	0.52141	0.124794	0.851904	0.731933
6077	2.18003	2.68252	3.63334	0	3.44397	0	0.170653	1.27	-4.8851	2.30862	-5.08428	0.952975	0.660435	0.128924	0.371168	0.114045
6096	5.82186	4.62894	5.68741	6.11307	1.48854	5.30695	-1.3358	-0.461738	0.0174982	-3.26471	-0.616558	0.383813	0.76336	0.990881	0.020083	0.687508
6097	7.1476	7.14159	7.36973	5.3038	5.06854	7.20893	-0.249916	-0.0463187	-2.15412	-0.372493	-0.221175	0.834886	0.969213	0.0749166	0.728658	0.853745
6128	8.66232	8.27792	8.08263	8.36321	8.40902	7.63584	-0.381582	-0.588121	-0.362441	-0.201206	-1.07851	0.52225	0.325563	0.544126	0.706368	0.0716469
6141	6.29654	6.44525	6.52974	3.13705	6.67038	5.99774	0.13634	0.222898	-1.05053	0.510008	-0.0215669	0.913927	0.859979	0.408256	0.651527	0.98638								KOG2992	Nucleolar_GTPase/ATPase_p130	Nuclear_structure	CELLULAR_PROCESSES_AND_SIGNALING
6149	6.07797	4.83445	3.12907	6.71718	5.23186	5.53939	-0.561132	-3.11956	0.546733	1.1478	-0.244559	0.706443	0.0419138	0.713447	0.388426	0.869678
6159	8.44936	8.08718	8.24896	6.87997	8.15253	8.49291	-0.33956	-0.209586	-1.58417	-0.218134	0.0336878	0.517436	0.690342	0.00288205	0.642734	0.948822								KOG4817	Unnamed_protein	no_description	UNDEFINED	2.3.1.48	Histone_acetyltransferase				2802	histone_acetyltransferase_activity	molecular_function	GO:0004402
6173	2.6558	4.80437	2.13248	2.17684	1.47055	2.22185	0.718309	-0.906749	-0.80391	-1.31079	-0.699567	0.827895	0.784828	0.808581	0.659254	0.832851
6196	5.13122	5.99051	5.63194	6.6095	4.45977	6.64836	0.634193	0.463321	1.22954	0.763884	1.25441	0.643972	0.73637	0.370409	0.534461	0.36057
6198	5.56393	5.04037	5.429	4.88869	2.00816	5.61332	-0.684425	-0.115859	-0.0410785	-1.25379	-0.0964518	0.695221	0.947162	0.981245	0.424376	0.955964
6218	10.0275	9.81186	9.92301	9.72824	10.0107	10.2018	-0.220566	-0.109832	-0.184128	0.0453557	0.17465	0.634024	0.812827	0.691391	0.912904	0.706246
6228	6.09876	6.6669	6.37089	3.02525	4.57412	7.17955	0.604188	0.274545	-1.06182	0.1861	1.11524	0.691466	0.857145	0.488229	0.891487	0.463835			Cytochrome domain of cellobiose dehydrogenase; DOMON domain			IPR005018 IPR008960	DOMON_related Carbohydrate-binding_family_9/cellobiose_dehydrogenase,_cytochrome										2290 9351 13135	catalytic_activity carbohydrate_catabolic_process carbohydrate_binding	molecular_function biological_process	GO:0003824 GO:0016052 GO:0030246
6262	5.25436	6.64036	6.58811	8.35781	6.80993	7.16666	1.14937	1.08697	2.87519	1.52175	1.70968	0.16441	0.190475	0.000488814	0.0401822	0.0385999
6263	0	0.290842	0.748506	0	2.22238	1.92466	12.6458	14.3933	0	19.6651	17.3413	0.0147279	0.00491787	1	1.19656e-05	0.000522575
6268	11.0358	10.9211	10.9691	10.1298	10.4847	10.3319	-0.121322	-0.0723056	-0.915253	-0.55323	-0.714955	0.707016	0.822969	0.00470877	0.0558057	0.0270663						IPR014830	Glycolipid_transfer_protein,_GLTP	KOG3221	Glycolipid_transfer_protein	Carbohydrate_transport_and_metabolism	METABOLISM						3930 10248 21262 25106	cytoplasm glycolipid_transporter_activity glycolipid_transport glycolipid_binding	cellular_component molecular_function biological_process	GO:0005737 GO:0017089 GO:0046836 GO:0051861
6277	6.79591	6.17202	5.91019	7.00153	6.44491	6.61294	-1.03897	-1.29827	-0.167746	-0.667462	-0.504349	0.25682	0.15916	0.85467	0.415952	0.582001						IPR001356 IPR009057	Homeobox Homeodomain-like	KOG0490	Transcription_factor,_contains_HOX_domain	General_function_prediction_only	POORLY_CHARACTERIZED						2196 3838 4504 19030	transcription_factor_activity nucleus regulation_of_transcription,_DNA-dependent sequence-specific_DNA_binding	molecular_function cellular_component biological_process	GO:0003700 GO:0005634 GO:0006355 GO:0043565
6314	10.1942	9.57812	9.93831	9.58112	10.1266	9.95288	-0.606331	-0.218597	-0.621782	0.155638	-0.199497	0.271499	0.691942	0.259962	0.752323	0.717537								KOG1216	von_Willebrand_factor_and_related_coagulation_proteins	Extracellular_structures Defense_mechanisms	CELLULAR_PROCESSES_AND_SIGNALING
6316	7.55848	8.14329	8.3895	8.05468	7.38934	8.43305	0.314002	0.560912	0.236774	0.502783	0.6097	0.732327	0.541514	0.796701	0.54065	0.506718								KOG2146	Splicing_coactivator_SRm160/300,_subunit_SRm160_(contains_PWI_domain)	RNA_processing_and_modification General_function_prediction_only	INFORMATION_STORAGE_AND_PROCESSING POORLY_CHARACTERIZED
6355	7.09082	7.12829	7.27177	7.63125	7.55361	6.51905	0.042992	0.211773	0.589902	0.615621	-0.529845	0.950739	0.761578	0.396974	0.323107	0.449047						IPR000361 IPR016092	HesB/YadR/YfhF-like HesB/YadR/YfhF	KOG1120	Fe-S_cluster_biosynthesis_protein_ISA1_(contains_a_HesB-like_domain)	Inorganic_ion_transport_and_metabolism	METABOLISM						3530 9506 24783	structural_molecule_activity iron-sulfur_cluster_assembly iron-sulfur_cluster_binding	molecular_function biological_process	GO:0005198 GO:0016226 GO:0051536
6365	5.73585	5.81467	5.31502	3.49745	3.89852	5.32441	0.0602948	-0.47831	-0.660857	-0.420246	-0.4366	0.969188	0.760214	0.673389	0.764117	0.78026						IPR004046 IPR004045 IPR010987 IPR012336	Glutathione_S-transferase,_C-terminal Glutathione_S-transferase,_N-terminal Glutathione_S-transferase,_C-terminal-like Thioredoxin-like_fold	KOG0867	Glutathione_S-transferase	Posttranslational_modification,_protein_turnover,_chaperones	CELLULAR_PROCESSES_AND_SIGNALING	2.5.1.18	Glutathione_transferase	Glutathione_metabolism	Metabolism_of_Other_Amino_Acids	METABOLIC	2770	glutathione_transferase_activity	molecular_function	GO:0004364
6370	8.90596	8.90205	8.8155	8.40513	8.92574	8.54357	-0.0184817	-0.108175	-0.519684	0.0142156	-0.380129	0.963825	0.791448	0.204884	0.968971	0.352672						IPR002885	Pentatricopeptide_repeat	KOG4197	FOG:_PPR_repeat	General_function_prediction_only	POORLY_CHARACTERIZED
6373	7.50986	7.81932	7.3943	6.52967	7.46098	7.72162	0.20194	-0.315657	-0.897555	0.473594	0.0162695	0.834087	0.743943	0.35376	0.58311	0.986549								KOG4297	C-type_lectin	Signal_transduction_mechanisms Defense_mechanisms	CELLULAR_PROCESSES_AND_SIGNALING
6402	7.16367	6.95779	6.85732	5.9529	6.18066	7.12569	-0.218055	-0.317723	-1.2408	0.0439044	-0.0583967	0.825955	0.749296	0.213947	0.960564	0.953079								KOG1164	Casein_kinase_(serine/threonine/tyrosine_protein_kinase)	Signal_transduction_mechanisms	CELLULAR_PROCESSES_AND_SIGNALING
6426	4.733	5.56622	5.91753	3.51979	4.0787	6.042	-0.864548	-0.619927	-0.488405	-0.981944	-0.488392	0.663556	0.755311	0.805976	0.581122	0.80592						IPR000086 IPR015797	NUDIX_hydrolase,_core NUDIX	KOG0648	Predicted_NUDIX_hydrolase_FGF-2_and_related_proteins	Signal_transduction_mechanisms	CELLULAR_PROCESSES_AND_SIGNALING						9985	hydrolase_activity	molecular_function	GO:0016787
6440	6.98137	7.85347	7.96593	7.39174	5.67676	7.62672	0.505391	0.609799	0.202887	-0.340842	0.345836	0.643757	0.57717	0.852914	0.727932	0.75184								KOG4760	Uncharacterized_conserved_protein	Function_unknown	POORLY_CHARACTERIZED
6444	5.63809	2.33632	3.60045	3.05175	2.13401	5.37481	-3.14123	-2.44813	-0.846444	-1.1269	-0.42643	0.152253	0.265046	0.697706	0.563313	0.844661						IPR002048	Calcium-binding_EF-hand	KOG2301	Voltage-gated_Ca2+_channels,_alpha1_subunits	Inorganic_ion_transport_and_metabolism Signal_transduction_mechanisms	METABOLISM CELLULAR_PROCESSES_AND_SIGNALING						3724	calcium_ion_binding	molecular_function	GO:0005509
6466	5.48262	5.90859	5.21537	5.32365	1.73255	5.55952	0.406556	0.0139286	-0.0288769	-1.88188	0.43242	0.801955	0.993164	0.985826	0.200427	0.789832
6468	6.49996	4.7449	5.14472	6.77899	6.95997	5.71592	-1.83666	-1.59766	-0.0294134	0.161847	-0.954663	0.0584019	0.101676	0.975672	0.851081	0.324
6477	3.61542	5.68128	5.24301	0	1.48854	5.14064	0.955716	0.45501	-7.13865	-1.97697	0.291947	0.665357	0.837171	0.00677607	0.323548	0.895058						IPR007913	Protein_of_unknown_function_UPF0187
6480	4.77762	7.82417	7.7474	6.15583	8.37672	6.73469	2.13522	2.10796	0.844527	2.6842	1.5118	0.0427459	0.0457122	0.424866	0.00445489	0.152084						IPR000719 IPR017442 IPR000961 IPR001245 IPR002290 IPR017441 IPR008271 IPR000269 IPR011009	Protein_kinase,_core Serine/threonine_protein_kinase-related Protein_kinase,_C-terminal Tyrosine_protein_kinase Serine/threonine_protein_kinase Protein_kinase_ATP_binding,_conserved_site Serine/threonine_protein_kinase,_active_site Copper_amine_oxidase Protein_kinase-like	KOG0616	cAMP-dependent_protein_kinase_catalytic_subunit_(PKA)	Signal_transduction_mechanisms	CELLULAR_PROCESSES_AND_SIGNALING						3722 5811 6905 22442 3043 3736 4602 3045 3079 3058 4123	copper_ion_binding amine_oxidase_activity amine_metabolic_process quinone_binding protein_kinase_activity ATP_binding protein_amino_acid_phosphorylation protein_serine/threonine_kinase_activity protein-tyrosine_kinase_activity cAMP-dependent_protein_kinase_activity cAMP-dependent_protein_kinase_complex	molecular_function biological_process cellular_component	GO:0005507 GO:0008131 GO:0009308 GO:0048038 GO:0004672 GO:0005524 GO:0006468 GO:0004674 GO:0004713 GO:0004691 GO:0005952
6489	2.73002	0.290842	1.07399	1.39632	2.19053	0.541274	-6.38512	-4.45733	-3.0675	0.318158	-5.58731	0.0676831	0.186012	0.348478	0.911989	0.108875						IPR016035	Acyl_transferase/acyl_hydrolase/lysophospholipase										5830	metabolic_process	biological_process	GO:0008152
6492	8.0451	7.7846	7.85448	6.92907	4.50746	7.86543	-0.382186	-0.309712	-0.971337	-1.43153	-0.270407	0.746397	0.79343	0.41193	0.17668	0.819084						IPR004813 IPR004648	Oligopeptide_transporter_OPT_superfamily Tetrapeptide_transporter,_OPT1/isp4	KOG2262	Sexual_differentiation_process_protein_ISP4	Signal_transduction_mechanisms	CELLULAR_PROCESSES_AND_SIGNALING
6496	1.32816	1.08113	0.748506	0	1.56961	3.57846	-1.49517	-2.5781	-4.62866	0.768768	1.22058	0.753061	0.595317	0.347479	0.855705	0.795947
6506	10.1321	10.0846	10.2481	9.53023	10.1618	10.2732	-0.09015	0.0512015	-0.615168	-0.00749415	0.109411	0.845737	0.912091	0.185203	0.985585	0.8134								KOG1216	von_Willebrand_factor_and_related_coagulation_proteins	Extracellular_structures Defense_mechanisms	CELLULAR_PROCESSES_AND_SIGNALING	3.2.1.3	Glucan_1,4-alpha-glucosidase	Starch_and_sucrose_metabolism	Metabolism_of_Complex_Carbohydrates	METABOLIC	2745	glucan_1,4-alpha-glucosidase_activity	molecular_function	GO:0004339
6517	7.51663	6.86299	6.88864	7.76864	6.59242	6.49262	-0.665909	-0.647563	0.361068	-0.65145	-0.988326	0.400487	0.415266	0.648212	0.359048	0.213816						IPR006175 IPR006056 IPR013813	Endoribonuclease_L-PSP YjgF-like_protein Endoribonuclease_L-PSP/chorismate_mutase-like	KOG2317	Putative_translation_initiation_inhibitor_UK114/IBM1	Translation,_ribosomal_structure_and_biogenesis	INFORMATION_STORAGE_AND_PROCESSING
6557	8.84878	8.51055	8.40047	8.58024	7.95808	8.35205	-0.467903	-0.5681	-0.397566	-1.01643	-0.619579	0.373521	0.281448	0.450507	0.0313905	0.239617						IPR015847	Exoribonuclease,_phosphorolytic_domain_2										171 2216 4541	3'-5'-exoribonuclease_activity RNA_binding RNA_processing	molecular_function biological_process	GO:0000175 GO:0003723 GO:0006396
6559	1.31895	1.56167	0.748506	2.99636	2.2732	0.541274	-1.28556	-2.64781	2.69403	2.94516	-3.19967	0.716955	0.472798	0.441739	0.347521	0.393287
6562	1.22839	1.66291	1.43335	3.11068	2.21842	2.02867	-0.562339	-0.949806	3.22179	3.07971	0.985013	0.868311	0.782528	0.337332	0.305982	0.770214
6586	9.10497	8.85472	9.09576	8.67015	9.05841	9.02041	-0.282399	-0.0402916	-0.463889	0.39206	-0.115849	0.671019	0.951719	0.486017	0.509766	0.861738						IPR002048 IPR000449 IPR013182 IPR000261 IPR015940 IPR009060	Calcium-binding_EF-hand Ubiquitin-associated/translation_elongation_factor_EF1B,_N-terminal Protein_of_unknown_function_DUF1720 EPS15_homology_(EH) Ubiquitin-associated/translation_elongation_factor_EF1B,_N-terminal,_eukaryote UBA-like	KOG0998	Synaptic_vesicle_protein_EHS-1_and_related_EH_domain_proteins	Signal_transduction_mechanisms Intracellular_trafficking,_secretion,_and_vesicular_transport	CELLULAR_PROCESSES_AND_SIGNALING	3.1.13.4	Poly(A)-specific_ribonuclease				3724 2925	calcium_ion_binding poly(A)-specific_ribonuclease_activity	molecular_function	GO:0005509 GO:0004535
6589	7.67878	8.09369	8.20171	6.63277	7.07799	7.96104	0.40828	0.473508	-0.984407	-0.345109	0.19439	0.601429	0.545213	0.210906	0.622724	0.803847						IPR000719 IPR017442 IPR001245 IPR002290 IPR017441 IPR008271 IPR011009	Protein_kinase,_core Serine/threonine_protein_kinase-related Tyrosine_protein_kinase Serine/threonine_protein_kinase Protein_kinase_ATP_binding,_conserved_site Serine/threonine_protein_kinase,_active_site Protein_kinase-like	KOG0582	Ste20-like_serine/threonine_protein_kinase	Signal_transduction_mechanisms	CELLULAR_PROCESSES_AND_SIGNALING						3043 3736 4602 3079 3045 3046 3047 3048 3049 3050 3051 3057 3061 3062 3063 3065 3067 3068 3070 3071 3072 3074 3076 3077 3084 6004 6005 6015 6196 10102 10103 11472 12154 17037	protein_kinase_activity ATP_binding protein_amino_acid_phosphorylation protein-tyrosine_kinase_activity protein_serine/threonine_kinase_activity transmembrane_receptor_protein_serine/threonine_kinase_activity 3-phosphoinositide-dependent_protein_kinase_activity DNA-dependent_protein_kinase_activity AMP-activated_protein_kinase_activity casein_kinase_activity casein_kinase_I_activity cyclic_nucleo…	molecular_function biological_process	GO:0004672 GO:0005524 GO:0006468 GO:0004713 GO:0004674 GO:0004675 GO:0004676 GO:0004677 GO:0004679 GO:0004680 GO:0004681 GO:0004690 GO:0004694 GO:0004695 GO:0004696 GO:0004698 GO:0004700 GO:0004702 GO:0004704 GO:0004705 GO:0004706 GO:0004708 GO:0004710 GO:0004711 GO:0004718 GO:0008338 GO:0008339 GO:0008349 GO:0008545 GO:0016908 GO:0016909 GO:0019199 GO:0019912 GO:0034211
6604	9.05874	8.4718	7.95664	9.5627	7.7451	8.78654	-0.655665	-1.19988	0.424986	-1.21953	-0.334129	0.299427	0.0585304	0.501001	0.0314428	0.597081						IPR004045 IPR012336	Glutathione_S-transferase,_N-terminal Thioredoxin-like_fold	KOG0867	Glutathione_S-transferase	Posttranslational_modification,_protein_turnover,_chaperones	CELLULAR_PROCESSES_AND_SIGNALING
6621	5.98218	2.94316	2.89031	5.24354	4.87197	2.87121	-3.72703	-3.58834	-1.23853	0.270256	-1.76496	0.0366489	0.0463028	0.48244	0.863512	0.317423						IPR000719 IPR017442 IPR001245 IPR002290 IPR011009	Protein_kinase,_core Serine/threonine_protein_kinase-related Tyrosine_protein_kinase Serine/threonine_protein_kinase Protein_kinase-like	KOG0581	Mitogen-activated_protein_kinase_kinase_(MAP2K)	Signal_transduction_mechanisms	CELLULAR_PROCESSES_AND_SIGNALING						3043 3736 4602 3079 3045	protein_kinase_activity ATP_binding protein_amino_acid_phosphorylation protein-tyrosine_kinase_activity protein_serine/threonine_kinase_activity	molecular_function biological_process	GO:0004672 GO:0005524 GO:0006468 GO:0004713 GO:0004674
6648	3.77732	1.59424	1.89558	5.53647	0	3.42538	-3.69569	-3.32705	1.27445	-7.30359	-0.209482	0.0845869	0.124494	0.540019	0.000900422	0.919965								KOG1015	Transcription_regulator_XNP/ATRX,_DEAD-box_superfamily	Transcription	INFORMATION_STORAGE_AND_PROCESSING
6658	6.16846	6.34386	6.73005	6.13735	5.07753	6.90934	0.186249	0.528183	0.0783568	1.04253	0.749695	0.887206	0.6878	0.952508	0.374771	0.568016								KOG1187	Serine/threonine_protein_kinase	Signal_transduction_mechanisms	CELLULAR_PROCESSES_AND_SIGNALING
6668	7.32379	8.13189	8.17222	8.22917	8.28581	8.02053	0.76679	0.808869	0.944751	1.7976	0.741631	0.378711	0.353687	0.27849	0.0210598	0.39491								KOG1187	Serine/threonine_protein_kinase	Signal_transduction_mechanisms	CELLULAR_PROCESSES_AND_SIGNALING
6675	8.26332	7.82639	8.31011	8.06433	8.5129	8.24837	-0.347777	0.0417448	-0.204101	0.307666	0.0248694	0.520439	0.93862	0.706762	0.525173	0.963365
6676	7.27433	7.09057	7.15997	6.80355	6.26597	7.43195	-0.274889	-0.205399	-0.326702	-0.678898	0.144598	0.752846	0.814416	0.708914	0.386291	0.868475			Unknown
6697	2.89425	3.59597	1.43335	0	0	0	0.175534	-2.9162	-6.28377	-6.27789	-6.48295	0.964792	0.471036	0.136991	0.0935508	0.124973			Unknown					KOG4701	Chitinase	Cell_wall/membrane/envelope_biogenesis	CELLULAR_PROCESSES_AND_SIGNALING
6720	2.08923	3.02734	3.4899	1.55409	3.82573	3.39279	1.68243	2.0576	-0.537278	2.70394	1.07148	0.491754	0.401015	0.829812	0.217314	0.6627
6725	4.97443	2.06	4.40225	0	2.02	5.21177	-1.91622	-0.611068	-7.28489	-0.499737	0.227106	0.427615	0.799904	0.00924115	0.816557	0.924731
6843	11.3276	11.4552	11.4251	11.8646	12.07	11.3775	0.11375	0.080308	0.508528	0.747411	0.0331684	0.765974	0.833674	0.183406	0.0287962	0.930868
6857	6.33002	6.75484	6.80042	7.9	4.54738	7.28767	0.406533	0.39725	1.55441	0.13014	0.895569	0.730288	0.73667	0.187216	0.902025	0.447612						IPR003089 IPR000073 IPR008262	Alpha/beta_hydrolase Alpha/beta_hydrolase_fold-1 Lipase,_active_site	KOG4178	Soluble_epoxide_hydrolase	Lipid_transport_and_metabolism	METABOLISM						9985 2290	hydrolase_activity catalytic_activity	molecular_function	GO:0016787 GO:0003824
6867	9.12682	8.62779	8.70205	9.00363	9.13166	9.74038	-0.539375	-0.472966	-0.16451	-0.017104	0.567284	0.212759	0.276143	0.704307	0.964789	0.189349						IPR003959 IPR014851 IPR003593 IPR003960	AAA_ATPase,_core BCS1_N_terminal AAA+_ATPase,_core AAA_ATPase,_conserved_site	KOG0743	AAA+-type_ATPase	Posttranslational_modification,_protein_turnover,_chaperones	CELLULAR_PROCESSES_AND_SIGNALING						162 10269 3736	nucleotide_binding nucleoside-triphosphatase_activity ATP_binding	molecular_function	GO:0000166 GO:0017111 GO:0005524
6878	6.43571	6.83952	7.26957	0.958785	6.64289	7.022	0.311223	0.591838	-6.45023	0.171441	0.378822	0.744247	0.535585	2.25867e-06	0.841159	0.691627						IPR006671 IPR006670 IPR011028	Cyclin,_N-terminal Cyclin Cyclin-like	KOG0653	Cyclin_B_and_related_kinase-activating_proteins	Cell_cycle_control,_cell_division,_chromosome_partitioning	METABOLISM
6880	6.76122	4.97421	4.54986	5.68107	3.57708	6.21209	-1.72883	-2.1976	-1.14865	-1.73163	-0.596371	0.183512	0.0937294	0.377226	0.137548	0.6457						IPR000194	ATPase,_F1/V1/A1_complex,_alpha/beta_subunit,_nucleotide-binding										8445 9691	hydrogen_ion_transmembrane_transporter_activity proton-transporting_two-sector_ATPase_complex	molecular_function cellular_component	GO:0015078 GO:0016469
6886	7.56511	7.97239	7.87315	7.99948	6.73887	8.37812	0.38086	0.280155	0.414907	-0.747969	0.887593	0.537802	0.651464	0.503066	0.179839	0.15105								KOG1472	Histone_acetyltransferase_SAGA/ADA,_catalytic_subunit_PCAF/GCN5_and_related_proteins	Chromatin_structure_and_dynamics Transcription	INFORMATION_STORAGE_AND_PROCESSING
6888	7.64432	7.1872	7.6514	6.95978	4.05771	7.36237	-0.497776	-0.0232266	-0.733311	-2.01728	-0.263802	0.657065	0.983481	0.513859	0.0455666	0.814064								KOG2747	Histone_acetyltransferase_(MYST_family)	Chromatin_structure_and_dynamics	INFORMATION_STORAGE_AND_PROCESSING
6928	9.26067	9.26665	9.08578	9.01357	9.38364	9.18684	-0.0157156	-0.200935	-0.27199	0.117734	-0.0656897	0.970185	0.633843	0.519043	0.754631	0.876043								KOG3544	Collagens_(type_IV_and_type_XIII),_and_related_proteins	Extracellular_structures	CELLULAR_PROCESSES_AND_SIGNALING
6933	1.82617	3.5947	5.24229	2.94541	1.62586	2.79168	-0.1486	1.47485	1.00233	-0.610115	0.689634	0.962094	0.636766	0.748375	0.827837	0.825343
6943	9.07485	8.93665	8.341	8.54069	8.57709	7.86078	-0.177331	-0.832638	-0.432643	-0.509541	-1.26781	0.779747	0.190523	0.495799	0.369788	0.0463308						IPR000504	RNA_recognition_motif,_RNP-1	KOG0118	FOG:_RRM_domain	General_function_prediction_only	POORLY_CHARACTERIZED						2175	nucleic_acid_binding	molecular_function	GO:0003676
6994	4.86465	5.35457	5.28362	0	5.7978	5.34722	0.430234	0.466505	-7.26471	1.12698	0.412916	0.719909	0.698647	0.000104108	0.294169	0.731424						IPR000994 IPR001131	Peptidase_M24,_catalytic_core Peptidase_M24B,_X-Pro_dipeptidase/aminopeptidase_P,_conserved_site	KOG2737	Putative_metallopeptidase	General_function_prediction_only	POORLY_CHARACTERIZED						4639 5907	proteolysis metalloexopeptidase_activity	biological_process molecular_function	GO:0006508 GO:0008235
7061	10.8794	10.8155	10.664	10.3118	10.7066	10.265	-0.2637	-0.406211	-0.725301	-0.376134	-0.817293	0.599488	0.4189	0.149039	0.402602	0.103909						IPR008210 IPR001272 IPR015994	Phosphoenolpyruvate_carboxykinase,_N-terminal Phosphoenolpyruvate_carboxykinase,_ATP-utilising Phosphoenolpyruvate_carboxykinase_(ATP),_conserved_site					4.1.1.49	Phosphoenolpyruvate_carboxykinase_(ATP)	Carbon_fixation Pyruvate_metabolism Citrate_cycle_(TCA_cycle)	Energy_Metabolism Carbohydrate_Metabolism	METABOLIC	2986 3736 4260 2985 10236	phosphoenolpyruvate_carboxykinase_(ATP)_activity ATP_binding gluconeogenesis phosphoenolpyruvate_carboxykinase_activity purine_nucleotide_binding	molecular_function biological_process	GO:0004612 GO:0005524 GO:0006094 GO:0004611 GO:0017076
7083	6.82044	6.40703	6.9129	7.57206	2.71547	7.12551	-0.146167	-0.0658367	0.713225	-0.413095	0.164606	0.927119	0.967164	0.655331	0.772806	0.917972						IPR000403	Phosphatidylinositol_3-_and_4-kinase,_catalytic	KOG2381	Phosphatidylinositol_4-kinase	Signal_transduction_mechanisms	CELLULAR_PROCESSES_AND_SIGNALING						9971	phosphotransferase_activity,_alcohol_group_as_acceptor	molecular_function	GO:0016773
7106	5.33428	4.61852	5.2746	0	3.97048	5.65183	-0.707451	-0.279726	-7.84836	0.276958	0.106888	0.672878	0.867609	0.000373063	0.853301	0.949098								KOG1973	Chromatin_remodeling_protein,_contains_PHD_Zn-finger	Chromatin_structure_and_dynamics	INFORMATION_STORAGE_AND_PROCESSING
7118	6.18939	5.7366	5.95275	2.90005	4.43073	6.00486	-0.542615	-0.222424	-2.36256	-0.186396	-0.216543	0.718787	0.882806	0.122149	0.890096	0.885788
7125	6.78674	6.88989	7.17297	7.19608	3.58792	7.15957	0.0884637	0.374811	0.459569	-1.41569	0.381492	0.941307	0.755304	0.702266	0.190666	0.750941								KOG1216	von_Willebrand_factor_and_related_coagulation_proteins	Extracellular_structures Defense_mechanisms	CELLULAR_PROCESSES_AND_SIGNALING
7136	7.4504	7.521	7.50954	5.7181	4.66777	6.85951	0.0470264	0.0351897	-1.39593	-0.85035	-0.529129	0.968579	0.97651	0.244518	0.426989	0.658099
7141	12.1144	12.0255	12.3039	11.9668	11.9687	12.1	-0.103898	0.207621	-0.160529	-0.132375	-0.0317237	0.774801	0.56762	0.658607	0.683735	0.930404						IPR000217 IPR002453 IPR003008 IPR001841 IPR008280	Tubulin Beta_tubulin Tubulin/FtsZ,_GTPase Zinc_finger,_RING-type Tubulin/FtsZ,_C-terminal	KOG1375	Beta_tubulin	Cytoskeleton	CELLULAR_PROCESSES_AND_SIGNALING						3737 4050 5112 3727 5939 3530 5113 18722 24507 2378	GTP_binding microtubule microtubule-based_process protein_binding zinc_ion_binding structural_molecule_activity microtubule-based_movement protein_complex protein_polymerization GTPase_activity	molecular_function cellular_component biological_process	GO:0005525 GO:0005874 GO:0007017 GO:0005515 GO:0008270 GO:0005198 GO:0007018 GO:0043234 GO:0051258 GO:0003924
7150	6.5705	6.56027	6.21942	6.50866	7.07638	6.72622	-0.0289391	-0.396256	-0.064738	0.470485	0.119135	0.96502	0.552415	0.922315	0.426264	0.857085
7156	7.52253	6.35284	7.17068	7.45622	4.10658	6.68366	-0.851599	-0.357117	-0.0999251	-1.76676	-0.878386	0.477667	0.766029	0.933599	0.100985	0.464411						IPR000357 IPR011430 IPR016024	HEAT Down-regulated_in_metastasis Armadillo-type_fold	KOG1823	DRIM_(Down-regulated_in_metastasis)-like_proteins	Defense_mechanisms	CELLULAR_PROCESSES_AND_SIGNALING						3708	binding	molecular_function	GO:0005488
7196	7.44787	7.12443	7.395	6.12252	5.2259	6.83903	-0.321869	-0.0643897	-0.716239	-0.0941363	-0.534527	0.796204	0.958828	0.56624	0.932742	0.668331						IPR005806 IPR007402 IPR011009	Rieske_[2Fe-2S]_region Protein_of_unknown_function_DUF455 Protein_kinase-like										4283 9710	electron_transport oxidoreductase_activity	biological_process molecular_function	GO:0006118 GO:0016491
7210	4.34827	6.12547	5.92874	6.72327	2.27668	6.2591	0.25858	-0.0722281	0.692849	-0.792909	0.257724	0.89216	0.969838	0.716493	0.642984	0.892572
7243	2.57442	0.728062	1.07399	0	0	3.39295	-5.75011	-4.95427	-7.47209	-7.46621	-0.438461	0.0733108	0.122824	0.0265582	0.0118681	0.885716			Unknown
7260	3.47415	5.20656	4.42894	3.19904	1.75336	5.82672	0.484472	-0.463301	0.517187	-1.21209	0.97475	0.836475	0.844109	0.825775	0.566059	0.677948
7280	7.20453	8.54757	8.56589	6.64459	8.44152	9.19943	0.543457	0.572451	-1.17667	0.81541	1.2118	0.555292	0.53473	0.203787	0.322701	0.188383								KOG1878	Nuclear_receptor_coregulator_SMRT/SMRTER,_contains_Myb-like_domains	Transcription	INFORMATION_STORAGE_AND_PROCESSING
7282	7.04629	7.21559	7.55406	5.74892	7.07195	8.02508	0.0352278	0.409071	-1.20891	0.153238	0.930639	0.96587	0.619748	0.146084	0.835461	0.257951						IPR008974	TRAF-like
7298	15.3344	15.4261	15.0025	15.7635	15.9499	15.344	0.0437434	-0.353973	0.446714	0.714729	-0.0386272	0.92761	0.462251	0.353517	0.0969834	0.936058								KOG0613	Projectin/twitchin_and_related_proteins	Cytoskeleton	CELLULAR_PROCESSES_AND_SIGNALING
7310	9.12744	8.66545	8.36789	8.68526	9.54183	9.42731	-0.376688	-0.695669	-0.433641	0.395832	0.215705	0.55048	0.271317	0.492502	0.48304	0.732414								KOG4297	C-type_lectin	Signal_transduction_mechanisms Defense_mechanisms	CELLULAR_PROCESSES_AND_SIGNALING
7321	2.89661	1.68213	1.70935	0	1.47055	3.73111	-3.06901	-2.12002	-6.75218	-1.65791	0.375093	0.342373	0.511484	0.0538013	0.564138	0.906571
7348	9.25709	8.91822	9.09381	9.65182	9.16845	9.51549	-0.339091	-0.161265	0.394856	-0.0962044	0.255006	0.358041	0.662992	0.284532	0.771087	0.489344
7406	8.47737	8.19944	8.36155	8.61812	8.76306	8.62478	-0.269103	-0.150532	0.211547	0.263494	0.114533	0.600865	0.770417	0.681146	0.56713	0.823877						IPR002884 IPR000209 IPR001706 IPR008979	Proprotein_convertase,_P Peptidase_S8_and_S53,_subtilisin,_kexin,_sedolisin Ribosomal_protein_L35 Galactose-binding_like	KOG3525	Subtilisin-like_proprotein_convertase	Posttranslational_modification,_protein_turnover,_chaperones	CELLULAR_PROCESSES_AND_SIGNALING	3.4.21.61	Kexin				2700 4639 2227 3827 4025 4556 2701	subtilase_activity proteolysis structural_constituent_of_ribosome intracellular ribosome translation kexin_activity	molecular_function biological_process cellular_component	GO:0004289 GO:0006508 GO:0003735 GO:0005622 GO:0005840 GO:0006412 GO:0004290
7411	8.56926	8.02928	8.23356	9.19519	8.7529	8.4915	-0.479521	-0.364219	0.729984	0.417321	-0.0997077	0.46517	0.579788	0.265828	0.477213	0.879331						IPR002884 IPR001563 IPR000209 IPR008979	Proprotein_convertase,_P Peptidase_S10,_serine_carboxypeptidase Peptidase_S8_and_S53,_subtilisin,_kexin,_sedolisin Galactose-binding_like	KOG3525	Subtilisin-like_proprotein_convertase	Posttranslational_modification,_protein_turnover,_chaperones	CELLULAR_PROCESSES_AND_SIGNALING						2700 4639 2623	subtilase_activity proteolysis serine_carboxypeptidase_activity	molecular_function biological_process	GO:0004289 GO:0006508 GO:0004185
7474	8.33083	7.87366	8.05138	7.414	7.61098	8.01375	-0.452213	-0.291324	-0.758567	-0.452415	-0.333587	0.519223	0.678516	0.281138	0.471721	0.634783						IPR002156 IPR012337 IPR009027	Ribonuclease_H Polynucleotidyl_transferase,_Ribonuclease_H_fold Ribosomal_protein_L9_N-terminal-like	KOG3752	Ribonuclease_H	Replication,_recombination_and_repair	INFORMATION_STORAGE_AND_PROCESSING	3.1.26.4	Ribonuclease_H				2175 2914	nucleic_acid_binding ribonuclease_H_activity	molecular_function	GO:0003676 GO:0004523
7480	6.97138	6.99146	6.87555	7.5699	4.6557	7.07967	-0.00214646	-0.0981546	0.600308	-0.419237	0.0893178	0.998499	0.931586	0.598929	0.68197	0.937659								KOG2146	Splicing_coactivator_SRm160/300,_subunit_SRm160_(contains_PWI_domain)	RNA_processing_and_modification General_function_prediction_only	INFORMATION_STORAGE_AND_PROCESSING POORLY_CHARACTERIZED
7496	2.11373	4.68106	5.12328	0	5.69934	2.24785	1.71417	2.12654	-5.33843	2.68526	0.42622	0.395979	0.292868	0.0311179	0.137699	0.834155						IPR006314	Dyp-type_peroxidase
7512	2.59756	3.32194	2.49533	2.63341	1.92753	0	1.1163	-0.615357	0.998206	0.946283	-5.75184	0.73092	0.850812	0.758759	0.744911	0.104922
7521	2.98923	3.30099	4.67127	0	1.74307	4.04925	-0.690194	1.03016	-6.1809	-0.240695	0.148061	0.794896	0.697296	0.0399547	0.919349	0.955481
7532	7.32172	7.32796	7.87069	6.9469	6.38686	6.1897	-0.0952835	0.561535	0.219528	0.296524	-0.89444	0.934714	0.629349	0.850389	0.775741	0.44302						IPR003892 IPR009060	Ubiquitin_system_component_Cue UBA-like	KOG4443	Putative_transcription_factor_HALR/MLL3,_involved_in_embryonic_development	General_function_prediction_only	POORLY_CHARACTERIZED
7537	4.11618	6.131	6.00629	5.40375	4.82023	2.68298	0.570159	0.473466	0.194735	1.17646	-1.2447	0.772862	0.81079	0.921587	0.505647	0.530719						IPR000387	Protein-tyrosine_phosphatase	KOG1187	Serine/threonine_protein_kinase	Signal_transduction_mechanisms	CELLULAR_PROCESSES_AND_SIGNALING						9582 9988	dephosphorylation phosphoric_monoester_hydrolase_activity	biological_process molecular_function	GO:0016311 GO:0016791
7549	7.43782	8.13318	7.89033	6.94188	8.01205	8.21449	0.678757	0.424766	-0.432369	0.726189	0.750368	0.287428	0.507043	0.501375	0.204223	0.240115						IPR003958 IPR008591 IPR009072	Transcription_factor_CBF/NF-Y/archaeal_histone GINS_complex,_Sld5_component Histone-fold	KOG3176	Predicted_alpha-helical_protein,_potentially_involved_in_replication/repair	Replication,_recombination_and_repair	INFORMATION_STORAGE_AND_PROCESSING						3827 19030 2176	intracellular sequence-specific_DNA_binding DNA_binding	cellular_component molecular_function	GO:0005622 GO:0043565 GO:0003677
7560	1.51243	4.2644	4.4118	2.68367	4.28762	3.09033	1.86151	2.01705	1.43649	2.95298	2.26827	0.490032	0.454987	0.595086	0.221265	0.400372
7586	5.98633	5.33141	4.19392	3.17488	1.1765	4.12373	-0.804118	-2.02332	-0.812309	-4.2706	-2.00237	0.66709	0.282795	0.664439	0.0136434	0.286822								KOG4210	Nuclear_localization_sequence_binding_protein	Transcription	INFORMATION_STORAGE_AND_PROCESSING
7601	8.91094	9.26087	8.98338	9.21245	6.31076	8.97105	0.298221	0.027911	0.249924	-0.0789616	0.0748077	0.793449	0.980459	0.82637	0.938248	0.947648						IPR001631 IPR013500 IPR008336 IPR013499 IPR011010	DNA_topoisomerase_I,_C-terminal DNA_topoisomerase_I,_catalytic_core,_eukaryotic-type DNA_topoisomerase_I,_DNA_binding,_eukaryotic-type DNA_topoisomerase_I,_C-terminal,_eukaryotic-type DNA_breaking-rejoining_enzyme,_catalytic_core	KOG0981	DNA_topoisomerase_I	Replication,_recombination_and_repair	INFORMATION_STORAGE_AND_PROCESSING	5.99.1.2	DNA_topoisomerase				2176 2371 3891 4424 4427 2372	DNA_binding DNA_topoisomerase_type_I_activity chromosome DNA_topological_change DNA_unwinding_during_replication DNA_topoisomerase_(ATP-hydrolyzing)_activity	molecular_function cellular_component biological_process	GO:0003677 GO:0003917 GO:0005694 GO:0006265 GO:0006268 GO:0003918
7620	8.62959	8.32522	8.28813	7.26244	8.61486	8.1476	-0.313181	-0.350847	-1.19019	-0.00794111	-0.45445	0.568513	0.524177	0.0314668	0.987118	0.408959						IPR001736	Phospholipase_D/Transphosphatidylase	KOG1329	Phospholipase_D1	Lipid_transport_and_metabolism	METABOLISM	3.1.4.4	Phospholipase_D	Phospholipid_degradation Glycerolipid_metabolism	Metabolism_of_Complex_Lipids	METABOLIC	2290 5830 3004	catalytic_activity metabolic_process phospholipase_D_activity	molecular_function biological_process	GO:0003824 GO:0008152 GO:0004630
7627	8.90989	8.54545	8.56319	8.36676	8.61585	8.36555	-0.365996	-0.351083	-0.524964	-0.138957	-0.542638	0.490211	0.509137	0.323732	0.769904	0.307319						IPR000219	Dbl_homology_(DH)_domain	KOG3519	Invasion-inducing_protein_TIAM1/CDC24_and_related_RhoGEF_GTPases	Signal_transduction_mechanisms	CELLULAR_PROCESSES_AND_SIGNALING	3.2.1.3	Glucan_1,4-alpha-glucosidase	Starch_and_sucrose_metabolism	Metabolism_of_Complex_Carbohydrates	METABOLIC	3425 3827 17205 2745	Rho_guanyl-nucleotide_exchange_factor_activity intracellular regulation_of_Rho_protein_signal_transduction glucan_1,4-alpha-glucosidase_activity	molecular_function cellular_component biological_process	GO:0005089 GO:0005622 GO:0035023 GO:0004339
7640	7.72807	7.86645	7.99214	7.49855	7.0258	8.0525	0.101344	0.229281	-0.257439	0.196667	0.290863	0.908575	0.79526	0.770998	0.803456	0.741838								KOG4182	Uncharacterized_conserved_protein	Function_unknown	POORLY_CHARACTERIZED
7645	8.72758	8.27807	8.62363	7.34702	6.02704	8.83831	-0.409413	-0.237573	-1.19025	-0.263474	-0.0086574	0.739113	0.846823	0.333549	0.810685	0.994382
7661	8.36619	7.34654	6.74136	8.19241	8.17186	6.91182	-1.08407	-1.60485	-0.174058	-0.163978	-1.37025	0.106529	0.0176946	0.795425	0.784753	0.0420733						IPR008521 IPR001938	Protein_of_unknown_function_DUF803 Thaumatin,_pathogenesis-related	KOG2922	Uncharacterized_conserved_protein	Function_unknown	POORLY_CHARACTERIZED
7736	6.66116	5.47329	5.23707	6.52753	2.26628	7.39126	-1.20257	-1.46714	0.021582	-1.4737	0.698771	0.433267	0.340882	0.988769	0.284282	0.648207						IPR000008 IPR008973	C2_calcium-dependent_membrane_targeting C2_calcium/lipid-binding_region,_CaLB	KOG0940	Ubiquitin_protein_ligase_RSP5/NEDD4	Posttranslational_modification,_protein_turnover,_chaperones	CELLULAR_PROCESSES_AND_SIGNALING
7739	6.80922	6.98308	6.94061	6.35503	7.83185	6.81987	0.00631858	-0.0247978	0.175175	1.0101	-0.126243	0.994543	0.978641	0.849838	0.221435	0.891502						IPR002110	Ankyrin
7744	7.08809	6.8383	7.47941	6.15555	4.47398	6.93	-0.287713	0.328708	-0.842435	-0.802096	-0.20725	0.813124	0.78717	0.490105	0.462333	0.864884	GT4					IPR001296	Glycosyl_transferase,_group_1	KOG0853	Glycosyltransferase	Cell_wall/membrane/envelope_biogenesis	CELLULAR_PROCESSES_AND_SIGNALING	2.4.1.132	Glycolipid_3-alpha-mannosyltransferase	N-Glycans_biosynthesis	Metabolism_of_Complex_Carbohydrates	METABOLIC	6667 2784	biosynthetic_process glycolipid_3-alpha-mannosyltransferase_activity	biological_process molecular_function	GO:0009058 GO:0004378
7752	4.21515	2.43656	4.07765	2.83623	1.6124	4.78868	-0.314623	-0.119335	0.497242	-0.927748	0.665608	0.900433	0.962232	0.843227	0.681564	0.791037
7765	6.36724	6.0402	6.46509	5.5544	2.35848	5.90297	-0.428838	-0.0117627	-0.88146	-0.99201	-0.45043	0.791653	0.994223	0.588102	0.495565	0.781617			Unknown
7766	12.167	12.046	12.024	11.7146	11.3026	12.316	-0.131014	-0.154333	-0.39508	-0.494406	0.138058	0.819715	0.788374	0.492016	0.336384	0.810211						IPR007087 IPR015880	Zinc_finger,_C2H2-type Zinc_finger,_C2H2-like										2175 3827 5939	nucleic_acid_binding intracellular zinc_ion_binding	molecular_function cellular_component	GO:0003676 GO:0005622 GO:0008270
7772	5.10597	4.1486	3.19928	0	2.20269	3.40443	-1.16843	-2.11868	-21.1276	-0.251378	-1.44765	0.60237	0.349487	1.93398e-15	0.900216	0.51986
7773	7.03162	6.68719	6.76248	7.68887	4.73747	6.67056	-0.271873	-0.258263	0.600081	-0.522388	-0.422974	0.822989	0.831981	0.621417	0.631454	0.728142						IPR000008 IPR011600 IPR008973	C2_calcium-dependent_membrane_targeting Peptidase_C14,_caspase_catalytic C2_calcium/lipid-binding_region,_CaLB	KOG0940	Ubiquitin_protein_ligase_RSP5/NEDD4	Posttranslational_modification,_protein_turnover,_chaperones	CELLULAR_PROCESSES_AND_SIGNALING						4639 13544	proteolysis caspase_activity	biological_process molecular_function	GO:0006508 GO:0030693
7785	6.29007	5.55948	4.9311	2.26874	1.86223	5.06173	-0.78183	-0.932162	-2.9395	-2.41228	-1.37852	0.68408	0.628226	0.130726	0.163248	0.474093
7791	2.63043	0.789199	1.82074	2.17684	0	2.57794	-3.4867	-2.10094	-0.226943	-5.82302	0.609759	0.369764	0.586196	0.95256	0.105549	0.872731
7806	5.68594	4.84369	4.34844	2.04766	3.90348	1.80318	-0.902836	-1.28011	-2.66768	-0.294118	-3.19658	0.643956	0.514084	0.178581	0.866345	0.108509
7807	3.20779	1.53938	1.34663	0	1.62586	1.47305	-2.42099	-2.90525	-6.64968	-1.07673	-2.58522	0.568036	0.496529	0.135825	0.776045	0.543348
7841	9.8238	9.67061	9.71341	10.5187	10.9158	9.4372	-0.254982	-0.213693	0.644985	1.03077	-0.495008	0.599228	0.660061	0.183672	0.0174965	0.308244						IPR002347 IPR002198 IPR016040	Glucose/ribitol_dehydrogenase Short-chain_dehydrogenase/reductase_SDR NAD(P)-binding	KOG0725	Reductases_with_broad_range_of_substrate_specificities	General_function_prediction_only	POORLY_CHARACTERIZED						5830 9710 2290 3708	metabolic_process oxidoreductase_activity catalytic_activity binding	biological_process molecular_function	GO:0008152 GO:0016491 GO:0003824 GO:0005488
7873	6.62708	4.81056	5.29777	7.29441	4.54232	5.42933	-1.85887	-1.28179	0.671915	-0.291385	-0.157578	0.186105	0.362527	0.631147	0.816226	0.910438						IPR000467	D111/G-patch	KOG2747	Histone_acetyltransferase_(MYST_family)	Chromatin_structure_and_dynamics	INFORMATION_STORAGE_AND_PROCESSING						2175 3827	nucleic_acid_binding intracellular	molecular_function cellular_component	GO:0003676 GO:0005622
7914	6.73	6.45532	6.53551	6.80979	6.12501	6.77073	-0.529225	-0.485317	-0.189753	-0.811402	-0.202817	0.53849	0.57416	0.82574	0.293932	0.813786						IPR007832	RNA_polymerase_Rpc34	KOG3233	RNA_polymerase_III,_subunit_C34	Transcription	INFORMATION_STORAGE_AND_PROCESSING	2.7.7.6	DNA-directed_RNA_polymerase	RNA_polymerase Purine_metabolism Pyrimidine_metabolism	TRANSCRIPTION Nucleotide_Metabolism	REGULATORY METABOLIC	2176 2356 3838 4499 2357 2358 2359 16888	DNA_binding DNA-directed_RNA_polymerase_activity nucleus transcription DNA-directed_RNA_polymerase_I_activity DNA-directed_RNA_polymerase_II_activity DNA-directed_RNA_polymerase_III_activity RNA_polymerase_activity	molecular_function cellular_component biological_process	GO:0003677 GO:0003899 GO:0005634 GO:0006350 GO:0003900 GO:0003901 GO:0003902 GO:0034062
7925	0	2.01757	1.98084	0	1.20915	2.24785	5.54875	5.45933	0	4.5317	6.03397	0.274256	0.282825	1	0.322933	0.234495
7942	2.54506	3.35983	4.11772	2.87449	0	3.86794	0.499407	1.49035	1.7854	-5.25166	1.02342	0.837315	0.539825	0.462159	0.0332609	0.673924
7982	7.21695	6.62365	7.22479	0	5.1102	7.5642	-0.446509	-0.00162988	-9.54392	-0.0174292	0.505079	0.729551	0.998994	8.09613e-07	0.987967	0.695604						IPR000357 IPR000225 IPR016024	HEAT Armadillo Armadillo-type_fold	KOG0211	Protein_phosphatase_2A_regulatory_subunit_A_and_related_proteins	Signal_transduction_mechanisms	CELLULAR_PROCESSES_AND_SIGNALING						3708	binding	molecular_function	GO:0005488
8010	8.01327	8.77223	8.76757	8.70603	7.59715	8.95856	0.597724	0.592276	0.655181	0.382761	0.784068	0.499861	0.504122	0.459842	0.629401	0.376256
8016	8.14756	8.3108	7.95055	7.66197	8.09551	7.93993	0.140888	-0.203839	-0.476863	0.100361	-0.108872	0.825593	0.750685	0.457653	0.860952	0.865042
8021	2.0562	4.00738	1.66906	0	1.83635	0	1.34547	-0.473389	-4.96639	1.24603	-5.16558	0.743802	0.90907	0.254372	0.73543	0.235817						IPR001810	Cyclin-like_F-box
8026	2.76089	3.87279	1.98084	0	2.2261	4.73427	0.199345	-0.735829	-19.549	1.50554	1.10744	0.946085	0.804222	2.36421e-09	0.567809	0.706967						IPR001005	SANT,_DNA-binding										2176	DNA_binding	molecular_function	GO:0003677
8043	6.35397	6.20812	6.62649	5.81048	2.36708	5.67978	-0.218588	0.182028	-0.00432472	-0.918728	-0.143608	0.896694	0.913949	0.997952	0.542784	0.932063						IPR011545 IPR001650 IPR012541 IPR014001 IPR014021 IPR014014 IPR000629	DNA/RNA_helicase,_DEAD/DEAH_box_type,_N-terminal DNA/RNA_helicase,_C-terminal DBP10CT DEAD-like_helicase,_N-terminal Helicase,_superfamily_1_and_2,_ATP-binding RNA_helicase,_DEAD-box_type,_Q_motif RNA_helicase,_ATP-dependent,_DEAD-box,_conserved_site	KOG0337	ATP-dependent_RNA_helicase	RNA_processing_and_modification	INFORMATION_STORAGE_AND_PROCESSING	3.6.1.-	In_phosphorous-containing_anhydrides	Starch_and_sucrose_metabolism Folate_biosynthesis	Metabolism_of_Complex_Carbohydrates Metabolism_of_Cofactors_and_Vitamins	METABOLIC	2175 3736 5716 2792 2216 3838 10013 611 3147 6073 6379 6416 6447 9684 11455 11456 18631	nucleic_acid_binding ATP_binding ATP-dependent_helicase_activity helicase_activity RNA_binding nucleus hydrolase_activity,_acting_on_acid_anhydrides,_in_phosphorus-containing_anhydrides diacylglycerol_pyrophosphate_phosphatase_activity thiamin-pyrophosphatase_activity 8-oxo-7,8-dihydroguanine_triphosphatase_activity UDP-2,3-diacylglucosamine_hydrolase_activity bis(5'-nucleosyl)-tetraphosphatase_a…	molecular_function cellular_component	GO:0003676 GO:0005524 GO:0008026 GO:0004386 GO:0003723 GO:0005634 GO:0016818 GO:0000810 GO:0004787 GO:0008413 GO:0008758 GO:0008796 GO:0008828 GO:0016462 GO:0019176 GO:0019177 GO:0043141
8046	1.6303	3.89376	4.39922	3.15889	5.71662	5.59812	0.593326	1.21984	2.05305	2.60492	2.33659	0.770395	0.54885	0.311448	0.151241	0.248828
8060	10.9894	10.827	10.6509	10.8138	11.4177	10.7693	-0.142858	-0.326413	-0.186422	0.497795	-0.235867	0.741877	0.452176	0.667562	0.199489	0.586774			Unknown			IPR002016	Haem_peroxidase,_plant/fungal/bacterial	KOG4297	C-type_lectin	Signal_transduction_mechanisms Defense_mechanisms	CELLULAR_PROCESSES_AND_SIGNALING						2976 4283 5077 12251	peroxidase_activity electron_transport response_to_oxidative_stress heme_binding	molecular_function biological_process	GO:0004601 GO:0006118 GO:0006979 GO:0020037
8097	1.6303	2.7249	2.25772	5.63284	5.38629	4.24818	1.16761	0.173048	2.86656	2.35932	1.02445	0.623352	0.942395	0.227296	0.267407	0.667077						IPR003673	CoA-transferase_family_III	KOG3957	Predicted_L-carnitine_dehydratase/alpha-methylacyl-CoA_racemase	Lipid_transport_and_metabolism	METABOLISM						2290 5830	catalytic_activity metabolic_process	molecular_function biological_process	GO:0003824 GO:0008152
8135	4.40363	5.4801	5.57262	0	3.16311	5.13296	0.568828	0.509439	-7.36788	-0.29354	0.122691	0.745826	0.772025	0.00116329	0.852292	0.944383
8142	7.93503	8.43846	8.66799	8.45	7.78543	8.47448	0.414881	0.63881	0.598806	0.739659	0.446971	0.641495	0.473722	0.501825	0.353633	0.616113						IPR001395	Aldo/keto_reductase	KOG1576	Predicted_oxidoreductase	Energy_production_and_conversion	METABOLISM						9710	oxidoreductase_activity	molecular_function	GO:0016491
8147	6.59895	5.54498	5.70291	5.82735	4.13478	6.08902	-1.17764	-1.01321	-0.613197	-0.905906	-0.622343	0.378333	0.449613	0.646624	0.449184	0.6415						IPR016040	NAD(P)-binding	KOG1478	3-keto_sterol_reductase	Lipid_transport_and_metabolism	METABOLISM						2290 3708 5830 248 23835	catalytic_activity binding metabolic_process 3-keto_sterol_reductase_activity 3-keto-steroid_reductase_activity	molecular_function biological_process	GO:0003824 GO:0005488 GO:0008152 GO:0000253 GO:0050576
8151	9.12526	9.04485	9.20759	8.34277	8.98244	9.23328	-0.0726761	0.0775499	-0.778578	-0.0655994	0.130658	0.876528	0.868559	0.0977297	0.875638	0.780152						IPR015425 IPR010472 IPR010473 IPR014768	Actin-binding_FH2 Diaphanous_FH3 Diaphanous_GTPase-binding GTPase-binding/formin_homology_3	KOG1924	RhoA_GTPase_effector_DIA/Diaphanous	Signal_transduction_mechanisms Cytoskeleton	CELLULAR_PROCESSES_AND_SIGNALING						2246 9342 10211 12936	actin_binding cellular_component_organization_and_biogenesis Rho_GTPase_binding actin_cytoskeleton_organization_and_biogenesis	molecular_function biological_process	GO:0003779 GO:0016043 GO:0017048 GO:0030036
8152	3.31839	4.19288	3.38527	0	1.91595	3.8657	-0.259115	-0.62739	-6.70186	-0.234192	0.689407	0.923135	0.815934	0.0275845	0.922457	0.797262
8154	7.00977	6.18739	6.63645	6.53698	7.52092	7.81804	-0.492693	-0.45639	-0.138051	0.420824	0.702757	0.590719	0.619434	0.880375	0.607437	0.442335						IPR001650 IPR005829	DNA/RNA_helicase,_C-terminal Sugar_transporter,_conserved_site	KOG0953	Mitochondrial_RNA_helicase_SUV3,_DEAD-box_superfamily	RNA_processing_and_modification	INFORMATION_STORAGE_AND_PROCESSING						2175 2792 3736 3546 4927 9320	nucleic_acid_binding helicase_activity ATP_binding transporter_activity transport membrane	molecular_function biological_process cellular_component	GO:0003676 GO:0004386 GO:0005524 GO:0005215 GO:0006810 GO:0016020
8173	4.86497	6.80427	6.99067	0.628182	7.05803	5.43864	0.633711	0.8072	-7.00136	1.04975	-0.537835	0.611041	0.517592	0.000128913	0.346637	0.667393						IPR007269	Isoprenylcysteine_carboxyl_methyltransferase	KOG2628	Farnesyl_cysteine-carboxyl_methyltransferase	Posttranslational_modification,_protein_turnover,_chaperones	CELLULAR_PROCESSES_AND_SIGNALING	2.1.1.100	Protein-S_isoprenylcysteine_O-methyltransferase				3042 4614 9321	protein-S-isoprenylcysteine_O-methyltransferase_activity C-terminal_protein_amino_acid_methylation integral_to_membrane	molecular_function biological_process cellular_component	GO:0004671 GO:0006481 GO:0016021
8207	4.91885	4.17029	3.98254	5.65866	1.55445	3.47376	-0.530072	-0.46575	0.7888	-1.86307	-1.20307	0.773128	0.800712	0.667425	0.263605	0.515577
8221	5.10271	2.54948	5.33089	1.87746	1.20915	5.57616	-1.08142	0.2112	-2.52098	-3.18234	0.51264	0.621288	0.923049	0.256625	0.11181	0.814426
8303	5.62365	5.17407	5.67129	5.72925	2.11997	4.77413	-0.44458	0.338209	0.428399	-0.835794	-0.0819656	0.801215	0.848127	0.808259	0.597849	0.96299						IPR013992	Adenylate_cyclase-associated_CAP,_N-terminal										2246 5107	actin_binding cytoskeleton_organization_and_biogenesis	molecular_function biological_process	GO:0003779 GO:0007010
8308	1.66132	2.92122	3.12887	0	1.50589	2.07564	-0.18748	-0.242446	-5.67658	-0.475497	-0.280305	0.961581	0.950438	0.170482	0.891612	0.942664
8309	6.76901	5.63499	5.91038	6.02598	5.3012	6.74897	-1.09903	-0.885596	-0.367371	-0.36476	-0.0284262	0.331908	0.435617	0.745703	0.71877	0.979945
8310	7.13633	7.22367	7.3024	6.96914	7.1582	7.02555	0.0892432	0.16101	0.261895	0.082976	-0.0847606	0.905036	0.830065	0.726792	0.901575	0.910017
8316	5.26575	5.92168	5.37894	4.94994	2.21062	5.34865	0.5886	0.0143625	-0.41555	-0.289134	0.13881	0.731778	0.993348	0.809644	0.851242	0.935695
8317	5.00676	4.07267	4.69659	5.3753	1.55445	4.0651	-0.921796	-0.326792	0.386394	-1.91906	-0.407289	0.600113	0.852743	0.825696	0.228443	0.816837
8343	7.76445	7.9265	7.39526	7.85858	5.05649	6.91702	0.198085	-0.388194	0.0418158	-0.664524	-0.893876	0.866839	0.742863	0.971787	0.530148	0.450161
8346	2.55482	0.290842	0.748506	2.08255	0	0.541274	-6.82143	-5.41801	-2.00005	-7.40716	-5.9975	0.0981529	0.182073	0.608554	0.0436689	0.144944
8355	6.0336	5.71093	5.86287	7.29822	6.59271	6.25005	-0.335836	-0.148404	1.24653	0.750144	0.207844	0.681783	0.856997	0.126385	0.305145	0.79966						IPR010775	Protein_of_unknown_function_DUF1365
8357	2.17601	2.93474	3.09345	2.48993	1.32128	0	1.17321	0.282056	1.23105	-0.401452	-5.22321	0.733383	0.935031	0.721101	0.89708	0.161172
8364	4.32465	4.6111	4.9447	2.63341	1.73255	4.80416	-0.146272	0.218486	-0.53452	-1.16855	0.0191748	0.946067	0.919611	0.805445	0.548242	0.992931
8376	5.21293	5.37975	5.55917	0	2.92853	5.45275	0.220859	0.283575	-7.70869	-1.65088	0.0362707	0.887681	0.856391	0.000284584	0.243897	0.981529
8384	6.32626	6.64365	6.88837	1.71129	4.19554	7.08787	0.278449	0.510465	-4.19317	-1.83171	0.725657	0.801216	0.644882	0.00053811	0.0681086	0.511802						IPR009723 IPR012590	Ribonuclease_P/MRP,_POP1 POPLD	KOG3322	Ribonucleases_P/MRP_protein_subunit	RNA_processing_and_modification	INFORMATION_STORAGE_AND_PROCESSING	3.1.26.5	Ribonuclease_P				901 2916 4541	tRNA_5'-leader_removal ribonuclease_P_activity RNA_processing	biological_process molecular_function	GO:0001682 GO:0004526 GO:0006396
8402	8.05833	7.38099	7.73793	8.39605	7.71903	7.90157	-0.631006	-0.335874	0.330008	-0.283273	-0.116978	0.266203	0.555089	0.560585	0.577444	0.836708						IPR000195	RabGAP/TBC	KOG1091	Ypt/Rab-specific_GTPase-activating_protein_GYP6	Intracellular_trafficking,_secretion,_and_vesicular_transport	CELLULAR_PROCESSES_AND_SIGNALING						3433 3827 15148	Rab_GTPase_activator_activity intracellular regulation_of_Rab_GTPase_activity	molecular_function cellular_component biological_process	GO:0005097 GO:0005622 GO:0032313
8415	9.18719	9.22517	9.39306	8.82841	9.02678	9.53654	0.119158	0.231863	-0.348948	-0.0411839	0.34474	0.831647	0.679463	0.534505	0.934623	0.538685						IPR016144	Mlu1-box-binding_protein,_DNA-binding	KOG1216	von_Willebrand_factor_and_related_coagulation_proteins	Extracellular_structures Defense_mechanisms	CELLULAR_PROCESSES_AND_SIGNALING	3.2.1.3	Glucan_1,4-alpha-glucosidase	Starch_and_sucrose_metabolism	Metabolism_of_Complex_Carbohydrates	METABOLIC	2745	glucan_1,4-alpha-glucosidase_activity	molecular_function	GO:0004339
8437	6.83776	6.11331	5.96631	5.16665	4.56397	5.84527	-0.742759	-0.872586	-0.559241	-0.577401	-0.897282	0.587105	0.524576	0.683027	0.637321	0.512505
8442	8.92516	8.84314	8.83826	9.20316	9.27192	9.22894	-0.0836312	-0.0761781	0.28084	0.354444	0.364183	0.841037	0.855521	0.501185	0.342484	0.382567
8478	7.83198	7.90127	7.93004	8.55489	8.03842	7.86094	0.0679086	0.0978607	0.719215	0.199789	0.0355898	0.88471	0.835277	0.124788	0.634596	0.939612
8496	2.53985	2.27258	2.90683	0	1.50589	3.51816	0.0185552	-0.700005	-5.79221	-0.588698	0.0651081	0.995599	0.836029	0.112744	0.845477	0.984576
8499	6.19976	6.36499	5.57032	3.06923	4.17216	6.31149	0.0887191	-0.680704	-1.1531	-0.561374	0.0338851	0.956567	0.677041	0.481107	0.700696	0.983417						IPR013949 IPR003107	U3_small_nucleolar_RNA-associated_protein_6 RNA-processing_protein,_HAT_helix	KOG2396	HAT_(Half-A-TPR)_repeat-containing_protein	General_function_prediction_only	POORLY_CHARACTERIZED						3827 4541	intracellular RNA_processing	cellular_component biological_process	GO:0005622 GO:0006396
8504	6.71678	4.09132	4.94122	4.27609	4.69434	4.09708	-2.72995	-1.85989	-2.46987	-0.166908	-1.62756	0.0736703	0.222907	0.106888	0.902044	0.284809								KOG1685	Uncharacterized_conserved_protein	Function_unknown	POORLY_CHARACTERIZED
8505	7.05273	6.06031	6.71955	3.22241	4.52104	6.89832	-1.02246	-0.332463	-1.6454	-0.836121	-0.1725	0.511931	0.831171	0.292884	0.549078	0.911859						IPR002110	Ankyrin	KOG4177	Ankyrin	Cell_wall/membrane/envelope_biogenesis	CELLULAR_PROCESSES_AND_SIGNALING
8509	8.29095	8.80603	8.91116	9.2282	9.40881	8.44584	0.46323	0.556539	0.91588	1.28688	0.21252	0.466675	0.382448	0.150277	0.0238017	0.738762						IPR001202	WW/Rsp5/WWP										3727	protein_binding	molecular_function	GO:0005515
8511	7.29588	7.66533	7.75072	8.26456	8.34399	7.53519	0.276026	0.365342	1.10332	1.49806	0.154624	0.735274	0.655063	0.176472	0.0401453	0.84999
8512	7.75593	6.82452	7.26306	6.46633	5.54174	7.66096	-0.993436	-0.455356	-1.35041	-0.00749156	-0.11538	0.416524	0.709726	0.270549	0.994533	0.924788								KOG4157	beta-1,6-N-acetylglucosaminyltransferase,_contains_WSC_domain	Carbohydrate_transport_and_metabolism Posttranslational_modification,_protein_turnover,_chaperones	METABOLISM CELLULAR_PROCESSES_AND_SIGNALING
8524	6.57826	6.66599	6.42863	4.72146	6.77108	6.68854	-0.283524	-0.550535	-1.89099	-0.0986435	-0.112075	0.772909	0.576779	0.0577465	0.910762	0.90927						IPR001680 IPR011046 IPR015797	WD40_repeat WD40_repeat-like NUDIX	KOG4328	WD40_protein	Function_unknown	POORLY_CHARACTERIZED						9985	hydrolase_activity	molecular_function	GO:0016787
8543	9.8162	9.79232	9.75629	9.06521	9.37915	9.6226	-0.0138014	-0.0483887	-0.752656	-0.270987	-0.172989	0.977964	0.92295	0.133058	0.544855	0.729425						IPR002035	von_Willebrand_factor,_type_A
8565	4.92534	2.69162	3.8234	5.26314	1.90863	4.91	-2.16347	-1.10661	0.307429	-0.794451	-0.0277558	0.251535	0.556734	0.86927	0.635895	0.988149
8575	7.33805	6.491	6.51128	3.8665	5.03172	6.49296	-0.834937	-0.872938	-0.655804	-0.951792	-0.594854	0.570955	0.554126	0.656532	0.470685	0.686538						IPR014782 IPR006025	Peptidase_M1,_membrane_alanine_aminopeptidase,_N-terminal Peptidase_M,_neutral_zinc_metallopeptidases,_zinc-binding_site	KOG1046	Puromycin-sensitive_aminopeptidase_and_related_aminopeptidases	Amino_acid_transport_and_metabolism Posttranslational_modification,_protein_turnover,_chaperones	METABOLISM CELLULAR_PROCESSES_AND_SIGNALING						4639 5909 5939	proteolysis metallopeptidase_activity zinc_ion_binding	biological_process molecular_function	GO:0006508 GO:0008237 GO:0008270
8584	7.64551	7.42309	7.14961	7.64965	8.02442	7.27351	-0.262018	-0.533748	0.104269	0.344243	-0.250766	0.682925	0.408008	0.871063	0.548754	0.696457								KOG4191	Histone_acetyltransferases_PCAF/SAGA/ADA,_subunit_TADA3L/NGG1	Chromatin_structure_and_dynamics	INFORMATION_STORAGE_AND_PROCESSING
8598	6.06524	6.06368	6.45355	2.521	6.08087	5.73108	-0.058888	0.38845	-2.14047	0.640659	-0.327861	0.964411	0.768718	0.111133	0.587428	0.80423						IPR001865 IPR005706	Ribosomal_protein_S2 Ribosomal_protein_S2,_bacterial-type	KOG0832	Mitochondrial/chloroplast_ribosomal_protein_S2	Translation,_ribosomal_structure_and_biogenesis	INFORMATION_STORAGE_AND_PROCESSING						2227 3827 4025 4556 9241	structural_constituent_of_ribosome intracellular ribosome translation small_ribosomal_subunit	molecular_function cellular_component biological_process	GO:0003735 GO:0005622 GO:0005840 GO:0006412 GO:0015935
8603	9.21829	9.23985	9.12171	9.54579	9.1917	9.68584	0.0198505	-0.09993	0.355906	0.0692309	0.465355	0.96597	0.830361	0.444714	0.868087	0.317309						IPR001202	WW/Rsp5/WWP	KOG3544	Collagens_(type_IV_and_type_XIII),_and_related_proteins	Extracellular_structures	CELLULAR_PROCESSES_AND_SIGNALING						3727	protein_binding	molecular_function	GO:0005515
8613	10.0448	9.72801	9.84163	9.67334	10.2192	10.0464	-0.321302	-0.222417	-0.381569	0.172666	-0.0108475	0.401903	0.562467	0.320513	0.614713	0.977433						IPR001452 IPR000108 IPR002048 IPR001849 IPR000219 IPR002738 IPR003124 IPR013182 IPR000261 IPR001331 IPR016195	Src_homology-3 Neutrophil_cytosol_factor_2 Calcium-binding_EF-hand Pleckstrin-like Dbl_homology_(DH)_domain RNase_P_subunit_p30 Actin-binding_WH2 Protein_of_unknown_function_DUF1720 EPS15_homology_(EH) Guanine-nucleotide_dissociation_stimulator,_CDC24,_conserved_site Polymerase_and_histidinol_phosphatase-like	KOG0998	Synaptic_vesicle_protein_EHS-1_and_related_EH_domain_proteins	Signal_transduction_mechanisms Intracellular_trafficking,_secretion,_and_vesicular_transport	CELLULAR_PROCESSES_AND_SIGNALING	3.1.13.4	Poly(A)-specific_ribonuclease				3425 3827 17205 3421 5323 3724 2928 5721 2290 2925	Rho_guanyl-nucleotide_exchange_factor_activity intracellular regulation_of_Rho_protein_signal_transduction guanyl-nucleotide_exchange_factor_activity intracellular_signaling_cascade calcium_ion_binding ribonuclease_activity tRNA_processing catalytic_activity poly(A)-specific_ribonuclease_activity	molecular_function cellular_component biological_process	GO:0005089 GO:0005622 GO:0035023 GO:0005085 GO:0007242 GO:0005509 GO:0004540 GO:0008033 GO:0003824 GO:0004535
8647	5.15326	5.69943	5.31643	0	2.32864	5.86417	0.192187	-0.0929201	-21.5255	-0.200023	0.244864	0.922193	0.962407	1.03176e-18	0.909678	0.901027
8657	3.57936	4.24915	5.58851	3.35829	3.08686	5.42279	-0.653102	0.698535	0.835687	-0.474139	0.607463	0.755925	0.739228	0.690328	0.801146	0.77212
8661	9.97096	9.88056	9.94138	9.40107	9.17602	9.40536	-0.0915601	-0.0275502	-0.571715	-0.714819	-0.531462	0.832554	0.949346	0.187933	0.0657133	0.220598						IPR000672 IPR000559 IPR016040	Tetrahydrofolate_dehydrogenase/cyclohydrolase Formate-tetrahydrofolate_ligase,_FTHFS NAD(P)-binding	KOG4230	C1-tetrahydrofolate_synthase	Coenzyme_transport_and_metabolism	METABOLISM						2736 3736 6988 2290 3708 5830	formate-tetrahydrofolate_ligase_activity ATP_binding folic_acid_and_derivative_biosynthetic_process catalytic_activity binding metabolic_process	molecular_function biological_process	GO:0004329 GO:0005524 GO:0009396 GO:0003824 GO:0005488 GO:0008152
8663	3.81921	4.87501	4.3565	2.60691	1.43242	1.51664	0.362629	-0.351558	-0.513997	-2.02606	-2.82115	0.885938	0.889745	0.839423	0.375456	0.273727						IPR001810	Cyclin-like_F-box
8665	4.22492	5.10298	4.45112	2.63341	1.10367	2.23747	0.781825	0.432067	-0.078557	-2.68664	-0.899053	0.744617	0.857458	0.973984	0.222703	0.709736						IPR001810	Cyclin-like_F-box
8679	5.77735	4.93396	5.03132	6.43451	4.25488	4.55863	-1.15902	-1.0463	0.560957	-0.0575258	-1.37866	0.412489	0.461105	0.690797	0.963679	0.331548
8744	7.24983	6.94615	6.26857	4.0579	6.13258	9.10124	0.222733	-0.273797	-0.299213	1.31307	1.6898	0.920475	0.902378	0.893363	0.51051	0.448722	GH6	GH6				IPR001524 IPR016288	Glycoside_hydrolase,_family_6 1,_4-beta_cellobiohydrolase										2933 4143	hydrolase_activity,_hydrolyzing_O-glycosyl_compounds carbohydrate_metabolic_process	molecular_function biological_process	GO:0004553 GO:0005975
8752	2.96499	3.25915	4.54691	0	3.06049	3.92972	-0.94022	0.831153	-6.45839	0.259586	-0.162794	0.686872	0.720701	0.0179429	0.900797	0.944295
8764	6.67942	5.2069	5.1668	5.71946	2.11519	5.97401	-1.49626	-1.52979	-0.446426	-1.91351	-0.687463	0.352191	0.342989	0.781186	0.185045	0.668845								KOG0613	Projectin/twitchin_and_related_proteins	Cytoskeleton	CELLULAR_PROCESSES_AND_SIGNALING
8784	3.94013	4.67478	4.03593	1.87746	2.98576	4.11802	0.738718	0.293386	-1.33973	0.512274	0.0761643	0.707221	0.881999	0.504564	0.771698	0.969245
8792	8.29226	8.17369	8.27243	8.23254	7.76752	8.22807	-0.207661	-0.0953758	-0.13987	-0.490827	-0.140586	0.72997	0.874311	0.816521	0.363181	0.815462						IPR002130 IPR001680 IPR015891 IPR011046	Peptidyl-prolyl_cis-trans_isomerase,_cyclophilin-type WD40_repeat Cyclophilin-like WD40_repeat-like	KOG0882	Cyclophilin-related_peptidyl-prolyl_cis-trans_isomerase	Posttranslational_modification,_protein_turnover,_chaperones	CELLULAR_PROCESSES_AND_SIGNALING	5.2.1.8	Peptidylprolyl_isomerase				2233 4591 2975 12948 17567	peptidyl-prolyl_cis-trans_isomerase_activity protein_folding cyclophilin FK506-sensitive_peptidyl-prolyl_cis-trans_isomerase cyclophilin-type_peptidyl-prolyl_cis-trans_isomerase_activity	molecular_function biological_process	GO:0003755 GO:0006457 GO:0004600 GO:0030051 GO:0042027
8831	6.77927	6.30545	3.10512	0.44259	2.05929	5.5571	-0.875274	-3.81046	-8.12357	-2.58898	-1.64448	0.614228	0.0311365	0.000238942	0.0973713	0.344654						IPR000073	Alpha/beta_hydrolase_fold-1
8859	8.11835	7.13148	7.81112	7.29264	5.25497	8.20867	-1.04113	-0.447129	-0.274079	-0.921873	0.111204	0.395372	0.715185	0.822956	0.40044	0.927628
8865	4.40925	4.50739	3.99328	2.44857	2.21853	4.59448	-0.350285	-0.808241	-1.79971	-1.55237	-1.10014	0.871074	0.708812	0.407504	0.423448	0.611199
8867	4.94831	4.78464	5.50645	0	1.74307	4.9601	-0.258323	0.746981	-7.31576	-1.3681	0.102669	0.894866	0.702261	0.00254543	0.437442	0.95813								KOG1840	Kinesin_light_chain	Cytoskeleton	CELLULAR_PROCESSES_AND_SIGNALING
8882	7.27834	8.05517	7.99301	8.14498	8.5809	7.76097	0.69433	0.603138	0.756559	1.3386	0.407774	0.274405	0.343788	0.234583	0.0185837	0.52194						IPR001176 IPR004839 IPR015424	1-aminocyclopropane-1-carboxylate_synthase Aminotransferase,_class_I_and_II Pyridoxal_phosphate-dependent_transferase,_major_region	KOG0258	Alanine_aminotransferase	Amino_acid_transport_and_metabolism	METABOLISM	2.6.1.2	Alanine_aminotransferase	Alanine_and_aspartate_metabolism Carbon_fixation Glutamate_metabolism	Amino_Acid_Metabolism Energy_Metabolism	METABOLIC	6667 10042 9967 13063 2465	biosynthetic_process 1-aminocyclopropane-1-carboxylate_synthase_activity transferase_activity,_transferring_nitrogenous_groups pyridoxal_phosphate_binding alanine_transaminase_activity	biological_process molecular_function	GO:0009058 GO:0016847 GO:0016769 GO:0030170 GO:0004021
8883	8.25335	8.52345	8.37919	7.95854	6.42993	8.42511	0.267237	0.122859	-0.28852	-1.54427	0.173581	0.664225	0.842199	0.640532	0.00551687	0.778265						IPR001392 IPR008968 IPR003439 IPR011012	Clathrin_adaptor,_mu_subunit Clathrin_adaptor,_mu_subunit,_C-terminal ABC_transporter-like Longin-like	KOG0937	Adaptor_complexes_medium_subunit_family	Intracellular_trafficking,_secretion,_and_vesicular_transport	CELLULAR_PROCESSES_AND_SIGNALING						3727 4595 4994 9480 13025 3736 10082 6212 4927	protein_binding protein_complex_assembly intracellular_protein_transport vesicle-mediated_transport clathrin_adaptor_complex ATP_binding ATPase_activity protein_transporter_activity transport	molecular_function biological_process cellular_component	GO:0005515 GO:0006461 GO:0006886 GO:0016192 GO:0030131 GO:0005524 GO:0016887 GO:0008565 GO:0006810
8910	6.01842	6.18522	6.34653	5.71072	4.04724	6.52497	-0.327146	-0.168005	-0.760267	-1.02756	0.0656577	0.805811	0.8997	0.569119	0.389894	0.96066						IPR001055 IPR001041	Adrenodoxin Ferredoxin	KOG3309	Ferredoxin	Energy_production_and_conversion	METABOLISM						4283 6664 24783 24784	electron_transport electron_carrier_activity iron-sulfur_cluster_binding 2_iron,_2_sulfur_cluster_binding	biological_process molecular_function	GO:0006118 GO:0009055 GO:0051536 GO:0051537
8923	10.1425	9.85817	9.45737	10.489	10.635	9.83298	-0.395292	-0.840493	0.250018	0.385116	-0.450075	0.521381	0.173331	0.685084	0.484899	0.465544								KOG1187	Serine/threonine_protein_kinase	Signal_transduction_mechanisms	CELLULAR_PROCESSES_AND_SIGNALING
8927	4.93794	4.68106	4.98019	2.52625	4.8769	5.74387	-0.779308	-0.524719	-1.48513	1.37305	0.473383	0.653356	0.762854	0.395612	0.375204	0.784644						IPR001810	Cyclin-like_F-box
8928	5.96126	5.93366	6.06756	6.40848	3.9093	5.89596	-0.10934	-0.0367058	0.320297	-0.832602	0.464904	0.935353	0.978323	0.812324	0.491891	0.730159						IPR012951	Berberine/berberine-like										9710 23919	oxidoreductase_activity FAD_binding	molecular_function	GO:0016491 GO:0050660
8943	5.72863	5.67768	5.12328	5.51589	3.96116	6.20152	-0.268552	-0.818732	-0.458466	-0.593751	0.582314	0.847363	0.559501	0.743236	0.635352	0.676194
8946	5.24707	5.15807	5.41419	5.72827	4.05909	5.24409	-0.171483	0.0739885	0.397184	0.161736	-0.0679072	0.90523	0.959125	0.782861	0.900242	0.962454						IPR001810	Cyclin-like_F-box
8965	9.73183	9.71733	9.49928	9.25387	9.19821	9.30883	-0.0481015	-0.308109	-0.524314	-0.594488	-0.501643	0.919537	0.518441	0.271978	0.163729	0.292942						IPR000626	Ubiquitin	KOG0011	Nucleotide_excision_repair_factor_NEF2,_RAD23_component	Replication,_recombination_and_repair	INFORMATION_STORAGE_AND_PROCESSING						4598	protein_modification_process	biological_process	GO:0006464
8981	1.65263	4.01259	2.06064	0	3.70426	5.00731	2.24861	1.29709	-4.03396	3.58053	3.40888	0.376969	0.613272	0.166831	0.116548	0.179917
9009	11.4009	11.2408	11.2087	11.2925	11.3158	11.3431	-0.121219	-0.166457	-0.118058	-0.041593	-0.0653407	0.767943	0.685551	0.77395	0.909918	0.873669						IPR000941	Enolase	KOG2670	Enolase	Carbohydrate_transport_and_metabolism	METABOLISM	4.2.1.11	Phosphopyruvate_hydratase	Phenylalanine,_tyrosine_and_tryptophan_biosynthesis Glycolysis_/_Gluconeogenesis	Amino_Acid_Metabolism Carbohydrate_Metabolism	METABOLIC	29 3008 4261	phosphopyruvate_hydratase_complex phosphopyruvate_hydratase_activity glycolysis	cellular_component molecular_function biological_process	GO:0000015 GO:0004634 GO:0006096
9010	7.64631	7.41924	7.23772	5.45953	2.53555	7.01937	-0.291454	-0.460664	-1.46114	-1.6959	-0.696501	0.851649	0.767733	0.34958	0.224878	0.655176
9012	6.11087	6.01219	6.03881	3.37709	4.64493	6.51351	-0.539187	-0.505995	-0.817179	-0.178276	0.143944	0.745461	0.760975	0.623417	0.904529	0.930925						IPR010999	Retroviral_matrix,_N-terminal										3530 11313	structural_molecule_activity viral_capsid	molecular_function cellular_component	GO:0005198 GO:0019028
9027	6.38777	6.4167	6.54729	6.55659	2.33779	6.05146	0.0479692	0.166689	0.463276	-0.952315	0.189441	0.976149	0.91734	0.772868	0.508328	0.906055	GH71	GH71				IPR005197 IPR002889 IPR013994	Glycoside_hydrolase,_family_71 Carbohydrate-binding_WSC Carbohydrate-binding_WSC,_subgroup	KOG4157	beta-1,6-N-acetylglucosaminyltransferase,_contains_WSC_domain	Carbohydrate_transport_and_metabolism Posttranslational_modification,_protein_turnover,_chaperones	METABOLISM CELLULAR_PROCESSES_AND_SIGNALING
9037	8.47363	7.63333	8.00946	7.76797	6.7567	7.47885	-0.806558	-0.496194	-0.739056	-0.779915	-1.02485	0.36758	0.579723	0.409613	0.330546	0.252928
9040	7.87184	8.14406	8.19156	8.69193	8.23697	8.2108	0.192857	0.278388	0.751797	0.331047	0.265702	0.722471	0.609201	0.166459	0.496484	0.625157
9044	6.36548	6.47683	6.53954	5.38495	3.31366	6.22013	-0.0480037	0.0543746	-0.770906	-2.17195	-0.333535	0.968115	0.96395	0.522867	0.0462052	0.781642						IPR003006	Immunoglobulin/major_histocompatibility_complex,_conserved_site
9054	2.91555	1.59424	1.82718	0	1.98984	1.57075	-2.7359	-2.60716	-6.33586	0.354437	-2.05124	0.421707	0.447328	0.0833781	0.906437	0.546407						IPR002227	Tyrosinase										5830 9710	metabolic_process oxidoreductase_activity	biological_process molecular_function	GO:0008152 GO:0016491
9089	7.17982	7.48598	7.39079	7.15635	4.54565	7.32745	0.262205	0.178141	-0.0701387	-0.64343	0.129388	0.818965	0.876592	0.951262	0.531225	0.910153								KOG0401	Translation_initiation_factor_4F,_ribosome/mRNA-bridging_subunit_(eIF-4G)	Translation,_ribosomal_structure_and_biogenesis	INFORMATION_STORAGE_AND_PROCESSING
9100	8.41701	9.63482	8.80946	13.5081	11.7698	11.2134	0.705117	-0.266764	4.42819	2.70147	2.12534	0.315818	0.70488	2.90415e-10	1.72646e-05	0.00248983								KOG1437	Fasciclin_and_related_adhesion_glycoproteins	Cell_wall/membrane/envelope_biogenesis Extracellular_structures	CELLULAR_PROCESSES_AND_SIGNALING
9116	8.06683	8.35199	7.98412	7.06789	7.24896	7.14964	0.235546	-0.155607	-0.63637	-0.472238	-0.754813	0.787471	0.858902	0.467655	0.546522	0.388836						IPR001509 IPR006368 IPR002198 IPR016040	NAD-dependent_epimerase/dehydratase GDP-mannose_4,6-dehydratase Short-chain_dehydrogenase/reductase_SDR NAD(P)-binding	KOG1372	GDP-mannose_4,6_dehydratase	Carbohydrate_transport_and_metabolism	METABOLISM	4.2.1.47	GDP-mannose_4,6-dehydratase	Fructose_and_mannose_metabolism	Carbohydrate_Metabolism	METABOLIC	2290 19375 23921 5830 9710 3827 6105 11932 3708	catalytic_activity cellular_metabolic_process coenzyme_binding metabolic_process oxidoreductase_activity intracellular GDP-mannose_4,6-dehydratase_activity GDP-mannose_metabolic_process binding	molecular_function biological_process cellular_component	GO:0003824 GO:0044237 GO:0050662 GO:0008152 GO:0016491 GO:0005622 GO:0008446 GO:0019673 GO:0005488
9134	5.21964	7.03132	7.19055	6.36465	5.69527	6.90992	1.13424	1.29313	0.682418	1.02982	1.03608	0.355672	0.292844	0.579276	0.34933	0.399286
9144	1.84111	0.290842	0.748506	3.0693	0	0.847005	-5.64296	-4.20022	1.21209	-6.22643	-3.76378	0.21983	0.354996	0.782546	0.128714	0.401809
9147	5.56973	8.18873	7.71775	2.73065	7.56583	9.3287	0.392789	-0.0448655	-3.47913	1.2203	1.43949	0.842226	0.981868	0.079878	0.489335	0.465677	GH43_26	GH43_26				IPR006710 IPR000254	Glycoside_hydrolase,_family_43 Cellulose-binding_region,_fungal										2933 3782 4143 13137	hydrolase_activity,_hydrolyzing_O-glycosyl_compounds extracellular_region carbohydrate_metabolic_process cellulose_binding	molecular_function cellular_component biological_process	GO:0004553 GO:0005576 GO:0005975 GO:0030248
9148	7.56292	8.20788	7.87593	8.56057	7.94899	7.26367	0.520846	0.115645	0.842182	0.491863	-0.511371	0.496337	0.880251	0.271665	0.473264	0.505762								KOG4744	Uncharacterized_conserved_protein	Function_unknown	POORLY_CHARACTERIZED
9149	5.71025	5.66756	6.07059	0	1.97078	5.81148	-0.205645	0.204521	-8.17	-1.52871	0.0526988	0.908518	0.909085	0.000372549	0.342448	0.976519
9150	9.77273	9.84283	9.97077	9.41564	9.64219	9.92856	0.0407086	0.16885	-0.288533	-0.135414	0.133017	0.926854	0.703714	0.516145	0.733203	0.764352						IPR001810 IPR016155	Cyclin-like_F-box Molybdopterin_synthase/thiamin_biosynthesis_sulphur_carrier,_beta-grasp
9163	11.4044	11.4166	11.1921	10.7789	11.0216	11.1535	0.0171238	-0.239737	-0.655396	-0.425003	-0.301693	0.967341	0.566807	0.117527	0.256286	0.470936						IPR002618	UTP--glucose-1-phosphate_uridylyltransferase	KOG2638	UDP-glucose_pyrophosphorylase	Carbohydrate_transport_and_metabolism	METABOLISM	2.7.7.9	UTP--glucose-1-phosphate_uridylyltransferase	Pentose_and_glucuronate_interconversions Galactose_metabolism Nucleotide_sugars_metabolism Starch_and_sucrose_metabolism	Carbohydrate_Metabolism Nucleotide_Metabolism Metabolism_of_Complex_Carbohydrates	METABOLIC	5830 9977 2431	metabolic_process nucleotidyltransferase_activity UTP:glucose-1-phosphate_uridylyltransferase_activity	biological_process molecular_function	GO:0008152 GO:0016779 GO:0003983
9173	5.94074	6.38671	6.52091	6.9925	4.94012	6.86621	0.332646	0.505285	0.790948	0.633334	0.666633	0.802025	0.703669	0.551254	0.59389	0.615449						IPR009038	GOLD	KOG1691	emp24/gp25L/p24_family_of_membrane_trafficking_proteins	Intracellular_trafficking,_secretion,_and_vesicular_transport	CELLULAR_PROCESSES_AND_SIGNALING
9175	3.25684	1.09523	1.82718	3.08331	2.06995	0.847005	-4.24926	-3.07793	0.668243	0.133243	-4.35203	0.160988	0.306599	0.820105	0.959602	0.158239								KOG1474	Transcription_initiation_factor_TFIID,_subunit_BDF1_and_related_bromodomain_proteins	Transcription	INFORMATION_STORAGE_AND_PROCESSING
9227	5.30203	5.90774	6.23799	3.35829	3.50743	5.36129	0.188059	0.471582	-0.10377	-1.00715	-0.474393	0.914872	0.788831	0.953052	0.523979	0.787894								KOG2793	Putative_N2,N2-dimethylguanosine_tRNA_methyltransferase	RNA_processing_and_modification	INFORMATION_STORAGE_AND_PROCESSING
9233	8.48878	8.6446	8.52675	7.87812	8.84766	8.4648	0.144089	0.0257949	-0.576393	0.380728	-0.0323411	0.754315	0.955492	0.213883	0.356118	0.944143								KOG0956	PHD_finger_protein_AF10	General_function_prediction_only	POORLY_CHARACTERIZED
9246	8.514	8.56123	8.57238	2.81632	7.90319	7.94962	-0.0418142	-0.028478	-4.02445	-0.397392	-0.513322	0.967262	0.977715	0.00011142	0.663054	0.614675
9264	8.17746	7.89743	8.23245	7.86043	7.69915	7.9942	-0.284985	0.0188087	-0.221984	0.813399	-0.212916	0.768301	0.984498	0.818667	0.347068	0.825892						IPR001138	Fungal_transcriptional_regulatory_protein,_N-terminal										2196 3838 4504 5939	transcription_factor_activity nucleus regulation_of_transcription,_DNA-dependent zinc_ion_binding	molecular_function cellular_component biological_process	GO:0003700 GO:0005634 GO:0006355 GO:0008270
9268	4.68405	5.67146	5.93208	5.34602	2.05929	5.91575	1.21251	1.78825	1.30076	-0.0721509	1.24623	0.4841	0.302277	0.453379	0.963088	0.472382
9297	7.01353	7.47685	7.60504	7.78885	7.11449	6.65006	0.45718	0.596333	0.86447	0.501558	-0.319982	0.559737	0.447707	0.270513	0.475353	0.68451			Unknown					KOG4157	beta-1,6-N-acetylglucosaminyltransferase,_contains_WSC_domain	Carbohydrate_transport_and_metabolism Posttranslational_modification,_protein_turnover,_chaperones	METABOLISM CELLULAR_PROCESSES_AND_SIGNALING
9313	3.56762	1.51835	2.17972	0	1.50589	0	-3.68781	-2.77119	-7.13005	-1.92737	-7.32923	0.298963	0.434781	0.0599812	0.541037	0.0531775
9330	5.45271	5.35326	5.56708	0	6.072	6.40237	-0.127795	0.054494	-7.81023	0.602099	0.913637	0.893592	0.954751	5.99984e-06	0.481341	0.337592
9357	3.78291	3.12914	3.98032	2.70754	1.1765	2.23747	-1.1317	-0.223578	0.250144	-2.28201	-0.722843	0.670722	0.933043	0.924967	0.344398	0.786072								KOG4726	Ultrahigh_sulfur_keratin-associated_protein	Extracellular_structures	CELLULAR_PROCESSES_AND_SIGNALING
9367	6.55341	6.94411	6.94961	6.76077	4.21834	6.93036	0.380917	0.382729	0.25672	-0.748862	0.369899	0.746801	0.746031	0.828032	0.480068	0.754102						IPR011009	Protein_kinase-like
9370	1.03987	3.07074	3.02636	0	1.1765	1.64519	1.62019	1.589	-3.68592	0.465497	0.779127	0.709259	0.715133	0.419828	0.905292	0.858216
9381	5.03216	5.71921	5.97213	2.70754	3.42476	4.91101	0.660873	0.893274	-0.685757	-0.458624	-0.133749	0.699964	0.602874	0.691378	0.766185	0.938041	GT32					IPR007577	Glycosyltransferase_sugar-binding_region_containing_DXD_motif
9392	8.40738	8.24208	8.17738	8.3392	8.53289	8.54335	-0.222068	-0.285299	-0.109041	0.0903283	0.0863781	0.656369	0.56911	0.827492	0.839898	0.862702						IPR002005	Rab_GTPase_activator	KOG1439	RAB_proteins_geranylgeranyltransferase_component_A_(RAB_escort_protein)	Posttranslational_modification,_protein_turnover,_chaperones	CELLULAR_PROCESSES_AND_SIGNALING						18580	regulation_of_GTPase_activity	biological_process	GO:0043087
9400	6.71192	5.36298	4.87047	0	2.43086	6.73072	-1.38398	-1.9657	-22.5631	-1.08281	-0.0665853	0.43873	0.273464	7.68507e-23	0.498461	0.97025
9419	3.49718	4.6502	6.30672	5.34059	2.16093	6.12515	1.14378	1.45359	0.556989	-0.177515	1.14023	0.586024	0.489068	0.791178	0.924955	0.587362
9426	0	1.08113	0.748506	2.82374	1.80175	2.38677	3.4114	2.31325	7.22197	6.39104	6.3235	0.463163	0.626515	0.117408	0.124585	0.170673
9430	3.30311	5.66195	5.14304	6.26267	4.17905	6.63271	1.19763	0.669111	1.87496	1.23116	2.24708	0.465599	0.68474	0.253383	0.402787	0.170652
9446	5.86366	5.94203	6.02177	7.13806	5.97794	4.65319	-0.0328544	0.00449636	1.11925	0.216307	-0.836439	0.97463	0.99654	0.278021	0.815305	0.421733
9452	5.12873	4.03799	3.07349	0	1.23973	2.04248	-0.88016	-1.91401	-7.41731	-3.042	-2.08676	0.724681	0.447299	0.0099857	0.1805	0.40693
9500	3.69375	6.20107	6.03866	1.18463	1.73255	5.28664	1.21703	1.06021	-3.97071	-1.37673	0.295966	0.562156	0.613975	0.0750944	0.467387	0.888108
9508	5.5865	5.12018	5.64215	0	1.98984	4.61608	-0.469621	0.146193	-7.93697	-1.23967	-0.850963	0.807615	0.939603	0.000963436	0.47421	0.659779
9517	7.39449	6.53518	6.94861	5.29273	7.41933	6.97735	-1.11579	-0.604403	-1.69394	-0.203304	-0.583987	0.220149	0.507075	0.0644824	0.802638	0.521037
9533	4.58145	1.87741	1.30818	2.44857	0	2.69599	-2.03725	-3.2549	-0.82054	-6.99316	-1.84023	0.498585	0.288592	0.784835	0.0167997	0.541657
9581	3.04528	3.31494	4.02313	0	1.91595	2.67747	-0.777945	-0.0619166	-6.32081	0.145437	0.326044	0.798877	0.983826	0.0603889	0.957507	0.914845								KOG1869	Splicing_coactivator_SRm160/300,_subunit_SRm300	RNA_processing_and_modification	INFORMATION_STORAGE_AND_PROCESSING	6.3.2.19	Ubiquitin--protein_ligase				3200 24685 24687 24690 24691	ubiquitin-protein_ligase_activity regulation_of_ubiquitin-protein_ligase_activity regulation_of_ubiquitin-protein_ligase_activity_during_meiotic_cell_cycle positive_regulation_of_ubiquitin-protein_ligase_activity negative_regulation_of_ubiquitin-protein_ligase_activity	molecular_function biological_process	GO:0004842 GO:0051438 GO:0051440 GO:0051443 GO:0051444
9616	8.18052	7.88257	7.93001	6.66562	7.22119	6.07097	-0.422562	-0.374058	-1.15395	-0.886054	-1.9882	0.620064	0.66124	0.17735	0.246225	0.0204853						IPR005135	Endonuclease/exonuclease/phosphatase
9622	5.09024	5.33105	4.96857	0	1.8782	4.01681	0.222328	-0.154854	-7.40213	-1.04486	-0.064209	0.914433	0.940504	0.00329733	0.574477	0.975283
9638	6.2751	7.03188	6.95409	3.78978	1.43242	7.72626	-0.244958	-0.328995	-0.703461	-4.59669	0.620779	0.886117	0.847589	0.681216	0.00337899	0.71659						IPR007087 IPR015880	Zinc_finger,_C2H2-type Zinc_finger,_C2H2-like	KOG1721	FOG:_Zn-finger	General_function_prediction_only	POORLY_CHARACTERIZED						2175 3827 5939	nucleic_acid_binding intracellular zinc_ion_binding	molecular_function cellular_component	GO:0003676 GO:0005622 GO:0008270
9651	5.80898	6.05572	5.13996	3.06923	4.0366	5.06914	0.194672	-0.55555	-0.728253	-0.255014	-0.803425	0.90813	0.742839	0.667229	0.866086	0.635069
9676	7.37973	7.95647	8.41515	6.99591	4.51999	8.2652	0.567401	1.04671	-0.377722	-0.856326	1.05569	0.606278	0.341881	0.732187	0.386224	0.337612						IPR002893	Zinc_finger,_MYND-type										5939	zinc_ion_binding	molecular_function	GO:0008270
9679	1.99508	5.42089	6.08605	1.61122	3.60378	1.97854	3.11575	3.81144	-0.247012	2.64392	0.575821	0.162514	0.0875978	0.914102	0.187283	0.798707
9680	1.95426	3.14355	4.3176	0	1.55445	0	0.552322	1.81845	-4.79763	0.555757	-4.99681	0.87907	0.616131	0.218094	0.864421	0.199582						IPR002893	Zinc_finger,_MYND-type										5939	zinc_ion_binding	molecular_function	GO:0008270
9682	5.58922	2.27258	3.78467	2.0715	1.34566	0	-2.38747	-1.83687	-2.82661	-3.49264	-8.39919	0.377834	0.497852	0.299019	0.152781	0.00601366
9689	3.45113	4.97401	3.4515	0	3.42453	3.6212	0.370933	-1.37022	-7.01657	0.7699	-0.171214	0.863988	0.531328	0.006918	0.691232	0.93713	CE8	CE8				IPR000070 IPR011050	Pectinesterase,_catalytic Pectin_lyase_fold/virulence_factor										3824 13460 18059	cell_wall pectinesterase_activity cell_wall_modification	cellular_component molecular_function biological_process	GO:0005618 GO:0030599 GO:0042545
9701	9.15363	9.2377	9.20612	9.24924	9.35229	9.03065	0.0634585	0.0302317	0.0728383	0.279859	-0.126874	0.894315	0.949642	0.879008	0.512949	0.790875	Myosin_motor-GT2					IPR001199 IPR001609 IPR004835 IPR014876 IPR005829	Cytochrome_b5 Myosin_head,_motor_region Fungal_chitin_synthase DEK_C_terminal Sugar_transporter,_conserved_site	KOG2571	Chitin_synthase/hyaluronan_synthase_(glycosyltransferases)	Cell_wall/membrane/envelope_biogenesis	CELLULAR_PROCESSES_AND_SIGNALING						12251 21336 2241 3736 9681 9957 3546 4927 9320	heme_binding transition_metal_ion_binding motor_activity ATP_binding myosin_complex transferase_activity,_transferring_hexosyl_groups transporter_activity transport membrane	molecular_function cellular_component biological_process	GO:0020037 GO:0046914 GO:0003774 GO:0005524 GO:0016459 GO:0016758 GO:0005215 GO:0006810 GO:0016020
9704	1.45617	5.76068	5.56642	2.5794	0.968366	5.3462	3.04028	2.82875	1.39642	-1.54705	2.60996	0.208489	0.242467	0.565285	0.490381	0.280766						IPR002227 IPR008922	Tyrosinase Di-copper_centre-containing										5830 9710	metabolic_process oxidoreductase_activity	biological_process molecular_function	GO:0008152 GO:0016491
9708	4.67522	3.73056	3.97083	2.70474	3.6011	1.06106	-1.26639	-0.609937	-0.503715	-0.0668901	-4.18642	0.550066	0.773645	0.812085	0.971795	0.0623238						IPR000454	ATPase,_F0_complex,_subunit_C										9292 9320 9691 21355 21380	ATP_synthesis_coupled_proton_transport membrane proton-transporting_two-sector_ATPase_complex hydrogen_ion_transporting_ATP_synthase_activity,_rotational_mechanism hydrogen_ion_transporting_ATPase_activity,_rotational_mechanism	biological_process cellular_component molecular_function	GO:0015986 GO:0016020 GO:0016469 GO:0046933 GO:0046961
9717	5.78451	2.77654	3.22646	3.54199	1.99602	5.66509	-2.89862	-2.61979	0.269914	-1.41651	-0.169255	0.164969	0.211717	0.896231	0.445853	0.934839
9723	3.9016	2.24971	1.34663	0	0	1.57075	-2.19265	-2.7785	-6.51408	-6.5082	-2.22785	0.558942	0.463503	0.103249	0.0658354	0.553812
9730	3.76061	4.6697	5.3127	2.45746	4.54276	4.86563	0.72706	1.16438	-0.272062	0.970123	0.695166	0.664659	0.488137	0.872404	0.518872	0.679139
9742	1.52304	1.70381	2.77768	2.45746	1.48854	4.81078	-1.69765	-0.233569	0.94247	-0.0929703	2.03512	0.586019	0.939949	0.759784	0.973211	0.508023						IPR001480	Curculin-like_(mannose-binding)_lectin										3740	sugar_binding	molecular_function	GO:0005529
9760	1.5628	3.08042	3.82965	0	1.10367	2.92265	-0.0525464	0.682536	-5.37285	-1.45273	0.203545	0.987857	0.843334	0.149774	0.641638	0.953024
9764	3.59733	4.65417	5.26095	0	2.12938	4.9277	-0.110219	0.886404	-7.1025	0.013936	0.563426	0.963396	0.712005	0.0111009	0.99483	0.81448	AA8	AA8	AA8; Cytochrome domain of cellobiose dehydrogenase			IPR008960	Carbohydrate-binding_family_9/cellobiose_dehydrogenase,_cytochrome										2290 9351 13135	catalytic_activity carbohydrate_catabolic_process carbohydrate_binding	molecular_function biological_process	GO:0003824 GO:0016052 GO:0030246
9788	13.089	12.8465	12.4541	14.1163	13.7022	12.7514	-0.417961	-0.852578	0.946981	0.799104	-0.545859	0.536748	0.2077	0.161613	0.18667	0.419826								KOG1474	Transcription_initiation_factor_TFIID,_subunit_BDF1_and_related_bromodomain_proteins	Transcription	INFORMATION_STORAGE_AND_PROCESSING
9798	7.19547	6.77205	7.0471	8.80866	8.82772	7.89268	-0.706545	-0.529712	1.27569	2.16042	0.354775	0.452729	0.574224	0.174351	0.0100901	0.705857						IPR001709 IPR002401 IPR001128 IPR001433 IPR003097	Flavoprotein_pyridine_nucleotide_cytochrome_reductase Cytochrome_P450,_E-class,_group_I Cytochrome_P450 Oxidoreductase_FAD/NAD(P)-binding FAD-binding,_type_1	KOG1158	NADP/FAD_dependent_oxidoreductase	Energy_production_and_conversion	METABOLISM	1.6.2.4	NADPH--ferrihemoprotein_reductase				2888 3721 4283 12251 9710 2411	monooxygenase_activity iron_ion_binding electron_transport heme_binding oxidoreductase_activity NADPH-hemoprotein_reductase_activity	molecular_function biological_process	GO:0004497 GO:0005506 GO:0006118 GO:0020037 GO:0016491 GO:0003958
9805	4.64458	4.37045	4.54564	2.31064	1.20915	4.84673	-0.0661488	-0.176956	-1.14312	-2.72567	0.24216	0.974235	0.931362	0.579952	0.147366	0.905933								KOG4701	Chitinase	Cell_wall/membrane/envelope_biogenesis	CELLULAR_PROCESSES_AND_SIGNALING	3.2.1.18	Exo-alpha-sialidase	N-Glycan_degradation Sphingoglycolipid_metabolism	Metabolism_of_Complex_Carbohydrates Metabolism_of_Complex_Lipids	METABOLIC	2715	exo-alpha-sialidase_activity	molecular_function	GO:0004308
9822	4.94426	5.28379	5.34867	0	4.03602	5.61809	0.198701	0.33341	-7.40703	-0.456132	0.52997	0.885944	0.810343	0.000205925	0.714665	0.702226	GH43_5	GH43_5				IPR006710 IPR016840	Glycoside_hydrolase,_family_43 Glycoside_hydrolase,_family_43,_endo-1,_5-alpha-L-arabinosidase										2933 4143	hydrolase_activity,_hydrolyzing_O-glycosyl_compounds carbohydrate_metabolic_process	molecular_function biological_process	GO:0004553 GO:0005975
9830	7.40878	7.59433	7.56034	5.8135	5.67313	8.63763	-0.0808803	-0.18016	-0.450575	0.173503	0.90851	0.953202	0.896079	0.743975	0.888105	0.509653								KOG4701	Chitinase	Cell_wall/membrane/envelope_biogenesis	CELLULAR_PROCESSES_AND_SIGNALING
9842	5.53958	6.23162	6.30639	2.81632	3.89532	6.11195	0.471888	0.548023	-1.15283	-0.483608	0.396977	0.768033	0.732275	0.47451	0.736356	0.804216
9884	6.11421	5.62262	5.656	6.04146	4.13164	5.986	-0.557992	-0.532079	0.147594	-0.574992	-0.1618	0.673996	0.689218	0.911412	0.62875	0.902951						IPR001810	Cyclin-like_F-box
9898	2.65232	2.30263	3.94103	6.14602	0	0	0.234628	0.689709	2.83994	-5.63463	-5.8397	0.930655	0.798346	0.290778	0.0353333	0.0553959						IPR001128	Cytochrome_P450	KOG0157	Cytochrome_P450_CYP4/CYP19/CYP26_subfamilies	Lipid_transport_and_metabolism Secondary_metabolites_biosynthesis,_transport_and_catabolism	METABOLISM						2888 3721 4283 12251	monooxygenase_activity iron_ion_binding electron_transport heme_binding	molecular_function biological_process	GO:0004497 GO:0005506 GO:0006118 GO:0020037
9907	1.52304	1.20504	1.98628	0	2.07519	2.86192	-2.51456	-1.22821	-5.24493	1.70455	0.73104	0.474028	0.725063	0.159439	0.580263	0.832136								KOG3627	Trypsin	Amino_acid_transport_and_metabolism	METABOLISM
9939	6.06309	6.58867	6.18658	6.05164	4.24701	6.90545	0.119814	-0.299926	-0.0252367	-0.768579	0.393007	0.930187	0.826845	0.9853	0.531209	0.773905								KOG1869	Splicing_coactivator_SRm160/300,_subunit_SRm300	RNA_processing_and_modification	INFORMATION_STORAGE_AND_PROCESSING	3.2.1.3	Glucan_1,4-alpha-glucosidase	Starch_and_sucrose_metabolism	Metabolism_of_Complex_Carbohydrates	METABOLIC	2745	glucan_1,4-alpha-glucosidase_activity	molecular_function	GO:0004339
9958	8.25275	7.92775	8.15612	8.27147	8.10801	7.71846	-0.37154	-0.11807	0.0212326	-0.00962607	-0.57453	0.549984	0.84961	0.972776	0.986199	0.356453								KOG1187	Serine/threonine_protein_kinase	Signal_transduction_mechanisms	CELLULAR_PROCESSES_AND_SIGNALING
9963	2.04288	3.0134	2.62834	0	0	4.12051	-0.0433261	-0.691031	-5.87771	-5.87183	1.32597	0.9888	0.823829	0.0836741	0.0499354	0.667034
9978	5.41814	4.87221	4.55593	6.0951	1.68803	5.53738	-0.371863	-0.817118	0.751422	-1.92248	0.143481	0.815417	0.610125	0.636804	0.183289	0.928232
9979	6.78276	6.59406	6.5339	6.98894	4.43558	6.90486	-0.196584	-0.254237	0.201099	-0.471489	0.118782	0.872315	0.835682	0.869494	0.66719	0.922667						IPR006077	Vinculin/alpha-catenin										3530 5240 8947	structural_molecule_activity cell_adhesion actin_cytoskeleton	molecular_function biological_process cellular_component	GO:0005198 GO:0007155 GO:0015629
9989	5.37417	4.83066	4.30497	0	4.02743	4.96709	-1.10606	-1.3443	-8.22963	-0.446195	-0.838252	0.525823	0.442741	0.00026689	0.774789	0.630941			Unknown
9991	5.60424	6.95711	6.96101	0.958785	4.4347	5.64638	1.03914	1.05509	-5.61138	-0.454919	0.286618	0.435508	0.42906	0.000623016	0.704244	0.830076								KOG4157	beta-1,6-N-acetylglucosaminyltransferase,_contains_WSC_domain	Carbohydrate_transport_and_metabolism Posttranslational_modification,_protein_turnover,_chaperones	METABOLISM CELLULAR_PROCESSES_AND_SIGNALING	3.2.1.18	Exo-alpha-sialidase	N-Glycan_degradation Sphingoglycolipid_metabolism	Metabolism_of_Complex_Carbohydrates Metabolism_of_Complex_Lipids	METABOLIC	2715	exo-alpha-sialidase_activity	molecular_function	GO:0004308
9993	5.96629	6.39416	6.06433	6.62066	3.67702	5.10074	0.411101	0.0676224	0.639596	-1.05826	-0.831239	0.738501	0.956358	0.603917	0.340888	0.502458								KOG4157	beta-1,6-N-acetylglucosaminyltransferase,_contains_WSC_domain	Carbohydrate_transport_and_metabolism Posttranslational_modification,_protein_turnover,_chaperones	METABOLISM CELLULAR_PROCESSES_AND_SIGNALING
10010	5.0819	4.05985	5.35607	3.23382	0	3.54611	-1.33067	-0.223234	-0.10118	-7.86809	-1.46927	0.50475	0.910832	0.959496	0.0002234	0.462641
10023	5.36361	1.71573	1.34663	0	0	0.847005	-4.49081	-4.37518	-8.07785	-8.07197	-5.63265	0.109791	0.123427	0.00942365	0.00314113	0.0535346
10025	5.92168	1.69285	3.05229	2.94671	5.06497	3.82791	-5.37511	-2.85461	-1.66091	0.564172	-0.958565	0.00862495	0.152292	0.401552	0.749099	0.62747								KOG1216	von_Willebrand_factor_and_related_coagulation_proteins	Extracellular_structures Defense_mechanisms	CELLULAR_PROCESSES_AND_SIGNALING
10046	0.662536	0.728062	2.05668	3.00997	1.98357	2.8083	-0.566263	1.85197	5.03098	4.38141	4.62077	0.872302	0.588516	0.136333	0.149983	0.171366								KOG1187	Serine/threonine_protein_kinase	Signal_transduction_mechanisms	CELLULAR_PROCESSES_AND_SIGNALING
10080	1.60839	1.93318	3.29706	0	1.23973	0	-1.56864	-0.0461116	-5.51418	-1.15939	-5.71337	0.738279	0.992148	0.25931	0.782629	0.242496
10086	8.91195	8.95515	9.10735	8.81126	8.66804	8.40077	0.0459267	0.186797	-0.0199577	0.418767	-0.432704	0.952774	0.809783	0.979486	0.546165	0.577295						IPR015425 IPR010472 IPR010473 IPR003104 IPR014768	Actin-binding_FH2 Diaphanous_FH3 Diaphanous_GTPase-binding Actin-binding_FH2_and_DRF_autoregulatory GTPase-binding/formin_homology_3	KOG1922	Rho_GTPase_effector_BNI1_and_related_formins	Signal_transduction_mechanisms Cytoskeleton	CELLULAR_PROCESSES_AND_SIGNALING	3.1.1.3	Triacylglycerol_lipase	Glycerolipid_metabolism	Metabolism_of_Complex_Lipids	METABOLIC	2246 9342 12936 10211 3166	actin_binding cellular_component_organization_and_biogenesis actin_cytoskeleton_organization_and_biogenesis Rho_GTPase_binding triacylglycerol_lipase_activity	molecular_function biological_process	GO:0003779 GO:0016043 GO:0030036 GO:0017048 GO:0004806
10088	6.08505	5.2687	5.78318	5.68211	4.16917	6.26602	-0.852786	-0.394512	-0.428198	-0.227122	0.0979007	0.515392	0.763833	0.744282	0.846462	0.940397
10097	2.24102	2.95722	1.43335	1.97238	1.32128	3.69491	-0.4693	-2.23683	-0.395879	-0.952649	0.527332	0.875643	0.467781	0.895321	0.724163	0.860201
10106	10.0251	9.33882	9.5931	10.3348	10.4927	9.76071	-0.682728	-0.421743	0.308411	0.47928	-0.229543	0.120981	0.338765	0.483438	0.223301	0.60217	CBM21					IPR005036	Putative_phosphatase_regulatory_subunit	KOG3986	Protein_phosphatase,_regulatory_subunit_PPP1R3C/D	Posttranslational_modification,_protein_turnover,_chaperones Signal_transduction_mechanisms	CELLULAR_PROCESSES_AND_SIGNALING	3.1.3.16	Serine/threonine_specific_protein_phosphatase				3087 3089 3090 4132 6080 6240 10186 10187 10190	phosphoprotein_phosphatase_activity calcium-dependent_protein_serine/threonine_phosphatase_activity magnesium-dependent_protein_serine/threonine_phosphatase_activity magnesium-dependent_protein_serine/threonine_phosphatase_complex CTD_phosphatase_activity calcium-dependent_protein_serine/threonine_phosphatase_regulator_activity myosin_phosphatase_activity myosin_phosphatase_regulator_activity myo…	molecular_function cellular_component	GO:0004721 GO:0004723 GO:0004724 GO:0005963 GO:0008420 GO:0008597 GO:0017018 GO:0017020 GO:0017023
10123	4.42645	6.44553	6.54977	2.12609	5.3323	5.55732	0.203909	0.283543	-3.10925	0.865566	-0.0746319	0.905769	0.869373	0.0769208	0.574331	0.965475				S08A; Peptidase inhibitor I9; Subtilase family		IPR000209 IPR010259 IPR009020	Peptidase_S8_and_S53,_subtilisin,_kexin,_sedolisin Proteinase_inhibitor_I9,_subtilisin_propeptide Proteinase_inhibitor,_propeptide	KOG1153	Subtilisin-related_protease/Vacuolar_protease_B	Posttranslational_modification,_protein_turnover,_chaperones	CELLULAR_PROCESSES_AND_SIGNALING						2700 4639 18306 18579	subtilase_activity proteolysis identical_protein_binding negative_regulation_of_catalytic_activity	molecular_function biological_process	GO:0004289 GO:0006508 GO:0042802 GO:0043086
10128	7.73003	7.68953	7.81205	7.87969	5.60073	8.03595	-0.0878319	0.02374	0.158482	0.166207	0.247858	0.941616	0.984218	0.894915	0.876918	0.836288						IPR010996	DNA-directed_DNA_polymerase,_family_X,_beta-like,_N-terminal	KOG2534	DNA_polymerase_IV_(family_X)	Replication,_recombination_and_repair	INFORMATION_STORAGE_AND_PROCESSING						2176 2290	DNA_binding catalytic_activity	molecular_function	GO:0003677 GO:0003824
10129	10.0795	10.4999	10.424	9.97685	10.798	10.6306	0.305469	0.228641	-0.214942	0.752001	0.43476	0.555798	0.659515	0.678877	0.105032	0.401922						IPR001499 IPR001546 IPR001356	Fungal_pheromone_STE3_GPCR Pheromone_A_receptor Homeobox										2196 3838 4504 19030 3284 5270 9321 3285 9320	transcription_factor_activity nucleus regulation_of_transcription,_DNA-dependent sequence-specific_DNA_binding mating-type_factor_pheromone_receptor_activity G-protein_coupled_receptor_protein_signaling_pathway integral_to_membrane mating-type_a-factor_pheromone_receptor_activity membrane	molecular_function cellular_component biological_process	GO:0003700 GO:0005634 GO:0006355 GO:0043565 GO:0004932 GO:0007186 GO:0016021 GO:0004933 GO:0016020
10174	8.5994	8.40609	7.58207	9.03681	8.92407	8.6752	0.00341779	-1.02321	0.437317	0.391107	0.137894	0.995293	0.0794157	0.450602	0.450738	0.812007
10190	4.92208	4.58158	4.12403	2.87092	1.55445	4.062	-1.42807	-2.23733	-1.6034	-3.28334	-1.26714	0.517589	0.313154	0.468477	0.0996155	0.566134
10192	5.6514	6.13994	5.656	3.47602	4.41158	6.34934	0.317882	-0.295179	0.0163877	0.0914316	0.455294	0.849668	0.860678	0.992217	0.951472	0.786129						IPR001360	Glycoside_hydrolase,_family_1										2933 4143	hydrolase_activity,_hydrolyzing_O-glycosyl_compounds carbohydrate_metabolic_process	molecular_function biological_process	GO:0004553 GO:0005975
10241	11.4316	11.3361	11.0998	11.2989	11.7206	11.1452	-0.12077	-0.353009	-0.15047	0.302435	-0.311419	0.746302	0.344844	0.687093	0.365172	0.404441						IPR011510 IPR001660 IPR010993	Sterile_alpha_motif_homology_2 Sterile_alpha_motif_SAM Sterile_alpha_motif_homology	KOG3791	Predicted_RNA-binding_protein_involved_in_translational_regulation	Translation,_ribosomal_structure_and_biogenesis Signal_transduction_mechanisms	INFORMATION_STORAGE_AND_PROCESSING CELLULAR_PROCESSES_AND_SIGNALING	3.2.1.18	Exo-alpha-sialidase	N-Glycan_degradation Sphingoglycolipid_metabolism	Metabolism_of_Complex_Carbohydrates Metabolism_of_Complex_Lipids	METABOLIC	2715	exo-alpha-sialidase_activity	molecular_function	GO:0004308
10279	6.1549	6.57451	5.28479	7.04859	7.44631	7.20276	0.0733866	-0.836753	0.585176	1.0904	0.727308	0.936556	0.368876	0.525931	0.185956	0.430014
10282	7.24599	6.77879	7.59445	9.31741	8.87421	8.00764	-0.442138	0.291126	2.09648	1.75248	0.702641	0.498543	0.656037	0.00125927	0.00261145	0.280965
10285	4.7123	5.29982	4.981	5.0583	3.80988	6.58987	0.028649	-0.252463	-0.138562	-0.0762115	1.35919	0.984032	0.860703	0.923181	0.952691	0.341456
10311	8.53739	7.96425	7.88706	7.90323	4.34062	7.39035	-0.599134	-0.676764	-0.632338	-2.34798	-1.17619	0.58266	0.535222	0.562272	0.0165471	0.281341						IPR001810	Cyclin-like_F-box
10314	6.22485	7.29949	6.94044	8.22426	5.01764	6.58788	0.186781	-0.173845	1.14403	0.174785	-0.308458	0.889426	0.897202	0.394378	0.884447	0.818626
10334	13.6908	13.5977	13.1693	14.3764	14.4663	13.2472	-0.106406	-0.592549	0.672061	0.968258	-0.510214	0.848764	0.288328	0.228422	0.0523676	0.360555								KOG2146	Splicing_coactivator_SRm160/300,_subunit_SRm160_(contains_PWI_domain)	RNA_processing_and_modification General_function_prediction_only	INFORMATION_STORAGE_AND_PROCESSING POORLY_CHARACTERIZED
10335	2.60456	5.04842	4.13953	0	4.07895	5.49676	1.92362	1.94353	-5.55586	2.31805	2.23658	0.345787	0.341682	0.0259593	0.205004	0.273181						IPR000571	Zinc_finger,_CCCH-type	KOG1677	CCCH-type_Zn-finger_protein	General_function_prediction_only	POORLY_CHARACTERIZED						2175 5939	nucleic_acid_binding zinc_ion_binding	molecular_function	GO:0003676 GO:0008270
10336	9.84055	9.97467	10.0531	9.23825	10.4066	10.0598	0.0272824	0.0831326	-0.733215	0.455941	0.0900975	0.95365	0.859579	0.119316	0.277693	0.847872						IPR000897	Signal_recognition_particle,_SRP54_subunit,_GTPase	KOG2806	Chitinase	Carbohydrate_transport_and_metabolism	METABOLISM						3737 4743 5980 9320 3046 3047 3048 3049 3050 3051 3057 3061 3062 3063 3065 3067 3068 3070 3071 3072 3074 3076 3077 3084 6004 6005 6015 6196 10102 10103 11472 12154 17037	GTP_binding SRP-dependent_cotranslational_protein_targeting_to_membrane 7S_RNA_binding membrane transmembrane_receptor_protein_serine/threonine_kinase_activity 3-phosphoinositide-dependent_protein_kinase_activity DNA-dependent_protein_kinase_activity AMP-activated_protein_kinase_activity casein_kinase_activity casein_kinase_I_activity cyclic_nucleotide-dependent_protein_kinase_activity eukaryotic…	molecular_function biological_process cellular_component	GO:0005525 GO:0006614 GO:0008312 GO:0016020 GO:0004675 GO:0004676 GO:0004677 GO:0004679 GO:0004680 GO:0004681 GO:0004690 GO:0004694 GO:0004695 GO:0004696 GO:0004698 GO:0004700 GO:0004702 GO:0004704 GO:0004705 GO:0004706 GO:0004708 GO:0004710 GO:0004711 GO:0004718 GO:0008338 GO:0008339 GO:0008349 GO:0008545 GO:0016908 GO:0016909 GO:0019199 GO:0019912 GO:0034211
10361	5.04666	4.68167	5.18167	2.38778	1.90863	4.29877	-0.93503	-0.204032	-1.84889	-1.43563	-1.33577	0.658343	0.923149	0.38511	0.449412	0.52873
10387	8.8549	8.14318	9.00826	8.60207	8.79586	8.98536	-0.714902	0.242574	-0.241058	-0.0698361	0.170701	0.144604	0.62046	0.623153	0.873441	0.727294								KOG1187	Serine/threonine_protein_kinase	Signal_transduction_mechanisms	CELLULAR_PROCESSES_AND_SIGNALING
10391	7.72597	7.89491	8.18156	8.17592	6.50887	8.68836	0.189334	0.374126	0.477894	-0.428209	0.952922	0.835079	0.681072	0.599466	0.599447	0.294597						IPR003107 IPR010491 IPR013026	RNA-processing_protein,_HAT_helix PRP1_splicing_factor,_N-terminal Tetratricopeptide_region	KOG0495	HAT_repeat_protein	RNA_processing_and_modification	INFORMATION_STORAGE_AND_PROCESSING						3827 4541 392 3838	intracellular RNA_processing nuclear_mRNA_splicing,_via_spliceosome nucleus	cellular_component biological_process	GO:0005622 GO:0006396 GO:0000398 GO:0005634
10413	8.41157	8.74677	8.68297	7.84168	8.77548	8.34641	0.298407	0.247013	-0.578271	0.572529	-0.0971001	0.634221	0.6942	0.358551	0.30789	0.877185						IPR013753 IPR001680 IPR001895 IPR000651 IPR008937 IPR011046	Ras WD40_repeat Guanine-nucleotide_dissociation_stimulator_CDC25 Guanine_nucleotide_exchange_factor_for_Ras-like_GTPases,_N-terminal Ras_guanine_nucleotide_exchange_factor WD40_repeat-like	KOG0305	Anaphase_promoting_complex,_Cdc20,_Cdh1,_and_Ama1_subunits	Posttranslational_modification,_protein_turnover,_chaperones Cell_cycle_control,_cell_division,_chromosome_partitioning	CELLULAR_PROCESSES_AND_SIGNALING METABOLISM	3.2.1.18	Exo-alpha-sialidase	N-Glycan_degradation Sphingoglycolipid_metabolism	Metabolism_of_Complex_Carbohydrates Metabolism_of_Complex_Lipids	METABOLIC	3421 3827 24310 5344 2715	guanyl-nucleotide_exchange_factor_activity intracellular regulation_of_small_GTPase_mediated_signal_transduction small_GTPase_mediated_signal_transduction exo-alpha-sialidase_activity	molecular_function cellular_component biological_process	GO:0005085 GO:0005622 GO:0051056 GO:0007264 GO:0004308
10438	4.77849	5.77085	5.75516	6.08318	4.31833	5.58912	0.721233	0.704654	1.134	1.27645	0.882553	0.632707	0.641294	0.452719	0.344778	0.558983						IPR001623	Heat_shock_protein_DnaJ,_N-terminal										13917	heat_shock_protein_binding	molecular_function	GO:0031072
10440	5.43102	1.44918	1.07224	2.81145	0.779397	2.40752	-3.98093	-4.81816	-1.0907	-5.18922	-1.92099	0.154783	0.0939269	0.693609	0.0441581	0.48848						IPR000719 IPR011009	Protein_kinase,_core Protein_kinase-like										3043 3736 4602	protein_kinase_activity ATP_binding protein_amino_acid_phosphorylation	molecular_function biological_process	GO:0004672 GO:0005524 GO:0006468
10457	7.26438	6.69074	6.91778	6.41519	6.97028	8.21702	-0.586015	-0.346251	-0.5719	0.0712388	0.967881	0.478001	0.675824	0.49008	0.923198	0.240071						IPR000467 IPR007087 IPR001412	D111/G-patch Zinc_finger,_C2H2-type Aminoacyl-tRNA_synthetase,_class_I,_conserved_site	KOG1187	Serine/threonine_protein_kinase	Signal_transduction_mechanisms	CELLULAR_PROCESSES_AND_SIGNALING						2175 3827 162 3172 3736 3930 4556 4561 5939	nucleic_acid_binding intracellular nucleotide_binding aminoacyl-tRNA_ligase_activity ATP_binding cytoplasm translation tRNA_aminoacylation_for_protein_translation zinc_ion_binding	molecular_function cellular_component biological_process	GO:0003676 GO:0005622 GO:0000166 GO:0004812 GO:0005524 GO:0005737 GO:0006412 GO:0006418 GO:0008270
10484	1.36917	5.17658	5.58081	2.75304	3.39203	5.10797	2.79773	3.12845	2.02829	2.48607	2.77671	0.226948	0.176986	0.382564	0.231847	0.230827
10486	5.64896	5.21894	5.41705	5.67206	2.03156	6.57036	-0.543453	-0.389674	-0.133264	-1.27447	0.782552	0.734376	0.808186	0.933751	0.376246	0.624601								KOG1869	Splicing_coactivator_SRm160/300,_subunit_SRm300	RNA_processing_and_modification	INFORMATION_STORAGE_AND_PROCESSING
10499	6.31697	5.91046	6.1751	5.62765	5.26308	6.09187	-0.608457	-0.349229	-0.480557	0.807777	-0.450055	0.649815	0.794728	0.720365	0.499947	0.737239						IPR001233 IPR017510	Protein_of_unknown_function_UPF0027 Release_factor_H-coupled_RctB_family_protein	KOG3833	Uncharacterized_conserved_protein,_contains_RtcB_domain	Function_unknown	POORLY_CHARACTERIZED
10531	3.07098	2.78572	1.98628	2.68367	0	3.22793	-1.4069	-2.26849	0.361026	-6.28633	-0.470726	0.622733	0.434795	0.899172	0.0247966	0.869023
10539	5.62626	6.2647	6.07748	2.5794	6.73021	5.81298	0.22809	0.128983	-1.9575	0.737683	-0.175257	0.859972	0.920729	0.136756	0.523845	0.892436						IPR004299	Membrane_bound_O-acyl_transferase,_MBOAT	KOG2704	Predicted_membrane_protein	Function_unknown	POORLY_CHARACTERIZED
10544	1.64691	1.8991	2.06064	0	0.695294	0	-0.615072	-0.280267	-5.63373	-3.16652	-5.83291	0.901007	0.954842	0.273099	0.4811	0.2565
10557	3.32629	2.72946	3.174	2.65898	0	4.20056	-1.18884	-1.01733	-0.0893368	-6.68534	0.440498	0.65688	0.704724	0.97334	0.0118805	0.86889						IPR001444	Flagellar_basal_body_rod_protein										770 2241 3530 6885	ciliary_or_flagellar_motility motor_activity structural_molecule_activity flagellin-based_flagellum	biological_process molecular_function cellular_component	GO:0001539 GO:0003774 GO:0005198 GO:0009288
10585	10.6844	10.4232	10.3065	10.9333	10.2426	9.59049	-0.320264	-0.43813	0.202241	-0.369006	-1.14796	0.527883	0.38827	0.690224	0.416426	0.0238702						IPR000039	Ribosomal_protein_L18e	KOG1714	60s_ribosomal_protein_L18	Translation,_ribosomal_structure_and_biogenesis	INFORMATION_STORAGE_AND_PROCESSING						2227 3827 4025 4556	structural_constituent_of_ribosome intracellular ribosome translation	molecular_function cellular_component biological_process	GO:0003735 GO:0005622 GO:0005840 GO:0006412
10591	5.84597	4.51741	4.60142	0	0	6.46683	-1.67082	-1.58906	-8.50323	-8.49734	0.27611	0.241941	0.268179	2.61432e-05	9.14505e-07	0.845956
10595	7.02339	7.49623	7.22419	6.95549	7.11843	6.75669	0.391703	0.157767	-0.102844	0.894602	0.0164654	0.692996	0.873931	0.917662	0.313702	0.986782
10614	4.03772	4.42957	5.19679	2.42346	5.45335	4.03638	0.313863	0.839727	-0.591956	1.23615	-0.423007	0.84303	0.596734	0.711938	0.383324	0.791088
10616	11.5292	11.3267	11.1423	11.7884	11.8532	11.3361	-0.248167	-0.444192	0.20314	0.38369	-0.244741	0.58606	0.330042	0.655825	0.346581	0.591346								KOG2693	Putative_zinc_transporter	Inorganic_ion_transport_and_metabolism	METABOLISM
10620	2.65943	4.48703	4.92715	0	2.66408	1.64519	1.03405	1.30584	-5.9	0.133341	-1.42702	0.691299	0.616404	0.0471388	0.954548	0.589037
10628	1.18993	2.03909	2.19782	1.71129	4.70992	3.79814	1.14541	1.45622	0.414513	2.94011	2.36477	0.698329	0.622954	0.889423	0.265803	0.422732
10637	3.39651	5.04149	6.51525	3.23382	6.25709	5.01353	0.894751	1.99537	0.934725	2.49487	0.568338	0.608316	0.252886	0.593019	0.110022	0.745316
10641	7.27283	8.32673	8.38651	3.04021	4.45985	8.79093	0.869611	0.912836	-2.42152	-0.726946	1.33908	0.555387	0.536053	0.103144	0.582223	0.363852						IPR002893	Zinc_finger,_MYND-type										5939	zinc_ion_binding	molecular_function	GO:0008270
10644	6.00482	5.84581	5.57541	0	4.08	5.71309	-0.0830391	-0.372895	-8.34545	-0.489464	-0.266855	0.953821	0.795481	3.98476e-05	0.703596	0.852624
10660	7.97046	7.37992	7.5064	7.74901	5.07924	8.09167	-0.598699	-0.465756	-0.18645	-0.93444	0.115346	0.574022	0.662255	0.861096	0.327471	0.913737								KOG1869	Splicing_coactivator_SRm160/300,_subunit_SRm300	RNA_processing_and_modification	INFORMATION_STORAGE_AND_PROCESSING	3.2.1.3	Glucan_1,4-alpha-glucosidase	Starch_and_sucrose_metabolism	Metabolism_of_Complex_Carbohydrates	METABOLIC	2745	glucan_1,4-alpha-glucosidase_activity	molecular_function	GO:0004339
10671	6.11692	6.58587	6.37618	6.01354	6.17194	5.70129	0.432641	0.217381	-0.0854059	0.169971	-0.451115	0.598515	0.792511	0.917831	0.818073	0.586307
10683	6.09703	5.24903	4.26663	6.48396	4.42598	5.86358	-0.786373	-0.988615	0.394332	-0.0150239	-0.0579526	0.591566	0.501772	0.787663	0.990854	0.968441
10703	4.57932	4.98417	4.5819	3.08644	1.98984	5.09327	0.294044	-0.411978	0.141597	-0.645402	0.529361	0.891431	0.848877	0.947679	0.738612	0.805974
10706	9.35979	9.14224	9.03804	9.21752	9.33182	9.42114	-0.231815	-0.338728	-0.106999	-0.0336571	0.0468623	0.601042	0.446133	0.809591	0.932447	0.915864			CFEM domain			IPR008427 IPR014005	Extracellular_membrane_protein,_8-cysteine_region,_CFEM Extracellular_membrane_protein,_8-cysteine_region,_fungi
10735	5.20307	6.00007	6.03143	4.9649	3.92615	4.44596	0.20335	0.248235	-0.628413	-0.346351	-1.16411	0.890154	0.866361	0.671072	0.793239	0.432292
10752	5.90951	4.25202	5.12276	2.04766	4.28412	5.78734	-1.4109	-0.955655	-2.99911	-0.183696	-0.267567	0.384342	0.556346	0.0701895	0.89907	0.868723	GH5_5	GH5_5				IPR001547 IPR017853	Glycoside_hydrolase,_family_5 Glycoside_hydrolase,_catalytic_core										2933 4143	hydrolase_activity,_hydrolyzing_O-glycosyl_compounds carbohydrate_metabolic_process	molecular_function biological_process	GO:0004553 GO:0005975
10753	6.39821	6.01666	6.05769	6.33587	2.22228	5.7434	-0.437689	-0.413577	0.025756	-1.3737	-0.728819	0.780869	0.792991	0.986945	0.330969	0.643751	CBM1-GH5_5	CBM1-GH5_5				IPR001547 IPR017853 IPR000254	Glycoside_hydrolase,_family_5 Glycoside_hydrolase,_catalytic_core Cellulose-binding_region,_fungal										2933 3782 4143 13137	hydrolase_activity,_hydrolyzing_O-glycosyl_compounds extracellular_region carbohydrate_metabolic_process cellulose_binding	molecular_function cellular_component biological_process	GO:0004553 GO:0005576 GO:0005975 GO:0030248
10766	6.65542	6.00854	5.89594	3.0693	4.98846	7.00715	-0.744947	-0.787828	-1.63031	0.142139	0.297034	0.627015	0.608012	0.289876	0.917421	0.846262
10788	8.99343	9.01748	8.94055	9.24017	9.45077	9.33994	-0.0183657	-0.102007	0.169531	0.436006	0.269539	0.970745	0.838965	0.735279	0.330686	0.590591						IPR001092 IPR011598	Basic_helix-loop-helix_dimerisation_region_bHLH Helix-loop-helix_DNA-binding	KOG1878	Nuclear_receptor_coregulator_SMRT/SMRTER,_contains_Myb-like_domains	Transcription	INFORMATION_STORAGE_AND_PROCESSING						3838 13391 19908	nucleus transcription_regulator_activity regulation_of_transcription	cellular_component molecular_function biological_process	GO:0005634 GO:0030528 GO:0045449
10807	6.62958	7.33555	7.32341	7.22765	5.48504	5.96577	0.231854	0.216719	0.334764	-0.41458	-0.931046	0.842488	0.852835	0.774376	0.691871	0.426516
10855	6.76	6.92293	7.07757	7.48637	7.27756	5.37714	0.0729803	0.229106	0.620155	0.523851	-1.42023	0.922968	0.762154	0.411605	0.438383	0.0637435						IPR002143	Ribosomal_protein_L1	KOG1685	Uncharacterized_conserved_protein	Function_unknown	POORLY_CHARACTERIZED						2227 3827 4025 4556	structural_constituent_of_ribosome intracellular ribosome translation	molecular_function cellular_component biological_process	GO:0003735 GO:0005622 GO:0005840 GO:0006412
10895	4.07536	5.82999	4.98709	2.97841	3.45337	4.8417	0.337815	-0.40581	-0.612598	-0.864007	-0.748882	0.870809	0.845523	0.768745	0.643061	0.719208
10901	2.1585	0.728062	1.07399	3.39542	1.88599	1.47305	-5.47524	-4.67347	0.903169	-0.824605	-3.13867	0.108678	0.17092	0.781771	0.7778	0.341951						IPR009081	Acyl_carrier_protein-like
10916	2.9694	4.685	3.3328	0	3.76307	4.682	0.227391	-0.242675	-6.80796	0.742916	0.380119	0.921103	0.916128	0.0118932	0.717691	0.868594
10921	7.24048	7.12807	7.84977	6.20162	2.62148	7.61928	-0.175988	0.416686	-1.24502	-1.15214	0.215314	0.907628	0.783567	0.412888	0.396661	0.887123
10923	6.82762	7.61623	7.50846	6.08516	4.73206	7.25725	0.787001	0.725891	-0.554707	-0.221699	0.424671	0.50068	0.53497	0.636437	0.83251	0.716614
10940	3.26321	4.53023	4.98451	7.05456	6.36255	6.21748	0.0340454	0.365929	2.94468	2.6564	1.6655	0.98135	0.802153	0.0421329	0.0407166	0.251144
10941	5.74472	5.7688	5.30379	6.4637	4.84068	6.37162	-0.45757	-0.988978	0.232039	1.61257	0.782841	0.768358	0.526083	0.881285	0.245254	0.613984
10956	3.10527	3.85239	2.85181	0	3.27295	2.13773	-0.644822	-1.2382	-6.86367	-0.243694	-1.33357	0.814021	0.65317	0.0263366	0.920879	0.628011								KOG1283	Serine_carboxypeptidases	Posttranslational_modification,_protein_turnover,_chaperones	CELLULAR_PROCESSES_AND_SIGNALING
10995	1.57538	2.06068	4.03383	0	1.63895	3.39279	-1.38989	1.19015	-5.4123	0.204001	0.477915	0.678886	0.721199	0.135416	0.945612	0.886157
11008	0.479295	4.09271	0	2.0715	0.850958	3.15467	5.34695	-1.61503	3.85261	1.53262	4.42727	0.155301	0.688316	0.30776	0.658068	0.240188
11015	6.87428	5.67811	4.49686	4.12817	4.64373	6.73597	-1.29278	-2.27198	-1.11334	-0.47832	-0.0940388	0.388325	0.132449	0.458199	0.721126	0.949908
11045	5.6091	4.31076	4.02007	3.47911	1.43242	4.69281	-1.04035	-1.15284	-1.98873	-2.92254	-0.359926	0.565934	0.526419	0.277253	0.0769145	0.842505
11050	8.72196	9.21572	9.35609	4.68093	9.22664	8.54954	0.478339	0.625488	-0.383357	0.592669	-0.12771	0.676498	0.585443	0.738309	0.563377	0.911346						IPR001440 IPR001214 IPR013105 IPR013026	Tetratricopeptide_TPR-1 SET Tetratricopeptide_TPR2 Tetratricopeptide_region	KOG2084	Predicted_histone_tail_methylase_containing_SET_domain	Chromatin_structure_and_dynamics	INFORMATION_STORAGE_AND_PROCESSING						3838	nucleus	cellular_component	GO:0005634
11066	11.6524	11.636	11.6205	11.8308	11.96	11.5813	-0.0259591	-0.042514	0.152	0.299841	-0.0993307	0.943136	0.907066	0.676318	0.357122	0.78499						IPR000778 IPR013130 IPR013112 IPR013121	Cytochrome_b-245,_heavy_chain Ferric_reductase-like_transmembrane_component,_N-terminal FAD-binding_8 Ferric_reductase,_NAD_binding	KOG0039	Ferric_reductase,_NADH/NADPH_oxidase_and_related_proteins	Secondary_metabolites_biosynthesis,_transport_and_catabolism Inorganic_ion_transport_and_metabolism	METABOLISM						4283 9320 9710 3721 9321 23919	electron_transport membrane oxidoreductase_activity iron_ion_binding integral_to_membrane FAD_binding	biological_process cellular_component molecular_function	GO:0006118 GO:0016020 GO:0016491 GO:0005506 GO:0016021 GO:0050660
11074	5.12825	2.06068	1.82718	0	1.23973	1.06106	-4.39363	-4.70559	-8.41834	-4.04067	-5.38425	0.0704679	0.0577096	0.002525	0.0634963	0.031872						IPR001623	Heat_shock_protein_DnaJ,_N-terminal										13917	heat_shock_protein_binding	molecular_function	GO:0031072
11090	5.03468	4.63189	3.84308	0	1.76344	3.30156	-0.320317	-1.33931	-7.42738	-1.42061	-1.6887	0.882615	0.539807	0.00428746	0.466733	0.439617
11102	7.70247	8.42202	8.23243	7.09946	6.13072	8.35775	0.470455	0.292997	-0.557138	-0.350044	0.471226	0.662268	0.785789	0.605734	0.716776	0.661871						IPR002498 IPR016034	Phosphatidylinositol-4-phosphate_5-kinase,_core Phosphatidylinositol-4-phosphate_5-kinase,_core,_subgroup	KOG0229	Phosphatidylinositol-4-phosphate_5-kinase	Signal_transduction_mechanisms	CELLULAR_PROCESSES_AND_SIGNALING	2.7.1.68	1-phosphatidylinositol-4-phosphate_kinase	Inositol_phosphate_metabolism	Metabolism_of_Complex_Lipids	METABOLIC	9578 20924 9579	phosphatidylinositol_phosphate_kinase_activity phosphatidylinositol_metabolic_process 1-phosphatidylinositol-4-phosphate_5-kinase_activity	molecular_function biological_process	GO:0016307 GO:0046488 GO:0016308
11104	7.68643	7.80046	7.88707	7.46238	8.04158	7.98158	0.0908175	0.174773	-0.233114	0.368894	0.269034	0.860049	0.735401	0.652948	0.42444	0.602045						IPR011717	Tetratricopeptide_TPR-4	KOG1840	Kinesin_light_chain	Cytoskeleton	CELLULAR_PROCESSES_AND_SIGNALING
11122	6.36758	6.26648	6.48103	6.87615	7.12747	6.55336	-0.102679	0.0831049	0.558095	0.965847	0.159113	0.896716	0.916658	0.480655	0.171865	0.840802								KOG1425	Microfibrillar-associated_protein_MFAP1	Cytoskeleton	CELLULAR_PROCESSES_AND_SIGNALING
11129	6.62267	7.20806	4.68195	3.96238	4.99321	6.58018	0.532097	-1.67802	-0.664573	0.207553	-0.0414955	0.727919	0.275997	0.6648	0.879539	0.97838								KOG4623	Uncharacterized_conserved_protein	Function_unknown	POORLY_CHARACTERIZED
11138	6.43534	4.78007	4.49331	3.63086	2.10058	5.20363	-1.48388	-1.81407	-0.166175	-1.71436	-1.25677	0.452677	0.360318	0.932916	0.3331	0.525038						IPR000801 IPR014186	Putative_esterase S-formylglutathione_hydrolase	KOG3101	Esterase_D	General_function_prediction_only	POORLY_CHARACTERIZED	3.1.1.1	Carboxylesterase				2533	carboxylesterase_activity	molecular_function	GO:0004091
11157	8.52175	8.29417	8.14339	7.57034	7.02591	8.77038	-0.240268	-0.392296	-0.857909	-1.21956	0.239417	0.715638	0.552974	0.195118	0.039694	0.716624								KOG2146	Splicing_coactivator_SRm160/300,_subunit_SRm160_(contains_PWI_domain)	RNA_processing_and_modification General_function_prediction_only	INFORMATION_STORAGE_AND_PROCESSING POORLY_CHARACTERIZED
11158	9.02455	8.63057	8.73207	8.12847	7.91833	8.52224	-0.585554	-0.508541	-1.04009	-0.546915	-0.634342	0.498866	0.557298	0.230355	0.480332	0.464039						IPR001394 IPR001607	Peptidase_C19,_ubiquitin_carboxyl-terminal_hydrolase_2 Zinc_finger,_UBP-type	KOG2026	Spindle_pole_body_protein_-_Sad1p	Cytoskeleton	CELLULAR_PROCESSES_AND_SIGNALING	3.1.2.15	Ubiquitin_thiolesterase				2657 4642 5939	ubiquitin_thiolesterase_activity ubiquitin-dependent_protein_catabolic_process zinc_ion_binding	molecular_function biological_process	GO:0004221 GO:0006511 GO:0008270
11176	4.44243	5.06671	4.17554	6.30711	6.47938	6.01472	0.249709	-0.6917	1.57127	1.80313	1.21636	0.813909	0.52328	0.137384	0.0568321	0.250411
11223	9.91502	9.3148	9.65024	9.54298	9.47608	9.96577	-0.606207	-0.265058	-0.363087	-0.420205	0.0459326	0.120851	0.498244	0.353556	0.229966	0.906408								KOG0613	Projectin/twitchin_and_related_proteins	Cytoskeleton	CELLULAR_PROCESSES_AND_SIGNALING
11224	8.19313	8.67602	8.54127	9.67623	7.48774	8.43429	0.450557	0.325339	1.63159	-0.292898	0.217966	0.529277	0.650151	0.0226577	0.648415	0.761131								KOG3869	Uncharacterized_conserved_protein	Function_unknown	POORLY_CHARACTERIZED
11230	2.8268	3.49255	2.68144	7.9908	1.84571	5.17091	-0.225894	-0.412544	4.34038	0.286329	1.72555	0.906461	0.83155	0.0228315	0.867969	0.366779								KOG4744	Uncharacterized_conserved_protein	Function_unknown	POORLY_CHARACTERIZED
11273	9.20849	8.9129	9.00428	8.41677	8.81902	9.544	-0.31369	-0.217128	-0.805842	-0.370726	0.314049	0.468836	0.617	0.0641346	0.339731	0.468213						IPR000719 IPR017442 IPR001245 IPR002290 IPR017441 IPR008271 IPR011009	Protein_kinase,_core Serine/threonine_protein_kinase-related Tyrosine_protein_kinase Serine/threonine_protein_kinase Protein_kinase_ATP_binding,_conserved_site Serine/threonine_protein_kinase,_active_site Protein_kinase-like	KOG0590	Checkpoint_kinase_and_related_serine/threonine_protein_kinases	Cell_cycle_control,_cell_division,_chromosome_partitioning	METABOLISM	2.7.1.-	Phosphotransferases_with_an_alcohol_group_as_acceptor	Sphingoglycolipid_metabolism Benzoate_degradation_via_CoA_ligation Starch_and_sucrose_metabolism Inositol_phosphate_metabolism Nicotinate_and_nicotinamide_metabolism	Metabolism_of_Complex_Lipids Biodegradation_of_Xenobiotics Metabolism_of_Complex_Carbohydrates Metabolism_of_Cofactors_and_Vitamins	METABOLIC	3043 3736 4602 3079 3045 6102 6245 6438 9578 9751 11022 12155 15776 17186 18069 18070 19207 19235 19262 19305 24976 24979 24980	protein_kinase_activity ATP_binding protein_amino_acid_phosphorylation protein-tyrosine_kinase_activity protein_serine/threonine_kinase_activity phosphofructokinase_activity phosphorylase_kinase_regulator_activity cobinamide_kinase_activity phosphatidylinositol_phosphate_kinase_activity cyclin-dependent_protein_kinase_regulator_activity phenol_kinase_activity cyclin-dependent_protein_kinase_activ…	molecular_function biological_process	GO:0004672 GO:0005524 GO:0006468 GO:0004713 GO:0004674 GO:0008443 GO:0008607 GO:0008819 GO:0016307 GO:0016538 GO:0018720 GO:0019914 GO:0032942 GO:0035004 GO:0042556 GO:0042557 GO:0043743 GO:0043771 GO:0043798 GO:0043841 GO:0051731 GO:0051734 GO:0051735
11275	8.59793	8.56656	8.60733	8.37954	9.03814	8.5308	-0.0288584	0.0869331	-0.221991	0.436452	-0.121889	0.959977	0.88005	0.700179	0.396465	0.83238						IPR000116 IPR000637	High_mobility_group_proteins_HMG-I_and_HMG-Y HMG-I_and_HMG-Y,_DNA-binding	KOG1904	Transcription_coactivator	Transcription	INFORMATION_STORAGE_AND_PROCESSING						586 2176 3838 4504	chromatin DNA_binding nucleus regulation_of_transcription,_DNA-dependent	cellular_component molecular_function biological_process	GO:0000785 GO:0003677 GO:0005634 GO:0006355
11306	6.66437	5.92209	6.07505	5.94137	7.09795	5.49671	-0.592265	-0.411752	-0.428548	0.557216	-1.20419	0.519224	0.655208	0.641955	0.497251	0.19325						IPR001810	Cyclin-like_F-box
11312	1.52304	2.82988	3.43585	2.31368	0	1.47305	-0.205903	0.581287	0.651522	-5.23957	-1.18217	0.95783	0.88135	0.867089	0.153098	0.762901						IPR001810	Cyclin-like_F-box
11315	5.78264	6.41146	6.49451	5.78139	4.36425	5.8656	0.592661	0.64265	0.137314	0.298639	0.0834484	0.647787	0.620947	0.915965	0.797408	0.94884						IPR000834	Peptidase_M14,_carboxypeptidase_A										2620 4639 5939	carboxypeptidase_A_activity proteolysis zinc_ion_binding	molecular_function biological_process	GO:0004182 GO:0006508 GO:0008270
11328	2.85243	0	1.74682	0	0	0	-7.56708	-2.11627	-6.81341	-6.80755	-7.01259	0.140741	0.669281	0.184732	0.1359	0.172222
11331	8.70802	8.70142	8.66677	7.26689	7.78821	7.75173	0.026936	0.032082	-0.84484	-0.65034	-0.659645	0.974301	0.969421	0.31346	0.385353	0.430861
11334	1.22839	2.1047	3.16167	0	0	0	1.14624	1.89037	-4.30641	-4.30054	-4.5056	0.816932	0.70266	0.403016	0.347661	0.381615						IPR011545	DNA/RNA_helicase,_DEAD/DEAH_box_type,_N-terminal	KOG4150	Predicted_ATP-dependent_RNA_helicase	RNA_processing_and_modification	INFORMATION_STORAGE_AND_PROCESSING						2175 3736 5716	nucleic_acid_binding ATP_binding ATP-dependent_helicase_activity	molecular_function	GO:0003676 GO:0005524 GO:0008026
11343	5.61692	4.50829	5.11918	7.4937	2.12938	6.15153	-1.3717	-0.703757	1.67219	-1.01787	0.565782	0.389943	0.659403	0.292203	0.476251	0.721844						IPR013026	Tetratricopeptide_region	KOG1840	Kinesin_light_chain	Cytoskeleton	CELLULAR_PROCESSES_AND_SIGNALING						3080	transmembrane_receptor_protein_tyrosine_kinase_activity	molecular_function	GO:0004714
11350	3.42137	2.95682	2.33754	6.94127	4.51686	5.05195	-1.50405	-2.00251	2.42231	1.76769	0.620967	0.413767	0.285248	0.183158	0.278184	0.733649
11368	7.55659	7.48445	7.41655	6.65958	5.10476	7.20905	-0.0919486	-0.132268	-0.908497	-0.312907	-0.357306	0.939325	0.912907	0.453172	0.772373	0.76761						IPR015250	Immunoprotective_extracellular,_immunoglobulin-like										3821	extracellular_space	cellular_component	GO:0005615
11375	6.55587	6.46171	7.01882	6.0536	4.16657	6.81815	0.00319415	0.504498	-0.0637054	-0.900837	0.258701	0.99796	0.686557	0.959408	0.422253	0.836044						IPR007087 IPR015880	Zinc_finger,_C2H2-type Zinc_finger,_C2H2-like	KOG1721	FOG:_Zn-finger	General_function_prediction_only	POORLY_CHARACTERIZED						2175 3827 5939	nucleic_acid_binding intracellular zinc_ion_binding	molecular_function cellular_component	GO:0003676 GO:0005622 GO:0008270
11391	4.17624	2.47233	3.62039	0	1.01782	4.97014	-0.381153	0.0687778	-6.60812	-2.95331	0.869372	0.879199	0.978146	0.0220007	0.200083	0.728468						IPR006689 IPR006688 IPR006687	ARF/SAR_superfamily ADP-ribosylation_factor GTP-binding_protein_SAR1	KOG0070	GTP-binding_ADP-ribosylation_factor_Arf1	Intracellular_trafficking,_secretion,_and_vesicular_transport	CELLULAR_PROCESSES_AND_SIGNALING						3737 3827 4994 5344	GTP_binding intracellular intracellular_protein_transport small_GTPase_mediated_signal_transduction	molecular_function cellular_component biological_process	GO:0005525 GO:0005622 GO:0006886 GO:0007264
11404	10.9312	10.8106	10.8851	10.976	10.7242	10.8795	-0.14004	-0.06353	0.0325095	-0.212797	-0.0711822	0.67986	0.851673	0.923746	0.483785	0.833964						IPR001452 IPR001683 IPR002715 IPR007207 IPR007282 IPR011511	Src_homology-3 Phox-like Nascent_polypeptide-associated_complex_NAC Not_CCR4-Not_complex_component,_N-terminal NOT2/NOT3/NOT5 Variant_SH3	KOG2150	CCR4-NOT_transcriptional_regulation_complex,_NOT5_subunit	Transcription	INFORMATION_STORAGE_AND_PROCESSING						3727 5239 17271 3838 13391 19908	protein_binding cell_communication phosphoinositide_binding nucleus transcription_regulator_activity regulation_of_transcription	molecular_function biological_process cellular_component	GO:0005515 GO:0007154 GO:0035091 GO:0005634 GO:0030528 GO:0045449
11431	7.94789	8.07629	8.06381	7.53077	6.27076	8.54175	0.128943	0.124784	-0.0477712	-1.0941	0.613096	0.876789	0.880909	0.954271	0.143245	0.461036						IPR016035	Acyl_transferase/acyl_hydrolase/lysophospholipase	KOG4231	Intracellular_membrane-bound_Ca2+-independent_phospholipase_A2	Lipid_transport_and_metabolism	METABOLISM						5830	metabolic_process	biological_process	GO:0008152
11448	4.67357	2.19203	1.8512	6.06033	2.1781	1.73364	-2.81893	-2.81941	1.58185	0.210185	-2.41141	0.210146	0.216266	0.474443	0.91558	0.284493
11451	2.31256	1.43353	2.92331	0	0	2.29719	-2.51554	-0.039683	-5.77986	-5.77398	0.0812524	0.519637	0.99183	0.160764	0.113644	0.983256
11469	1.34471	3.53557	1.10786	3.11954	1.48854	0.541274	1.0832	-1.55651	2.86137	0.462522	-3.27595	0.769234	0.680269	0.437804	0.889044	0.403631
11472	4.48969	2.99628	2.59353	6.31463	1.20915	4.90566	-1.63423	-2.37347	1.5159	-2.80967	0.185494	0.33873	0.175256	0.36967	0.0740878	0.912847
11495	6.37563	5.10776	5.92122	5.31165	6.37192	5.5427	-1.36277	-0.348903	-1.17814	-0.0964755	-0.845767	0.12404	0.693313	0.186316	0.902713	0.339863								KOG0042	Glycerol-3-phosphate_dehydrogenase	Energy_production_and_conversion	METABOLISM
11503	7.86371	8.48453	8.32889	8.84445	7.97732	7.5898	0.0315398	-0.117676	0.401781	-0.11517	-0.855235	0.970159	0.889145	0.633824	0.878748	0.311496
11518	3.89291	2.69461	2.45785	2.3615	2.25206	4.31359	-2.14048	-2.69817	-1.57423	-0.0880134	-0.414398	0.414199	0.307866	0.548476	0.969951	0.873982						IPR001810	Cyclin-like_F-box
11527	2.71093	1.93291	2.86083	0	1.1765	5.01747	-1.55955	-0.701363	-5.85619	-1.68969	1.52013	0.582591	0.804746	0.0634714	0.508503	0.588758
11532	1.98082	0.998341	2.7406	0	1.47055	0.847005	-2.75063	0.21581	-5.17626	-0.0858043	-2.71184	0.492733	0.956403	0.21618	0.980624	0.502295			Unknown					KOG0845	Nuclear_pore_complex,_Nup98_component_(sc_Nup145/Nup100/Nup116)	Nuclear_structure Intracellular_trafficking,_secretion,_and_vesicular_transport	CELLULAR_PROCESSES_AND_SIGNALING
11543	5.18626	5.95586	6.00918	2.38778	4.38622	5.57026	0.345576	0.370082	-1.96504	0.32444	0.0250608	0.836679	0.825527	0.247604	0.828928	0.988091						IPR001810	Cyclin-like_F-box
11555	0	3.24976	3.19708	0	0	2.07555	5.85926	5.98136	0	0	5.66779	0.248138	0.238847	1	1	0.264366
11570	3.37944	2.74876	2.49533	0	1.95765	3.76214	-1.20894	-2.09026	-7.03221	-0.438342	0.156061	0.671306	0.46693	0.0271898	0.863385	0.956241
11600	2.38637	1.65653	2.70016	0	0	4.00802	-1.49589	-0.650142	-5.98904	-5.98316	1.0038	0.668393	0.852308	0.111011	0.0716256	0.772733						IPR005632	Outer_membrane_chaperone_Skp_(OmpH)										3727	protein_binding	molecular_function	GO:0005515
11602	7.8755	7.03909	7.16942	7.25644	6.56495	7.18312	-0.989634	-0.822859	-0.614414	-0.823062	-0.810001	0.276253	0.366224	0.499469	0.311947	0.373267
11606	6.4074	6.20757	5.95272	6.28528	4.57393	6.21538	-0.16824	-0.457688	-0.0423109	-0.103846	-0.197917	0.894983	0.72042	0.973558	0.927534	0.876759
11611	4.59996	3.47374	4.87201	2.17684	3.26468	4.06083	-0.434804	0.230317	-1.37672	-0.121264	-0.561298	0.824399	0.906494	0.487011	0.944925	0.77515
11734	6.94257	7.4435	7.31299	7.89757	7.85474	7.40614	0.476819	0.343726	0.931842	0.932055	0.45196	0.386641	0.535122	0.0911497	0.0590803	0.413309						IPR005178	Protein_of_unknown_function_DUF300	KOG2641	Predicted_seven_transmembrane_receptor_-_rhodopsin_family	Signal_transduction_mechanisms	CELLULAR_PROCESSES_AND_SIGNALING
11750	6.86019	6.74681	6.907	6.54124	6.42296	6.4069	-0.0502614	0.0795775	-0.293382	-0.371365	-0.445647	0.947515	0.917264	0.702255	0.588527	0.561268						IPR006709	Small-subunit_processome,_Utp14	KOG2172	Uncharacterized_conserved_protein	Function_unknown	POORLY_CHARACTERIZED	5.2.1.8	Peptidylprolyl_isomerase				4513 14875 2233 2975 12948 17567	rRNA_processing small_subunit_processome peptidyl-prolyl_cis-trans_isomerase_activity cyclophilin FK506-sensitive_peptidyl-prolyl_cis-trans_isomerase cyclophilin-type_peptidyl-prolyl_cis-trans_isomerase_activity	biological_process cellular_component molecular_function	GO:0006364 GO:0032040 GO:0003755 GO:0004600 GO:0030051 GO:0042027
11773	7.10013	8.08468	7.56883	6.81005	6.40815	7.44721	0.872109	0.364588	-0.096976	-0.123368	0.235738	0.349076	0.696114	0.917348	0.882653	0.800536								KOG3809	Microtubule-binding_protein_MIP-T3	Cytoskeleton	CELLULAR_PROCESSES_AND_SIGNALING
11785	4.00334	5.08816	3.73991	6.37615	1.7733	2.58766	0.753589	-0.68402	2.05317	-0.598481	-0.171265	0.712987	0.740804	0.315866	0.745776	0.933657
11804	5.88693	3.86267	3.86247	0	1.84571	3.96393	-2.288	-2.07922	-8.40763	-2.14961	-0.822632	0.280489	0.328179	0.000997802	0.257858	0.697234								KOG4533	Uncharacterized_conserved_protein	Function_unknown	POORLY_CHARACTERIZED
11828	7.68659	7.81125	8.0137	6.66592	2.7015	8.02664	0.164739	0.314575	-0.765032	-1.17708	0.333094	0.911536	0.832057	0.606427	0.37572	0.82229						IPR007087	Zinc_finger,_C2H2-type	KOG1721	FOG:_Zn-finger	General_function_prediction_only	POORLY_CHARACTERIZED						2175 3827 5939	nucleic_acid_binding intracellular zinc_ion_binding	molecular_function cellular_component	GO:0003676 GO:0005622 GO:0008270
11877	9.73396	9.53785	9.50887	9.15996	9.99668	9.61011	-0.1956	-0.226976	-0.515662	0.272048	-0.12288	0.636919	0.584721	0.214716	0.463238	0.767053								KOG1878	Nuclear_receptor_coregulator_SMRT/SMRTER,_contains_Myb-like_domains	Transcription	INFORMATION_STORAGE_AND_PROCESSING
11888	8.05988	8.42847	8.47501	8.31845	8.44311	7.36055	0.239932	0.291347	0.162666	0.863916	-0.750925	0.763933	0.715667	0.838855	0.226808	0.348669						IPR002867 IPR011011	Zinc_finger,_C6HC-type Zinc_finger,_FYVE/PHD-type	KOG1812	Predicted_E3_ubiquitin_ligase	Posttranslational_modification,_protein_turnover,_chaperones	CELLULAR_PROCESSES_AND_SIGNALING						5939	zinc_ion_binding	molecular_function	GO:0008270
11899	6.22526	6.03134	5.75878	2.65898	4.22856	6.41359	-0.246352	-0.498459	-2.15959	0.128183	0.0908816	0.885896	0.771954	0.212294	0.933501	0.957791						IPR007913 IPR000005	Protein_of_unknown_function_UPF0187 Helix-turn-helix,_AraC_type										2196 3827 4504 19030	transcription_factor_activity intracellular regulation_of_transcription,_DNA-dependent sequence-specific_DNA_binding	molecular_function cellular_component biological_process	GO:0003700 GO:0005622 GO:0006355 GO:0043565
11902	8.77316	8.93018	8.95464	8.32985	9.08435	9.03672	0.13946	0.163838	-0.442733	0.304741	0.24749	0.73264	0.689126	0.281224	0.40499	0.544932								KOG1869	Splicing_coactivator_SRm160/300,_subunit_SRm300	RNA_processing_and_modification	INFORMATION_STORAGE_AND_PROCESSING	3.6.1.-	In_phosphorous-containing_anhydrides	Starch_and_sucrose_metabolism Folate_biosynthesis	Metabolism_of_Complex_Carbohydrates Metabolism_of_Cofactors_and_Vitamins	METABOLIC	611 3147 6073 6379 6416 6447 9684 11455 11456 18631	diacylglycerol_pyrophosphate_phosphatase_activity thiamin-pyrophosphatase_activity 8-oxo-7,8-dihydroguanine_triphosphatase_activity UDP-2,3-diacylglucosamine_hydrolase_activity bis(5'-nucleosyl)-tetraphosphatase_activity dATP_pyrophosphohydrolase_activity pyrophosphatase_activity dihydroneopterin_monophosphate_phosphatase_activity dihydroneopterin_triphosphate_pyrophosphohydrolase_activity ATP-de…	molecular_function	GO:0000810 GO:0004787 GO:0008413 GO:0008758 GO:0008796 GO:0008828 GO:0016462 GO:0019176 GO:0019177 GO:0043141
11928	2.51313	2.15628	3.5048	0	1.43242	1.89206	-0.0591249	0.275718	-5.62566	-0.654401	-0.620619	0.987693	0.942718	0.168644	0.849135	0.871734
11942	4.90037	4.57749	3.81526	7.59549	6.81117	6.36425	-0.711435	-1.32975	2.04997	1.29425	0.77146	0.537716	0.256472	0.0738174	0.207983	0.50212						IPR016040	NAD(P)-binding	KOG1430	C-3_sterol_dehydrogenase/3-beta-hydroxysteroid_dehydrogenase_and_related_dehydrogenases	Lipid_transport_and_metabolism Amino_acid_transport_and_metabolism	METABOLISM						2290 3708 5830	catalytic_activity binding metabolic_process	molecular_function biological_process	GO:0003824 GO:0005488 GO:0008152
11943	5.65046	5.24903	5.28404	0	1.5388	5.54306	-0.41438	-0.467494	-8.05625	-2.72865	-0.215245	0.813672	0.790807	0.000387772	0.0880863	0.90263						IPR016040	NAD(P)-binding	KOG1430	C-3_sterol_dehydrogenase/3-beta-hydroxysteroid_dehydrogenase_and_related_dehydrogenases	Lipid_transport_and_metabolism Amino_acid_transport_and_metabolism	METABOLISM						2290 3708 5830	catalytic_activity binding metabolic_process	molecular_function biological_process	GO:0003824 GO:0005488 GO:0008152
11965	6.01427	4.93252	5.5313	5.97089	1.71081	6.40877	-1.2384	-0.557096	-0.190438	-2.6731	0.395081	0.418843	0.716251	0.900976	0.0542874	0.795973
12003	5.33005	5.60884	5.71821	0	6.01354	5.34312	0.118269	0.217873	-7.86698	0.53166	-0.124925	0.915873	0.84626	1.5832e-05	0.596116	0.911496						IPR002896	Herpesvirus_glycoprotein_D
12018	8.45048	8.22137	8.35027	7.32054	6.40937	8.04984	-0.235089	-0.109168	-1.1158	-1.1734	-0.414799	0.782635	0.898164	0.191861	0.124818	0.626759						IPR000905	Peptidase_M22,_glycoprotease	KOG2708	Predicted_metalloprotease_with_chaperone_activity_(RNAse_H/HSP70_fold)	Posttranslational_modification,_protein_turnover,_chaperones	CELLULAR_PROCESSES_AND_SIGNALING	3.4.24.57	O-sialoglycoprotein_endopeptidase				4639 6109	proteolysis O-sialoglycoprotein_endopeptidase_activity	biological_process molecular_function	GO:0006508 GO:0008450
12046	4.93195	6.60862	6.51391	5.40428	6.86705	5.51243	0.96606	0.793696	-0.133496	1.87171	0.519296	0.456889	0.541841	0.918524	0.107194	0.689766
12080	4.33624	1.72524	2.33754	0	1.34566	2.36365	-2.3677	-2.12022	-7.01498	-2.31019	-2.44838	0.417765	0.469874	0.0302484	0.378324	0.404066
12104	3.28973	4.1242	1.9649	4.89429	2.1055	5.68544	0.312766	-3.82339	0.183393	-0.65046	0.42104	0.891858	0.109013	0.93653	0.752544	0.854846								KOG3630	Nuclear_pore_complex,_Nup214/CAN_component	Nuclear_structure Intracellular_trafficking,_secretion,_and_vesicular_transport	CELLULAR_PROCESSES_AND_SIGNALING
12113	1.39244	1.78999	3.36426	0	0	2.34337	-0.932458	0.875263	-4.83657	-4.83069	1.12003	0.836819	0.846282	0.30624	0.249824	0.803893
12145	3.42183	4.17637	4.60591	0	3.83918	5.20201	-0.384858	0.105015	-6.85471	0.653402	0.780006	0.842754	0.956894	0.00444463	0.706323	0.6871
12155	4.77332	4.62002	3.41588	4.86886	1.81982	4.73225	-0.503555	-1.7946	-0.116539	-1.21635	0.0156689	0.787787	0.343998	0.950384	0.469996	0.993317
12161	2.26955	4.03936	3.71999	9.57281	4.89415	7.29917	-0.853573	-0.839915	4.42191	1.53812	2.27431	0.725749	0.730536	0.0684238	0.478987	0.348818						IPR008030 IPR016040	NmrA-like NAD(P)-binding										4925 9773 2290 3708 5830	regulation_of_nitrogen_utilization transcription_repressor_activity catalytic_activity binding metabolic_process	biological_process molecular_function	GO:0006808 GO:0016564 GO:0003824 GO:0005488 GO:0008152
12181	6.12475	5.41963	5.44786	3.30359	4.07526	5.80566	-0.974014	-1.01983	-2.05967	-0.870848	-0.468789	0.531008	0.513022	0.188892	0.531759	0.763032						IPR002893	Zinc_finger,_MYND-type	KOG1865	Ubiquitin_carboxyl-terminal_hydrolase	Posttranslational_modification,_protein_turnover,_chaperones	CELLULAR_PROCESSES_AND_SIGNALING						5939	zinc_ion_binding	molecular_function	GO:0008270
12182	5.24895	5.63412	6.126	4.57198	2.19867	5.10813	-0.141797	0.310711	-1.0711	-0.790471	-0.426133	0.936765	0.86208	0.550864	0.622052	0.811853						IPR002893	Zinc_finger,_MYND-type	KOG2084	Predicted_histone_tail_methylase_containing_SET_domain	Chromatin_structure_and_dynamics	INFORMATION_STORAGE_AND_PROCESSING						5939	zinc_ion_binding	molecular_function	GO:0008270
12192	7.26642	7.09493	7.12022	7.0078	4.52462	6.85756	-0.174572	-0.14287	-0.282777	-1.09375	-0.392693	0.879989	0.901798	0.807079	0.291944	0.734458
12201	9.40808	10.2307	10.0731	9.38726	11.1833	10.1189	0.202867	0.108158	-0.154128	1.46443	0.277561	0.826189	0.906828	0.867549	0.0763375	0.763866								KOG0584	Serine/threonine_protein_kinase	General_function_prediction_only	POORLY_CHARACTERIZED
12203	1.36613	1.8174	0.748506	0	0	3.96031	0.0892617	-2.69064	-4.75286	-4.74699	1.94206	0.985617	0.596046	0.355657	0.299424	0.694467
12241	6.82739	6.40823	5.7824	5.32594	2.26628	4.5152	-0.498173	-1.12114	-1.43977	-1.69237	-2.23685	0.758507	0.490187	0.375902	0.244703	0.169959
12269	6.37587	6.3013	6.44217	4.87653	6.01289	5.59004	-0.0539467	0.0801818	0.0261764	0.603031	-0.607801	0.966449	0.950232	0.983741	0.599222	0.636542
12274	6.49373	3.84687	4.88602	6.49989	2.38108	5.69558	-2.56353	-1.7262	-0.206216	-1.14963	-0.562306	0.141302	0.32194	0.905399	0.45957	0.745944
12297	8.67868	8.61567	8.72464	8.0324	7.99177	9.04487	-0.106927	0.00258025	-0.617168	-0.337982	0.373228	0.876919	0.997022	0.372598	0.584775	0.588812						IPR000999 IPR001159	Ribonuclease_III Double-stranded_RNA_binding										2216 2915 4541 2218 3827	RNA_binding ribonuclease_III_activity RNA_processing double-stranded_RNA_binding intracellular	molecular_function biological_process cellular_component	GO:0003723 GO:0004525 GO:0006396 GO:0003725 GO:0005622
12302	2.59833	2.69429	4.20413	0	3.37293	5.36554	0.101733	0.885891	-5.73358	1.07203	1.92248	0.965294	0.704831	0.036138	0.60816	0.409398
12323	2.83697	4.46671	4.19337	0	1.29561	0	0.872677	1.02089	-6.12205	-1.57836	-6.32123	0.780441	0.744573	0.0754027	0.576773	0.0663791								KOG3803	Transcription_factor_containing_C2HC_type_Zn_finger	Transcription	INFORMATION_STORAGE_AND_PROCESSING
12331	7.26866	6.68171	6.44516	3.3924	6.94928	7.36391	-0.651556	-0.905423	-1.56075	-0.302384	0.163601	0.570369	0.431656	0.176363	0.768554	0.886635
12373	9.27271	8.39728	8.30969	7.04181	8.1622	8.5413	-0.827889	-0.958826	-2.24457	-1.06363	-0.736526	0.103908	0.0605773	1.35031e-05	0.0198751	0.148515
12405	6.67628	5.12182	5.77638	5.07781	5.19027	6.99697	-1.68541	-1.0473	-0.849309	0.352647	0.341461	0.241139	0.466708	0.554637	0.783353	0.811729								KOG2654	Uncharacterized_conserved_protein	Function_unknown	POORLY_CHARACTERIZED
12433	4.7422	6.47392	6.82056	6.49716	6.25866	6.32702	1.33209	1.68923	1.42168	1.28065	1.48889	0.186666	0.0945309	0.159673	0.157463	0.140406						IPR013497 IPR006171 IPR010666 IPR003602 IPR006154 IPR000380	DNA_topoisomerase,_type_IA,_central TOPRIM Zinc_finger,_GRF-type DNA_topoisomerase,_type_IA,_DNA-binding Toprim_subdomain DNA_topoisomerase,_type_IA,_core	KOG1956	DNA_topoisomerase_III_alpha	Replication,_recombination_and_repair	INFORMATION_STORAGE_AND_PROCESSING	5.99.1.2	DNA_topoisomerase				2176 2371 3891 4424 2370 4427 2175 4462 5939	DNA_binding DNA_topoisomerase_type_I_activity chromosome DNA_topological_change DNA_topoisomerase_activity DNA_unwinding_during_replication nucleic_acid_binding DNA_modification zinc_ion_binding	molecular_function cellular_component biological_process	GO:0003677 GO:0003917 GO:0005694 GO:0006265 GO:0003916 GO:0006268 GO:0003676 GO:0006304 GO:0008270
12475	5.04751	3.83019	4.47776	2.78621	4.03665	2.84054	-0.518186	-0.603853	-0.588663	0.319847	-0.480593	0.808644	0.778377	0.783724	0.867254	0.822502								KOG1187	Serine/threonine_protein_kinase	Signal_transduction_mechanisms	CELLULAR_PROCESSES_AND_SIGNALING
12481	9.04442	8.84953	8.91714	9.37039	9.26272	9.26583	-0.280301	-0.220016	0.267433	0.128025	0.169525	0.563661	0.651126	0.581879	0.768291	0.726972						IPR001619	Sec1-like_protein	KOG1300	Vesicle_trafficking_protein_Sec1	Intracellular_trafficking,_secretion,_and_vesicular_transport	CELLULAR_PROCESSES_AND_SIGNALING						5010 9480	vesicle_docking_during_exocytosis vesicle-mediated_transport	biological_process	GO:0006904 GO:0016192
12506	7.4988	8.46031	7.90527	10.4943	9.44552	8.11456	0.179864	-0.588105	1.95905	1.0094	-0.451999	0.843844	0.520363	0.0318315	0.216512	0.621011						IPR001270 IPR013093 IPR003593	Chaperonin_clpA/B ATPase_AAA-2 AAA+_ATPase,_core	KOG1051	Chaperone_HSP104_and_related_ATP-dependent_Clp_proteases	Posttranslational_modification,_protein_turnover,_chaperones	CELLULAR_PROCESSES_AND_SIGNALING						3736 162 10269	ATP_binding nucleotide_binding nucleoside-triphosphatase_activity	molecular_function	GO:0005524 GO:0000166 GO:0017111
12528	4.40006	4.8959	3.81526	0	3.73612	1.58378	0.618108	-0.497735	-7.10244	1.47477	-2.76011	0.774307	0.818296	0.00611469	0.444433	0.211315			Unknown
12530	3.57816	4.19884	3.39498	0	3.66432	5.51432	0.870988	-0.41003	-7.07214	0.131832	1.31328	0.698016	0.855734	0.00797959	0.94778	0.55856
12538	4.80719	5.24859	5.05104	0	4.97951	5.77842	0.672757	0.541503	-7.093	0.522443	1.13837	0.605986	0.679364	0.000257427	0.655685	0.382868
12627	1.47566	0	2.38356	0	1.01782	3.67768	-5.85296	0.944275	-5.0993	-1.47678	0.936402	0.248093	0.846181	0.314286	0.736218	0.847389								KOG4744	Uncharacterized_conserved_protein	Function_unknown	POORLY_CHARACTERIZED
12642	1.08209	2.35922	2.25772	1.35638	2.04676	0	2.16145	1.9408	-0.0410494	2.18361	-4.02741	0.626923	0.662991	0.992702	0.583734	0.388382
12662	2.64253	3.8907	3.2039	3.16651	1.52263	4.00658	0.68811	0.581522	1.93659	-0.444948	0.639196	0.7935	0.825395	0.460908	0.850991	0.808156	CE4	CE4	CE4; Polysaccharide deacetylase			IPR002509 IPR011330	Polysaccharide_deacetylase Glycoside_hydrolase/deacetylase,_beta/alpha-barrel					3.5.1.41	Chitin_deacetylase	Aminosugars_metabolism	Metabolism_of_Complex_Carbohydrates	METABOLIC	4143 10005 2290 2539	carbohydrate_metabolic_process hydrolase_activity,_acting_on_carbon-nitrogen_(but_not_peptide)_bonds catalytic_activity chitin_deacetylase_activity	biological_process molecular_function	GO:0005975 GO:0016810 GO:0003824 GO:0004099
12672	8.79092	8.31361	8.25752	8.64759	7.72819	7.70602	-0.558202	-0.694214	-0.337632	-0.676411	-1.22989	0.497416	0.399406	0.681687	0.358435	0.135644						IPR001859 IPR001813	Ribosomal_protein_P2 Ribosomal_protein_60S	KOG3449	60S_acidic_ribosomal_protein_P2	Translation,_ribosomal_structure_and_biogenesis	INFORMATION_STORAGE_AND_PROCESSING						2227 3827 4025 4558 4556	structural_constituent_of_ribosome intracellular ribosome translational_elongation translation	molecular_function cellular_component biological_process	GO:0003735 GO:0005622 GO:0005840 GO:0006414 GO:0006412
12675	1.69047	2.01757	0.748506	2.31064	1.1765	5.02791	-0.492934	-3.79217	0.115896	-1.61092	1.55219	0.893538	0.325084	0.974907	0.62741	0.672794
12684	2.13873	0.290842	0.972634	0	1.48854	2.16104	-4.48821	-2.19528	-5.07632	0.0680971	0.495317	0.363541	0.649483	0.30588	0.98724	0.917025						IPR008030 IPR016040	NmrA-like NAD(P)-binding										4925 9773 2290 3708 5830	regulation_of_nitrogen_utilization transcription_repressor_activity catalytic_activity binding metabolic_process	biological_process molecular_function	GO:0006808 GO:0016564 GO:0003824 GO:0005488 GO:0008152
12715	4.58563	3.26894	3.30815	0	1.69955	4.24531	-1.46933	-1.40813	-6.9197	-1.1095	-0.369324	0.521578	0.541219	0.0102137	0.588998	0.871703
12717	3.76656	2.99515	4.31757	0	1.23973	1.9327	1.23531	0.828451	-6.05909	-1.69171	-0.964248	0.676793	0.780192	0.0657396	0.528645	0.746618
12730	7.75076	6.99261	7.34184	5.34379	4.19512	7.74419	-0.767988	-0.440846	-2.07836	-1.32301	-0.040201	0.550533	0.732026	0.107989	0.251186	0.975066
12739	2.59108	1.84567	1.66906	0	4.134	5.50466	-1.02052	-1.46536	-5.93073	2.53232	2.11596	0.704227	0.58984	0.050458	0.289293	0.428125			Unknown
12754	1.38477	0.290842	0	0	1.83724	0	-4.22199	-4.89893	-4.80951	1.41293	-5.00869	0.410288	0.341027	0.349912	0.749544	0.330319
12756	2.66443	3.08883	2.50637	0	1.73255	4.49741	-1.04649	-1.72907	-6.29005	-0.383261	0.527654	0.712626	0.546975	0.0473743	0.880128	0.85224
12759	6.43872	6.37651	6.23515	6.04372	2.37553	6.4648	-0.149307	-0.258521	-0.360378	-0.979429	0.0458883	0.925318	0.871264	0.821281	0.493024	0.977026
12765	9.3871	9.00987	9.21838	9.49342	9.69538	9.6454	-0.407901	-0.208721	0.0980624	0.308254	0.237519	0.365421	0.643884	0.827852	0.444503	0.598081						IPR000194	ATPase,_F1/V1/A1_complex,_alpha/beta_subunit,_nucleotide-binding	KOG2806	Chitinase	Carbohydrate_transport_and_metabolism	METABOLISM	3.2.1.3	Glucan_1,4-alpha-glucosidase	Starch_and_sucrose_metabolism	Metabolism_of_Complex_Carbohydrates	METABOLIC	8445 9691 2745	hydrogen_ion_transmembrane_transporter_activity proton-transporting_two-sector_ATPase_complex glucan_1,4-alpha-glucosidase_activity	molecular_function cellular_component	GO:0015078 GO:0016469 GO:0004339
12768	3.14252	4.8281	5.03224	2.73065	1.83724	5.24416	0.41702	0.679911	0.0634023	-0.455307	1.23578	0.862997	0.778678	0.979121	0.833843	0.608959
12817	8.76022	8.77097	8.86046	8.54358	8.56753	7.8008	-0.166193	-0.0769954	-0.373804	0.0771367	-0.857915	0.831715	0.921645	0.633091	0.91224	0.273478								KOG4784	Uncharacterized_conserved_protein	Function_unknown	POORLY_CHARACTERIZED
12846	9.62712	9.83455	9.84224	8.75753	9.41307	9.70596	0.186583	0.194269	-0.884863	-0.0504419	0.0593807	0.714553	0.703663	0.0839537	0.912094	0.907412						IPR001841	Zinc_finger,_RING-type	KOG2510	SWI-SNF_chromatin-remodeling_complex_protein	Chromatin_structure_and_dynamics	INFORMATION_STORAGE_AND_PROCESSING	2.3.1.48	Histone_acetyltransferase				3727 5939 2802	protein_binding zinc_ion_binding histone_acetyltransferase_activity	molecular_function	GO:0005515 GO:0008270 GO:0004402
12868	3.07247	2.1193	3.38498	4.77061	1.39099	4.48495	-0.795614	-0.0599723	1.13954	-1.43601	0.478485	0.754974	0.98124	0.653804	0.532104	0.850767						IPR006035	Ureohydrolase										10008 21295	hydrolase_activity,_acting_on_carbon-nitrogen_(but_not_peptide)_bonds,_in_linear_amidines metal_ion_binding	molecular_function	GO:0016813 GO:0046872
12889	4.91489	3.45708	4.02176	5.5099	1.47055	2.16687	-1.8485	-1.13993	0.383932	-2.46206	-1.97595	0.371721	0.582011	0.852095	0.187602	0.341773								KOG3771	Amphiphysin	Intracellular_trafficking,_secretion,_and_vesicular_transport	CELLULAR_PROCESSES_AND_SIGNALING
12897	6.29802	7.27091	7.40351	5.95159	5.52433	7.54685	0.836216	0.949524	0.24225	0.213812	1.10894	0.462736	0.404893	0.831965	0.834171	0.33029
12901	3.6771	4.19461	5.52721	0	4.1304	4.41411	-0.741834	0.579416	-7.25239	0.729568	-0.178753	0.71409	0.774472	0.00343297	0.686585	0.929646
12902	3.8092	3.31067	2.61042	2.521	0	0.541274	-0.691214	-1.12611	0.0324463	-6.27913	-4.91003	0.80353	0.687185	0.990683	0.0219798	0.110826
12904	4.53151	6.3533	6.71174	5.15155	6.55564	6.95977	0.931375	1.29618	0.193557	1.45019	1.52602	0.43019	0.272838	0.870476	0.170219	0.196114			Ricin-type beta-trefoil lectin domain			IPR000772 IPR008997	Ricin_B_lectin Ricin_B-related_lectin
12905	3.12379	2.16826	1.90825	0	0	1.80309	-1.41721	-2.56049	-6.43855	-6.43267	-1.63541	0.71097	0.507684	0.114064	0.0745325	0.669704								KOG0996	Structural_maintenance_of_chromosome_protein_4_(chromosome_condensation_complex_Condensin,_subunit_C)	Chromatin_structure_and_dynamics Cell_cycle_control,_cell_division,_chromosome_partitioning	INFORMATION_STORAGE_AND_PROCESSING METABOLISM
12922	4.01753	4.14519	4.52306	6.44483	7.66129	1.86643	-1.12946	-0.80007	1.06452	2.51573	-2.82486	0.45575	0.598442	0.479923	0.0616627	0.0695291
12930	5.08559	4.62874	4.40835	1.62168	2.11997	4.11735	-0.834841	-1.12962	-3.43124	-0.780858	-0.889376	0.696261	0.598611	0.11787	0.683541	0.677939
12935	10.0662	10.0329	9.97466	9.37914	7.70897	11.3046	-0.225714	-0.286194	-0.842906	-1.54003	1.0803	0.788228	0.733519	0.316166	0.0407144	0.198488								KOG1840	Kinesin_light_chain	Cytoskeleton	CELLULAR_PROCESSES_AND_SIGNALING
12957	9.22083	8.88405	9.24098	9.40833	9.98118	9.54739	-0.15312	0.0266259	0.184246	0.818714	0.294266	0.787899	0.962729	0.7463	0.107719	0.605167								KOG4701	Chitinase	Cell_wall/membrane/envelope_biogenesis	CELLULAR_PROCESSES_AND_SIGNALING
12975	1.94049	4.09523	3.65066	0	2.09769	4.37799	-0.171819	-0.648679	-6.53698	-1.74965	0.739531	0.948745	0.809065	0.0309973	0.46874	0.78188								KOG4210	Nuclear_localization_sequence_binding_protein	Transcription	INFORMATION_STORAGE_AND_PROCESSING
12984	8.12209	5.8224	6.6927	7.35401	8.03755	7.48908	-1.92561	-1.45192	-0.779834	0.0936974	-0.417947	0.016116	0.0702085	0.328962	0.895402	0.600164						IPR005135 IPR000300 IPR001680 IPR011044	Endonuclease/exonuclease/phosphatase Inositol_polyphosphate_related_phosphatase WD40_repeat Quinoprotein_amine_dehydrogenase,_beta_chain-like	KOG0565	Inositol_polyphosphate_5-phosphatase_and_related_proteins	Intracellular_trafficking,_secretion,_and_vesicular_transport	CELLULAR_PROCESSES_AND_SIGNALING	3.1.3.56	Inositol-1,4,5-trisphosphate_5-phosphatase	Inositol_phosphate_metabolism	Metabolism_of_Complex_Lipids	METABOLIC	2832 2839	inositol_or_phosphatidylinositol_phosphatase_activity inositol-polyphosphate_5-phosphatase_activity	molecular_function	GO:0004437 GO:0004445
12998	5.53983	3.7942	3.85007	4.98209	0	3.35021	-1.24121	-1.58695	-0.53861	-7.90339	-1.51599	0.464927	0.353706	0.751211	3.70679e-05	0.374196
13002	0	0.728062	1.07399	0	2.46449	0.541274	13.9819	14.7883	0	20.3835	13.6925	0.000225112	9.54786e-05	1	7.29497e-10	0.000430675
13012	3.31345	1.34856	2.94321	0	0	3.33206	-3.60474	-1.06749	-6.85052	-6.84463	-0.496909	0.243753	0.726473	0.0413827	0.020689	0.870288
13040	0.330583	0.728062	1.07399	0	2.12469	0.541274	1.04042	1.85227	-14.792	6.41254	0.755745	0.799558	0.651239	0.000459928	0.0742592	0.856833								KOG4726	Ultrahigh_sulfur_keratin-associated_protein	Extracellular_structures	CELLULAR_PROCESSES_AND_SIGNALING
13042	2.32596	2.33087	0.748506	3.15889	0	3.18272	-1.99301	-4.79957	0.899925	-6.72084	0.947468	0.54185	0.1645	0.781967	0.0320514	0.77071						IPR001563	Peptidase_S10,_serine_carboxypeptidase	KOG1282	Serine_carboxypeptidases_(lysosomal_cathepsin_A)	Posttranslational_modification,_protein_turnover,_chaperones Amino_acid_transport_and_metabolism	CELLULAR_PROCESSES_AND_SIGNALING METABOLISM						2623 4639	serine_carboxypeptidase_activity proteolysis	molecular_function biological_process	GO:0004185 GO:0006508
13044	6.10728	6.76842	6.61962	1.9481	5.87302	5.46371	0.192253	0.0416988	-3.81871	0.0630007	-0.990433	0.883788	0.974755	0.00554489	0.957356	0.453326
13053	6.95784	5.64374	6.44516	5.86119	2.26978	6.4229	-1.0404	-0.543073	-1.13776	-1.75832	-0.53872	0.503984	0.727399	0.465751	0.208256	0.729345
13063	2.24102	2.95722	1.43335	1.97238	1.32128	3.69491	-0.4693	-2.23683	-0.395879	-0.952649	0.527332	0.875643	0.467781	0.895321	0.724163	0.860201
13122	3.81757	4.95462	5.20118	0	1.63895	5.26065	-0.338403	-0.0347476	-7.57365	-1.94937	0.293951	0.882352	0.987888	0.00502263	0.344261	0.897699								KOG4210	Nuclear_localization_sequence_binding_protein	Transcription	INFORMATION_STORAGE_AND_PROCESSING	5.99.1.2	DNA_topoisomerase				2371	DNA_topoisomerase_type_I_activity	molecular_function	GO:0003917
13123	6.12639	6.63755	7.20741	7.33686	4.51766	5.73909	0.489357	1.03702	1.22245	0.320421	-0.389862	0.701821	0.417389	0.338869	0.779676	0.76115						IPR003788	Protein_of_unknown_function_DUF185
13125	1.74522	1.20504	0.748506	0	2.30139	0	-2.25313	-2.90472	-18.6476	2.64549	-19.0514	0.566118	0.471116	6.03312e-06	0.444284	3.77839e-06
13151	4.97374	5.01573	5.76842	6.75992	4.16202	5.65438	0.199333	0.77912	1.79103	0.861906	0.789759	0.885846	0.575088	0.196086	0.488019	0.569414						IPR000089 IPR005482 IPR011764 IPR011053 IPR011054	Biotin/lipoyl_attachment Biotin_carboxylase,_C-terminal Biotin_carboxylation_region Single_hybrid_motif Rudiment_single_hybrid_motif	KOG0238	3-Methylcrotonyl-CoA_carboxylase,_biotin-containing_subunit/Propionyl-CoA_carboxylase,_alpha_chain/Acetyl-CoA_carboxylase,_biotin_carboxylase_subunit	Amino_acid_transport_and_metabolism Lipid_transport_and_metabolism	METABOLISM	6.4.1.1	Pyruvate_carboxylase	Alanine_and_aspartate_metabolism Citrate_cycle_(TCA_cycle) Pyruvate_metabolism	Amino_Acid_Metabolism Carbohydrate_Metabolism	METABOLIC	10069 3736 6968 3102	ligase_activity ATP_binding biotin_binding pyruvate_carboxylase_activity	molecular_function	GO:0016874 GO:0005524 GO:0009374 GO:0004736
13153	6.60333	6.80368	6.88744	3.27774	6.47479	6.90439	0.207517	0.283304	-1.06308	0.150821	0.300082	0.865362	0.817206	0.388048	0.890587	0.806452						IPR005821 IPR002048	Ion_transport Calcium-binding_EF-hand	KOG2301	Voltage-gated_Ca2+_channels,_alpha1_subunits	Inorganic_ion_transport_and_metabolism Signal_transduction_mechanisms	METABOLISM CELLULAR_PROCESSES_AND_SIGNALING						3724 3547 4928 9320	calcium_ion_binding ion_channel_activity ion_transport membrane	molecular_function biological_process cellular_component	GO:0005509 GO:0005216 GO:0006811 GO:0016020
13199	6.15309	4.59007	3.41206	0	1.82861	4.68768	-1.55579	-2.86108	-8.5537	-2.34594	-0.867139	0.429675	0.151162	0.00044628	0.185413	0.659693								KOG2992	Nucleolar_GTPase/ATPase_p130	Nuclear_structure	CELLULAR_PROCESSES_AND_SIGNALING	3.2.1.18	Exo-alpha-sialidase	N-Glycan_degradation Sphingoglycolipid_metabolism	Metabolism_of_Complex_Carbohydrates Metabolism_of_Complex_Lipids	METABOLIC	2715	exo-alpha-sialidase_activity	molecular_function	GO:0004308
13225	1.66132	3.43048	1.52571	0	3.14444	3.70338	0.198458	-1.52735	-5.67587	1.18405	0.574527	0.949976	0.634047	0.101733	0.675577	0.855928
13274	3.3339	5.29678	5.78213	0	4.12615	4.59408	0.933283	1.39363	-6.70063	1.20819	0.172288	0.629276	0.471307	0.00540352	0.485356	0.929226
13284	8.65723	8.15666	7.93257	8.34328	8.04514	7.38402	-0.520823	-0.719223	-0.362022	0.0449117	-1.10935	0.54524	0.404316	0.674389	0.953503	0.19842
13337	7.76688	7.32149	7.14337	3.37742	6.82968	7.43978	-0.461486	-0.640411	-4.06845	-0.717928	-0.31	0.5701	0.432197	2.40408e-06	0.324653	0.703121
13338	4.6876	6.03319	5.98381	2.83623	7.01274	5.99186	0.853063	0.823186	-0.529192	2.19623	0.880106	0.532397	0.547803	0.701265	0.0722902	0.519979						IPR001128	Cytochrome_P450										2888 3721 4283 12251	monooxygenase_activity iron_ion_binding electron_transport heme_binding	molecular_function biological_process	GO:0004497 GO:0005506 GO:0006118 GO:0020037
13367	6.91316	7.64802	8.00012	5.1873	6.71021	6.94437	0.35629	0.682563	-1.25667	0.14891	0.0272919	0.755083	0.550328	0.273791	0.884248	0.980957								KOG0115	RNA-binding_protein_p54nrb_(RRM_superfamily)	RNA_processing_and_modification	INFORMATION_STORAGE_AND_PROCESSING	2.7.7.6	DNA-directed_RNA_polymerase	RNA_polymerase Purine_metabolism Pyrimidine_metabolism	TRANSCRIPTION Nucleotide_Metabolism	REGULATORY METABOLIC	2356 2357 2358 2359 16888	DNA-directed_RNA_polymerase_activity DNA-directed_RNA_polymerase_I_activity DNA-directed_RNA_polymerase_II_activity DNA-directed_RNA_polymerase_III_activity RNA_polymerase_activity	molecular_function	GO:0003899 GO:0003900 GO:0003901 GO:0003902 GO:0034062
13395	1.44517	1.43353	1.67211	1.62168	0	3.78428	-0.890381	-0.285399	0.264949	-4.15361	3.6548	0.773139	0.926604	0.931326	0.160691	0.228321						IPR002818	ThiJ/PfpI	KOG2764	Putative_transcriptional_regulator_DJ-1	General_function_prediction_only Defense_mechanisms	POORLY_CHARACTERIZED CELLULAR_PROCESSES_AND_SIGNALING
13401	8.13873	6.80723	7.77495	7.65516	2.70854	8.32565	-1.04506	-0.394567	-0.484128	-1.62514	0.165825	0.478275	0.788953	0.742586	0.218299	0.910378
13409	4.50274	4.13999	2.71642	0	3.38143	1.47305	0.0738037	-0.427495	-7.1638	0.180549	-3.11111	0.976265	0.863566	0.0124247	0.935214	0.219911								KOG4475	FOG:_Immunoglobin_and_related_proteins	General_function_prediction_only Inorganic_ion_transport_and_metabolism	POORLY_CHARACTERIZED METABOLISM
13414	7.38913	7.43076	7.19704	7.57903	8.17022	6.87065	-0.0750726	-0.224891	0.0685487	0.837965	-0.644598	0.916331	0.753894	0.923733	0.189792	0.369153						IPR001236 IPR015955	Lactate/malate_dehydrogenase Lactate_dehydrogenase/glycoside_hydrolase,_family_4,_C-terminal	KOG1494	NAD-dependent_malate_dehydrogenase	Energy_production_and_conversion	METABOLISM						4265 9710 2290 4143	tricarboxylic_acid_cycle_intermediate_metabolic_process oxidoreductase_activity catalytic_activity carbohydrate_metabolic_process	biological_process molecular_function	GO:0006100 GO:0016491 GO:0003824 GO:0005975
13419	7.11095	7.11886	7.35547	6.78622	5.7046	6.64875	-0.0232727	0.198316	-0.352304	-0.850637	-0.333264	0.979612	0.827884	0.699808	0.298858	0.715043
13420	7.11095	7.11886	7.35547	6.78622	5.7046	6.64875	-0.0232727	0.198316	-0.352304	-0.850637	-0.333264	0.979612	0.827884	0.699808	0.298858	0.715043
13428	6.80446	7.17092	6.93006	6.66092	4.63226	7.09334	0.252286	-0.0109258	-0.281035	-0.544399	0.149971	0.825953	0.992418	0.806982	0.596916	0.896102
13452	3.01285	4.2466	4.51628	0	2.21454	3.07945	-0.155085	0.296125	-6.67228	0.700789	-0.262399	0.953903	0.912182	0.0281724	0.770251	0.922199						IPR001680 IPR011044 IPR011046	WD40_repeat Quinoprotein_amine_dehydrogenase,_beta_chain-like WD40_repeat-like	KOG0271	Notchless-like_WD40_repeat-containing_protein	Function_unknown	POORLY_CHARACTERIZED
13453	7.23982	5.65972	6.32269	3.44777	4.66795	6.68983	-1.43205	-0.874674	-1.35465	-0.568628	-0.403788	0.37068	0.584735	0.397775	0.690969	0.800582						IPR007855	RNA-dependent_RNA_polymerase,_eukaryotic-type	KOG0988	RNA-directed_RNA_polymerase_QDE-1_required_for_posttranscriptional_gene_silencing_and_RNA_interference	RNA_processing_and_modification	INFORMATION_STORAGE_AND_PROCESSING
13466	8.43542	9.06401	8.91851	8.13547	8.53343	8.74311	0.522449	0.381494	-0.363965	0.73275	0.204592	0.511315	0.63186	0.647979	0.303334	0.797185
13471	8.20443	8.03577	8.25589	7.7547	7.64047	8.83195	-0.183936	0.0376953	-0.415411	-0.346374	0.720859	0.776784	0.953745	0.523243	0.551565	0.266175
13484	2.97919	1.99588	2.92425	0	1.90142	2.40752	-2.20901	-1.02295	-6.26969	0.140238	-0.17868	0.505398	0.757288	0.080576	0.962055	0.956773
13493	1.33406	4.92662	4.27398	0	3.12466	1.1599	3.39779	2.76013	-3.83306	3.05097	-0.483626	0.19039	0.288944	0.1961	0.191069	0.856958
13500	5.51701	3.79886	3.11476	2.14764	2.01412	5.60061	-1.37226	-1.98634	-2.32212	-1.11364	0.0175452	0.519294	0.354377	0.279966	0.559205	0.993413						IPR000560	Histidine_acid_phosphatase	KOG1382	Multiple_inositol_polyphosphate_phosphatase	General_function_prediction_only	POORLY_CHARACTERIZED						2441	acid_phosphatase_activity	molecular_function	GO:0003993
13506	2.95222	3.69428	3.68894	0	1.98984	4.98723	-0.181935	-0.161061	-6.29227	0.400328	1.05834	0.944721	0.951191	0.0350947	0.864632	0.686273						IPR000008 IPR008973	C2_calcium-dependent_membrane_targeting C2_calcium/lipid-binding_region,_CaLB	KOG1012	Ca2+-dependent_lipid-binding_protein_CLB1/vesicle_protein_vp115/Granuphilin_A,_contains_C2_domain	General_function_prediction_only	POORLY_CHARACTERIZED
13528	7.32808	7.25978	7.18527	6.77323	4.71116	7.59326	-0.19643	-0.249657	-0.682146	-0.960194	0.137371	0.860689	0.823764	0.543205	0.338901	0.902344						IPR002202 IPR004554 IPR000731 IPR000183 IPR009023 IPR009029	Hydroxymethylglutaryl-CoA_reductase,_class_I/II,_catalytic Hydroxymethylglutaryl-CoA_reductase,_class_I,_catalytic Sterol-sensing_5TM_box Orn/DAP/Arg_decarboxylase_2 Hydroxymethylglutaryl-CoA_reductase,_class_I/II,_NAD/NADP-binding Hydroxymethylglutaryl-CoA_reductase,_class_I/II,_substrate-binding	KOG2480	3-hydroxy-3-methylglutaryl-CoA_(HMG-CoA)_reductase	Lipid_transport_and_metabolism	METABOLISM	1.1.1.34	Hydroxymethylglutaryl-CoA_reductase_(NADPH)	Sterol_biosynthesis	Lipid_Metabolism	METABOLIC	2290 9321 2818 9242 23921 5967 23920 9823	catalytic_activity integral_to_membrane hydroxymethylglutaryl-CoA_reductase_(NADPH)_activity coenzyme_A_metabolic_process coenzyme_binding isoprenoid_biosynthetic_process NADP_binding oxidoreductase_activity,_acting_on_the_CH-OH_group_of_donors,_NAD_or_NADP_as_acceptor	molecular_function cellular_component biological_process	GO:0003824 GO:0016021 GO:0004420 GO:0015936 GO:0050662 GO:0008299 GO:0050661 GO:0016616
13529	5.288	5.98698	5.79105	2.01244	3.43569	4.40624	0.664625	0.52213	-2.39887	-0.603728	-0.889054	0.680675	0.746969	0.148159	0.677776	0.584533						IPR000184	Bacterial_surface_antigen_(D15)	KOG2602	Predicted_cell_surface_protein_homologous_to_bacterial_outer_membrane_proteins	General_function_prediction_only	POORLY_CHARACTERIZED						12114	outer_membrane	cellular_component	GO:0019867
13531	5.97998	6.43952	6.00507	6.60087	4.20886	4.76696	0.363214	-0.0187164	0.671359	-0.0347636	-1.22238	0.783592	0.988743	0.611996	0.976617	0.358961						IPR008594 IPR011146	Scavenger_mRNA_decapping_enzyme Histidine_triad-like_motif	KOG3969	Uncharacterized_conserved_protein	Function_unknown	POORLY_CHARACTERIZED						284 3727 9985 2290	deadenylation-dependent_decapping protein_binding hydrolase_activity catalytic_activity	biological_process molecular_function	GO:0000290 GO:0005515 GO:0016787 GO:0003824
13534	4.55276	3.77774	1.78859	5.34115	1.5388	4.05514	-1.77444	-3.06958	0.389166	-2.46883	-0.704028	0.417414	0.168407	0.858351	0.210634	0.747221						IPR007881	UNC-50	KOG3012	Uncharacterized_conserved_protein	Function_unknown	POORLY_CHARACTERIZED
13538	8.01265	8.86919	8.71846	8.114	7.86611	9.12159	0.704359	0.553522	0.245675	0.388701	1.00737	0.410671	0.518356	0.774437	0.612143	0.239421						IPR000595 IPR002641 IPR001423 IPR016035	Cyclic_nucleotide-binding Patatin Lysophospholipase_patatin,_conserved_site Acyl_transferase/acyl_hydrolase/lysophospholipase	KOG2968	Predicted_esterase_of_the_alpha-beta_hydrolase_superfamily_(Neuropathy_target_esterase),_contains_cAMP-binding_domains	General_function_prediction_only	POORLY_CHARACTERIZED						2996 3978 20907 4758 5830	lysophospholipase_activity endoplasmic_reticulum_membrane phosphatidylcholine_metabolic_process lipid_metabolic_process metabolic_process	molecular_function cellular_component biological_process	GO:0004622 GO:0005789 GO:0046470 GO:0006629 GO:0008152
13551	6.7064	7.01761	6.4978	7.17564	7.69133	7.17414	0.192727	-0.393411	0.511649	0.813122	0.356375	0.801539	0.610493	0.505229	0.236144	0.642501
13609	6.60946	6.61913	6.36293	6.59558	7.13183	6.43688	0.0111173	-0.237458	0.0808109	0.73061	-0.174239	0.988203	0.753809	0.914732	0.277604	0.817465
13613	6.75661	7.43718	6.31817	6.51098	4.58174	5.38432	0.906887	-0.409197	0.0577152	-0.332261	-1.53898	0.493099	0.757849	0.965271	0.779436	0.247648						IPR001155	NADH:flavin_oxidoreductase/NADH_oxidase,_N-terminal	KOG0134	NADH:flavin_oxidoreductase/12-oxophytodienoate_reductase	General_function_prediction_only Energy_production_and_conversion	POORLY_CHARACTERIZED METABOLISM	1.3.1.42	12-oxophytodienoate_reductase				7744 9710 9836	FMN_binding oxidoreductase_activity 12-oxophytodienoate_reductase_activity	molecular_function	GO:0010181 GO:0016491 GO:0016629
13618	7.57991	7.95838	8.02585	6.86562	5.76804	5.96112	0.286208	0.352239	-0.795511	-1.59828	-1.72357	0.706593	0.64373	0.298381	0.0200735	0.0250165						IPR007274	Ctr_copper_transporter	KOG3386	Copper_transporter	Inorganic_ion_transport_and_metabolism	METABOLISM						3664 4940 9321	copper_ion_transmembrane_transporter_activity copper_ion_transport integral_to_membrane	molecular_function biological_process cellular_component	GO:0005375 GO:0006825 GO:0016021
13619	7.16485	7.92202	8.08633	7.45706	7.30168	6.60545	0.0509228	0.208591	-0.394232	0.021529	-1.27691	0.95894	0.833118	0.690749	0.980604	0.198395						IPR013130 IPR013112 IPR013121	Ferric_reductase-like_transmembrane_component,_N-terminal FAD-binding_8 Ferric_reductase,_NAD_binding	KOG0039	Ferric_reductase,_NADH/NADPH_oxidase_and_related_proteins	Secondary_metabolites_biosynthesis,_transport_and_catabolism Inorganic_ion_transport_and_metabolism	METABOLISM						3721 4283 9321 9710 23919 287	iron_ion_binding electron_transport integral_to_membrane oxidoreductase_activity FAD_binding ferric-chelate_reductase_activity	molecular_function biological_process cellular_component	GO:0005506 GO:0006118 GO:0016021 GO:0016491 GO:0050660 GO:0000293
13625	6.92244	5.74048	6.28245	7.5894	4.31048	6.72456	-1.55905	-0.98067	0.312739	-1.40202	-0.362049	0.215385	0.436191	0.803303	0.213584	0.773236						IPR005345	PHF5-like	KOG1705	Uncharacterized_conserved_protein,_contains_CXXC_motifs	Function_unknown	POORLY_CHARACTERIZED
13632	8.19588	7.92718	7.89189	8.18282	5.82285	7.54692	-0.286393	-0.320843	-0.0131588	-0.012063	-0.670997	0.806717	0.784195	0.991034	0.990811	0.566843						IPR000994 IPR000587	Peptidase_M24,_catalytic_core Creatinase	KOG2413	Xaa-Pro_aminopeptidase	Amino_acid_transport_and_metabolism	METABOLISM	3.4.11.9	Xaa-Pro_aminopeptidase				9985 4639 5907 6110	hydrolase_activity proteolysis metalloexopeptidase_activity X-Pro_aminopeptidase_activity	molecular_function biological_process	GO:0016787 GO:0006508 GO:0008235 GO:0008451
13634	9.22184	8.96579	9.17783	9.1847	8.80161	9.38251	-0.190665	-0.0364227	-0.0384405	-0.117435	0.15429	0.753887	0.952294	0.949646	0.829235	0.799769								KOG4443	Putative_transcription_factor_HALR/MLL3,_involved_in_embryonic_development	General_function_prediction_only	POORLY_CHARACTERIZED	6.3.2.-	Acid--D-amino-acid_ligases_(peptide_synthases)	Tryptophan_metabolism Ubiquinone_biosynthesis	Amino_Acid_Metabolism Metabolism_of_Cofactors_and_Vitamins	METABOLIC	6387 10509 19237 19238	UDP-N-acetylmuramoylalanyl-D-glutamyl-2,6-diaminopimelate-D-alanyl-D-alanine_ligase_activity ribosomal_S6-glutamic_acid_ligase_activity coenzyme_F420-0_gamma-glutamyl_ligase_activity coenzyme_F420-2_alpha-glutamyl_ligase_activity	molecular_function	GO:0008766 GO:0018169 GO:0043773 GO:0043774
13642	8.20883	7.8833	7.87626	6.9156	6.9026	7.48683	-0.351067	-0.357694	-1.10493	-0.912294	-0.612948	0.662292	0.656908	0.17103	0.205792	0.446485								KOG4701	Chitinase	Cell_wall/membrane/envelope_biogenesis	CELLULAR_PROCESSES_AND_SIGNALING						3064 3065 3066	protein_kinase_C_activity calcium-dependent_protein_kinase_C_activity calcium-independent_protein_kinase_C_activity	molecular_function	GO:0004697 GO:0004698 GO:0004699
13646	8.5925	9.07396	9.05656	8.53768	7.77832	9.02467	0.423111	0.39886	-0.0880473	0.444777	0.37163	0.64299	0.662345	0.92324	0.586116	0.684029						IPR001623	Heat_shock_protein_DnaJ,_N-terminal	KOG0714	Molecular_chaperone_(DnaJ_superfamily)	Posttranslational_modification,_protein_turnover,_chaperones	CELLULAR_PROCESSES_AND_SIGNALING						13917	heat_shock_protein_binding	molecular_function	GO:0031072
13656	1.89382	4.92344	3.174	4.84075	1.98984	4.9692	2.28175	0.749409	2.24802	1.76488	2.72772	0.312682	0.742545	0.320685	0.384935	0.227517						IPR013216	Methyltransferase_type_11	KOG2352	Predicted_spermine/spermidine_synthase	Amino_acid_transport_and_metabolism	METABOLISM						5830 5846	metabolic_process methyltransferase_activity	biological_process molecular_function	GO:0008152 GO:0008168
13674	9.21162	9.23653	9.12279	9.3888	9.42872	8.94848	-0.0210408	-0.13573	0.156555	0.204833	-0.307442	0.962247	0.760737	0.725067	0.606886	0.490123						IPR007863 IPR011249	Peptidase_M16,_C-terminal Metalloenzyme,_LuxS/M16_peptidase-like,_metal-binding	KOG0961	Predicted_Zn2+-dependent_endopeptidase,_insulinase_superfamily	Posttranslational_modification,_protein_turnover,_chaperones	CELLULAR_PROCESSES_AND_SIGNALING	3.4.24.-	Metalloendopeptidases				2658 4639 5939 2290 21295 2679 5813 5987 13282	metalloendopeptidase_activity proteolysis zinc_ion_binding catalytic_activity metal_ion_binding stromelysin_3_activity collagenase_activity prenyl_protein_specific_endopeptidase_activity matrilysin-2_activity	molecular_function biological_process	GO:0004222 GO:0006508 GO:0008270 GO:0003824 GO:0046872 GO:0004249 GO:0008133 GO:0008319 GO:0030402
13686	10.7337	10.5278	10.74	10.2988	10.1996	10.0541	-0.224834	0.0186606	-0.466597	-0.558811	-0.712518	0.56182	0.961627	0.229315	0.107481	0.0664147						IPR005811 IPR003781 IPR014608 IPR017440 IPR005810 IPR016141 IPR016040 IPR016102	ATP-citrate_lyase/succinyl-CoA_ligase CoA-binding ATP-citrate_synthase ATP-citrate_lyase/succinyl-CoA_ligase,_active_site Succinyl-CoA_ligase,_alpha_subunit Citrate_synthase-like,_core NAD(P)-binding Succinyl-CoA_synthetase-like	KOG1254	ATP-citrate_lyase	Energy_production_and_conversion	METABOLISM						2290 5830 2344 3930 19400 3708 21335 3136	catalytic_activity metabolic_process ATP_citrate_synthase_activity cytoplasm cellular_carbohydrate_metabolic_process binding transferase_activity,_transferring_acyl_groups,_acyl_groups_converted_into_alkyl_on_transfer succinate-CoA_ligase_(ADP-forming)_activity	molecular_function biological_process cellular_component	GO:0003824 GO:0008152 GO:0003878 GO:0005737 GO:0044262 GO:0005488 GO:0046912 GO:0004775
13694	7.31898	6.96376	7.46379	6.37618	7.49509	6.46236	-0.437405	0.0800909	-1.04136	0.589199	-0.957616	0.600883	0.923765	0.215751	0.430545	0.254071						IPR006172 IPR006134 IPR006133 IPR012337	DNA-directed_DNA_polymerase,_family_B DNA-directed_DNA_polymerase,_family_B,_conserved_region DNA-directed_DNA_polymerase,_family_B,_exonuclease Polynucleotidyl_transferase,_Ribonuclease_H_fold	KOG0968	DNA_polymerase_zeta,_catalytic_subunit	Replication,_recombination_and_repair	INFORMATION_STORAGE_AND_PROCESSING	2.7.7.7	DNA-directed_DNA_polymerase	Purine_metabolism DNA_polymerase Pyrimidine_metabolism	Nucleotide_Metabolism REPLICATION_AND_REPAIR	METABOLIC REGULATORY	2353 4421 162 2176 2175 4301 16887	DNA-directed_DNA_polymerase_activity DNA_replication nucleotide_binding DNA_binding nucleic_acid_binding nucleobase,_nucleoside,_nucleotide_and_nucleic_acid_metabolic_process DNA_polymerase_activity	molecular_function biological_process	GO:0003887 GO:0006260 GO:0000166 GO:0003677 GO:0003676 GO:0006139 GO:0034061
13697	8.65591	8.19328	8.29789	7.57991	8.27174	8.38214	-0.552462	-0.447842	-1.08249	-0.442239	-0.334732	0.325762	0.426837	0.0554599	0.379994	0.551933						IPR001452 IPR004148	Src_homology-3 BAR	KOG3771	Amphiphysin	Intracellular_trafficking,_secretion,_and_vesicular_transport	CELLULAR_PROCESSES_AND_SIGNALING						3727 3930 3082	protein_binding cytoplasm receptor_signaling_protein_tyrosine_kinase_activity	molecular_function cellular_component	GO:0005515 GO:0005737 GO:0004716
13703	5.98693	4.87818	4.81589	5.28701	4.21442	5.22246	-0.760728	-0.844076	-0.748969	-0.187975	-0.44328	0.614476	0.577602	0.620889	0.88937	0.769276						IPR012317 IPR004102 IPR008893	Poly(ADP-ribose)_polymerase,_catalytic_region Poly(ADP-ribose)_polymerase,_regulatory_region WGR	KOG1037	NAD+_ADP-ribosyltransferase_Parp,_required_for_poly-ADP_ribosylation_of_nuclear_proteins	Transcription Replication,_recombination_and_repair Posttranslational_modification,_protein_turnover,_chaperones	INFORMATION_STORAGE_AND_PROCESSING CELLULAR_PROCESSES_AND_SIGNALING	2.4.2.30	NAD(+)_ADP-ribosyltransferase				2403 3838 4605	NAD+_ADP-ribosyltransferase_activity nucleus protein_amino_acid_ADP-ribosylation	molecular_function cellular_component biological_process	GO:0003950 GO:0005634 GO:0006471
13707	7.0074	6.71563	6.27725	3.20344	6.39158	6.93824	-0.0550297	-0.647803	-1.62391	-0.567495	-0.0979585	0.96276	0.583843	0.171614	0.591278	0.933825
13712	5.75719	6.18535	5.97047	6.24328	5.99608	3.52708	0.0862846	-0.138827	0.137751	0.0294843	-0.0504158	0.95051	0.920669	0.92119	0.981116	0.971113
13720	2.77558	2.76749	4.32282	2.08255	2.35558	6.17078	-0.659751	0.681311	-0.74501	1.63376	2.351	0.788769	0.781647	0.763373	0.456643	0.337232
13779	9.75338	9.58804	9.42905	9.77047	9.21262	9.67581	-0.203782	-0.351162	-0.00108518	-0.55666	-0.101167	0.634473	0.413745	0.997982	0.147502	0.813562						IPR002015 IPR016642 IPR016024	Proteasome/cyclosome,_regulatory_subunit 26S_proteasome_regulatory_complex,_non-ATPase_subcomplex,_Rpn2/Psmd1_subunit Armadillo-type_fold	KOG2062	26S_proteasome_regulatory_complex,_subunit_RPN2/PSMD1	Posttranslational_modification,_protein_turnover,_chaperones	CELLULAR_PROCESSES_AND_SIGNALING	3.4.25.1	Proteasome_endopeptidase_complex				3708 2706 2707	binding threonine_endopeptidase_activity proteasome_endopeptidase_activity	molecular_function	GO:0005488 GO:0004298 GO:0004299
13787	7.22854	6.7173	6.45811	6.25213	6.94408	7.16638	-0.517095	-0.679345	-0.925901	-0.202357	-0.0987571	0.496751	0.374573	0.2268	0.766589	0.896774						IPR001715 IPR016146	Calponin-like_actin-binding Calponin-homology	KOG0046	Ca2+-binding_actin-bundling_protein_(fimbrin/plastin),_EF-Hand_protein_superfamily	Cytoskeleton	CELLULAR_PROCESSES_AND_SIGNALING
13788	6.51184	4.82472	5.63304	0	1.89366	5.67867	-1.66054	-0.893684	-8.82647	-2.41821	-0.480967	0.345908	0.612038	0.000102209	0.127044	0.784551
13789	6.83014	7.41444	6.51348	7.72632	8.49347	7.80946	0.864023	-0.376534	0.822355	1.69869	0.904187	0.232982	0.606698	0.257345	0.00879299	0.21253	CE1-CBM1	CE1-CBM1				IPR000254 IPR010126	Cellulose-binding_region,_fungal Esterase,_PHB_depolymerase										2933 3782 4143 13137	hydrolase_activity,_hydrolyzing_O-glycosyl_compounds extracellular_region carbohydrate_metabolic_process cellulose_binding	molecular_function cellular_component biological_process	GO:0004553 GO:0005576 GO:0005975 GO:0030248
13797	6.21762	6.56212	6.6927	2.96698	6.79566	7.22265	0.220791	0.352704	-1.4004	0.560019	0.885998	0.843558	0.753021	0.216238	0.576175	0.42829						IPR001841 IPR000330 IPR001650 IPR014905 IPR014001 IPR014021	Zinc_finger,_RING-type SNF2-related DNA/RNA_helicase,_C-terminal HIRAN DEAD-like_helicase,_N-terminal Helicase,_superfamily_1_and_2,_ATP-binding	KOG1001	Helicase-like_transcription_factor_HLTF/DNA_helicase_RAD5,_DEAD-box_superfamily	Transcription Replication,_recombination_and_repair	INFORMATION_STORAGE_AND_PROCESSING	3.6.1.3	Adenosinetriphosphatase	Purine_metabolism	Nucleotide_Metabolism	METABOLIC	2176 3736 2175 2792 3727 5939 2450 2451 5716 5778 5860 8800 10082 10273 18132 18133 18134 18135	DNA_binding ATP_binding nucleic_acid_binding helicase_activity protein_binding zinc_ion_binding ATP-dependent_DNA_helicase_activity ATP-dependent_RNA_helicase_activity ATP-dependent_helicase_activity DNA-dependent_ATPase_activity RNA-dependent_ATPase_activity protein-transmembrane_transporting_ATPase_activity ATPase_activity single-stranded_DNA-dependent_ATP-dependent_DNA_helicase_activity ATPase…	molecular_function	GO:0003677 GO:0005524 GO:0003676 GO:0004386 GO:0005515 GO:0008270 GO:0004003 GO:0004004 GO:0008026 GO:0008094 GO:0008186 GO:0015462 GO:0016887 GO:0017116 GO:0042623 GO:0042624 GO:0042625 GO:0042626
13800	6.05963	7.04492	6.92165	5.15191	4.29333	6.66157	0.902115	0.776154	-0.144156	-0.280933	0.516634	0.48125	0.545163	0.910743	0.807097	0.687116						IPR001567 IPR006025	Peptidase_M3A_and_M3B,_thimet/oligopeptidase_F Peptidase_M,_neutral_zinc_metallopeptidases,_zinc-binding_site	KOG2090	Metalloendopeptidase_family_-_mitochondrial_intermediate_peptidase	Posttranslational_modification,_protein_turnover,_chaperones	CELLULAR_PROCESSES_AND_SIGNALING	3.4.24.59	Mitochondrial_intermediate_peptidase				2658 4639 5909 5939 2673	metalloendopeptidase_activity proteolysis metallopeptidase_activity zinc_ion_binding mitochondrial_intermediate_peptidase_activity	molecular_function biological_process	GO:0004222 GO:0006508 GO:0008237 GO:0008270 GO:0004243
13824	7.89373	9.4249	9.53035	8.27281	9.15771	8.44036	0.609328	0.710445	-0.475844	1.14241	0.042003	0.556054	0.492591	0.646091	0.21726	0.967646						IPR001313 IPR016024	Pumilio_RNA-binding_region Armadillo-type_fold	KOG2049	Translational_repressor_MPT5/PUF4_and_related_RNA-binding_proteins_(Puf_superfamily)	Translation,_ribosomal_structure_and_biogenesis	INFORMATION_STORAGE_AND_PROCESSING						2216 3708	RNA_binding binding	molecular_function	GO:0003723 GO:0005488
13828	5.67337	6.01105	5.79294	2.0715	0	2.80605	0.170405	-0.07276	-2.80181	-8.15971	-1.25354	0.930491	0.970337	0.158449	0.000106665	0.522759						IPR005511 IPR013658	Senescence_marker_protein-30_(SMP-30) SMP-30/Gluconolaconase/LRE-like_region	KOG4499	Ca2+-binding_protein_Regucalcin/SMP30	Inorganic_ion_transport_and_metabolism Signal_transduction_mechanisms	METABOLISM CELLULAR_PROCESSES_AND_SIGNALING
13839	4.72341	3.8318	3.69019	3.34072	2.06995	3.70988	-1.03771	-1.32676	0.746507	-0.311742	0.4178	0.653189	0.567634	0.745961	0.880026	0.856142	GT1					IPR013969	Oligosaccharide_biosynthesis_protein_Alg14_like	KOG3339	Predicted_glycosyltransferase	General_function_prediction_only	POORLY_CHARACTERIZED	2.4.1.141	N-acetylglucosaminyldiphosphodolichol_N-acetylglucosaminyltransferase	N-Glycans_biosynthesis	Metabolism_of_Complex_Carbohydrates	METABOLIC	2954	N-acetylglucosaminyldiphosphodolichol_N-acetylglucosaminyltransferase_activity	molecular_function	GO:0004577
13851	5.88407	4.16517	5.29423	6.12794	4.2618	4.51373	-1.77969	-0.669474	0.525369	-0.137852	-1.40041	0.211207	0.637578	0.710309	0.913383	0.325719						IPR000340 IPR000387 IPR016130	Protein-tyrosine_phosphatase,_dual_specificity Protein-tyrosine_phosphatase Protein-tyrosine_phosphatase,_active_site	KOG1716	Dual_specificity_phosphatase	Defense_mechanisms	CELLULAR_PROCESSES_AND_SIGNALING						4604 5817 9582 9988 3091	protein_amino_acid_dephosphorylation protein_tyrosine/serine/threonine_phosphatase_activity dephosphorylation phosphoric_monoester_hydrolase_activity protein_tyrosine_phosphatase_activity	biological_process molecular_function	GO:0006470 GO:0008138 GO:0016311 GO:0016791 GO:0004725
13858	4.09432	5.58995	5.43596	2.31368	3.6459	6.29406	0.00858684	-0.132059	-1.96867	-0.700182	0.756675	0.996431	0.945265	0.310486	0.684375	0.693396						IPR011545 IPR001650 IPR014001 IPR004589 IPR014021 IPR002464	DNA/RNA_helicase,_DEAD/DEAH_box_type,_N-terminal DNA/RNA_helicase,_C-terminal DEAD-like_helicase,_N-terminal DNA_helicase,_ATP-dependent,_RecQ_type Helicase,_superfamily_1_and_2,_ATP-binding DNA/RNA_helicase,_ATP-dependent,_DEAH-box_type,_conserved_site	KOG0353	ATP-dependent_DNA_helicase	General_function_prediction_only	POORLY_CHARACTERIZED	3.6.1.-	In_phosphorous-containing_anhydrides	Starch_and_sucrose_metabolism Folate_biosynthesis	Metabolism_of_Complex_Carbohydrates Metabolism_of_Cofactors_and_Vitamins	METABOLIC	2175 2792 3736 5716 4468 611 3147 6073 6379 6416 6447 9684 11455 11456 18631	nucleic_acid_binding helicase_activity ATP_binding ATP-dependent_helicase_activity DNA_recombination diacylglycerol_pyrophosphate_phosphatase_activity thiamin-pyrophosphatase_activity 8-oxo-7,8-dihydroguanine_triphosphatase_activity UDP-2,3-diacylglucosamine_hydrolase_activity bis(5'-nucleosyl)-tetraphosphatase_activity dATP_pyrophosphohydrolase_activity pyrophosphatase_activity dihydroneopterin_…	molecular_function biological_process	GO:0003676 GO:0004386 GO:0005524 GO:0008026 GO:0006310 GO:0000810 GO:0004787 GO:0008413 GO:0008758 GO:0008796 GO:0008828 GO:0016462 GO:0019176 GO:0019177 GO:0043141
13872	6.24908	8.00811	7.39435	4.04699	5.34087	5.57437	0.706163	0.0323679	-0.299432	-0.706746	-1.3961	0.659463	0.9839	0.85195	0.622506	0.384867						IPR006088	Sterol_desaturase	KOG0874	Sphingolipid_hydroxylase	Lipid_transport_and_metabolism	METABOLISM	1.14.-.-	Acting_on_paired_donors,_with_incorporation_or_reduction_of	gamma-Hexachlorocyclohexane_degradation Ascorbate_and_aldarate_metabolism Flavonoids,_stilbene_and_lignin_biosynthesis Fluorene_degradation	Biodegradation_of_Xenobiotics Carbohydrate_Metabolism Biosynthesis_of_Secondary_Metabolites	METABOLIC	2290 5830 10891 10892 10893 10894 10895 10896 10897 10898 10899 10900 10901 10902 10903 10904 10905 10906 19287	catalytic_activity metabolic_process fluorene_oxygenase_activity mono-butyltin_dioxygenase_activity limonene_8-monooxygenase_activity tri-n-butyltin_dioxygenase_activity di-n-butyltin_dioxygenase_activity methylsilanetriol_hydroxylase_activity methyl_tertiary_butyl_ether_3-monooxygenase_activity 4-nitrocatechol_4-monooxygenase_activity 4-chlorophenoxyacetate_monooxygenase_activity tert-butyl_alco…	molecular_function biological_process	GO:0003824 GO:0008152 GO:0018585 GO:0018586 GO:0018587 GO:0018588 GO:0018589 GO:0018590 GO:0018591 GO:0018592 GO:0018593 GO:0018594 GO:0018595 GO:0018596 GO:0018597 GO:0018598 GO:0018599 GO:0018600 GO:0043823
13875	8.01154	8.17794	8.08975	8.12181	8.30522	7.84904	0.157792	0.0666216	0.125755	0.395333	-0.166559	0.776331	0.904852	0.821361	0.426969	0.76497						IPR001487 IPR001965 IPR000313 IPR011011	Bromodomain Zinc_finger,_PHD-type PWWP Zinc_finger,_FYVE/PHD-type	KOG0955	PHD_finger_protein_BR140/LIN-49	General_function_prediction_only	POORLY_CHARACTERIZED						3727 5939	protein_binding zinc_ion_binding	molecular_function	GO:0005515 GO:0008270
13877	4.80832	6.83164	6.60367	3.795	4.87175	6.96752	1.5903	1.38011	1.33705	0.576388	1.72677	0.299637	0.368719	0.383803	0.675279	0.260264						IPR007846	MPPN
13890	7.73459	7.52349	7.28179	7.96772	7.35804	6.83945	-0.196006	-0.492537	0.225126	-0.402941	-0.906166	0.738987	0.405354	0.702324	0.445793	0.126127								KOG4520	Predicted_coiled-coil_protein	General_function_prediction_only	POORLY_CHARACTERIZED
13894	10.1461	10.085	9.98955	9.75297	9.60693	9.97118	-0.0688383	-0.164457	-0.340081	-0.34944	-0.160405	0.895371	0.753637	0.516387	0.455938	0.759413						IPR000225 IPR002652 IPR016024	Armadillo Importin-alpha-like,_importin-beta-binding_region Armadillo-type_fold	KOG0166	Karyopherin_(importin)_alpha	Intracellular_trafficking,_secretion,_and_vesicular_transport	CELLULAR_PROCESSES_AND_SIGNALING						3838 3846 3930 4735 4994 6212 3708	nucleus nuclear_pore cytoplasm protein_import_into_nucleus intracellular_protein_transport protein_transporter_activity binding	cellular_component biological_process molecular_function	GO:0005634 GO:0005643 GO:0005737 GO:0006606 GO:0006886 GO:0008565 GO:0005488
13904	6.90065	7.02115	7.15058	6.07704	7.42094	7.28249	0.118385	0.238115	-0.597961	0.513435	0.439648	0.864406	0.732157	0.392953	0.408509	0.526314						IPR000073	Alpha/beta_hydrolase_fold-1	KOG1869	Splicing_coactivator_SRm160/300,_subunit_SRm300	RNA_processing_and_modification	INFORMATION_STORAGE_AND_PROCESSING	3.2.1.3	Glucan_1,4-alpha-glucosidase	Starch_and_sucrose_metabolism	Metabolism_of_Complex_Carbohydrates	METABOLIC	2745	glucan_1,4-alpha-glucosidase_activity	molecular_function	GO:0004339
13908	7.72948	7.11455	6.89627	7.43672	8.02719	7.76876	-0.653064	-0.826806	-0.26304	0.569787	0.0423026	0.372027	0.260655	0.719536	0.38333	0.953865						IPR004827	Basic-leucine_zipper_(bZIP)_transcription_factor										2196 3838 4504 19030 21401	transcription_factor_activity nucleus regulation_of_transcription,_DNA-dependent sequence-specific_DNA_binding protein_dimerization_activity	molecular_function cellular_component biological_process	GO:0003700 GO:0005634 GO:0006355 GO:0043565 GO:0046983
13910	9.84474	9.44627	9.37036	8.29353	7.2833	9.27668	-0.486508	-0.582879	-1.61316	-2.66156	-0.636894	0.367607	0.28113	0.00293755	4.76234e-08	0.238682						IPR011258 IPR011562 IPR006124 IPR005995 IPR017850	BPG-independent_PGAM,_N-terminal Cofactor-independent_phosphoglycerate_mutase/phosphopentomutase Metalloenzyme Phosphoglycerate_mutase,_2,3-bisphosphoglycerate-independent Alkaline-phosphatase-like,_core_domain	KOG4513	Phosphoglycerate_mutase	Carbohydrate_transport_and_metabolism	METABOLISM	5.4.2.1	Phosphoglycerate_mutase	Glycolysis_/_Gluconeogenesis	Carbohydrate_Metabolism	METABOLIC	2993 4175 2290 21295 3930 13038 10063 20971 20972	phosphoglycerate_mutase_activity glucose_catabolic_process catalytic_activity metal_ion_binding cytoplasm manganese_ion_binding intramolecular_transferase_activity,_phosphotransferases 2,3-bisphosphoglycerate-independent_phosphoglycerate_mutase_activity 2,3-bisphosphoglycerate-dependent_phosphoglycerate_mutase_activity	molecular_function biological_process cellular_component	GO:0004619 GO:0006007 GO:0003824 GO:0046872 GO:0005737 GO:0030145 GO:0016868 GO:0046537 GO:0046538
13924	6.84697	7.7641	7.48751	6.90845	5.98912	7.37794	0.792685	0.489264	0.0918145	-0.541489	0.475024	0.376136	0.58577	0.918625	0.501572	0.596428						IPR001763	Rhodanese-like	KOG1529	Mercaptopyruvate_sulfurtransferase/thiosulfate_sulfurtransferase	Defense_mechanisms	CELLULAR_PROCESSES_AND_SIGNALING	2.8.1.1	Thiosulfate_sulfurtransferase				3152	thiosulfate_sulfurtransferase_activity	molecular_function	GO:0004792
13926	6.22606	6.97813	7.20449	6.99826	6.47008	7.68918	0.191411	0.415994	0.36229	-0.15499	0.91979	0.838023	0.657378	0.699255	0.853661	0.325747								KOG2347	Sec5_subunit_of_exocyst_complex	Intracellular_trafficking,_secretion,_and_vesicular_transport	CELLULAR_PROCESSES_AND_SIGNALING
13934	7.91531	7.44422	7.65126	7.26179	7.39772	7.21413	-0.482287	-0.251535	-0.669688	-0.533486	-0.59047	0.40266	0.66348	0.247775	0.30252	0.307147						IPR006993 IPR012336	SH3-binding,_glutamic_acid-rich_protein Thioredoxin-like_fold	KOG2992	Nucleolar_GTPase/ATPase_p130	Nuclear_structure	CELLULAR_PROCESSES_AND_SIGNALING
13939	10.7121	10.5366	10.5801	10.871	11.3008	10.6369	-0.131498	-0.0915695	0.208676	0.609629	-0.0660657	0.753384	0.826984	0.618225	0.103452	0.874638								KOG4157	beta-1,6-N-acetylglucosaminyltransferase,_contains_WSC_domain	Carbohydrate_transport_and_metabolism Posttranslational_modification,_protein_turnover,_chaperones	METABOLISM CELLULAR_PROCESSES_AND_SIGNALING
13962	7.47141	5.19975	5.75093	9.18383	6.8858	6.73923	-1.84012	-2.35763	1.22133	-0.515287	-1.14138	0.12026	0.0475904	0.30123	0.626266	0.335021	GH13_25-GH133					IPR010401 IPR008928 IPR017853	Amylo-alpha-1,6-glucosidase Six-hairpin_glycosidase-like Glycoside_hydrolase,_catalytic_core	KOG3625	Alpha_amylase	Carbohydrate_transport_and_metabolism	METABOLISM						2290 2573 4146	catalytic_activity amylo-alpha-1,6-glucosidase_activity glycogen_biosynthetic_process	molecular_function biological_process	GO:0003824 GO:0004135 GO:0005978
13970	6.59896	6.95169	6.90828	2.68367	4.53262	6.58625	0.339997	0.303927	-2.28291	-0.132117	0.10868	0.8217	0.84051	0.134655	0.922128	0.942622						IPR013507 IPR003594 IPR014763 IPR014762	DNA_mismatch_repair_protein,_C-terminal ATP-binding_region,_ATPase-like DNA_mismatch_repair_protein,_N-terminal DNA_mismatch_repair,_conserved_site	KOG1979	DNA_mismatch_repair_protein_-_MLH1_family	Replication,_recombination_and_repair	INFORMATION_STORAGE_AND_PROCESSING						3736 4457 13828	ATP_binding mismatch_repair mismatched_DNA_binding	molecular_function biological_process	GO:0005524 GO:0006298 GO:0030983
13973	7.90105	7.47188	7.51361	7.07782	7.55198	7.4526	-0.435121	-0.404646	-0.657147	-0.212086	-0.430194	0.526762	0.557326	0.341001	0.730563	0.532187						IPR000504 IPR003954	RNA_recognition_motif,_RNP-1 RNA_recognition,_region_1	KOG0148	Apoptosis-promoting_RNA-binding_protein_TIA-1/TIAR_(RRM_superfamily)	Translation,_ribosomal_structure_and_biogenesis RNA_processing_and_modification	INFORMATION_STORAGE_AND_PROCESSING						2175	nucleic_acid_binding	molecular_function	GO:0003676
13985	7.63228	8.30034	8.18279	7.57598	7.43934	8.75575	0.572654	0.455171	0.22445	0.270327	1.10232	0.501512	0.593716	0.792568	0.723236	0.195743						IPR001727	Protein_of_unknown_function_UPF0016	KOG2881	Predicted_membrane_protein	Function_unknown	POORLY_CHARACTERIZED						9320	membrane	cellular_component	GO:0016020
14013	3.9493	5.50262	5.59567	2.26874	1.59856	5.43548	0.150115	0.242354	-1.86131	-2.14768	0.480376	0.946204	0.913347	0.407021	0.285148	0.829087						IPR001608 IPR011078 IPR002048	Alanine_racemase,_N-terminal Predicted_pyridoxal_phosphate-dependent_enzyme,_YBL036C_type Calcium-binding_EF-hand	KOG3157	Proline_synthetase_co-transcribed_protein	General_function_prediction_only	POORLY_CHARACTERIZED						3724	calcium_ion_binding	molecular_function	GO:0005509
14022	5.6936	6.40524	6.48916	6.99495	7.21071	6.70242	0.31489	0.497158	0.950686	1.13999	0.620028	0.711479	0.560524	0.264355	0.134565	0.466861								KOG4475	FOG:_Immunoglobin_and_related_proteins	General_function_prediction_only Inorganic_ion_transport_and_metabolism	POORLY_CHARACTERIZED METABOLISM	2.7.7.7	DNA-directed_DNA_polymerase	Purine_metabolism DNA_polymerase Pyrimidine_metabolism	Nucleotide_Metabolism REPLICATION_AND_REPAIR	METABOLIC REGULATORY	2353 16887	DNA-directed_DNA_polymerase_activity DNA_polymerase_activity	molecular_function	GO:0003887 GO:0034061
14039	8.09092	8.74637	8.69365	8.97106	7.74452	7.49053	0.663785	0.605811	0.925392	0.826962	-0.423966	0.467031	0.507178	0.310787	0.311325	0.642918						IPR004820 IPR005248	Cytidylyltransferase Probable_nicotinate-nucleotide_adenylyltransferase	KOG3199	Nicotinamide_mononucleotide_adenylyl_transferase	Coenzyme_transport_and_metabolism	METABOLISM	2.7.7.1	Nicotinamide-nucleotide_adenylyltransferase	Nicotinate_and_nicotinamide_metabolism	Metabolism_of_Cofactors_and_Vitamins	METABOLIC	6667 9977 7026 303	biosynthetic_process nucleotidyltransferase_activity NAD_biosynthetic_process nicotinamide-nucleotide_adenylyltransferase_activity	biological_process molecular_function	GO:0009058 GO:0016779 GO:0009435 GO:0000309
14040	6.02364	6.13625	5.28797	4.66306	3.76668	5.53346	-0.00127076	-0.888104	-1.32901	-1.01662	-0.680617	0.999246	0.51177	0.327332	0.40086	0.61419						IPR001214	SET	KOG2084	Predicted_histone_tail_methylase_containing_SET_domain	Chromatin_structure_and_dynamics	INFORMATION_STORAGE_AND_PROCESSING						3838	nucleus	cellular_component	GO:0005634
14041	7.87107	8.71819	8.29468	8.55515	8.36579	8.4877	0.755021	0.369886	0.639196	0.398777	0.513858	0.189915	0.522119	0.268071	0.440249	0.373143						IPR003819 IPR012776	Taurine_catabolism_dioxygenase_TauD/TfdA Trimethyllysine_dioxygenase	KOG3889	Predicted_gamma-butyrobetaine,2-oxoglutarate_dioxygenase	Lipid_transport_and_metabolism	METABOLISM	1.14.11.8	Trimethyllysine_dioxygenase	Lysine_degradation	Amino_Acid_Metabolism	METABOLIC	4283 9710 3721 14259 19791 23615	electron_transport oxidoreductase_activity iron_ion_binding L-ascorbic_acid_binding carnitine_biosynthetic_process trimethyllysine_dioxygenase_activity	biological_process molecular_function	GO:0006118 GO:0016491 GO:0005506 GO:0031418 GO:0045329 GO:0050353
14051	7.74641	8.54371	8.72338	7.4572	9.62858	7.98695	0.401305	0.580921	0.0560176	1.59366	-0.0156223	0.641503	0.500629	0.948253	0.0386948	0.985556						IPR000898	Indoleamine_2,3-dioxygenase										12251 16580	heme_binding indoleamine_2,3-dioxygenase_activity	molecular_function	GO:0020037 GO:0033754
14068	7.75743	7.69457	7.62414	7.46179	6.75592	7.89278	-0.0741348	-0.1639	0.115618	-0.599727	0.114838	0.929338	0.844898	0.890126	0.423914	0.89081						IPR001878 IPR006767 IPR006768 IPR011146	Zinc_finger,_CCHC-type Protein_similar_to_CwfJ,_C-terminal_2 Protein_similar_to_CwfJ,_C-terminal_1 Histidine_triad-like_motif	KOG2476	Uncharacterized_conserved_protein	Function_unknown	POORLY_CHARACTERIZED						2175 5939 2290	nucleic_acid_binding zinc_ion_binding catalytic_activity	molecular_function	GO:0003676 GO:0008270 GO:0003824
14073	8.46228	8.28527	8.48962	8.35788	8.35897	8.33915	-0.179008	0.0161547	-0.0231647	-0.0404184	-0.0936267	0.749089	0.977018	0.967044	0.93576	0.86731						IPR006596	Nucleotide_binding_protein,_PINc	KOG2162	Nonsense-mediated_mRNA_decay_protein	RNA_processing_and_modification	INFORMATION_STORAGE_AND_PROCESSING
14091	6.34464	6.75493	7.14322	7.08862	6.9525	7.15877	0.37198	0.663397	0.665527	0.668646	0.733236	0.65806	0.430817	0.42916	0.374658	0.38322						IPR001680 IPR012972 IPR011046	WD40_repeat NLE WD40_repeat-like	KOG0313	Microtubule_binding_protein_YTM1_(contains_WD40_repeats)	Cytoskeleton	CELLULAR_PROCESSES_AND_SIGNALING
14127	7.84501	7.52613	7.99854	8.25396	8.45074	8.15721	-0.267368	0.161915	0.425022	0.630218	0.409035	0.636955	0.775424	0.453205	0.213465	0.47003						IPR000219 IPR001180 IPR001849	Dbl_homology_(DH)_domain Citron-like Pleckstrin-like	KOG4305	RhoGEF_GTPase	Signal_transduction_mechanisms	CELLULAR_PROCESSES_AND_SIGNALING						3425 3827 17205 3419	Rho_guanyl-nucleotide_exchange_factor_activity intracellular regulation_of_Rho_protein_signal_transduction small_GTPase_regulator_activity	molecular_function cellular_component biological_process	GO:0005089 GO:0005622 GO:0035023 GO:0005083
14143	3.2971	1.20504	1.46783	5.03625	1.92315	0.541274	-4.05445	-3.63747	0.874969	-0.29007	-5.41527	0.12724	0.175955	0.732958	0.899617	0.0615025						IPR008030 IPR016040	NmrA-like NAD(P)-binding										4925 9773 2290 3708 5830	regulation_of_nitrogen_utilization transcription_repressor_activity catalytic_activity binding metabolic_process	biological_process molecular_function	GO:0006808 GO:0016564 GO:0003824 GO:0005488 GO:0008152
14149	5.72437	5.16797	5.34869	2.35024	1.68803	4.34482	-0.615451	-0.424161	-2.11341	-2.2887	-1.46549	0.751035	0.827169	0.280614	0.191381	0.451852						IPR002283 IPR005123	Isopenicillin_N_synthase 2OG-Fe(II)_oxygenase	KOG0143	Iron/ascorbate_family_oxidoreductases	General_function_prediction_only Secondary_metabolites_biosynthesis,_transport_and_catabolism	POORLY_CHARACTERIZED METABOLISM						3721 9710	iron_ion_binding oxidoreductase_activity	molecular_function	GO:0005506 GO:0016491
14155	6.03718	5.56683	5.68834	5.94612	6.56314	6.20575	-0.516065	-0.397454	-0.0339527	0.662286	0.158881	0.546619	0.644566	0.968428	0.386052	0.85262						IPR013857	NADH:ubiquinone_oxidoreductase_complex_I_intermediate-associated_protein_30	KOG2435	Uncharacterized_conserved_protein	Function_unknown	POORLY_CHARACTERIZED
14186	5.63087	5.95864	5.49052	5.94463	6.20274	4.77792	0.312924	-0.123105	0.307224	0.573718	-0.770915	0.713737	0.886464	0.720149	0.453721	0.373623						IPR006222 IPR013977 IPR017703	Glycine_cleavage_T-protein,_N-terminal Glycine_cleavage_T-protein,_C-terminal_barrel Folate-binding,_YgfZ	KOG2929	Transcription_factor,_component_of_CCR4_transcriptional_complex	Transcription	INFORMATION_STORAGE_AND_PROCESSING						2489 3930 4676	aminomethyltransferase_activity cytoplasm glycine_catabolic_process	molecular_function cellular_component biological_process	GO:0004047 GO:0005737 GO:0006546
14198	7.39238	7.6283	7.60337	7.99988	6.93739	8.52302	0.0452891	0.0528595	0.404126	-0.279883	1.03769	0.955377	0.948035	0.617849	0.699809	0.199478						IPR001199	Cytochrome_b5	KOG0536	Flavohemoprotein_b5+b5R	Energy_production_and_conversion	METABOLISM						12251 21336	heme_binding transition_metal_ion_binding	molecular_function	GO:0020037 GO:0046914
14200	6.98599	7.42504	7.42149	8.07315	7.09374	6.99044	0.408755	0.409594	1.02686	0.45211	0.0378881	0.615558	0.615659	0.207255	0.535444	0.96297						IPR005924 IPR006035 IPR014033	Arginase Ureohydrolase Arginase,_subgroup	KOG2965	Arginase	Amino_acid_transport_and_metabolism	METABOLISM	3.5.3.1	Arginase	Urea_cycle_and_metabolism_of_amino_groups Arginine_and_proline_metabolism	Amino_Acid_Metabolism	METABOLIC	2495 4657 10008 21295	arginase_activity arginine_catabolic_process hydrolase_activity,_acting_on_carbon-nitrogen_(but_not_peptide)_bonds,_in_linear_amidines metal_ion_binding	molecular_function biological_process	GO:0004053 GO:0006527 GO:0016813 GO:0046872
14225	5.60139	4.67217	5.52115	5.50523	6.52831	5.03963	-1.07927	-0.16849	-0.121112	1.12802	-0.0593274	0.327921	0.878542	0.912447	0.24974	0.956969						IPR010905 IPR008928	Glycosyl_hydrolase,_family_88 Six-hairpin_glycosidase-like										2290	catalytic_activity	molecular_function	GO:0003824
14226	6.09007	5.58009	5.85293	7.03532	4.64019	7.63187	-0.521916	-0.253951	0.991039	0.754239	1.59545	0.689358	0.846105	0.447038	0.517928	0.220408						IPR006845 IPR001841 IPR000684	Pex,_N-terminal Zinc_finger,_RING-type RNA_polymerase_II,_heptapeptide_repeat,_eukaryotic	KOG0826	Predicted_E3_ubiquitin_ligase_involved_in_peroxisome_organization	Posttranslational_modification,_protein_turnover,_chaperones	CELLULAR_PROCESSES_AND_SIGNALING						2176 3864 4514 3727 5939 3967 5126	DNA_binding DNA-directed_RNA_polymerase_II,_core_complex transcription_from_RNA_polymerase_II_promoter protein_binding zinc_ion_binding peroxisomal_membrane peroxisome_organization_and_biogenesis	molecular_function cellular_component biological_process	GO:0003677 GO:0005665 GO:0006366 GO:0005515 GO:0008270 GO:0005778 GO:0007031
14228	9.55238	9.4504	9.45115	9.92871	9.96604	9.42609	-0.130654	-0.113661	0.33964	0.410135	-0.157882	0.759599	0.790504	0.426603	0.283084	0.711896					GGGX; alpha/beta hydrolase fold; Carboxylesterase family	IPR002018	Carboxylesterase,_type_B	KOG1516	Carboxylesterase_and_related_proteins	General_function_prediction_only	POORLY_CHARACTERIZED	3.1.1.1	Carboxylesterase				2533	carboxylesterase_activity	molecular_function	GO:0004091
14236	5.78568	5.88015	6.03915	4.83157	6.33186	6.61091	0.032595	0.237029	-0.870968	0.589974	0.961763	0.97145	0.795445	0.346187	0.469541	0.290107						IPR002198 IPR002347 IPR016040	Short-chain_dehydrogenase/reductase_SDR Glucose/ribitol_dehydrogenase NAD(P)-binding	KOG1209	1-Acyl_dihydroxyacetone_phosphate_reductase_and_related_dehydrogenases	Secondary_metabolites_biosynthesis,_transport_and_catabolism	METABOLISM	1.1.1.101	Acylglycerone-phosphate_reductase				5830 9710 2290 3708 141	metabolic_process oxidoreductase_activity catalytic_activity binding acylglycerone-phosphate_reductase_activity	biological_process molecular_function	GO:0008152 GO:0016491 GO:0003824 GO:0005488 GO:0000140
14239	7.9358	7.46606	7.60046	7.41369	5.14294	6.90007	-0.496232	-0.356287	-0.503733	-0.784501	-1.06038	0.668839	0.758973	0.664455	0.450224	0.361497						IPR000403 IPR003152 IPR014009 IPR016024 IPR011009	Phosphatidylinositol_3-_and_4-kinase,_catalytic PIK-related_kinase,_FATC PIK-related_kinase Armadillo-type_fold Protein_kinase-like	KOG0892	Protein_kinase_ATM/Tel1,_involved_in_telomere_length_regulation_and_DNA_repair	Signal_transduction_mechanisms Chromatin_structure_and_dynamics Replication,_recombination_and_repair Cell_cycle_control,_cell_division,_chromosome_partitioning	CELLULAR_PROCESSES_AND_SIGNALING INFORMATION_STORAGE_AND_PROCESSING METABOLISM						9971 3708 3046 3047 3048 3049 3050 3051 3057 3061 3062 3063 3065 3067 3068 3070 3071 3072 3074 3076 3077 3084 6004 6005 6015 6196 10102 10103 11472 12154 17037	phosphotransferase_activity,_alcohol_group_as_acceptor binding transmembrane_receptor_protein_serine/threonine_kinase_activity 3-phosphoinositide-dependent_protein_kinase_activity DNA-dependent_protein_kinase_activity AMP-activated_protein_kinase_activity casein_kinase_activity casein_kinase_I_activity cyclic_nucleotide-dependent_protein_kinase_activity eukaryotic_translation_initiation_factor_2a…	molecular_function	GO:0016773 GO:0005488 GO:0004675 GO:0004676 GO:0004677 GO:0004679 GO:0004680 GO:0004681 GO:0004690 GO:0004694 GO:0004695 GO:0004696 GO:0004698 GO:0004700 GO:0004702 GO:0004704 GO:0004705 GO:0004706 GO:0004708 GO:0004710 GO:0004711 GO:0004718 GO:0008338 GO:0008339 GO:0008349 GO:0008545 GO:0016908 GO:0016909 GO:0019199 GO:0019912 GO:0034211
14246	8.39921	8.42309	8.40447	9.12001	8.42697	8.76911	-0.0292536	-0.0202171	0.656675	-0.00622389	0.308261	0.956097	0.969733	0.216607	0.989575	0.56203						IPR000183 IPR002433 IPR009006	Orn/DAP/Arg_decarboxylase_2 Ornithine_decarboxylase Alanine_racemase/group_IV_decarboxylase,_C-terminal	KOG0622	Ornithine_decarboxylase	Amino_acid_transport_and_metabolism	METABOLISM	4.1.1.17	Ornithine_decarboxylase	Urea_cycle_and_metabolism_of_amino_groups Arginine_and_proline_metabolism Alkaloid_biosynthesis_II	Amino_Acid_Metabolism Biosynthesis_of_Secondary_Metabolites	METABOLIC	2290 4725 2962	catalytic_activity polyamine_biosynthetic_process ornithine_decarboxylase_activity	molecular_function biological_process	GO:0003824 GO:0006596 GO:0004586
14259	8.0609	8.13142	8.32726	8.8698	8.25091	8.15817	0.054527	0.248615	0.906548	0.300048	0.0858081	0.924983	0.668341	0.117382	0.563024	0.88238						IPR001757 IPR000695 IPR008250 IPR006068 IPR004014 IPR005834	ATPase,_P-type,_K/Mg/Cd/Cu/Zn/Na/Ca/Na/H-transporter H+_transporting_ATPase,_proton_pump E1-E2_ATPase-associated_region ATPase,_P-type_cation-transporter,_C-terminal ATPase,_P-type_cation-transporter,_N-terminal Haloacid_dehalogenase-like_hydrolase	KOG0202	Ca2+_transporting_ATPase	Inorganic_ion_transport_and_metabolism	METABOLISM	3.6.3.8	Calcium-transporting_ATPase				3736 8976 9298 9320 4927 4929 2290 5830 10015 3670	ATP_binding ATPase_activity,_coupled_to_transmembrane_movement_of_ions,_phosphorylative_mechanism proton_transport membrane transport cation_transport catalytic_activity metabolic_process hydrolase_activity,_acting_on_acid_anhydrides,_catalyzing_transmembrane_movement_of_substances calcium-transporting_ATPase_activity	molecular_function biological_process cellular_component	GO:0005524 GO:0015662 GO:0015992 GO:0016020 GO:0006810 GO:0006812 GO:0003824 GO:0008152 GO:0016820 GO:0005388
14272	7.64057	7.64332	7.90416	7.07735	8.5169	8.42243	-0.0530116	0.21572	-0.607101	0.972611	0.727369	0.92974	0.720371	0.315988	0.0703991	0.226								KOG0148	Apoptosis-promoting_RNA-binding_protein_TIA-1/TIAR_(RRM_superfamily)	Translation,_ribosomal_structure_and_biogenesis RNA_processing_and_modification	INFORMATION_STORAGE_AND_PROCESSING
14290	4.80525	7.02797	6.62881	7.39632	6.87301	6.94819	1.8826	1.47364	2.39574	2.04014	1.83775	0.0457305	0.119359	0.0110513	0.0158399	0.0514832						IPR002130 IPR015891	Peptidyl-prolyl_cis-trans_isomerase,_cyclophilin-type Cyclophilin-like	KOG0884	Similar_to_cyclophilin-type_peptidyl-prolyl_cis-trans_isomerase	Posttranslational_modification,_protein_turnover,_chaperones	CELLULAR_PROCESSES_AND_SIGNALING	5.2.1.8	Peptidylprolyl_isomerase				2233 4591 2975 12948 17567	peptidyl-prolyl_cis-trans_isomerase_activity protein_folding cyclophilin FK506-sensitive_peptidyl-prolyl_cis-trans_isomerase cyclophilin-type_peptidyl-prolyl_cis-trans_isomerase_activity	molecular_function biological_process	GO:0003755 GO:0006457 GO:0004600 GO:0030051 GO:0042027
14299	7.28933	7.23694	7.33151	7.41319	7.25776	6.14446	-0.103509	-0.00907727	0.0883079	0.165339	-0.912839	0.897009	0.990965	0.912215	0.817441	0.256234						IPR001295 IPR005719	Dihydroorotate_dehydrogenase,_core Dihydroorotate_dehydrogenase,_class_2	KOG1436	Dihydroorotate_dehydrogenase	Nucleotide_transport_and_metabolism	METABOLISM	1.3.3.1	Dihydroorotate_oxidase	Pyrimidine_metabolism	Nucleotide_Metabolism	METABOLIC	2590 4369 2596 9320	dihydroorotate_dehydrogenase_activity 'de_novo'_pyrimidine_base_biosynthetic_process dihydroorotate_oxidase_activity membrane	molecular_function biological_process cellular_component	GO:0004152 GO:0006207 GO:0004158 GO:0016020
14308	10.2639	10.1833	10.285	10.0009	10.5315	10.6223	-0.0484569	0.0215547	-0.259597	0.279098	0.352012	0.897423	0.954337	0.490629	0.406787	0.349101								KOG2261	Polycomb_enhancer_protein,_EPC	Transcription	INFORMATION_STORAGE_AND_PROCESSING	2.3.1.48	Histone_acetyltransferase				2802	histone_acetyltransferase_activity	molecular_function	GO:0004402
14309	2.73881	3.67613	3.59482	2.82374	1.75336	4.21869	0.45794	0.627607	0.487417	-0.488816	0.202995	0.864601	0.815433	0.856161	0.839391	0.939833								KOG4487	Uncharacterized_conserved_protein	Function_unknown	POORLY_CHARACTERIZED
14311	7.19536	7.55114	7.18944	5.9529	7.38201	5.3598	0.260045	-0.142541	-1.4046	0.605809	-1.50626	0.787755	0.882983	0.149212	0.483491	0.121638						IPR002068 IPR008978	Heat_shock_protein_Hsp20 HSP20-like_chaperone
14314	7.82321	8.3564	8.22344	7.53863	8.19329	8.37958	0.526816	0.418405	0.0760366	0.561377	0.549835	0.449779	0.549148	0.913379	0.368644	0.430645						IPR001925	Porin,_eukaryotic_type	KOG3296	Translocase_of_outer_mitochondrial_membrane_complex,_subunit_TOM40	Intracellular_trafficking,_secretion,_and_vesicular_transport	CELLULAR_PROCESSES_AND_SIGNALING						3933 4936 5976	mitochondrial_outer_membrane anion_transport voltage-gated_anion_channel_activity	cellular_component biological_process molecular_function	GO:0005741 GO:0006820 GO:0008308
14315	9.41774	9.28666	9.21585	9.21518	8.98811	9.49524	-0.137822	-0.215404	-0.188737	-0.437623	0.0699133	0.729921	0.590637	0.637242	0.221888	0.861099						IPR001202 IPR000297	WW/Rsp5/WWP Peptidyl-prolyl_cis-trans_isomerase,_PpiC-type	KOG3259	Peptidyl-prolyl_cis-trans_isomerase	Posttranslational_modification,_protein_turnover,_chaperones	CELLULAR_PROCESSES_AND_SIGNALING	5.2.1.8	Peptidylprolyl_isomerase				10048 3727 2233 2975 12948 17567	isomerase_activity protein_binding peptidyl-prolyl_cis-trans_isomerase_activity cyclophilin FK506-sensitive_peptidyl-prolyl_cis-trans_isomerase cyclophilin-type_peptidyl-prolyl_cis-trans_isomerase_activity	molecular_function	GO:0016853 GO:0005515 GO:0003755 GO:0004600 GO:0030051 GO:0042027
14336	6.36835	7.01796	6.92547	6.26114	4.90283	5.70767	0.603328	0.511347	-0.0497529	0.373807	-0.732736	0.618532	0.673521	0.967344	0.730634	0.547273
14342	7.64481	8.16239	8.00904	7.96103	7.13997	7.15948	0.337114	0.18276	0.135132	-0.452688	-0.410319	0.661466	0.812724	0.860927	0.512419	0.595114						IPR001373 IPR016158 IPR001228 IPR016159	Cullin,_N-terminal_region Cullin_homology 4-diphosphocytidyl-2C-methyl-D-erythritol_synthase Cullin_repeat-like	KOG2167	Cullins	Cell_cycle_control,_cell_division,_chromosome_partitioning	METABOLISM						5967 4642 14302 14466	isoprenoid_biosynthetic_process ubiquitin-dependent_protein_catabolic_process cullin-RING_ubiquitin_ligase_complex ubiquitin_protein_ligase_binding	biological_process cellular_component molecular_function	GO:0008299 GO:0006511 GO:0031461 GO:0031625
14373	8.5029	7.92709	8.19107	8.87174	7.77345	8.62865	-0.498646	-0.324978	0.352757	-0.565008	0.105599	0.410168	0.592225	0.560041	0.29793	0.861515						IPR001357 IPR010613	BRCT Pescadillo,_N-terminal	KOG2481	Protein_required_for_normal_rRNA_processing	RNA_processing_and_modification	INFORMATION_STORAGE_AND_PROCESSING						3827 3923 5951	intracellular nucleolus cell_proliferation	cellular_component biological_process	GO:0005622 GO:0005730 GO:0008283
14408	5.75628	7.56959	7.64743	7.60672	5.84932	7.25374	0.938896	0.9825	1.12147	0.553311	0.642728	0.440606	0.420092	0.357261	0.611934	0.597901	GT4					IPR001296 IPR013234	Glycosyl_transferase,_group_1 PIGA,_GPI_anchor_biosynthesis	KOG1111	N-acetylglucosaminyltransferase_complex,_subunit_PIG-A/SPT14,_required_for_phosphatidylinositol_biosynthesis/Sulfolipid_synthase	Cell_wall/membrane/envelope_biogenesis Posttranslational_modification,_protein_turnover,_chaperones Lipid_transport_and_metabolism	CELLULAR_PROCESSES_AND_SIGNALING METABOLISM	2.4.1.198	Phosphatidylinositol_N-acetylglucosaminyltransferase	Glycosylphosphatidylinositol(GPI)-anchor_biosynthesis			6667 10330	biosynthetic_process phosphatidylinositol_N-acetylglucosaminyltransferase_activity	biological_process molecular_function	GO:0009058 GO:0017176
14420	7.33433	7.00639	7.31211	8.21621	7.81073	7.11636	-0.340892	-0.0347402	0.881765	0.633992	-0.0546904	0.616105	0.959355	0.193941	0.2969	0.935957						IPR002933 IPR011650 IPR017141 IPR003006 IPR001261	Peptidase_M20 Peptidase_M20,_dimerisation Peptidase_M20,_carboxypeptidase_S Immunoglobulin/major_histocompatibility_complex,_conserved_site ArgE/DapE/ACY1/CPG2/YscS,_conserved_site	KOG2275	Aminoacylase_ACY1_and_related_metalloexopeptidases	Amino_acid_transport_and_metabolism	METABOLISM	3.4.17.4	Gly-X_carboxypeptidase				4639 5909 9985 21401 2659	proteolysis metallopeptidase_activity hydrolase_activity protein_dimerization_activity Gly-X_carboxypeptidase_activity	biological_process molecular_function	GO:0006508 GO:0008237 GO:0016787 GO:0046983 GO:0004226
14422	9.72528	9.48172	9.44446	8.92909	9.12523	9.3202	-0.235415	-0.282971	-0.789	-0.548154	-0.316661	0.628461	0.56148	0.105878	0.208657	0.515558						IPR000608 IPR016135	Ubiquitin-conjugating_enzyme,_E2 Ubiquitin-conjugating_enzyme/RWD-like	KOG0896	Ubiquitin-conjugating_enzyme_E2	Posttranslational_modification,_protein_turnover,_chaperones	CELLULAR_PROCESSES_AND_SIGNALING	6.3.2.19	Ubiquitin--protein_ligase				12037 19152 24495 3200 24685 24687 24690 24691	small_conjugating_protein_ligase_activity post-translational_protein_modification regulation_of_protein_metabolic_process ubiquitin-protein_ligase_activity regulation_of_ubiquitin-protein_ligase_activity regulation_of_ubiquitin-protein_ligase_activity_during_meiotic_cell_cycle positive_regulation_of_ubiquitin-protein_ligase_activity negative_regulation_of_ubiquitin-protein_ligase_activity	molecular_function biological_process	GO:0019787 GO:0043687 GO:0051246 GO:0004842 GO:0051438 GO:0051440 GO:0051443 GO:0051444
14479	2.40001	0.728062	3.06201	0.44259	0	0.96468	-4.67174	-1.19166	-5.04217	-6.38944	-4.13721	0.171043	0.716584	0.153969	0.0420837	0.225422
14490	7.75749	7.7421	7.66434	7.48667	8.48322	8.1589	0.00650986	-0.0739884	-0.283508	0.765889	0.407156	0.990257	0.890156	0.597008	0.108364	0.445255						IPR001926	Pyridoxal_phosphate-dependent_enzyme,_beta_subunit	KOG1252	Cystathionine_beta-synthase_and_related_enzymes	Amino_acid_transport_and_metabolism	METABOLISM	4.2.1.22	Cystathionine_beta-synthase	Glycine,_serine_and_threonine_metabolism Methionine_metabolism Selenoamino_acid_metabolism	Amino_Acid_Metabolism Metabolism_of_Other_Amino_Acids	METABOLIC	2290 5830 13063 2560	catalytic_activity metabolic_process pyridoxal_phosphate_binding cystathionine_beta-synthase_activity	molecular_function biological_process	GO:0003824 GO:0008152 GO:0030170 GO:0004122
14496	5.45274	5.13343	5.01086	0	3.59827	2.62181	-0.145987	-0.485578	-8.04832	-0.935423	-1.52324	0.941538	0.80772	0.00104664	0.600432	0.44642						IPR000120	Amidase_signature_enzyme	KOG1211	Amidases	Translation,_ribosomal_structure_and_biogenesis	INFORMATION_STORAGE_AND_PROCESSING	6.3.5.-	Carbon--nitrogen_ligases_with_glutamine_as_amido-N-donor	Glutamate_metabolism Alanine_and_aspartate_metabolism	Amino_Acid_Metabolism	METABOLIC	10079 19239 23826	carbon-nitrogen_ligase_activity,_with_glutamine_as_amido-N-donor cobyrinate_a,c-diamide_synthase_activity glutaminyl-tRNA_synthase_(glutamine-hydrolyzing)_activity	molecular_function	GO:0016884 GO:0043775 GO:0050567
14499	7.286	7.21749	7.02257	6.90481	6.25439	7.26129	-0.0821164	-0.276612	-0.370596	-0.961013	-0.037404	0.895944	0.661478	0.557468	0.0904572	0.952607						IPR003123	Vacuolar_sorting_protein_9	KOG2319	Vacuolar_assembly/sorting_protein_VPS9	Intracellular_trafficking,_secretion,_and_vesicular_transport	CELLULAR_PROCESSES_AND_SIGNALING
14515	8.81352	8.32262	8.14544	7.67538	5.06412	7.91395	-0.515188	-0.681095	-0.948375	-1.56066	-0.920048	0.645011	0.542831	0.396906	0.119343	0.411014						IPR012445	Protein_of_unknown_function_DUF1649	KOG4493	Uncharacterized_conserved_protein	Function_unknown	POORLY_CHARACTERIZED
14525	4.96017	5.21286	5.34764	5.46498	4.14143	5.13241	0.177835	0.297868	0.420218	0.769774	0.095452	0.89808	0.830652	0.76262	0.535744	0.945329	CBM1-CE16	CBM1-CE16				IPR000254 IPR001087 IPR013830	Cellulose-binding_region,_fungal Lipase,_GDSL Esterase,_SGNH_hydrolase-type	KOG4157	beta-1,6-N-acetylglucosaminyltransferase,_contains_WSC_domain	Carbohydrate_transport_and_metabolism Posttranslational_modification,_protein_turnover,_chaperones	METABOLISM CELLULAR_PROCESSES_AND_SIGNALING						2933 3782 4143 13137 4758 9986	hydrolase_activity,_hydrolyzing_O-glycosyl_compounds extracellular_region carbohydrate_metabolic_process cellulose_binding lipid_metabolic_process hydrolase_activity,_acting_on_ester_bonds	molecular_function cellular_component biological_process	GO:0004553 GO:0005576 GO:0005975 GO:0030248 GO:0006629 GO:0016788
14527	8.72275	8.32087	8.3444	8.65552	8.6176	8.28519	-0.463858	-0.440255	-0.122336	-0.0694042	-0.472024	0.38763	0.41357	0.819983	0.885197	0.380134						IPR007698 IPR007886 IPR016040	Alanine_dehydrogenase/PNT,_C-terminal Alanine_dehydrogenase/PNT,_N-terminal NAD(P)-binding	KOG0172	Lysine-ketoglutarate_reductase/saccharopine_dehydrogenase	Amino_acid_transport_and_metabolism	METABOLISM	1.5.1.7	Saccharopine_dehydrogenase_(NAD+,_L-lysine_forming)	Lysine_biosynthesis Lysine_degradation	Amino_Acid_Metabolism	METABOLIC	4283 9710 2290 3708 5830 3119	electron_transport oxidoreductase_activity catalytic_activity binding metabolic_process saccharopine_dehydrogenase_(NAD+,_L-lysine-forming)_activity	biological_process molecular_function	GO:0006118 GO:0016491 GO:0003824 GO:0005488 GO:0008152 GO:0004754
14528	6.85411	6.72767	6.65093	6.66019	7.0287	6.66639	-0.316247	-0.391552	-0.25529	0.051193	-0.342656	0.699825	0.634533	0.756309	0.944446	0.676812						IPR013167	COG4_transport	KOG0412	Golgi_transport_complex_COD1_protein	Intracellular_trafficking,_secretion,_and_vesicular_transport	CELLULAR_PROCESSES_AND_SIGNALING
14531	5.44418	6.26755	6.65295	6.46067	5.98488	5.36572	0.812229	1.24701	1.06814	0.53109	0.16955	0.341362	0.144876	0.211996	0.489735	0.843758
14532	4.26215	5.4876	5.98311	7.51519	2.24844	6.78653	-0.304473	0.178074	1.92737	-0.66897	1.28475	0.87029	0.923963	0.300619	0.688985	0.490321						IPR000544 IPR004143	Lipoate-protein_ligase_B Biotin/lipoate_A/B_protein_ligase	KOG0325	Lipoyltransferase	Coenzyme_transport_and_metabolism Energy_production_and_conversion	METABOLISM	2.3.1.-	Transferring_groups_other_than_amino-acyl_groups	Benzoate_degradation_via_CoA_ligation Tyrosine_metabolism Aminosugars_metabolism Glycerolipid_metabolism Valine,_leucine_and_isoleucine_degradation Ethylbenzene_degradation Phenylalanine_metabolism Lipopolysaccharide_biosynthesis Lysine_biosynthesis Butanoate_metabolism D-Arginine_and_D-ornithine_metabolism Histidine_metabolism Lysine_degradation	Biodegradation_of_Xenobiotics Amino_Acid_Metabolism Metabolism_of_Complex_Carbohydrates Metabolism_of_Complex_Lipids Carbohydrate_Metabolism Metabolism_of_Other_Amino_Acids	METABOLIC	6715 2290 4598 2585 2803 2804 5765 6038 6075 6565 9635 9636 9637 9638 9639 9640 9641 9642 9643 9644 9645 9646 9647 9648 9649 9676 9947 9948 9949 9950 9951 9952 10381 10382 11014 11015 11016 11390 11391 11465 11963 11964 11965 15051 19206 19228 19270 19313 21363	lipoate_biosynthetic_process catalytic_activity protein_modification_process dihydrolipoamide_branched_chain_acyltransferase_activity H2A/H2B_histone_acetyltransferase_activity H3/H4_histone_acetyltransferase_activity N-acetyltransferase_activity O-acyltransferase_activity acyltransferase_activity palmitoleoyl_[acyl-carrier-protein]-dependent_acyltransferase_activity carnitine_O-acyltransferase_a…	biological_process molecular_function	GO:0009107 GO:0003824 GO:0006464 GO:0004147 GO:0004405 GO:0004406 GO:0008080 GO:0008374 GO:0008415 GO:0008951 GO:0016406 GO:0016407 GO:0016408 GO:0016409 GO:0016410 GO:0016411 GO:0016412 GO:0016413 GO:0016414 GO:0016415 GO:0016416 GO:0016417 GO:0016418 GO:0016419 GO:0016420 GO:0016454 GO:0016748 GO:0016749 GO:0016750 GO:0016751 GO:0016752 GO:0016753 GO:0018030 GO:0018031 GO:0018711 GO:0018712 GO:…
14533	6.30785	6.45503	6.59599	6.60017	4.9794	6.44135	-0.0146125	0.175027	0.00378518	0.403236	-0.0689668	0.991229	0.895359	0.997731	0.73463	0.958661						IPR004776	Auxin_efflux_carrier	KOG2722	Predicted_membrane_protein	Function_unknown	POORLY_CHARACTERIZED						9321	integral_to_membrane	cellular_component	GO:0016021
14548	6.65106	6.5083	6.46352	3.02525	4.6521	6.78009	-0.276199	-0.308395	-1.77472	0.061254	-0.0264621	0.864979	0.849596	0.27713	0.966385	0.987006						IPR001440 IPR013105 IPR013026	Tetratricopeptide_TPR-1 Tetratricopeptide_TPR2 Tetratricopeptide_region	KOG1124	FOG:_TPR_repeat	General_function_prediction_only	POORLY_CHARACTERIZED
14560	6.15123	6.19566	5.8701	3.67337	4.07094	6.53345	0.144224	-0.378374	0.115058	-0.29489	0.446723	0.930148	0.818546	0.944309	0.841464	0.786049						IPR009450	Phosphatidylinositol_N-acetylglucosaminyltransferase	KOG3059	N-acetylglucosaminyltransferase_complex,_subunit_PIG-C/GPI2,_required_for_phosphatidylinositol_biosynthesis	Lipid_transport_and_metabolism	METABOLISM	2.4.1.198	Phosphatidylinositol_N-acetylglucosaminyltransferase	Glycosylphosphatidylinositol(GPI)-anchor_biosynthesis			4637 9321 10330	GPI_anchor_biosynthetic_process integral_to_membrane phosphatidylinositol_N-acetylglucosaminyltransferase_activity	biological_process cellular_component molecular_function	GO:0006506 GO:0016021 GO:0017176
14571	7.22171	6.60615	6.82667	6.21755	6.65332	6.15097	-0.585394	-0.425066	-0.476764	-0.588038	-1.00379	0.490013	0.617214	0.575001	0.439457	0.238613						IPR002646	Polynucleotide_adenylyltransferase_region	KOG2159	tRNA_nucleotidyltransferase/poly(A)_polymerase	Translation,_ribosomal_structure_and_biogenesis	INFORMATION_STORAGE_AND_PROCESSING						2216 4541 9977	RNA_binding RNA_processing nucleotidyltransferase_activity	molecular_function biological_process	GO:0003723 GO:0006396 GO:0016779
14616	6.25224	6.29734	6.53933	6.24353	6.40137	6.30503	-0.00737979	0.250297	-0.061912	0.137534	0.100855	0.992159	0.739871	0.934674	0.838403	0.893445						IPR002745	Phosphotransferase_KptA/Tpt1	KOG2278	RNA:NAD_2'-phosphotransferase_TPT1	Translation,_ribosomal_structure_and_biogenesis	INFORMATION_STORAGE_AND_PROCESSING	2.7.-.-	Transferring_phosphorous-containing_groups				4535 9970	tRNA_splicing transferase_activity,_transferring_phosphorus-containing_groups	biological_process molecular_function	GO:0006388 GO:0016772
14623	8.60291	8.78409	8.7815	8.55731	8.88523	8.62468	0.113741	0.111153	0.1693	0.43278	-0.0381657	0.865846	0.869049	0.801667	0.472641	0.954841	AA3_2	AA3_2				IPR000172 IPR007867 IPR012132	Glucose-methanol-choline_oxidoreductase,_N-terminal Glucose-methanol-choline_oxidoreductase,_C-terminal Glucose-methanol-choline_oxidoreductase	KOG1238	Glucose_dehydrogenase/choline_dehydrogenase/mandelonitrile_lyase_(GMC_oxidoreductase_family)	General_function_prediction_only	POORLY_CHARACTERIZED	1.1.99.1	Choline_dehydrogenase	Glycine,_serine_and_threonine_metabolism	Amino_Acid_Metabolism	METABOLIC	9821 23919 4234 6431	oxidoreductase_activity,_acting_on_CH-OH_group_of_donors FAD_binding alcohol_metabolic_process choline_dehydrogenase_activity	molecular_function biological_process	GO:0016614 GO:0050660 GO:0006066 GO:0008812
14629	6.53797	4.8281	5.06801	6.2075	2.24111	4.77413	-1.95266	-1.54244	-0.512348	-1.59649	-1.20782	0.257082	0.371374	0.76582	0.300576	0.483033
14632	1.59843	4.26161	4.49331	2.17684	0.968366	1.64519	2.55267	2.96594	1.62823	-0.492564	0.500017	0.387039	0.315242	0.582904	0.855633	0.866866						IPR006355	HAD-superfamily_hydrolase,_subfamily_IIA,_hypothetical_2	KOG3040	Predicted_sugar_phosphatase_(HAD_superfamily)	General_function_prediction_only	POORLY_CHARACTERIZED
14639	8.83051	8.13748	8.19698	8.58221	8.22637	8.21918	-0.748136	-0.693212	-0.310249	-0.54771	-0.491519	0.221101	0.258015	0.612138	0.317167	0.42177						IPR003439 IPR000953 IPR000357 IPR003593 IPR016024 IPR016197	ABC_transporter-like Chromo_domain HEAT AAA+_ATPase,_core Armadillo-type_fold Chromo_domain-like	KOG0062	ATPase_component_of_ABC_transporters_with_duplicated_ATPase_domains/Translation_elongation_factor_EF-3b	Translation,_ribosomal_structure_and_biogenesis Amino_acid_transport_and_metabolism	INFORMATION_STORAGE_AND_PROCESSING METABOLISM						586 2180 3838 4483 3736 10082 162 10269 3708	chromatin chromatin_binding nucleus chromatin_assembly_or_disassembly ATP_binding ATPase_activity nucleotide_binding nucleoside-triphosphatase_activity binding	cellular_component molecular_function biological_process	GO:0000785 GO:0003682 GO:0005634 GO:0006333 GO:0005524 GO:0016887 GO:0000166 GO:0017111 GO:0005488
14640	2.41942	1.72524	2.44005	4.91403	1.7733	1.80309	-1.43711	-0.981025	1.1145	-0.0529363	-1.28286	0.641718	0.751293	0.716811	0.984671	0.678533						IPR007393	Protein_of_unknown_function_DUF448
14642	4.74859	5.53717	6.40048	3.06923	1.68803	5.73069	0.824371	1.46623	0.195202	-1.46269	0.802641	0.668941	0.447055	0.919574	0.401451	0.677413						IPR004813 IPR004648	Oligopeptide_transporter_OPT_superfamily Tetrapeptide_transporter,_OPT1/isp4	KOG2262	Sexual_differentiation_process_protein_ISP4	Signal_transduction_mechanisms	CELLULAR_PROCESSES_AND_SIGNALING
14656	8.34029	8.1494	8.22734	7.3562	7.21121	8.5379	-0.430568	-0.354364	-1.05818	-0.790142	-0.0291438	0.61308	0.677634	0.215172	0.300306	0.972699						IPR000217 IPR002454 IPR003008 IPR008280	Tubulin Gamma_tubulin Tubulin/FtsZ,_GTPase Tubulin/FtsZ,_C-terminal	KOG1374	Gamma_tubulin	Cytoskeleton	CELLULAR_PROCESSES_AND_SIGNALING						3737 4050 5112 18722 24507 2378	GTP_binding microtubule microtubule-based_process protein_complex protein_polymerization GTPase_activity	molecular_function cellular_component biological_process	GO:0005525 GO:0005874 GO:0007017 GO:0043234 GO:0051258 GO:0003924
14667	6.26699	6.66351	6.07562	7.62094	4.02156	6.23069	0.185022	-0.463577	1.09892	-1.07482	-0.296213	0.879256	0.704621	0.366801	0.326694	0.808272						IPR001185	Large-conductance_mechanosensitive_channel										3547 4927 9320	ion_channel_activity transport membrane	molecular_function biological_process cellular_component	GO:0005216 GO:0006810 GO:0016020
14682	7.43795	5.99568	6.40101	3.33293	4.88823	6.72978	-1.41874	-1.05028	-3.01613	-0.708452	-0.724328	0.292853	0.436674	0.0270869	0.556982	0.591128						IPR002296 IPR000241 IPR016691 IPR002052	N6_adenine-specific_DNA_methyltransferase,_N12_class Putative_RNA_methylase tRNA_guanosine-2'-O-methyltransferase,_TRM11 N-6_adenine-specific_DNA_methylase,_conserved_site	KOG2671	Putative_RNA_methylase	Replication,_recombination_and_repair	INFORMATION_STORAGE_AND_PROCESSING						2175 5846 15094	nucleic_acid_binding methyltransferase_activity methylation	molecular_function biological_process	GO:0003676 GO:0008168 GO:0032259
14711	9.74758	9.89238	9.86767	9.04768	9.27663	9.81298	0.132654	0.111597	-0.713109	-0.372218	0.0528795	0.767052	0.803485	0.112591	0.353835	0.906088						IPR001452 IPR001609 IPR010926	Src_homology-3 Myosin_head,_motor_region Myosin_tail_2	KOG0162	Myosin_class_I_heavy_chain	Cytoskeleton	CELLULAR_PROCESSES_AND_SIGNALING	3.6.4.1	Myosin_ATPase	Purine_metabolism	Nucleotide_Metabolism	METABOLIC	2241 3736 9681 6217	motor_activity ATP_binding myosin_complex myosin_ATPase_activity	molecular_function cellular_component	GO:0003774 GO:0005524 GO:0016459 GO:0008570
14726	8.79353	8.62205	8.55454	7.68293	8.24216	8.15204	-0.506867	-0.573503	-1.40594	-0.86245	-0.869167	0.454514	0.398214	0.0388173	0.155572	0.200398						IPR001841 IPR015880 IPR007087	Zinc_finger,_RING-type Zinc_finger,_C2H2-like Zinc_finger,_C2H2-type	KOG2231	Predicted_E3_ubiquitin_ligase	Posttranslational_modification,_protein_turnover,_chaperones	CELLULAR_PROCESSES_AND_SIGNALING						3727 5939 2175 3827	protein_binding zinc_ion_binding nucleic_acid_binding intracellular	molecular_function cellular_component	GO:0005515 GO:0008270 GO:0003676 GO:0005622
14736	13.9792	14.0225	13.7521	14.3629	14.0508	13.9993	-0.0614066	-0.348549	0.265577	-0.0489872	-0.0924928	0.881749	0.398554	0.520023	0.894459	0.822724						IPR013126 IPR001023	Heat_shock_protein_70 Heat_shock_protein_Hsp70	KOG0101	Molecular_chaperones_HSP70/HSC70,_HSP70_superfamily	Posttranslational_modification,_protein_turnover,_chaperones	CELLULAR_PROCESSES_AND_SIGNALING						3736	ATP_binding	molecular_function	GO:0005524
14748	7.96035	8.00966	7.94152	7.59169	7.46877	7.50512	-0.234412	-0.303184	-0.599499	-0.687707	-0.739287	0.737359	0.665239	0.392599	0.272856	0.291607						IPR001783	Lumazine-binding_protein	KOG3310	Riboflavin_synthase_alpha_chain	Coenzyme_transport_and_metabolism	METABOLISM	2.5.1.9	Riboflavin_synthase	Riboflavin_metabolism	Metabolism_of_Cofactors_and_Vitamins	METABOLIC	3112 6946	riboflavin_synthase_activity riboflavin_synthase_complex	molecular_function cellular_component	GO:0004746 GO:0009349
14788	6.90152	6.26041	6.57622	6.0951	7.17568	7.10402	-0.697719	-0.328626	-0.507745	0.0947142	0.0614014	0.452402	0.723888	0.585348	0.909188	0.94724
14793	5.47665	4.85837	4.49173	3.43074	3.92584	4.85334	-0.615673	-0.970574	0.364341	0.080457	0.0440968	0.741629	0.604815	0.845233	0.961584	0.981155						IPR000511	Cytochrome_c_and_c1_haem-lyase	KOG3996	Holocytochrome_c_synthase/heme-lyase	Energy_production_and_conversion Posttranslational_modification,_protein_turnover,_chaperones	METABOLISM CELLULAR_PROCESSES_AND_SIGNALING						2806 3931	holocytochrome-c_synthase_activity mitochondrion	molecular_function cellular_component	GO:0004408 GO:0005739
14805	7.54996	7.65587	7.64195	6.62513	5.97604	7.37062	0.0518989	0.0489736	-0.930771	-1.62416	-0.189388	0.935172	0.939021	0.148533	0.00508358	0.767271						IPR000804 IPR011012	Clathrin_adaptor,_sigma_subunit/coatomer,_zeta_subunit Longin-like	KOG3343	Vesicle_coat_complex_COPI,_zeta_subunit	Intracellular_trafficking,_secretion,_and_vesicular_transport	CELLULAR_PROCESSES_AND_SIGNALING						3727 4595 4994 9480 13011 4927	protein_binding protein_complex_assembly intracellular_protein_transport vesicle-mediated_transport membrane_coat transport	molecular_function biological_process cellular_component	GO:0005515 GO:0006461 GO:0006886 GO:0016192 GO:0030117 GO:0006810
14808	7.83541	8.32086	8.16286	7.3903	6.5752	7.19588	0.527367	0.323265	-0.458612	-0.461203	-0.571449	0.544478	0.710674	0.599338	0.554643	0.512578						IPR000795 IPR004161 IPR005225 IPR000178 IPR009061 IPR009000	Protein_synthesis_factor,_GTP-binding Translation_elongation_factor_EFTu/EF1A,_domain_2 Small_GTP-binding_protein Initiation_factor_2 Putative_DNA_binding Translation_elongation_and_initiation_factors/Ribosomal,_beta-barrel	KOG1145	Mitochondrial_translation_initiation_factor_2_(IF-2;_GTPase)	Translation,_ribosomal_structure_and_biogenesis	INFORMATION_STORAGE_AND_PROCESSING						2228 3737 3827 4557 2378 162 4556 6198	translation_initiation_factor_activity GTP_binding intracellular translational_initiation GTPase_activity nucleotide_binding translation protein-synthesizing_GTPase_activity	molecular_function cellular_component biological_process	GO:0003743 GO:0005525 GO:0005622 GO:0006413 GO:0003924 GO:0000166 GO:0006412 GO:0008547
14813	7.1994	7.01592	6.96438	7.34971	7.39381	6.74457	-0.225004	-0.279541	0.730075	0.899157	-0.493719	0.816296	0.773415	0.450806	0.29909	0.610975						IPR006662 IPR013766 IPR005746 IPR012336	Thioredoxin-related Thioredoxin_domain Thioredoxin Thioredoxin-like_fold	KOG0907	Thioredoxin	Posttranslational_modification,_protein_turnover,_chaperones	CELLULAR_PROCESSES_AND_SIGNALING						4789 6664 8403 19912	glycerol_ether_metabolic_process electron_carrier_activity protein_disulfide_oxidoreductase_activity cell_redox_homeostasis	biological_process molecular_function	GO:0006662 GO:0009055 GO:0015035 GO:0045454
14832	7.22093	7.27377	7.45544	6.76981	7.04293	7.51472	-0.120478	0.0561893	-0.16352	0.205801	0.137016	0.898024	0.952408	0.862162	0.806808	0.884178						IPR000357 IPR016024	HEAT Armadillo-type_fold	KOG1293	Proteins_containing_armadillo/beta-catenin-like_repeat	General_function_prediction_only	POORLY_CHARACTERIZED						3708	binding	molecular_function	GO:0005488
14833	10.5047	10.4347	10.4716	9.96431	10.426	10.5327	-0.0671204	-0.0385528	-0.544603	-0.0790006	0.0454894	0.849328	0.913238	0.124209	0.802844	0.897621						IPR013822 IPR011046	Signal_recognition_particle,_SRP54_subunit,_helical_bundle WD40_repeat-like	KOG2043	Signaling_protein_SWIFT_and_related_BRCT_domain_proteins	Transcription Signal_transduction_mechanisms Cell_cycle_control,_cell_division,_chromosome_partitioning Replication,_recombination_and_repair	INFORMATION_STORAGE_AND_PROCESSING CELLULAR_PROCESSES_AND_SIGNALING METABOLISM	6.3.2.-	Acid--D-amino-acid_ligases_(peptide_synthases)	Tryptophan_metabolism Ubiquinone_biosynthesis	Amino_Acid_Metabolism Metabolism_of_Cofactors_and_Vitamins	METABOLIC	3737 4743 5980 22828 6387 10509 19237 19238	GTP_binding SRP-dependent_cotranslational_protein_targeting_to_membrane 7S_RNA_binding signal_recognition_particle UDP-N-acetylmuramoylalanyl-D-glutamyl-2,6-diaminopimelate-D-alanyl-D-alanine_ligase_activity ribosomal_S6-glutamic_acid_ligase_activity coenzyme_F420-0_gamma-glutamyl_ligase_activity coenzyme_F420-2_alpha-glutamyl_ligase_activity	molecular_function biological_process cellular_component	GO:0005525 GO:0006614 GO:0008312 GO:0048500 GO:0008766 GO:0018169 GO:0043773 GO:0043774
14880	8.33391	8.16009	7.60502	7.80087	8.56342	8.40507	-0.152158	-0.650158	-0.376894	0.330884	0.0901061	0.809209	0.304415	0.550944	0.557453	0.886378	GH5_9					IPR013838 IPR017853	Beta_tubulin,_autoregulation_binding_site Glycoside_hydrolase,_catalytic_core					3.2.1.58	Glucan_1,3-beta-glucosidase	Starch_and_sucrose_metabolism	Metabolism_of_Complex_Carbohydrates	METABOLIC	2744	glucan_1,3-beta-glucosidase_activity	molecular_function	GO:0004338
14883	10.0032	9.96343	9.92748	10.2857	9.55433	9.41443	-0.0437557	-0.100064	0.260838	-0.452892	-0.555034	0.925795	0.831553	0.57896	0.281948	0.238192						IPR001951 IPR007125 IPR009072	Histone_H4 Histone_core Histone-fold	KOG3467	Histone_H4	Chromatin_structure_and_dynamics	INFORMATION_STORAGE_AND_PROCESSING						587 2176 3838 4484	nucleosome DNA_binding nucleus nucleosome_assembly	cellular_component molecular_function biological_process	GO:0000786 GO:0003677 GO:0005634 GO:0006334
14886	7.42321	6.67406	6.52197	7.08173	7.29382	6.97776	-0.723066	-0.967562	-0.277111	-0.140606	-0.141566	0.362922	0.226038	0.72764	0.843271	0.858597						IPR003099 IPR016040	Prephenate_dehydrogenase NAD(P)-binding	KOG2380	Prephenate_dehydrogenase_(NADP+)	Amino_acid_transport_and_metabolism	METABOLISM	1.3.1.13	Prephenate_dehydrogenase_(NADP+)	Phenylalanine,_tyrosine_and_tryptophan_biosynthesis	Amino_Acid_Metabolism	METABOLIC	3038 4701 2290 3708 5830	prephenate_dehydrogenase_(NADP+)_activity tyrosine_biosynthetic_process catalytic_activity binding metabolic_process	molecular_function biological_process	GO:0004665 GO:0006571 GO:0003824 GO:0005488 GO:0008152
14893	4.63729	3.4175	3.49186	2.92586	4.29548	4.76103	-2.50787	-2.48312	-1.1384	-0.0968008	-0.911635	0.208975	0.21619	0.567401	0.956524	0.646523						IPR001509 IPR016040	NAD-dependent_epimerase/dehydratase NAD(P)-binding	KOG1502	Flavonol_reductase/cinnamoyl-CoA_reductase	Defense_mechanisms	CELLULAR_PROCESSES_AND_SIGNALING	1.1.1.195	Cinnamyl-alcohol_dehydrogenase	Flavonoids,_stilbene_and_lignin_biosynthesis	Biosynthesis_of_Secondary_Metabolites	METABOLIC	2290 19375 23921 3708 5830 20008	catalytic_activity cellular_metabolic_process coenzyme_binding binding metabolic_process cinnamyl-alcohol_dehydrogenase_activity	molecular_function biological_process	GO:0003824 GO:0044237 GO:0050662 GO:0005488 GO:0008152 GO:0045551
14894	6.34792	6.55765	5.53542	6.68619	7.08335	5.47378	0.0355699	-1.12507	0.499195	0.695987	-1.177	0.971845	0.268948	0.620626	0.440261	0.246485						IPR006721	ATPase,_F1_complex,_epsilon_subunit,_mitochondrial										3931 9292 9691 21355 21380	mitochondrion ATP_synthesis_coupled_proton_transport proton-transporting_two-sector_ATPase_complex hydrogen_ion_transporting_ATP_synthase_activity,_rotational_mechanism hydrogen_ion_transporting_ATPase_activity,_rotational_mechanism	cellular_component biological_process molecular_function	GO:0005739 GO:0015986 GO:0016469 GO:0046933 GO:0046961
14902	10.0462	9.7491	9.84784	10.2298	10.2574	9.93093	-0.310949	-0.191549	0.170172	0.198438	-0.123634	0.366334	0.578716	0.621279	0.519487	0.719703						IPR000504 IPR001374	RNA_recognition_motif,_RNP-1 Single-stranded_nucleic_acid_binding_R3H	KOG0108	mRNA_cleavage_and_polyadenylation_factor_I_complex,_subunit_RNA15	RNA_processing_and_modification	INFORMATION_STORAGE_AND_PROCESSING						2175	nucleic_acid_binding	molecular_function	GO:0003676
14916	8.69974	8.58258	8.83153	8.5253	8.66634	9.08955	-0.1137	0.112173	-0.177342	-0.0414667	0.418888	0.804994	0.80798	0.701077	0.920003	0.363039						IPR000873	AMP-dependent_synthetase_and_ligase	KOG1176	Acyl-CoA_synthetase	Lipid_transport_and_metabolism	METABOLISM	6.2.1.12	4-coumarate--CoA_ligase	Flavonoids,_stilbene_and_lignin_biosynthesis	Biosynthesis_of_Secondary_Metabolites	METABOLIC	2290 5830 9491	catalytic_activity metabolic_process 4-coumarate-CoA_ligase_activity	molecular_function biological_process	GO:0003824 GO:0008152 GO:0016207
14935	6.29149	6.54277	6.71024	6.35509	3.9468	6.66829	0.2129	0.417252	0.373786	-1.01245	0.34113	0.867785	0.744527	0.770323	0.378797	0.789813						IPR001269	Dihydrouridine_synthase,_DuS	KOG2335	tRNA-dihydrouridine_synthase	Translation,_ribosomal_structure_and_biogenesis	INFORMATION_STORAGE_AND_PROCESSING	1.-.-.-	Oxidoreductases				5721 10306 23919 19203 19290 19347 24588	tRNA_processing tRNA_dihydrouridine_synthase_activity FAD_binding F420H2_dehydrogenase_activity sulfur_oxygenase_reductase_activity malolactic_enzyme_activity regulation_of_oxidoreductase_activity	biological_process molecular_function	GO:0008033 GO:0017150 GO:0050660 GO:0043738 GO:0043826 GO:0043883 GO:0051341
14952	4.41499	5.60599	6.57447	0	2.50241	5.51484	-0.26659	0.494383	-21.8875	-0.157999	0.0571129	0.904359	0.823683	1.25568e-16	0.936581	0.979467						IPR000719 IPR008352 IPR017442 IPR001245 IPR002290 IPR008271 IPR003527 IPR011009	Protein_kinase,_core MAP_kinase,_p38 Serine/threonine_protein_kinase-related Tyrosine_protein_kinase Serine/threonine_protein_kinase Serine/threonine_protein_kinase,_active_site MAP_kinase,_conserved_site Protein_kinase-like	KOG0660	Mitogen-activated_protein_kinase	Signal_transduction_mechanisms	CELLULAR_PROCESSES_AND_SIGNALING						3043 3736 4602 3079 3045 3073	protein_kinase_activity ATP_binding protein_amino_acid_phosphorylation protein-tyrosine_kinase_activity protein_serine/threonine_kinase_activity MAP_kinase_activity	molecular_function biological_process	GO:0004672 GO:0005524 GO:0006468 GO:0004713 GO:0004674 GO:0004707
14953	6.41022	6.20123	6.31876	8.44432	4.49634	5.67075	-0.997877	-0.868207	1.25678	-0.774357	-1.42371	0.461004	0.521948	0.352365	0.522801	0.294057						IPR002125 IPR016193	CMP/dCMP_deaminase,_zinc-binding Cytidine_deaminase-like	KOG1018	Cytosine_deaminase_FCY1_and_related_enzymes	Nucleotide_transport_and_metabolism	METABOLISM						5939 9985 2290	zinc_ion_binding hydrolase_activity catalytic_activity	molecular_function	GO:0008270 GO:0016787 GO:0003824
14959	6.69415	6.77463	6.64535	4.12346	7.76779	6.52447	-0.0708134	-0.152329	0.368031	1.20314	-0.351647	0.95686	0.907513	0.778697	0.303984	0.788499			Electron transfer flavoprotein domain; Electron transfer flavoprotein FAD-binding domain			IPR014731 IPR014730 IPR001308	Electron_transfer_flavoprotein,_alpha_subunit,_C-terminal Electron_transfer_flavoprotein,_alpha/beta-subunit,_N-terminal Electron_transfer_flavoprotein,_alpha_subunit	KOG3954	Electron_transfer_flavoprotein,_alpha_subunit	Energy_production_and_conversion	METABOLISM						4283 6664 23919	electron_transport electron_carrier_activity FAD_binding	biological_process molecular_function	GO:0006118 GO:0009055 GO:0050660
14978	7.70741	7.53181	7.32458	4.74586	5.86975	7.41811	-0.245936	-0.457359	-2.64271	-1.92016	-0.373592	0.742334	0.542375	0.000572299	0.00458476	0.618158						IPR001269	Dihydrouridine_synthase,_DuS	KOG2334	tRNA-dihydrouridine_synthase	Translation,_ribosomal_structure_and_biogenesis	INFORMATION_STORAGE_AND_PROCESSING						5721 10306 23919	tRNA_processing tRNA_dihydrouridine_synthase_activity FAD_binding	biological_process molecular_function	GO:0008033 GO:0017150 GO:0050660
14993	6.4503	5.26255	5.49802	6.81197	4.4445	5.1027	-1.68839	-1.45864	-0.247232	-0.968261	-0.269009	0.272939	0.344473	0.872289	0.482003	0.86111						IPR006806	ETC_complex_I_subunit	KOG3365	NADH:ubiquinone_oxidoreductase,_NDUFA5/B13_subunit	Energy_production_and_conversion	METABOLISM						3935 4283 9858	mitochondrial_inner_membrane electron_transport oxidoreductase_activity,_acting_on_NADH_or_NADPH	cellular_component biological_process molecular_function	GO:0005743 GO:0006118 GO:0016651
15003	6.40006	4.94128	5.34547	5.31515	3.9911	6.01514	-1.49208	-1.04762	-0.807451	-0.836968	-0.327763	0.275918	0.445165	0.555564	0.494383	0.810433						IPR008144 IPR008145 IPR017665	Guanylate_kinase Guanylate_kinase/L-type_calcium_channel_region Guanylate_kinase,_sub-group	KOG0707	Guanylate_kinase	Nucleotide_transport_and_metabolism	METABOLISM	2.7.4.8	Guanylate_kinase	Purine_metabolism	Nucleotide_Metabolism	METABOLIC	2790 2791	membrane-associated_guanylate_kinase guanylate_kinase_activity	molecular_function	GO:0004384 GO:0004385
15007	10.0527	10.4468	10.6044	11.0318	10.5783	10.6513	0.755061	0.832666	0.80764	0.995348	0.434685	0.385374	0.338516	0.353224	0.200837	0.617333						IPR001411 IPR011701 IPR007114 IPR016196	Tetracycline_resistance_protein,_TetB Major_facilitator_superfamily_MFS-1 Major_facilitator_superfamily MFS_general_substrate_transporter	KOG0254	Predicted_transporter_(major_facilitator_superfamily)	General_function_prediction_only	POORLY_CHARACTERIZED						8851 9211 9321 21106 3546 4927	tetracycline:hydrogen_antiporter_activity tetracycline_transport integral_to_membrane response_to_antibiotic transporter_activity transport	molecular_function biological_process cellular_component	GO:0015520 GO:0015904 GO:0016021 GO:0046677 GO:0005215 GO:0006810
15014	7.26103	6.97443	6.71056	8.91739	8.68487	7.84546	-0.348505	-0.104767	1.65082	1.72678	0.498139	0.724727	0.9158	0.094821	0.0508027	0.614545						IPR001279	Beta-lactamase-like	KOG0813	Glyoxylase	General_function_prediction_only	POORLY_CHARACTERIZED	3.1.2.6	Hydroxyacylglutathione_hydrolase	Pyruvate_metabolism	Carbohydrate_Metabolism	METABOLIC	9985 2814	hydrolase_activity hydroxyacylglutathione_hydrolase_activity	molecular_function	GO:0016787 GO:0004416
15018	1.82617	3.5064	5.00258	5.82172	3.21573	4.84198	0.148278	1.09789	1.9339	0.3911	0.938404	0.944265	0.604592	0.360703	0.837016	0.657919
15021	6.41859	6.39977	5.9491	5.51466	3.29802	6.53101	-0.156617	-0.631058	-0.400259	-0.670428	-0.000313804	0.917621	0.677633	0.791867	0.62133	0.999835						IPR016137	Regulator_of_G_protein_signalling_superfamily
15032	8.25304	7.9298	7.43207	8.26561	8.46589	7.52415	-0.362677	-0.89145	-0.0490258	0.186938	-0.757291	0.51152	0.109127	0.929402	0.705394	0.172195						IPR000560	Histidine_acid_phosphatase	KOG1057	Arp2/3_complex-interacting_protein_VIP1/Asp1,_involved_in_regulation_of_actin_cytoskeleton	Cytoskeleton	CELLULAR_PROCESSES_AND_SIGNALING						2441	acid_phosphatase_activity	molecular_function	GO:0003993
15052	7.30309	7.61833	7.7565	8.19435	6.73661	7.95386	0.158896	0.315792	0.73982	-0.696889	0.496035	0.797846	0.611706	0.233304	0.21294	0.424246						IPR003781 IPR016040	CoA-binding NAD(P)-binding										2290 3708 5830	catalytic_activity binding metabolic_process	molecular_function biological_process	GO:0003824 GO:0005488 GO:0008152
15053	7.55549	7.23689	7.15732	8.28987	7.11364	6.55772	-0.260627	-0.416657	0.724216	-0.375376	-1.02587	0.702401	0.543149	0.288035	0.539751	0.135174						IPR002110	Ankyrin	KOG1709	Guanidinoacetate_methyltransferase_and_related_proteins	Amino_acid_transport_and_metabolism	METABOLISM	2.1.1.2	Guanidinoacetate_N-methyltransferase	Urea_cycle_and_metabolism_of_amino_groups Arginine_and_proline_metabolism Glycine,_serine_and_threonine_metabolism	Amino_Acid_Metabolism	METABOLIC	13582	guanidinoacetate_N-methyltransferase_activity	molecular_function	GO:0030731
15064	9.09372	9.11678	9.01581	9.26442	8.85193	9.39917	0.00887308	-0.0920994	0.221236	-0.244175	0.296114	0.983339	0.828929	0.603146	0.521876	0.486126						IPR002315 IPR002314 IPR004154 IPR006195	Glycyl-tRNA_synthetase,_alpha2_dimer Aminoacyl-tRNA_synthetase,_class_II_(G,_H,_P_and_S) Anticodon-binding Aminoacyl-tRNA_synthetase,_class_II	KOG2298	Glycyl-tRNA_synthetase_and_related_class_II_tRNA_synthetase	Translation,_ribosomal_structure_and_biogenesis	INFORMATION_STORAGE_AND_PROCESSING	6.1.1.14	Glycine--tRNA_ligase	Aminoacyl-tRNA_biosynthesis Glycine,_serine_and_threonine_metabolism	TRANSLATION Amino_Acid_Metabolism	REGULATORY METABOLIC	162 3172 3736 3930 4556 4561 3180 4569 6942	nucleotide_binding aminoacyl-tRNA_ligase_activity ATP_binding cytoplasm translation tRNA_aminoacylation_for_protein_translation glycine-tRNA_ligase_activity glycyl-tRNA_aminoacylation glycine-tRNA_ligase_complex	molecular_function cellular_component biological_process	GO:0000166 GO:0004812 GO:0005524 GO:0005737 GO:0006412 GO:0006418 GO:0004820 GO:0006426 GO:0009345
15075	10.9737	10.4819	9.88375	8.92761	10.8302	10.9522	-0.464395	-1.13074	-2.00177	-0.147081	-0.124747	0.499715	0.100584	0.00368099	0.811135	0.856138						IPR002921 IPR008262	Lipase,_class_3 Lipase,_active_site	KOG4569	Predicted_lipase	Lipid_transport_and_metabolism	METABOLISM	3.1.1.-	Carboxylic_ester_hydrolases	2,4-Dichlorobenzoate_degradation Pentose_and_glucuronate_interconversions Butanoate_metabolism	Biodegradation_of_Xenobiotics Carbohydrate_Metabolism	METABOLIC	3166 4758 2290 2994 9570 11033 11034 11035 11036	triacylglycerol_lipase_activity lipid_metabolic_process catalytic_activity phospholipase_activity lipase_activity 1-oxa-2-oxocycloheptane_lactonase_activity sulfolactone_hydrolase_activity 3,4-dihydrocoumarin_hydrolase_activity butyrolactone_hydrolase_activity	molecular_function biological_process	GO:0004806 GO:0006629 GO:0003824 GO:0004620 GO:0016298 GO:0018731 GO:0018732 GO:0018733 GO:0018734
15130	6.73965	6.22668	6.28895	3.39542	4.8917	6.76644	-0.56257	-0.499551	-1.00234	-0.0324269	0.317657	0.728287	0.75801	0.536856	0.982143	0.844423								KOG0798	Uncharacterized_conserved_protein	Cell_cycle_control,_cell_division,_chromosome_partitioning	METABOLISM
15133	4.55566	5.13639	5.32931	5.79029	2.10058	5.80506	0.25762	0.493986	0.942723	-0.247909	1.12127	0.885221	0.782259	0.59738	0.87704	0.529564						IPR002052	N-6_adenine-specific_DNA_methylase,_conserved_site										2175 5846 15094	nucleic_acid_binding methyltransferase_activity methylation	molecular_function biological_process	GO:0003676 GO:0008168 GO:0032259
15135	5.55294	4.68733	5.09525	5.82735	6.35125	3.13347	-0.848773	-0.170506	0.531839	1.3456	-0.304827	0.564473	0.907916	0.717473	0.305432	0.836047						IPR002794	Protein_of_unknown_function_DUF92,_transmembrane	KOG4491	Predicted_membrane_protein	Function_unknown	POORLY_CHARACTERIZED
15152	5.51722	5.04753	5.24938	3.22241	3.67206	4.70803	-0.71287	-0.511426	-0.299172	-0.328881	-0.670031	0.70039	0.782873	0.871814	0.842785	0.717936						IPR000277 IPR006235 IPR015424	Cys/Met_metabolism,_pyridoxal_phosphate-dependent_enzyme O-acetylhomoserine/O-acetylserine_sulfhydrylase Pyridoxal_phosphate-dependent_transferase,_major_region	KOG0053	Cystathionine_beta-lyases/cystathionine_gamma-synthases	Amino_acid_transport_and_metabolism	METABOLISM						4650 13063 9964 2414	amino_acid_metabolic_process pyridoxal_phosphate_binding transferase_activity,_transferring_alkyl_or_aryl_(other_than_methyl)_groups O-acetylhomoserine_aminocarboxypropyltransferase_activity	biological_process molecular_function	GO:0006520 GO:0030170 GO:0016765 GO:0003961
15153	7.60798	8.02273	8.20396	8.25861	8.53523	7.15494	0.347177	0.552522	0.775307	1.65119	0.00243605	0.717161	0.564574	0.418692	0.0540256	0.997974
15191	2.8979	3.05309	3.47991	6.97836	2.26978	4.3477	-1.95461	-1.56742	1.84403	0.0672196	0.461417	0.388895	0.490761	0.413261	0.973457	0.837965						IPR004579 IPR010994	DNA_repair_protein_rad10 RuvA_domain_2-like	KOG2841	Structure-specific_endonuclease_ERCC1-XPF,_ERCC1_component	Replication,_recombination_and_repair	INFORMATION_STORAGE_AND_PROCESSING						2182 2910 3838 4440	damaged_DNA_binding endonuclease_activity nucleus DNA_repair	molecular_function cellular_component biological_process	GO:0003684 GO:0004519 GO:0005634 GO:0006281
15199	5.97002	6.71355	6.99658	5.38482	5.20438	4.44116	0.475105	0.733923	0.0145469	-0.67379	-1.53366	0.691151	0.539857	0.990323	0.531033	0.204531						IPR001926	Pyridoxal_phosphate-dependent_enzyme,_beta_subunit	KOG1251	Serine_racemase	Signal_transduction_mechanisms Amino_acid_transport_and_metabolism	CELLULAR_PROCESSES_AND_SIGNALING METABOLISM	5.1.1.-	Acting_on_amino_acids_and_derivatives				2290 5830 13063	catalytic_activity metabolic_process pyridoxal_phosphate_binding	molecular_function biological_process	GO:0003824 GO:0008152 GO:0030170
15201	6.56194	7.00737	6.40268	7.77613	4.78251	6.55001	0.445322	-0.124496	1.23052	0.158259	-0.0229205	0.701326	0.914894	0.289222	0.879133	0.984282						IPR003397	Mitochondrial_import_inner_membrane_translocase,_subunit_Tim17/22	KOG1652	Mitochondrial_import_inner_membrane_translocase,_subunit_TIM17	Intracellular_trafficking,_secretion,_and_vesicular_transport	CELLULAR_PROCESSES_AND_SIGNALING						3935 6212 8400	mitochondrial_inner_membrane protein_transporter_activity protein_transport	cellular_component molecular_function biological_process	GO:0005743 GO:0008565 GO:0015031
15209	8.56774	8.25513	8.33593	8.8523	8.35441	8.6584	-0.351386	-0.264277	0.251878	-0.133674	0.0759699	0.528978	0.636696	0.651913	0.78918	0.89176						IPR015880 IPR003604 IPR007087	Zinc_finger,_C2H2-like Zinc_finger,_U1-type Zinc_finger,_C2H2-type	KOG2785	C2H2-type_Zn-finger_protein	General_function_prediction_only	POORLY_CHARACTERIZED						2175 5939 3827	nucleic_acid_binding zinc_ion_binding intracellular	molecular_function cellular_component	GO:0003676 GO:0008270 GO:0005622
15226	6.29686	5.47307	6.27247	2.70754	4.35167	5.38219	-0.641745	-0.22679	-2.1325	-0.516291	-1.02802	0.696655	0.890507	0.198803	0.726114	0.533102								KOG1187	Serine/threonine_protein_kinase	Signal_transduction_mechanisms	CELLULAR_PROCESSES_AND_SIGNALING
15246	7.58802	7.34158	7.29434	8.56945	7.17189	7.67365	-0.251582	-0.302184	0.978299	-0.25241	0.0798644	0.677352	0.618972	0.105094	0.641901	0.895007						IPR002575 IPR008271 IPR011009	Aminoglycoside_phosphotransferase Serine/threonine_protein_kinase,_active_site Protein_kinase-like										3045 4602	protein_serine/threonine_kinase_activity protein_amino_acid_phosphorylation	molecular_function biological_process	GO:0004674 GO:0006468
15248	7.24787	6.90696	6.87229	7.41735	4.97552	6.82661	-0.344196	-0.363263	0.207766	-0.371236	-0.392236	0.771513	0.75963	0.860892	0.726548	0.740952						IPR007213 IPR016651	Leucine_carboxyl_methyltransferase Leucine_carboxyl_methyltransferase,_LCTM1_1	KOG2918	Carboxymethyl_transferase	Posttranslational_modification,_protein_turnover,_chaperones	CELLULAR_PROCESSES_AND_SIGNALING	2.1.1.-	Methyltransferases	Androgen_and_estrogen_metabolism Aminophosphonate_metabolism Porphyrin_and_chlorophyll_metabolism Ubiquinone_biosynthesis Histidine_metabolism Selenoamino_acid_metabolism Tryptophan_metabolism Tyrosine_metabolism	Lipid_Metabolism Metabolism_of_Other_Amino_Acids Metabolism_of_Cofactors_and_Vitamins Amino_Acid_Metabolism	METABOLIC	175 2346 5847 5848 5849 5850 5851 5852 5853 5945 5992 6085 6281 6282 6619 6977 9489 9552 9553 9556 9557 9572 9652 9653 9654 9655 9659 9661 9662 9663 9664 10743 11011 11960 13642 19234 19240 19241 19244 19246 19254 19255 19267 19291 19297 19298 19315 19316	rRNA_(adenine-N6,N6-)-dimethyltransferase_activity C-terminal_protein_carboxyl_methyltransferase_activity C-methyltransferase_activity N-methyltransferase_activity O-methyltransferase_activity S-methyltransferase_activity RNA_methyltransferase_activity mRNA_methyltransferase_activity tRNA_methyltransferase_activity protein_methyltransferase_activity site-specific_DNA-methyltransferase_(cytosine-s…	molecular_function	GO:0000179 GO:0003880 GO:0008169 GO:0008170 GO:0008171 GO:0008172 GO:0008173 GO:0008174 GO:0008175 GO:0008276 GO:0008326 GO:0008425 GO:0008649 GO:0008650 GO:0009008 GO:0009383 GO:0016205 GO:0016273 GO:0016274 GO:0016278 GO:0016279 GO:0016300 GO:0016423 GO:0016424 GO:0016426 GO:0016427 GO:0016431 GO:0016433 GO:0016434 GO:0016435 GO:0016436 GO:0018423 GO:0018707 GO:0019702 GO:0030792 GO:0043770 GO:…
15260	7.85115	7.37208	7.53481	7.59949	7.22375	7.87083	-0.483928	-0.282201	-0.153807	-0.264587	0.182642	0.529969	0.714719	0.841968	0.70143	0.812569
15264	8.19212	8.51597	8.5103	9.3111	8.99543	8.75039	0.152682	0.146936	0.963436	0.794701	0.388282	0.802416	0.810085	0.114316	0.145532	0.524796								KOG2053	Mitochondrial_inheritance_and_actin_cytoskeleton_organization_protein	Cytoskeleton	CELLULAR_PROCESSES_AND_SIGNALING
15274	2.06749	3.13813	2.64416	6.4485	1.99602	4.22267	-1.5147	-2.11662	1.83396	-0.211856	0.248653	0.541032	0.398262	0.45674	0.923678	0.919766						IPR002198 IPR002347 IPR016040	Short-chain_dehydrogenase/reductase_SDR Glucose/ribitol_dehydrogenase NAD(P)-binding	KOG0725	Reductases_with_broad_range_of_substrate_specificities	General_function_prediction_only	POORLY_CHARACTERIZED	1.1.1.100	3-oxoacyl-[acyl-carrier_protein]_reductase	Fatty_acid_biosynthesis_(path_1)	Lipid_Metabolism	METABOLIC	5830 9710 2290 3708 2723	metabolic_process oxidoreductase_activity catalytic_activity binding 3-oxoacyl-[acyl-carrier-protein]_reductase_activity	biological_process molecular_function	GO:0008152 GO:0016491 GO:0003824 GO:0005488 GO:0004316
15275	7.7945	7.11387	7.23555	7.60792	8.02605	7.73728	-0.752474	-0.609277	-0.175091	0.681253	-0.115356	0.341093	0.44194	0.824775	0.334573	0.883931								KOG0132	RNA_polymerase_II_C-terminal_domain-binding_protein_RA4,_contains_RPR_and_RRM_domains	Transcription RNA_processing_and_modification	INFORMATION_STORAGE_AND_PROCESSING
15344	8.29487	8.35324	8.66091	8.30042	7.21372	8.68131	-0.0387397	0.220158	0.00162969	-0.18483	0.261519	0.966338	0.810574	0.998585	0.822061	0.775773						IPR000403 IPR001263 IPR016024 IPR011009	Phosphatidylinositol_3-_and_4-kinase,_catalytic Phosphoinositide_3-kinase_accessory_region_PIK Armadillo-type_fold Protein_kinase-like	KOG0902	Phosphatidylinositol_4-kinase	Signal_transduction_mechanisms	CELLULAR_PROCESSES_AND_SIGNALING	2.7.1.67	1-phosphatidylinositol_4-kinase	Inositol_phosphate_metabolism	Metabolism_of_Complex_Lipids	METABOLIC	9971 2825 3708 2826	phosphotransferase_activity,_alcohol_group_as_acceptor inositol_or_phosphatidylinositol_kinase_activity binding 1-phosphatidylinositol_4-kinase_activity	molecular_function	GO:0016773 GO:0004428 GO:0005488 GO:0004430
15368	10.1092	9.97113	9.91783	10.5576	10.514	9.89084	-0.142775	-0.191447	0.443214	0.454612	-0.222047	0.711793	0.621008	0.251563	0.188588	0.566046						IPR001993	Mitochondrial_substrate_carrier	KOG0767	Mitochondrial_phosphate_carrier_protein	Energy_production_and_conversion	METABOLISM						3708 4927 9320	binding transport membrane	molecular_function biological_process cellular_component	GO:0005488 GO:0006810 GO:0016020
15373	5.63263	4.59645	5.82085	3.38825	6.33651	5.40149	-1.07242	0.280289	-1.15833	0.691454	-0.341416	0.369772	0.814134	0.336315	0.516002	0.774955						IPR000649	Initiation_factor_2B_related	KOG1466	Translation_initiation_factor_2B,_alpha_subunit_(eIF-2Balpha/GCN3)	Translation,_ribosomal_structure_and_biogenesis	INFORMATION_STORAGE_AND_PROCESSING						19375	cellular_metabolic_process	biological_process	GO:0044237
15374	4.01361	2.96365	2.95347	3.00589	0	2.5032	-1.45291	-1.5908	0.295351	-7.01655	-0.732488	0.58047	0.547109	0.910308	0.00739567	0.780377						IPR015267	Protein_phosphatase_4_core_regulatory_subunit_R2	KOG3175	Protein_phosphatase_4_regulatory_subunit_2_related_protein	General_function_prediction_only	POORLY_CHARACTERIZED
15400	6.08995	6.65415	6.66618	6.83762	4.44378	6.28083	0.576893	0.588841	0.791706	0.0235929	0.186162	0.638162	0.631825	0.519108	0.982901	0.879622								KOG1015	Transcription_regulator_XNP/ATRX,_DEAD-box_superfamily	Transcription	INFORMATION_STORAGE_AND_PROCESSING
15407	5.37199	5.59851	5.76844	3.26701	5.66123	4.59232	0.221421	0.391716	0.148528	0.355793	0.337783	0.884024	0.796729	0.922238	0.793631	0.82408	CBM1-GH5_5	CBM1-GH5_5				IPR001547 IPR000254 IPR017853	Glycoside_hydrolase,_family_5 Cellulose-binding_region,_fungal Glycoside_hydrolase,_catalytic_core										2933 3782 4143 13137	hydrolase_activity,_hydrolyzing_O-glycosyl_compounds extracellular_region carbohydrate_metabolic_process cellulose_binding	molecular_function cellular_component biological_process	GO:0004553 GO:0005576 GO:0005975 GO:0030248
15411	6.03963	5.62723	5.9101	1.9481	4.13171	5.68721	-0.299522	-0.0839682	-3.29317	-0.0565919	-0.239107	0.855002	0.959195	0.0508591	0.969236	0.88412						IPR012419 IPR012337	Cas1p-like Polynucleotidyl_transferase,_Ribonuclease_H_fold	KOG1699	O-acetyltransferase	General_function_prediction_only	POORLY_CHARACTERIZED						2175	nucleic_acid_binding	molecular_function	GO:0003676
15444	5.27106	6.02412	6.09559	2.91082	2.11037	6.37288	0.458128	0.538635	-0.75702	-0.810228	0.859829	0.813212	0.781374	0.697403	0.641661	0.657471
15445	5.66377	6.30473	6.60376	0	1.98357	2.18647	-0.692851	-0.497895	-9.48466	-2.80648	-4.83645	0.720686	0.797345	8.54401e-05	0.107329	0.0149055						IPR002818	ThiJ/PfpI	KOG2764	Putative_transcriptional_regulator_DJ-1	General_function_prediction_only Defense_mechanisms	POORLY_CHARACTERIZED CELLULAR_PROCESSES_AND_SIGNALING
15453	6.81745	7.57547	7.60357	8.50607	6.67539	7.46888	0.585315	0.615914	1.7585	-0.276476	0.492172	0.413448	0.390726	0.01392	0.667943	0.49247						IPR001807 IPR000644 IPR014743	Chloride_channel,_voltage_gated Cystathionine_beta-synthase,_core Chloride_channel,_core	KOG0475	Cl-_channel_CLC-3_and_related_proteins_(CLC_superfamily)	Inorganic_ion_transport_and_metabolism	METABOLISM						3572 4937 9320 3547	voltage-gated_chloride_channel_activity chloride_transport membrane ion_channel_activity	molecular_function biological_process cellular_component	GO:0005247 GO:0006821 GO:0016020 GO:0005216
15487	8.30664	7.39348	7.71362	7.78037	7.5675	8.41973	-0.95127	-0.527235	-0.513283	-0.780906	0.0846505	0.0952332	0.356126	0.368721	0.126622	0.881754						IPR001440 IPR013105 IPR013026	Tetratricopeptide_TPR-1 Tetratricopeptide_TPR2 Tetratricopeptide_region	KOG2002	TPR-containing_nuclear_phosphoprotein_that_regulates_K(+)_uptake	Inorganic_ion_transport_and_metabolism	METABOLISM
15489	7.08319	7.27667	7.52794	7.04076	5.36097	7.94755	-0.0326187	0.207453	0.345283	0.181643	0.634953	0.979034	0.867357	0.780956	0.870113	0.608901						IPR002156 IPR012337	Ribonuclease_H Polynucleotidyl_transferase,_Ribonuclease_H_fold	KOG3752	Ribonuclease_H	Replication,_recombination_and_repair	INFORMATION_STORAGE_AND_PROCESSING						2175 2914	nucleic_acid_binding ribonuclease_H_activity	molecular_function	GO:0003676 GO:0004523
15493	11.913	11.9136	11.6901	12.3377	11.642	11.4982	0.044293	-0.206333	0.432365	-0.195045	-0.381278	0.917735	0.630592	0.313403	0.611248	0.374155						IPR017447 IPR007699 IPR007052 IPR008978	CS SGS CS_domain HSP20-like_chaperone	KOG1309	Suppressor_of_G2_allele_of_skp1	Signal_transduction_mechanisms	CELLULAR_PROCESSES_AND_SIGNALING
15495	6.96077	6.04863	6.30619	6.2628	6.75655	6.85669	-0.991598	-0.542341	-0.592588	0.0963327	-0.188947	0.28295	0.557783	0.521796	0.907038	0.837719						IPR009600	GPI_transamidase_subunit_PIG-U	KOG2552	Major_facilitator_superfamily_permease_-_Cdc91p	General_function_prediction_only	POORLY_CHARACTERIZED	2.6.-.-	Transferring_nitrogenous_groups				3978 4637 9321	endoplasmic_reticulum_membrane GPI_anchor_biosynthetic_process integral_to_membrane	cellular_component biological_process	GO:0005789 GO:0006506 GO:0016021
15505	8.28235	8.29365	9.08169	6.19202	8.16561	8.38886	-0.0429308	0.77299	-1.51527	-0.0814383	0.084735	0.953563	0.294427	0.0413284	0.901845	0.908554						IPR006204 IPR005916	GHMP_kinase Phosphomevalonate_kinase,_eukaryotic	KOG4519	Phosphomevalonate_kinase	Lipid_transport_and_metabolism	METABOLISM	2.7.4.2	Phosphomevalonate_kinase	Sterol_biosynthesis	Lipid_Metabolism	METABOLIC	3736 9573 9581 3005	ATP_binding kinase_activity phosphorylation phosphomevalonate_kinase_activity	molecular_function biological_process	GO:0005524 GO:0016301 GO:0016310 GO:0004631
15510	11.0893	10.8672	10.6515	10.9145	10.585	10.7543	-0.25644	-0.472046	-0.180344	-0.453317	-0.357878	0.56134	0.285469	0.683082	0.251345	0.417827						IPR003095 IPR001623 IPR001305 IPR002939 IPR008971	Heat_shock_protein_DnaJ Heat_shock_protein_DnaJ,_N-terminal Heat_shock_protein_DnaJ,_cysteine-rich_region Chaperone_DnaJ,_C-terminal HSP40/DnaJ_peptide-binding	KOG0712	Molecular_chaperone_(DnaJ_superfamily)	Posttranslational_modification,_protein_turnover,_chaperones	CELLULAR_PROCESSES_AND_SIGNALING						4591 13917 24336	protein_folding heat_shock_protein_binding unfolded_protein_binding	biological_process molecular_function	GO:0006457 GO:0031072 GO:0051082
15511	5.10222	3.81	3.5191	0	1.86223	4.89196	-1.60235	-1.94546	-7.67823	-1.37009	0.556585	0.452662	0.365262	0.00276506	0.473529	0.793429						IPR001279	Beta-lactamase-like										9985	hydrolase_activity	molecular_function	GO:0016787
15513	7.00857	6.92013	7.01781	3.65166	3.82179	7.17423	-0.109098	0.0276492	-0.727419	-1.4752	0.147578	0.943365	0.985646	0.636383	0.28452	0.923461						IPR006649 IPR001163 IPR010920	Like-Sm_ribonucleoprotein,_eukaryotic_and_archaea-type,_core Like-Sm_ribonucleoprotein,_core Like-Sm_ribonucleoprotein-related,_core	KOG3172	Small_nuclear_ribonucleoprotein_Sm_D3	RNA_processing_and_modification	INFORMATION_STORAGE_AND_PROCESSING						9367 13392	mRNA_metabolic_process ribonucleoprotein_complex	biological_process cellular_component	GO:0016071 GO:0030529
15514	3.77076	5.16912	5.88518	0	3.97319	5.52148	-0.0687412	0.516219	-7.6768	0.176389	0.139102	0.972014	0.792289	0.00157905	0.919908	0.943436
15518	5.59004	4.83923	5.91314	4.86938	4.16164	5.34849	-0.179085	0.324878	-0.707643	0.0817585	0.413975	0.902086	0.823572	0.628771	0.950006	0.776074						IPR001313 IPR016024	Pumilio_RNA-binding_region Armadillo-type_fold	KOG1488	Translational_repressor_Pumilio/PUF3_and_related_RNA-binding_proteins_(Puf_superfamily)	Translation,_ribosomal_structure_and_biogenesis	INFORMATION_STORAGE_AND_PROCESSING						2216 3708	RNA_binding binding	molecular_function	GO:0003723 GO:0005488
15530	0.662536	1.92062	0.748506	3.38632	2.1182	1.06106	2.76371	-0.309932	5.7897	4.77979	0.760882	0.474279	0.938595	0.132803	0.16779	0.846333						IPR007087	Zinc_finger,_C2H2-type	KOG1721	FOG:_Zn-finger	General_function_prediction_only	POORLY_CHARACTERIZED						2175 3827 5939	nucleic_acid_binding intracellular zinc_ion_binding	molecular_function cellular_component	GO:0003676 GO:0005622 GO:0008270
15541	8.15388	7.92079	7.9691	7.49005	8.2271	7.38494	-0.358111	-0.272174	-0.7207	0.0559708	-0.866751	0.59138	0.683923	0.281749	0.925321	0.195326
15552	9.30022	8.96153	9.24599	8.65073	8.66473	9.20149	-0.359093	-0.0638905	-0.661713	-0.275615	-0.10449	0.57094	0.919755	0.297278	0.627086	0.869076						IPR001680 IPR011046	WD40_repeat WD40_repeat-like	KOG1008	Uncharacterized_conserved_protein,_contains_WD40_repeats	Function_unknown	POORLY_CHARACTERIZED
15564	7.49691	6.62453	6.89977	8.49889	4.87487	7.31735	-1.1239	-0.859799	0.834885	-0.893272	-0.279134	0.339707	0.465708	0.477554	0.396604	0.812471						IPR011262 IPR011261 IPR011263 IPR001514 IPR009025	DNA-directed_RNA_polymerase,_insert DNA-directed_RNA_polymerase,_dimerisation DNA-directed_RNA_polymerase,_RpoA/D/Rpb3-type DNA-directed_RNA_polymerase,_30-40_kDa_subunit,_conserved_site DNA-directed_RNA_polymerase,_RBP11-like	KOG1522	RNA_polymerase_II,_subunit_POLR2C/RPB3	Transcription	INFORMATION_STORAGE_AND_PROCESSING	2.7.7.6	DNA-directed_RNA_polymerase	RNA_polymerase Purine_metabolism Pyrimidine_metabolism	TRANSCRIPTION Nucleotide_Metabolism	REGULATORY METABOLIC	2176 2356 3838 4499 21401 2357 2358 2359 16888	DNA_binding DNA-directed_RNA_polymerase_activity nucleus transcription protein_dimerization_activity DNA-directed_RNA_polymerase_I_activity DNA-directed_RNA_polymerase_II_activity DNA-directed_RNA_polymerase_III_activity RNA_polymerase_activity	molecular_function cellular_component biological_process	GO:0003677 GO:0003899 GO:0005634 GO:0006350 GO:0046983 GO:0003900 GO:0003901 GO:0003902 GO:0034062
15567	7.81875	7.63388	7.67699	6.55137	5.15541	7.83441	-0.275713	-0.214869	-1.17528	-0.756854	0.0329027	0.809225	0.850902	0.3048	0.459428	0.97702						IPR001395 IPR002466	Aldo/keto_reductase Adenosine_deaminase/editase	KOG1577	Aldo/keto_reductase_family_proteins	General_function_prediction_only	POORLY_CHARACTERIZED	1.1.1.-	With_NAD(+)_or_NADP(+)_as_acceptor	Bile_acid_biosynthesis Vitamin_B6_metabolism Glycine,_serine_and_threonine_metabolism Butanoate_metabolism Fructose_and_mannose_metabolism Galactose_metabolism Lysine_degradation Nucleotide_sugars_metabolism Ascorbate_and_aldarate_metabolism Tetrachloroethene_degradation Benzoate_degradation_via_CoA_ligation Glycerolipid_metabolism	Lipid_Metabolism Metabolism_of_Cofactors_and_Vitamins Amino_Acid_Metabolism Carbohydrate_Metabolism Nucleotide_Metabolism Biodegradation_of_Xenobiotics Metabolism_of_Complex_Lipids	METABOLIC	9710 2216 2448 4541 247 248 2477 2842 2886 6491 9508 10761 10762 10763 15277 16590 16591 19178 22621 25233	oxidoreductase_activity RNA_binding adenosine_deaminase_activity RNA_processing C-3_sterol_dehydrogenase_(C-4_sterol_decarboxylase)_activity 3-keto_sterol_reductase_activity aldo-keto_reductase_activity isocitrate_dehydrogenase_activity mevaldate_reductase_activity gluconate_dehydrogenase_activity steroid_dehydrogenase_activity epoxide_dehydrogenase_activity 5-exo-hydroxycamphor_dehydrogenase_act…	molecular_function biological_process	GO:0016491 GO:0003723 GO:0004000 GO:0006396 GO:0000252 GO:0000253 GO:0004033 GO:0004448 GO:0004495 GO:0008875 GO:0016229 GO:0018451 GO:0018452 GO:0018453 GO:0032442 GO:0033764 GO:0033765 GO:0043713 GO:0048258 GO:0051990
15573	7.32055	7.4985	7.44498	6.47724	7.59364	7.05328	0.1484	0.04706	-0.442408	0.821444	-0.223742	0.875411	0.960421	0.641259	0.332035	0.813459						IPR001395	Aldo/keto_reductase	KOG1577	Aldo/keto_reductase_family_proteins	General_function_prediction_only	POORLY_CHARACTERIZED	1.1.1.2	Alcohol_dehydrogenase_(NADP+)	Caprolactam_degradation Glycerolipid_metabolism Pentose_and_glucuronate_interconversions Glycolysis_/_Gluconeogenesis	Biodegradation_of_Xenobiotics Metabolism_of_Complex_Lipids Carbohydrate_Metabolism	METABOLIC	9710 5788	oxidoreductase_activity alcohol_dehydrogenase_(NADP+)_activity	molecular_function	GO:0016491 GO:0008106
15575	7.06826	7.17112	7.22509	6.32595	5.12288	6.95669	0.128822	0.247607	-0.769967	0.119494	-0.0857018	0.917173	0.841723	0.535541	0.914203	0.944898
15592	8.12021	8.07956	7.91673	8.2373	6.35643	7.94774	-0.0396188	-0.241555	0.0781804	-0.597844	-0.180683	0.9665	0.798195	0.934	0.479412	0.848229						IPR009145 IPR000571 IPR000504	U2_auxiliary_factor_small_subunit Zinc_finger,_CCCH-type RNA_recognition_motif,_RNP-1	KOG2202	U2_snRNP_splicing_factor,_small_subunit,_and_related_proteins	RNA_processing_and_modification	INFORMATION_STORAGE_AND_PROCESSING						2175 5939 2216 3838	nucleic_acid_binding zinc_ion_binding RNA_binding nucleus	molecular_function cellular_component	GO:0003676 GO:0008270 GO:0003723 GO:0005634
15597	7.71621	7.7348	7.55319	8.055	8.04223	6.50027	0.139008	-0.191175	0.302953	0.523801	-1.23443	0.84221	0.785042	0.664871	0.402147	0.0795203						IPR000711	ATPase,_F1_complex,_OSCP/delta_subunit	KOG1662	Mitochondrial_F1F0-ATP_synthase,_subunit_OSCP/ATP5	Energy_production_and_conversion	METABOLISM	3.6.3.14	H(+)-transporting_two-sector_ATPase	ATP_synthesis Flagellar_assembly Type_III_secretion_system	Energy_Metabolism SORTING_AND_DEGRADATION	METABOLIC REGULATORY	9292 9691 21355 21380 2390 19729	ATP_synthesis_coupled_proton_transport proton-transporting_two-sector_ATPase_complex hydrogen_ion_transporting_ATP_synthase_activity,_rotational_mechanism hydrogen_ion_transporting_ATPase_activity,_rotational_mechanism hydrogen-transporting_two-sector_ATPase_activity proton-transporting_ATP_synthase_complex	biological_process cellular_component molecular_function	GO:0015986 GO:0016469 GO:0046933 GO:0046961 GO:0003936 GO:0045259
15628	9.77423	9.50631	9.44298	10.4298	10.9549	10.0364	-0.243643	-0.284895	0.763654	1.32824	0.249331	0.665292	0.613388	0.175008	0.00833745	0.657981						IPR006096 IPR016210 IPR016040	Glutamate/phenylalanine/leucine/valine_dehydrogenase,_C-terminal Glutamate_dehydrogenase,_NAD-dependent NAD(P)-binding	KOG2250	Glutamate/leucine/phenylalanine/valine_dehydrogenases	Amino_acid_transport_and_metabolism	METABOLISM	1.4.1.2	Glutamate_dehydrogenase	Nitrogen_metabolism Glutamate_metabolism	Energy_Metabolism Amino_Acid_Metabolism	METABOLIC	4650 9710 2290 3708 5830 2758	amino_acid_metabolic_process oxidoreductase_activity catalytic_activity binding metabolic_process glutamate_dehydrogenase_activity	biological_process molecular_function	GO:0006520 GO:0016491 GO:0003824 GO:0005488 GO:0008152 GO:0004352
15648	6.80192	6.81731	6.75659	5.92448	7.86655	6.31794	0.00928287	-0.0380068	-0.761204	1.26547	-0.487268	0.98983	0.958581	0.3011	0.0518043	0.505989						IPR000217 IPR002453 IPR003008 IPR008280	Tubulin Beta_tubulin Tubulin/FtsZ,_GTPase Tubulin/FtsZ,_C-terminal	KOG1375	Beta_tubulin	Cytoskeleton	CELLULAR_PROCESSES_AND_SIGNALING						3737 4050 5112 3530 5113 18722 24507 2378	GTP_binding microtubule microtubule-based_process structural_molecule_activity microtubule-based_movement protein_complex protein_polymerization GTPase_activity	molecular_function cellular_component biological_process	GO:0005525 GO:0005874 GO:0007017 GO:0005198 GO:0007018 GO:0043234 GO:0051258 GO:0003924
15651	7.46496	7.43371	7.41098	6.11169	5.55071	7.41005	-0.235236	-0.244108	-1.56841	0.087057	-0.258204	0.84806	0.84257	0.203387	0.936842	0.833534
15659	6.84756	7.82267	7.89048	8.84572	7.45183	8.5221	0.398746	0.461194	1.42364	0.342561	1.09912	0.639212	0.588232	0.0940579	0.653043	0.196175						IPR017447 IPR007052 IPR008978	CS CS_domain HSP20-like_chaperone	KOG4379	Uncharacterized_conserved_protein_(tumor_antigen_CML66_in_humans)	Function_unknown	POORLY_CHARACTERIZED
15666	5.62674	6.44972	6.8147	7.50921	4.95717	6.00575	0.810495	1.17256	1.77536	-0.619683	0.439036	0.382142	0.206863	0.0554283	0.461164	0.637165						IPR001650 IPR007502 IPR011709 IPR014001 IPR014021 IPR006035 IPR002464	DNA/RNA_helicase,_C-terminal Helicase-associated_region Region_of_unknown_function_DUF1605 DEAD-like_helicase,_N-terminal Helicase,_superfamily_1_and_2,_ATP-binding Ureohydrolase DNA/RNA_helicase,_ATP-dependent,_DEAH-box_type,_conserved_site	KOG0926	DEAH-box_RNA_helicase	RNA_processing_and_modification Translation,_ribosomal_structure_and_biogenesis	INFORMATION_STORAGE_AND_PROCESSING	3.6.1.3	Adenosinetriphosphatase	Purine_metabolism	Nucleotide_Metabolism	METABOLIC	2175 2792 3736 5716 10008 21295 2450 2451 5778 5860 8800 10082 10273 18132 18133 18134 18135	nucleic_acid_binding helicase_activity ATP_binding ATP-dependent_helicase_activity hydrolase_activity,_acting_on_carbon-nitrogen_(but_not_peptide)_bonds,_in_linear_amidines metal_ion_binding ATP-dependent_DNA_helicase_activity ATP-dependent_RNA_helicase_activity DNA-dependent_ATPase_activity RNA-dependent_ATPase_activity protein-transmembrane_transporting_ATPase_activity ATPase_activity single-st…	molecular_function	GO:0003676 GO:0004386 GO:0005524 GO:0008026 GO:0016813 GO:0046872 GO:0004003 GO:0004004 GO:0008094 GO:0008186 GO:0015462 GO:0016887 GO:0017116 GO:0042623 GO:0042624 GO:0042625 GO:0042626
15669	6.39603	5.78201	5.7926	6.26918	4.49758	6.14964	-0.690274	-0.715964	-0.207448	-0.144543	-0.390056	0.608943	0.596681	0.877892	0.904703	0.772643								KOG3038	Histone_acetyltransferase_SAGA_associated_factor_SGF29	General_function_prediction_only	POORLY_CHARACTERIZED
15679	6.67999	7.44083	7.37871	7.53275	7.24886	6.88182	0.620001	0.543029	0.685705	0.56851	0.113191	0.428048	0.488815	0.381659	0.417728	0.885333						IPR001424	Superoxide_dismutase,_copper/zinc_binding	KOG0441	Cu2+/Zn2+_superoxide_dismutase_SOD1	Inorganic_ion_transport_and_metabolism	METABOLISM	1.15.1.1	Superoxide_dismutase				4918 21295 3145	superoxide_metabolic_process metal_ion_binding superoxide_dismutase_activity	biological_process molecular_function	GO:0006801 GO:0046872 GO:0004784
15688	4.42825	4.50918	3.88853	0	1.67775	2.90494	0.0367572	-0.292348	-6.75385	-2.28934	0.358322	0.987129	0.898288	0.0120821	0.270285	0.875098
15695	10.1597	9.96605	9.90642	10.365	9.79385	9.48747	-0.28225	-0.299922	0.0916384	-0.439048	-0.801995	0.595105	0.572633	0.863055	0.355794	0.131511						IPR004038 IPR004037 IPR001921	Ribosomal_protein_L7Ae/L30e/S12e/Gadd45 Ribosomal_protein_L7Ae Ribosomal_protein_L7A	KOG3166	60S_ribosomal_protein_L7A	Translation,_ribosomal_structure_and_biogenesis	INFORMATION_STORAGE_AND_PROCESSING						2227 3827 4025 4556 13392 17777	structural_constituent_of_ribosome intracellular ribosome translation ribonucleoprotein_complex ribosome_biogenesis_and_assembly	molecular_function cellular_component biological_process	GO:0003735 GO:0005622 GO:0005840 GO:0006412 GO:0030529 GO:0042254
15701	5.18821	6.49797	6.80279	7.84197	4.82402	6.3955	0.558041	0.86109	1.93101	-0.709695	0.455643	0.60286	0.42277	0.0714651	0.46354	0.671533						IPR003959 IPR003593 IPR003960	AAA_ATPase,_core AAA+_ATPase,_core AAA_ATPase,_conserved_site	KOG0737	AAA+-type_ATPase	Posttranslational_modification,_protein_turnover,_chaperones	CELLULAR_PROCESSES_AND_SIGNALING	3.6.1.3	Adenosinetriphosphatase	Purine_metabolism	Nucleotide_Metabolism	METABOLIC	162 10269 3736 2450 2451 5716 5778 5860 8800 10082 10273 18132 18133 18134 18135	nucleotide_binding nucleoside-triphosphatase_activity ATP_binding ATP-dependent_DNA_helicase_activity ATP-dependent_RNA_helicase_activity ATP-dependent_helicase_activity DNA-dependent_ATPase_activity RNA-dependent_ATPase_activity protein-transmembrane_transporting_ATPase_activity ATPase_activity single-stranded_DNA-dependent_ATP-dependent_DNA_helicase_activity ATPase_activity,_coupled ATPase_acti…	molecular_function	GO:0000166 GO:0017111 GO:0005524 GO:0004003 GO:0004004 GO:0008026 GO:0008094 GO:0008186 GO:0015462 GO:0016887 GO:0017116 GO:0042623 GO:0042624 GO:0042625 GO:0042626
15703	1.9027	3.7964	3.32232	6.81674	3.89073	5.3172	-0.34761	-0.859641	2.75701	1.34329	1.46485	0.865388	0.677888	0.176641	0.462882	0.473405						IPR005679 IPR006032 IPR016027	Ribosomal_protein_S12,_bacterial-type Ribosomal_protein_S12/S23 Nucleic_acid-binding,_OB-fold-like	KOG1750	Mitochondrial/chloroplast_ribosomal_protein_S12	Translation,_ribosomal_structure_and_biogenesis	INFORMATION_STORAGE_AND_PROCESSING						2227 4556 9241 3827 4025	structural_constituent_of_ribosome translation small_ribosomal_subunit intracellular ribosome	molecular_function biological_process cellular_component	GO:0003735 GO:0006412 GO:0015935 GO:0005622 GO:0005840
15706	8.81619	8.8463	8.91947	8.79267	8.38069	8.86036	-0.45972	-0.387986	-0.450769	-0.262354	-0.360931	0.600682	0.658894	0.608026	0.738508	0.681216						IPR001789 IPR004358 IPR003661 IPR003018 IPR003594 IPR013855 IPR013654 IPR016132 IPR005467 IPR001000 IPR009082 IPR011006	Signal_transduction_response_regulator,_receiver_region Signal_transduction_histidine_kinase-related_protein,_C-terminal Signal_transduction_histidine_kinase,_subgroup_1,_dimerisation_and_phosphoacceptor_region GAF ATP-binding_region,_ATPase-like Cdc37,_N-terminal PAS_fold-2 Phytochrome_chromophore_attachment_domain Signal_transduction_histidine_kinase,_core Glycoside_hydrolase,_family_10 Signal_…	KOG0519	Sensory_transduction_histidine_kinase	Signal_transduction_mechanisms	CELLULAR_PROCESSES_AND_SIGNALING						2933 4143 155 157 4504 3736 154 5250 9320 9581 9970 3044 10446 3228 5655 5710 10633 19908	hydrolase_activity,_hydrolyzing_O-glycosyl_compounds carbohydrate_metabolic_process two-component_response_regulator_activity two-component_signal_transduction_system_(phosphorelay) regulation_of_transcription,_DNA-dependent ATP_binding two-component_sensor_activity signal_transduction membrane phosphorylation transferase_activity,_transferring_phosphorus-containing_groups protein_histidine_kinas…	molecular_function biological_process cellular_component	GO:0004553 GO:0005975 GO:0000156 GO:0000160 GO:0006355 GO:0005524 GO:0000155 GO:0007165 GO:0016020 GO:0016310 GO:0016772 GO:0004673 GO:0018106 GO:0004871 GO:0007600 GO:0008020 GO:0018298 GO:0045449
15711	7.82082	8.1498	8.24348	8.64381	8.38232	8.09727	0.241648	0.351671	0.783565	0.7393	0.169368	0.727173	0.612228	0.258114	0.233049	0.807064								KOG4526	Predicted_membrane_protein	Function_unknown	POORLY_CHARACTERIZED
15720	4.67871	4.50829	4.51874	0	1.66412	5.63069	-0.233096	-0.208986	-7.00205	-1.29577	0.929631	0.906114	0.916045	0.0041149	0.467449	0.637601								KOG4157	beta-1,6-N-acetylglucosaminyltransferase,_contains_WSC_domain	Carbohydrate_transport_and_metabolism Posttranslational_modification,_protein_turnover,_chaperones	METABOLISM CELLULAR_PROCESSES_AND_SIGNALING
15734	8.286	7.70341	8.18473	8.24736	8.70636	8.69051	-0.417752	-0.0738799	-0.0442556	0.599266	0.408691	0.544852	0.91483	0.948901	0.331315	0.553385						IPR007698 IPR005097 IPR007886 IPR016040	Alanine_dehydrogenase/PNT,_C-terminal Saccharopine_dehydrogenase Alanine_dehydrogenase/PNT,_N-terminal NAD(P)-binding	KOG0172	Lysine-ketoglutarate_reductase/saccharopine_dehydrogenase	Amino_acid_transport_and_metabolism	METABOLISM						4283 9710 2290 3708 5830	electron_transport oxidoreductase_activity catalytic_activity binding metabolic_process	biological_process molecular_function	GO:0006118 GO:0016491 GO:0003824 GO:0005488 GO:0008152
15735	8.79333	8.98208	8.74662	9.28938	8.50477	8.33856	0.0919389	-0.192235	0.353929	-0.379008	-0.498737	0.876141	0.745059	0.548804	0.473557	0.398879						IPR001353	20S_proteasome,_A_and_B_subunits	KOG0178	20S_proteasome,_regulatory_subunit_alpha_type_PSMA4/PRE9	Posttranslational_modification,_protein_turnover,_chaperones	CELLULAR_PROCESSES_AND_SIGNALING	3.4.25.1	Proteasome_endopeptidase_complex				2706 4024 4642 2707	threonine_endopeptidase_activity proteasome_core_complex ubiquitin-dependent_protein_catabolic_process proteasome_endopeptidase_activity	molecular_function cellular_component biological_process	GO:0004298 GO:0005839 GO:0006511 GO:0004299
15743	8.59724	8.92517	9.05023	8.93056	7.45784	8.94299	0.209957	0.329783	0.214447	-0.441541	0.248044	0.797797	0.687582	0.793714	0.547556	0.762237						IPR008936	Rho_GTPase_activation_protein	KOG4817	Unnamed_protein	no_description	UNDEFINED						3827 5250	intracellular signal_transduction	cellular_component biological_process	GO:0005622 GO:0007165
15766	8.94767	9.09911	9.05821	8.94291	8.77839	9.09917	0.0862851	0.0455041	-0.0522732	-0.216884	0.103715	0.854942	0.923376	0.912022	0.608434	0.826275						IPR001844 IPR002423 IPR012722 IPR002194 IPR008950	Chaperonin_Cpn60 Chaperonin_Cpn60/TCP-1 T-complex_protein_1,_zeta_subunit Chaperonin_TCP-1,_conserved_site GroEL-like_chaperone,_ATPase	KOG0359	Chaperonin_complex_component,_TCP-1_zeta_subunit_(CCT6)	Posttranslational_modification,_protein_turnover,_chaperones	CELLULAR_PROCESSES_AND_SIGNALING						3727 3736 19405 4591 24336	protein_binding ATP_binding cellular_protein_metabolic_process protein_folding unfolded_protein_binding	molecular_function biological_process	GO:0005515 GO:0005524 GO:0044267 GO:0006457 GO:0051082
15821	8.18981	8.08977	8.38971	7.82403	8.14175	8.1884	-0.0507676	0.204493	-0.368119	-0.029049	0.0636509	0.920429	0.688108	0.471157	0.949196	0.900486						IPR006887	Protein_of_unknown_function_DUF625	KOG2175	Protein_predicted_to_be_involved_in_carbohydrate_metabolism	Carbohydrate_transport_and_metabolism	METABOLISM	3.2.1.3	Glucan_1,4-alpha-glucosidase	Starch_and_sucrose_metabolism	Metabolism_of_Complex_Carbohydrates	METABOLIC	2745	glucan_1,4-alpha-glucosidase_activity	molecular_function	GO:0004339
15823	5.12983	5.93858	4.52928	2.17684	3.49939	4.60462	0.781362	-0.546669	-1.9788	-0.244379	-0.64582	0.661637	0.760802	0.275865	0.878829	0.71884						IPR011063 IPR012089 IPR000541	PP-loop PP-loop_ATPase,_YdaO-related Protein_of_unknown_function_UPF0021	KOG2840	Uncharacterized_conserved_protein_with_similarity_to_predicted_ATPase_of_the_PP-loop_superfamily	General_function_prediction_only	POORLY_CHARACTERIZED
15836	2.46514	2.51889	2.1801	0	2.27324	3.79702	-1.68436	-2.44245	-6.58725	0.962915	1.25261	0.552599	0.395833	0.0373384	0.702828	0.656864						IPR009003	Peptidase,_trypsin-like_serine_and_cysteine										2290	catalytic_activity	molecular_function	GO:0003824
15864	5.53549	6.26586	6.57061	3.65166	5.07558	4.07602	0.718699	1.03011	0.754578	0.0216563	-1.47153	0.623319	0.481868	0.60657	0.986845	0.320232								KOG2216	Conserved_coiled/coiled_coil_protein	Function_unknown	POORLY_CHARACTERIZED
15871	9.2346	9.14021	9.2457	9.76069	9.54755	9.45932	-0.0451351	0.0160621	0.537984	0.408515	0.25876	0.931113	0.975496	0.302962	0.381974	0.620309						IPR012486 IPR006162 IPR000223	N1221-like Phosphopantetheine_attachment_site Peptidase_S26A,_signal_peptidase_I	KOG3680	Uncharacterized_conserved_protein	Function_unknown	POORLY_CHARACTERIZED						4639 5908 9320 14021	proteolysis serine-type_peptidase_activity membrane phosphopantetheine_binding	biological_process molecular_function cellular_component	GO:0006508 GO:0008236 GO:0016020 GO:0031177
15879	9.26904	9.28999	9.30634	9.47681	8.4931	8.31198	-0.0023414	0.0209281	0.186606	-0.0362812	-0.667987	0.997707	0.97952	0.81891	0.960314	0.412783								KOG1869	Splicing_coactivator_SRm160/300,_subunit_SRm300	RNA_processing_and_modification	INFORMATION_STORAGE_AND_PROCESSING	3.2.1.18	Exo-alpha-sialidase	N-Glycan_degradation Sphingoglycolipid_metabolism	Metabolism_of_Complex_Carbohydrates Metabolism_of_Complex_Lipids	METABOLIC	2715	exo-alpha-sialidase_activity	molecular_function	GO:0004308
15880	10.632	10.3855	10.6364	10.3409	11.0002	10.6438	-0.252572	0.0154216	-0.290614	0.371543	0.00702202	0.452695	0.96347	0.388356	0.216942	0.983351						IPR003100 IPR003165 IPR014811 IPR012337	Argonaute_and_Dicer_protein,_PAZ Stem_cell_self-renewal_protein_Piwi Region_of_unknown_function_DUF1785 Polynucleotidyl_transferase,_Ribonuclease_H_fold	KOG1041	Translation_initiation_factor_2C_(eIF-2C)_and_related_proteins	Translation,_ribosomal_structure_and_biogenesis	INFORMATION_STORAGE_AND_PROCESSING						2175	nucleic_acid_binding	molecular_function	GO:0003676
15890	10.1576	10.6123	10.5047	10.7608	10.8304	10.4639	0.451233	0.338132	0.595249	0.709796	0.324477	0.240827	0.380105	0.122086	0.0392784	0.399387				A01A; Eukaryotic aspartyl protease		IPR001461 IPR001969 IPR009007	Peptidase_A1 Peptidase_aspartic,_active_site Peptidase_aspartic,_catalytic	KOG1339	Aspartyl_protease	Posttranslational_modification,_protein_turnover,_chaperones	CELLULAR_PROCESSES_AND_SIGNALING	3.4.23.25	Saccharopepsin				2632 4639 2628 2634	pepsin_A_activity proteolysis aspartic-type_endopeptidase_activity saccharopepsin_activity	molecular_function biological_process	GO:0004194 GO:0006508 GO:0004190 GO:0004196
15895	10.1219	10.5426	10.1013	10.6261	10.1886	9.22381	0.348818	-0.0796982	0.480795	0.0319829	-0.937199	0.463497	0.867168	0.312533	0.940159	0.049456						IPR001465 IPR006252 IPR011076	Malate_synthase Malate_synthase_A Malate_synthase-like,_core	KOG1261	Malate_synthase	Energy_production_and_conversion	METABOLISM						2866 4262 2290	malate_synthase_activity glyoxylate_cycle catalytic_activity	molecular_function biological_process	GO:0004474 GO:0006097 GO:0003824
15896	8.97885	9.45664	9.5374	9.79444	9.22897	8.83523	0.330768	0.422745	0.732844	0.819832	-0.108184	0.681176	0.599699	0.362768	0.255003	0.89318
15900	7.15022	7.6626	6.96495	6.23525	4.48676	6.78347	0.510446	0.00623275	-0.245712	-0.955262	-0.275797	0.688018	0.996094	0.847026	0.402445	0.828507						IPR005373	Protein_of_unknown_function_UPF0183	KOG2819	Uncharacterized_conserved_protein	Function_unknown	POORLY_CHARACTERIZED
15907	9.48676	9.32207	9.21221	9.27549	9.43822	9.18982	-0.169584	-0.280868	-0.217767	0.0163121	-0.292172	0.690402	0.51063	0.6098	0.965879	0.493296						IPR005146 IPR005147 IPR004531 IPR009061	B3/B4_tRNA-binding_domain tRNA_synthetase,_B5 Phenylalanyl-tRNA_synthetase,_class_IIc,_beta_subunit,_archae/euk_cytosolic Putative_DNA_binding	KOG2472	Phenylalanyl-tRNA_synthetase_beta_subunit	Translation,_ribosomal_structure_and_biogenesis	INFORMATION_STORAGE_AND_PROCESSING	6.1.1.20	Phenylalanine--tRNA_ligase	Aminoacyl-tRNA_biosynthesis Phenylalanine,_tyrosine_and_tryptophan_biosynthesis	TRANSLATION Amino_Acid_Metabolism	REGULATORY METABOLIC	162 3186 3736 3930 4556 4575 2216 6925	nucleotide_binding phenylalanine-tRNA_ligase_activity ATP_binding cytoplasm translation phenylalanyl-tRNA_aminoacylation RNA_binding phenylalanine-tRNA_ligase_complex	molecular_function cellular_component biological_process	GO:0000166 GO:0004826 GO:0005524 GO:0005737 GO:0006412 GO:0006432 GO:0003723 GO:0009328
15909	5.18985	4.27858	4.5271	3.57964	1.47055	5.01232	-0.903378	-0.687749	0.11335	-2.36439	-0.110766	0.630688	0.715117	0.951857	0.165951	0.952954								KOG4397	Uncharacterized_conserved_protein	Function_unknown	POORLY_CHARACTERIZED
15911	5.68538	5.85897	6.3805	7.89579	4.24778	6.46604	0.0501076	0.574264	2.10271	0.0334629	0.738117	0.967638	0.642274	0.0879095	0.975898	0.549914						IPR010989	t-SNARE	KOG3894	SNARE_protein_Syntaxin_18/UFE1	Intracellular_trafficking,_secretion,_and_vesicular_transport	CELLULAR_PROCESSES_AND_SIGNALING						3727 9320 9480	protein_binding membrane vesicle-mediated_transport	molecular_function cellular_component biological_process	GO:0005515 GO:0016020 GO:0016192
15942	10.1759	9.9429	9.67919	10.2979	9.34873	9.10141	-0.176952	-0.490346	0.0932001	-0.369318	-0.94442	0.800098	0.483239	0.893929	0.554826	0.17697	GT35					IPR000811 IPR011833	Glycosyl_transferase,_family_35 Glycogen/starch/alpha-glucan_phosphorylase	KOG2099	Glycogen_phosphorylase	Carbohydrate_transport_and_metabolism	METABOLISM	2.4.1.1	Phosphorylase	Starch_and_sucrose_metabolism	Metabolism_of_Complex_Carbohydrates	METABOLIC	3019 4143 13063 5859	phosphorylase_activity carbohydrate_metabolic_process pyridoxal_phosphate_binding glycogen_phosphorylase_activity	molecular_function biological_process	GO:0004645 GO:0005975 GO:0030170 GO:0008184
15946	7.07738	6.9394	7.36469	6.29344	6.63364	5.96153	-0.133711	0.337276	-0.801406	-0.373664	-0.647001	0.87274	0.686531	0.34023	0.617997	0.44022						IPR006094 IPR007173 IPR016166	FAD_linked_oxidase,_N-terminal D-arabinono-1,4-lactone_oxidase FAD-binding,_type_2	KOG4730	D-arabinono-1,_4-lactone_oxidase	Defense_mechanisms	CELLULAR_PROCESSES_AND_SIGNALING	1.1.3.8	L-gulonolactone_oxidase	Ascorbate_and_aldarate_metabolism	Carbohydrate_Metabolism	METABOLIC	9710 23919 2351 9320 2290 23368	oxidoreductase_activity FAD_binding D-arabinono-1,4-lactone_oxidase_activity membrane catalytic_activity L-gulonolactone_oxidase_activity	molecular_function cellular_component	GO:0016491 GO:0050660 GO:0003885 GO:0016020 GO:0003824 GO:0050105
15958	7.715	7.5737	7.86168	7.04392	7.20087	7.60443	-0.166286	0.105456	-0.458342	-0.492312	-0.150233	0.803116	0.874611	0.493799	0.411096	0.822087						IPR000719 IPR000571 IPR011009	Protein_kinase,_core Zinc_finger,_CCCH-type Protein_kinase-like	KOG3741	Poly(A)_ribonuclease_subunit	RNA_processing_and_modification	INFORMATION_STORAGE_AND_PROCESSING	3.1.13.4	Poly(A)-specific_ribonuclease				2175 5939 3043 3736 4602 2925	nucleic_acid_binding zinc_ion_binding protein_kinase_activity ATP_binding protein_amino_acid_phosphorylation poly(A)-specific_ribonuclease_activity	molecular_function biological_process	GO:0003676 GO:0008270 GO:0004672 GO:0005524 GO:0006468 GO:0004535
15966	9.73793	9.64906	9.66537	9.76404	9.54238	9.89234	-0.100736	-0.0882009	0.0622608	-0.205565	0.138324	0.796661	0.821888	0.873644	0.557443	0.723641						IPR013155 IPR015413 IPR004493 IPR001412 IPR009080 IPR009008	Valyl/Leucyl/Isoleucyl-tRNA_synthetase,_class_I,_anticodon-binding Aminoacyl-tRNA_synthetase,_class_I_(M) Leucyl-tRNA_synthetase,_class_Ia,_archaeal/eukaryotic_cytosolic Aminoacyl-tRNA_synthetase,_class_I,_conserved_site Aminoacyl-tRNA_synthetase,_class_1a,_anticodon-binding Valyl/Leucyl/Isoleucyl-tRNA_synthetase,_class_Ia,_editing	KOG0437	Leucyl-tRNA_synthetase	Translation,_ribosomal_structure_and_biogenesis	INFORMATION_STORAGE_AND_PROCESSING	6.1.1.4	Leucine--tRNA_ligase	Valine,_leucine_and_isoleucine_biosynthesis Aminoacyl-tRNA_biosynthesis	Amino_Acid_Metabolism TRANSLATION	METABOLIC REGULATORY	162 3172 3736 3930 4556 4561 3183 4572	nucleotide_binding aminoacyl-tRNA_ligase_activity ATP_binding cytoplasm translation tRNA_aminoacylation_for_protein_translation leucine-tRNA_ligase_activity leucyl-tRNA_aminoacylation	molecular_function cellular_component biological_process	GO:0000166 GO:0004812 GO:0005524 GO:0005737 GO:0006412 GO:0006418 GO:0004823 GO:0006429
15978	7.19128	7.37717	7.33261	8.3401	7.90112	7.31381	-0.291544	-0.248669	0.596668	0.239605	-0.290218	0.744927	0.781784	0.505429	0.765085	0.746308	GH5_22					IPR001547 IPR017853	Glycoside_hydrolase,_family_5 Glycoside_hydrolase,_catalytic_core										2933 4143	hydrolase_activity,_hydrolyzing_O-glycosyl_compounds carbohydrate_metabolic_process	molecular_function biological_process	GO:0004553 GO:0005975
15995	3.28035	1.87288	2.0805	0	3.93569	2.98263	-2.46858	-3.41771	-7.43606	0.184142	-0.170205	0.392304	0.243684	0.0204918	0.942846	0.952744						IPR006153	Sodium/hydrogen_exchanger	KOG1650	Predicted_K+/H+-antiporter	Inorganic_ion_transport_and_metabolism	METABOLISM						4993 8649 9321	regulation_of_pH solute:hydrogen_antiporter_activity integral_to_membrane	biological_process molecular_function cellular_component	GO:0006885 GO:0015299 GO:0016021
16000	5.47042	5.40203	5.722	3.16249	1.52263	5.3874	-0.13966	0.169365	-0.224607	-2.57803	-0.170278	0.941049	0.928615	0.905499	0.133007	0.928235						IPR006677	tRNA_intron_endonuclease,_catalytic_domain-like	KOG4133	tRNA_splicing_endonuclease	Translation,_ribosomal_structure_and_biogenesis	INFORMATION_STORAGE_AND_PROCESSING	3.1.27.9	tRNA-intron_endonuclease				210 211 4535	tRNA-intron_endonuclease_activity tRNA-intron_endonuclease_complex tRNA_splicing	molecular_function cellular_component biological_process	GO:0000213 GO:0000214 GO:0006388
16002	8.35359	8.21232	8.09736	7.78254	8.64772	8.51897	-0.162171	-0.272021	-0.304343	0.372223	0.144793	0.793874	0.662086	0.624785	0.502784	0.81563
16014	6.49108	6.5674	6.96386	2.97841	4.12003	6.33113	0.0214975	0.335147	-1.6948	-1.02273	-0.280546	0.988737	0.825918	0.268942	0.454187	0.854001						IPR011545 IPR001650 IPR014001 IPR014021 IPR014014 IPR000629	DNA/RNA_helicase,_DEAD/DEAH_box_type,_N-terminal DNA/RNA_helicase,_C-terminal DEAD-like_helicase,_N-terminal Helicase,_superfamily_1_and_2,_ATP-binding RNA_helicase,_DEAD-box_type,_Q_motif RNA_helicase,_ATP-dependent,_DEAD-box,_conserved_site	KOG0345	ATP-dependent_RNA_helicase	RNA_processing_and_modification	INFORMATION_STORAGE_AND_PROCESSING	3.6.1.-	In_phosphorous-containing_anhydrides	Starch_and_sucrose_metabolism Folate_biosynthesis	Metabolism_of_Complex_Carbohydrates Metabolism_of_Cofactors_and_Vitamins	METABOLIC	2175 3736 5716 2792 611 3147 6073 6379 6416 6447 9684 11455 11456 18631	nucleic_acid_binding ATP_binding ATP-dependent_helicase_activity helicase_activity diacylglycerol_pyrophosphate_phosphatase_activity thiamin-pyrophosphatase_activity 8-oxo-7,8-dihydroguanine_triphosphatase_activity UDP-2,3-diacylglucosamine_hydrolase_activity bis(5'-nucleosyl)-tetraphosphatase_activity dATP_pyrophosphohydrolase_activity pyrophosphatase_activity dihydroneopterin_monophosphate_phos…	molecular_function	GO:0003676 GO:0005524 GO:0008026 GO:0004386 GO:0000810 GO:0004787 GO:0008413 GO:0008758 GO:0008796 GO:0008828 GO:0016462 GO:0019176 GO:0019177 GO:0043141
16037	6.9919	7.19297	7.25157	7.68891	8.57864	6.78282	0.0271009	0.12308	0.67256	1.42873	-0.0741562	0.971512	0.87151	0.37562	0.035124	0.922329
16038	8.43702	8.14691	8.20834	9.40999	9.18838	8.51998	-0.247758	-0.225173	1.00749	0.796788	0.0750257	0.621466	0.65475	0.0443588	0.075671	0.881225								KOG1216	von_Willebrand_factor_and_related_coagulation_proteins	Extracellular_structures Defense_mechanisms	CELLULAR_PROCESSES_AND_SIGNALING	6.3.2.-	Acid--D-amino-acid_ligases_(peptide_synthases)	Tryptophan_metabolism Ubiquinone_biosynthesis	Amino_Acid_Metabolism Metabolism_of_Cofactors_and_Vitamins	METABOLIC	6387 10509 19237 19238	UDP-N-acetylmuramoylalanyl-D-glutamyl-2,6-diaminopimelate-D-alanyl-D-alanine_ligase_activity ribosomal_S6-glutamic_acid_ligase_activity coenzyme_F420-0_gamma-glutamyl_ligase_activity coenzyme_F420-2_alpha-glutamyl_ligase_activity	molecular_function	GO:0008766 GO:0018169 GO:0043773 GO:0043774
16053	7.10398	7.80998	7.87331	7.142	7.00242	7.1046	0.638688	0.702824	0.0199007	0.271505	0.28139	0.456224	0.412978	0.98154	0.723916	0.743154						IPR001952	Alkaline_phosphatase										5830	metabolic_process	biological_process	GO:0008152
16058	4.73554	2.49751	2.64416	2.99636	2.12469	0.541274	-1.81143	-2.32249	0.169602	-0.0273321	-5.76556	0.476797	0.36653	0.946684	0.99039	0.0445369						IPR013233	PIG-X/PBN1
16087	6.6554	6.43889	6.81165	3.56852	6.79382	6.99213	-0.252254	0.0961251	-0.574092	0.0789363	0.317699	0.82956	0.934699	0.625286	0.940022	0.786285
16092	5.40741	4.54811	5.33538	6.27513	3.76063	5.54957	-0.729301	-0.0697727	0.89362	-0.322199	0.325518	0.604554	0.960519	0.52451	0.798382	0.816848						IPR000361 IPR016092	HesB/YadR/YfhF-like HesB/YadR/YfhF	KOG1119	Mitochondrial_Fe-S_cluster_biosynthesis_protein_ISA2_(contains_a_HesB-like_domain)	Energy_production_and_conversion Intracellular_trafficking,_secretion,_and_vesicular_transport	METABOLISM CELLULAR_PROCESSES_AND_SIGNALING						3530 9506 24783	structural_molecule_activity iron-sulfur_cluster_assembly iron-sulfur_cluster_binding	molecular_function biological_process	GO:0005198 GO:0016226 GO:0051536
16105	7.00783	6.45549	6.35114	6.35281	4.61049	6.93385	-0.561454	-0.646344	-0.115198	-0.441061	-0.0537325	0.667248	0.621381	0.929746	0.706031	0.967181						IPR011501 IPR000560	Nucleolar_complex-associated Histidine_acid_phosphatase	KOG2153	Protein_involved_in_the_nuclear_export_of_pre-ribosomes	Translation,_ribosomal_structure_and_biogenesis Intracellular_trafficking,_secretion,_and_vesicular_transport	INFORMATION_STORAGE_AND_PROCESSING CELLULAR_PROCESSES_AND_SIGNALING						2441	acid_phosphatase_activity	molecular_function	GO:0003993
16108	11.4671	11.0789	10.6389	10.9997	12.0051	10.7878	-0.250361	-0.836564	-0.573101	0.544731	-0.764944	0.691011	0.184373	0.363063	0.333587	0.224737				S08A; Subtilase family		IPR000209 IPR010259 IPR009020	Peptidase_S8_and_S53,_subtilisin,_kexin,_sedolisin Proteinase_inhibitor_I9,_subtilisin_propeptide Proteinase_inhibitor,_propeptide	KOG1153	Subtilisin-related_protease/Vacuolar_protease_B	Posttranslational_modification,_protein_turnover,_chaperones	CELLULAR_PROCESSES_AND_SIGNALING	3.4.21.-	Serine_endopeptidases				2700 4639 18306 18579 5812 5915 6602 10004	subtilase_activity proteolysis identical_protein_binding negative_regulation_of_catalytic_activity pancreatic_elastase_activity plasminogen_activator_activity serine-type_signal_peptidase_activity proprotein_convertase_activity	molecular_function biological_process	GO:0004289 GO:0006508 GO:0042802 GO:0043086 GO:0008132 GO:0008243 GO:0008991 GO:0016808
16123	6.96347	6.95928	7.01664	0	4.05453	7.13723	-0.00663989	0.0523141	-9.28214	-1.03101	0.170627	0.996008	0.968589	2.14915e-06	0.386627	0.897731								KOG4438	Centromere-associated_protein_NUF2	Cell_cycle_control,_cell_division,_chromosome_partitioning	METABOLISM
16124	9.127	8.86143	8.85355	8.3921	8.75925	9.23619	-0.225072	-0.253462	-0.510447	-0.181508	0.102999	0.721788	0.688872	0.420229	0.74843	0.870594						IPR007087	Zinc_finger,_C2H2-type	KOG1721	FOG:_Zn-finger	General_function_prediction_only	POORLY_CHARACTERIZED						2175 3827 5939	nucleic_acid_binding intracellular zinc_ion_binding	molecular_function cellular_component	GO:0003676 GO:0005622 GO:0008270
16156	7.87522	7.8713	7.64852	8.09321	7.1679	5.72981	-0.0724142	-0.301713	0.142585	-0.459382	-1.33265	0.936117	0.73892	0.874701	0.570465	0.141957								KOG3043	Predicted_hydrolase_related_to_dienelactone_hydrolase	General_function_prediction_only	POORLY_CHARACTERIZED
16159	8.8791	8.38533	8.00524	9.13444	7.49257	7.87973	-0.506766	-0.872572	0.328854	-1.0939	-0.916417	0.472912	0.217745	0.641344	0.084063	0.195139						IPR001353 IPR016050	20S_proteasome,_A_and_B_subunits Proteasome,_beta-type_subunit,_conserved_site	KOG0177	20S_proteasome,_regulatory_subunit_beta_type_PSMB2/PRE1	Posttranslational_modification,_protein_turnover,_chaperones	CELLULAR_PROCESSES_AND_SIGNALING	3.4.25.1	Proteasome_endopeptidase_complex				2706 4024 4642 2707	threonine_endopeptidase_activity proteasome_core_complex ubiquitin-dependent_protein_catabolic_process proteasome_endopeptidase_activity	molecular_function cellular_component biological_process	GO:0004298 GO:0005839 GO:0006511 GO:0004299
16162	6.33146	6.71138	6.83021	7.00859	6.86547	6.47236	0.314962	0.445879	0.638961	0.811264	0.139875	0.711955	0.602218	0.454522	0.288283	0.870115								KOG2510	SWI-SNF_chromatin-remodeling_complex_protein	Chromatin_structure_and_dynamics	INFORMATION_STORAGE_AND_PROCESSING
16169	7.76014	8.23025	8.36808	9.93235	9.36136	8.61785	-0.304788	0.00883711	1.31484	0.762763	-0.0137228	0.721613	0.991763	0.124022	0.318699	0.987204						IPR000796 IPR004839 IPR004838 IPR015424	Aspartate/other_aminotransferase Aminotransferase,_class_I_and_II Aminotransferases,_class-I,_pyridoxal-phosphate-binding_site Pyridoxal_phosphate-dependent_transferase,_major_region	KOG1412	Aspartate_aminotransferase/Glutamic_oxaloacetic_transaminase_AAT2/GOT1	Amino_acid_transport_and_metabolism	METABOLISM	2.6.1.1	Aspartate_aminotransferase	Alanine_and_aspartate_metabolism Phenylalanine_metabolism Arginine_and_proline_metabolism Cysteine_metabolism Tyrosine_metabolism Alkaloid_biosynthesis_I Carbon_fixation Phenylalanine,_tyrosine_and_tryptophan_biosynthesis Glutamate_metabolism	Amino_Acid_Metabolism Biosynthesis_of_Secondary_Metabolites Energy_Metabolism	METABOLIC	4650 6140 2290 6667 13063 9967 2511	amino_acid_metabolic_process transaminase_activity catalytic_activity biosynthetic_process pyridoxal_phosphate_binding transferase_activity,_transferring_nitrogenous_groups aspartate_transaminase_activity	biological_process molecular_function	GO:0006520 GO:0008483 GO:0003824 GO:0009058 GO:0030170 GO:0016769 GO:0004069
16172	6.15791	6.26106	6.20887	6.39829	5.50858	5.63222	0.144677	0.0455481	0.461117	-0.662848	-0.580879	0.868613	0.958677	0.59875	0.401376	0.509854						IPR000352	Class_I_peptide_chain_release_factor	KOG2726	Mitochondrial_polypeptide_chain_release_factor	Translation,_ribosomal_structure_and_biogenesis	INFORMATION_STORAGE_AND_PROCESSING						2230 4559	translation_release_factor_activity translational_termination	molecular_function biological_process	GO:0003747 GO:0006415
16208	7.84773	7.45172	7.59153	7.72726	5.29002	7.59417	-0.418286	-0.271023	-0.101368	-0.492594	-0.24957	0.7046	0.806149	0.926838	0.618048	0.821126						IPR000467	D111/G-patch	KOG4315	G-patch_nucleic_acid_binding_protein	General_function_prediction_only	POORLY_CHARACTERIZED						2175 3827	nucleic_acid_binding intracellular	molecular_function cellular_component	GO:0003676 GO:0005622
16217	7.26785	7.48673	6.74643	7.12188	7.17418	6.95834	0.131682	-0.782927	-0.448648	-0.0945214	-0.534256	0.893102	0.426103	0.647879	0.914248	0.586402						IPR006088	Sterol_desaturase	KOG0872	Sterol_C5_desaturase	Lipid_transport_and_metabolism	METABOLISM						2290 5830 23309	catalytic_activity metabolic_process lathosterol_oxidase_activity	molecular_function biological_process	GO:0003824 GO:0008152 GO:0050046
16229	6.69498	6.51603	7.09452	6.46372	6.2293	5.62581	-0.207041	0.371398	-0.150833	-0.319969	-1.11458	0.792504	0.637416	0.848586	0.650921	0.161038						IPR009771	Protein_of_unknown_function_DUF1339	KOG2006	WD40_repeat_protein	General_function_prediction_only	POORLY_CHARACTERIZED
16231	12.2393	12.2413	12.0017	12.6515	12.7435	12.0493	0.018292	-0.234817	0.409425	0.545843	-0.193305	0.958356	0.502943	0.242584	0.0815338	0.581226
16235	8.59218	8.90953	9.24329	9.54857	8.10963	9.61945	0.280995	0.604858	0.931237	-0.169664	0.989807	0.657813	0.340738	0.142177	0.765428	0.118625								KOG2992	Nucleolar_GTPase/ATPase_p130	Nuclear_structure	CELLULAR_PROCESSES_AND_SIGNALING
16270	7.18496	6.87253	6.86507	5.30625	5.66988	6.90319	-0.343218	-0.360763	-0.662612	-0.840692	-0.151293	0.762607	0.751313	0.560774	0.409399	0.894138								KOG4198	RNA-binding_Ran_Zn-finger_protein_and_related_proteins	General_function_prediction_only	POORLY_CHARACTERIZED
16272	7.74087	7.84876	8.1893	8.24704	8.74737	7.02889	0.0454647	0.421276	0.511286	1.12341	-0.385268	0.950902	0.568718	0.488919	0.0888581	0.602768						IPR001128 IPR002403	Cytochrome_P450 Cytochrome_P450,_E-class,_group_IV	KOG0157	Cytochrome_P450_CYP4/CYP19/CYP26_subfamilies	Lipid_transport_and_metabolism Secondary_metabolites_biosynthesis,_transport_and_catabolism	METABOLISM	1.14.-.-	Acting_on_paired_donors,_with_incorporation_or_reduction_of	gamma-Hexachlorocyclohexane_degradation Ascorbate_and_aldarate_metabolism Flavonoids,_stilbene_and_lignin_biosynthesis Fluorene_degradation	Biodegradation_of_Xenobiotics Carbohydrate_Metabolism Biosynthesis_of_Secondary_Metabolites	METABOLIC	2888 3721 4283 12251 10891 10892 10893 10894 10895 10896 10897 10898 10899 10900 10901 10902 10903 10904 10905 10906 19287	monooxygenase_activity iron_ion_binding electron_transport heme_binding fluorene_oxygenase_activity mono-butyltin_dioxygenase_activity limonene_8-monooxygenase_activity tri-n-butyltin_dioxygenase_activity di-n-butyltin_dioxygenase_activity methylsilanetriol_hydroxylase_activity methyl_tertiary_butyl_ether_3-monooxygenase_activity 4-nitrocatechol_4-monooxygenase_activity 4-chlorophenoxyacetate_mon…	molecular_function biological_process	GO:0004497 GO:0005506 GO:0006118 GO:0020037 GO:0018585 GO:0018586 GO:0018587 GO:0018588 GO:0018589 GO:0018590 GO:0018591 GO:0018592 GO:0018593 GO:0018594 GO:0018595 GO:0018596 GO:0018597 GO:0018598 GO:0018599 GO:0018600 GO:0043823
16289	9.01485	8.81984	8.89548	8.78741	8.2529	8.0714	-0.462389	-0.453482	-0.571725	-1.06669	-0.87387	0.580383	0.587987	0.494609	0.154458	0.296559						IPR001128 IPR002403	Cytochrome_P450 Cytochrome_P450,_E-class,_group_IV	KOG0684	Cytochrome_P450	Secondary_metabolites_biosynthesis,_transport_and_catabolism	METABOLISM						2888 3721 4283 12251 6060	monooxygenase_activity iron_ion_binding electron_transport heme_binding sterol_14-demethylase_activity	molecular_function biological_process	GO:0004497 GO:0005506 GO:0006118 GO:0020037 GO:0008398
16291	4.82013	5.15305	5.16171	6.16886	5.43425	5.9304	0.38176	0.3975	1.36557	0.812765	1.1284	0.69764	0.688027	0.163991	0.356765	0.250168						IPR001128 IPR001412	Cytochrome_P450 Aminoacyl-tRNA_synthetase,_class_I,_conserved_site	KOG0684	Cytochrome_P450	Secondary_metabolites_biosynthesis,_transport_and_catabolism	METABOLISM	1.14.-.-	Acting_on_paired_donors,_with_incorporation_or_reduction_of	gamma-Hexachlorocyclohexane_degradation Ascorbate_and_aldarate_metabolism Flavonoids,_stilbene_and_lignin_biosynthesis Fluorene_degradation	Biodegradation_of_Xenobiotics Carbohydrate_Metabolism Biosynthesis_of_Secondary_Metabolites	METABOLIC	2888 3721 4283 12251 162 3172 3736 3930 4556 4561 10891 10892 10893 10894 10895 10896 10897 10898 10899 10900 10901 10902 10903 10904 10905 10906 19287	monooxygenase_activity iron_ion_binding electron_transport heme_binding nucleotide_binding aminoacyl-tRNA_ligase_activity ATP_binding cytoplasm translation tRNA_aminoacylation_for_protein_translation fluorene_oxygenase_activity mono-butyltin_dioxygenase_activity limonene_8-monooxygenase_activity tri-n-butyltin_dioxygenase_activity di-n-butyltin_dioxygenase_activity methylsilanetriol_hydroxylase_a…	molecular_function biological_process cellular_component	GO:0004497 GO:0005506 GO:0006118 GO:0020037 GO:0000166 GO:0004812 GO:0005524 GO:0005737 GO:0006412 GO:0006418 GO:0018585 GO:0018586 GO:0018587 GO:0018588 GO:0018589 GO:0018590 GO:0018591 GO:0018592 GO:0018593 GO:0018594 GO:0018595 GO:0018596 GO:0018597 GO:0018598 GO:0018599 GO:0018600 GO:0043823
16302	8.55725	8.23509	8.17231	8.06948	9.20065	8.59546	-0.325572	-0.390637	-0.433975	0.773224	0.0806671	0.555318	0.480582	0.43316	0.11711	0.883851
16309	5.24633	5.31312	5.40635	3.39542	4.08816	2.23747	-0.387329	-0.312789	0.0890265	0.00897511	-2.28607	0.849073	0.878043	0.965127	0.996069	0.265744						IPR008949	Terpenoid_synthase	KOG4411	Phytoene/squalene_synthetase	Lipid_transport_and_metabolism	METABOLISM
16310	5.10505	4.55338	4.54509	2.38778	3.56869	5.58182	-0.978191	-0.673731	-1.80573	-0.411798	0.219188	0.592702	0.713102	0.327649	0.801287	0.904434						IPR012310 IPR016059 IPR016027	ATP_dependent_DNA_ligase,_central ATP-dependent_DNA_ligase,_conserved_site Nucleic_acid-binding,_OB-fold-like										2365 3736 4421 4440 4468	DNA_ligase_(ATP)_activity ATP_binding DNA_replication DNA_repair DNA_recombination	molecular_function biological_process	GO:0003910 GO:0005524 GO:0006260 GO:0006281 GO:0006310
16321	2.88659	0.728062	0.748506	0	0	0	-5.80185	-5.54479	-7.52841	-7.52254	-7.72759	0.136441	0.159157	0.0615781	0.034794	0.0550123						IPR013216	Methyltransferase_type_11	KOG2361	Predicted_methyltransferase	General_function_prediction_only	POORLY_CHARACTERIZED						5830 5846	metabolic_process methyltransferase_activity	biological_process molecular_function	GO:0008152 GO:0008168
16338	5.34048	6.08367	6.17696	6.83814	3.42782	6.42728	0.738022	0.863189	1.72452	-0.540275	1.24517	0.565053	0.501854	0.178609	0.640667	0.33171
16346	2.48958	1.83668	2.8288	0	1.43242	5.00262	-1.46249	-0.536482	-5.56278	-0.584939	1.73467	0.614498	0.853315	0.0832094	0.821512	0.546169						IPR011701 IPR007114 IPR016196	Major_facilitator_superfamily_MFS-1 Major_facilitator_superfamily MFS_general_substrate_transporter	KOG0254	Predicted_transporter_(major_facilitator_superfamily)	General_function_prediction_only	POORLY_CHARACTERIZED						3546 4927 9321	transporter_activity transport integral_to_membrane	molecular_function biological_process cellular_component	GO:0005215 GO:0006810 GO:0016021
16358	6.56862	6.46682	5.90118	6.79286	5.64014	6.07831	-0.134711	-0.713964	0.183592	0.177027	-0.400522	0.903008	0.520559	0.868237	0.858062	0.717739						IPR002123	Phospholipid/glycerol_acyltransferase										5830 6075	metabolic_process acyltransferase_activity	biological_process molecular_function	GO:0008152 GO:0008415
16370	6.39955	7.32634	6.96569	7.58466	7.67112	6.8024	0.45251	0.00341408	0.606183	1.09517	-0.177476	0.631805	0.997125	0.521405	0.194985	0.851332						IPR011701 IPR007114 IPR016196	Major_facilitator_superfamily_MFS-1 Major_facilitator_superfamily MFS_general_substrate_transporter										3546 4927 9321	transporter_activity transport integral_to_membrane	molecular_function biological_process cellular_component	GO:0005215 GO:0006810 GO:0016021
16372	8.04841	7.58872	7.51996	6.59387	6.85564	7.19986	-0.530957	-0.585496	-1.09062	-0.607291	-0.814939	0.569733	0.531499	0.244395	0.467891	0.38369								KOG4701	Chitinase	Cell_wall/membrane/envelope_biogenesis	CELLULAR_PROCESSES_AND_SIGNALING
16373	5.61082	4.59927	5.8189	1.19409	7.63508	6.81791	-2.06538	-0.417797	-5.39601	1.16493	0.214875	0.0835817	0.725153	8.57847e-05	0.271222	0.856097						IPR000326	Phosphatidic_acid_phosphatase_type_2/haloperoxidase	KOG3030	Lipid_phosphate_phosphatase_and_related_enzymes_of_the_PAP2_family	Lipid_transport_and_metabolism	METABOLISM	3.1.3.4	Phosphatidate_phosphatase	Phospholipid_degradation Glycerolipid_metabolism	Metabolism_of_Complex_Lipids	METABOLIC	2290 9320 5869	catalytic_activity membrane phosphatidate_phosphatase_activity	molecular_function cellular_component	GO:0003824 GO:0016020 GO:0008195
16391	5.02696	6.14403	6.00146	2.60691	3.55794	5.21224	0.819268	0.617845	-1.25818	-0.682675	-0.146574	0.634033	0.720024	0.468869	0.659091	0.932315	GH18-CBM5	GH18-CBM5				IPR015821 IPR001223 IPR003610 IPR011583 IPR001579 IPR017853	Glycoside_hydrolase,_family_18,__N-terminal Glycoside_hydrolase,_family_18,_catalytic_domain Carbohydrate-binding_family_V/XII Chitinase_II Glycoside_hydrolase,_chitinase_active_site Glycoside_hydrolase,_catalytic_core	KOG2806	Chitinase	Carbohydrate_transport_and_metabolism	METABOLISM	3.2.1.14	Chitinase	Aminosugars_metabolism	Metabolism_of_Complex_Carbohydrates	METABOLIC	2933 4143 3782 13135 2946 4200 6462	hydrolase_activity,_hydrolyzing_O-glycosyl_compounds carbohydrate_metabolic_process extracellular_region carbohydrate_binding chitinase_activity chitin_catabolic_process endochitinase_activity	molecular_function biological_process cellular_component	GO:0004553 GO:0005975 GO:0005576 GO:0030246 GO:0004568 GO:0006032 GO:0008843
16393	5.10134	5.58196	5.72459	6.03167	3.45434	6.49803	0.19592	0.393216	0.725876	-0.587677	1.13111	0.887926	0.777745	0.601797	0.638614	0.415432								KOG4210	Nuclear_localization_sequence_binding_protein	Transcription	INFORMATION_STORAGE_AND_PROCESSING
16400	7.12624	7.46439	7.34239	7.65065	8.21633	7.63507	0.108359	-0.00762206	0.470376	1.05194	0.310015	0.887559	0.992089	0.539783	0.124851	0.686078						IPR013094	Alpha/beta_hydrolase_fold-3	KOG1515	Arylacetamide_deacetylase	Defense_mechanisms	CELLULAR_PROCESSES_AND_SIGNALING						5830 9985	metabolic_process hydrolase_activity	biological_process molecular_function	GO:0008152 GO:0016787
16414	3.41985	4.20007	4.25006	2.91082	1.86223	5.49997	-0.35443	-0.300836	0.285616	-0.52608	1.06208	0.884444	0.902052	0.906788	0.809887	0.662709						IPR000357 IPR002048 IPR016024	HEAT Calcium-binding_EF-hand Armadillo-type_fold	KOG2025	Chromosome_condensation_complex_Condensin,_subunit_G	Chromatin_structure_and_dynamics Cell_cycle_control,_cell_division,_chromosome_partitioning	INFORMATION_STORAGE_AND_PROCESSING METABOLISM						3724 3708	calcium_ion_binding binding	molecular_function	GO:0005509 GO:0005488
16426	8.48915	9.27225	8.84497	12.1982	10.9858	10.1065	0.817118	0.918204	3.57915	3.72538	1.25863	0.559554	0.512085	0.0105795	0.00293401	0.368771						IPR001411 IPR011701 IPR007114 IPR016196	Tetracycline_resistance_protein,_TetB Major_facilitator_superfamily_MFS-1 Major_facilitator_superfamily MFS_general_substrate_transporter	KOG0254	Predicted_transporter_(major_facilitator_superfamily)	General_function_prediction_only	POORLY_CHARACTERIZED						8851 9211 9321 21106 3546 4927	tetracycline:hydrogen_antiporter_activity tetracycline_transport integral_to_membrane response_to_antibiotic transporter_activity transport	molecular_function biological_process cellular_component	GO:0015520 GO:0015904 GO:0016021 GO:0046677 GO:0005215 GO:0006810
16429	9.51588	9.3163	9.22986	9.77315	9.34883	9.51647	-0.304521	-0.404575	0.0784828	-0.305535	-0.147977	0.598486	0.484803	0.892096	0.5551	0.79813	GT20					IPR001830 IPR003337 IPR006379	Glycosyl_transferase,_family_20 Trehalose-phosphatase HAD-superfamily_hydrolase,_subfamily_IIB	KOG1050	Trehalose-6-phosphate_synthase_component_TPS1_and_related_subunits	Carbohydrate_transport_and_metabolism	METABOLISM						2290 4160 5830	catalytic_activity trehalose_biosynthetic_process metabolic_process	molecular_function biological_process	GO:0003824 GO:0005992 GO:0008152
16437	8.7304	8.49572	8.33248	8.41808	8.01921	7.87682	-0.252308	-0.421128	-0.319998	-0.674915	-0.854706	0.633193	0.427294	0.546036	0.155043	0.107361						IPR000644 IPR000223	Cystathionine_beta-synthase,_core Peptidase_S26A,_signal_peptidase_I	KOG1764	5'-AMP-activated_protein_kinase,_gamma_subunit	Energy_production_and_conversion	METABOLISM	2.7.1.-	Phosphotransferases_with_an_alcohol_group_as_acceptor	Sphingoglycolipid_metabolism Benzoate_degradation_via_CoA_ligation Starch_and_sucrose_metabolism Inositol_phosphate_metabolism Nicotinate_and_nicotinamide_metabolism	Metabolism_of_Complex_Lipids Biodegradation_of_Xenobiotics Metabolism_of_Complex_Carbohydrates Metabolism_of_Cofactors_and_Vitamins	METABOLIC	4639 5908 9320 6102 6245 6438 9578 9751 11022 12155 15776 17186 18069 18070 19207 19235 19262 19305 24976 24979 24980	proteolysis serine-type_peptidase_activity membrane phosphofructokinase_activity phosphorylase_kinase_regulator_activity cobinamide_kinase_activity phosphatidylinositol_phosphate_kinase_activity cyclin-dependent_protein_kinase_regulator_activity phenol_kinase_activity cyclin-dependent_protein_kinase_activating_kinase_regulator_activity inositol_tetrakisphosphate_2-kinase_activity phosphoinositide…	biological_process molecular_function cellular_component	GO:0006508 GO:0008236 GO:0016020 GO:0008443 GO:0008607 GO:0008819 GO:0016307 GO:0016538 GO:0018720 GO:0019914 GO:0032942 GO:0035004 GO:0042556 GO:0042557 GO:0043743 GO:0043771 GO:0043798 GO:0043841 GO:0051731 GO:0051734 GO:0051735
16441	5.67266	4.98256	4.37917	0	3.61824	4.5336	-0.889022	-1.52074	-8.17146	-0.551461	-1.2566	0.591588	0.362136	0.000193041	0.710104	0.449801						IPR001841	Zinc_finger,_RING-type	KOG0800	FOG:_Predicted_E3_ubiquitin_ligase	Posttranslational_modification,_protein_turnover,_chaperones	CELLULAR_PROCESSES_AND_SIGNALING						3727 5939	protein_binding zinc_ion_binding	molecular_function	GO:0005515 GO:0008270
16443	4.78645	4.18501	3.41277	2.45746	1.26848	2.10735	-0.791527	-1.4242	-1.03628	-2.75358	-1.75312	0.750472	0.569389	0.678126	0.223009	0.483758						IPR002110	Ankyrin	KOG4177	Ankyrin	Cell_wall/membrane/envelope_biogenesis	CELLULAR_PROCESSES_AND_SIGNALING
16457	3.69153	4.55401	5.29225	5.64636	3.83386	5.24046	-0.364649	0.36948	0.860624	0.380296	0.270758	0.826264	0.82407	0.603895	0.798031	0.870486
16462	9.64626	10.123	10.0553	10.0732	11.0734	10.0245	0.307087	0.241371	0.261565	1.34192	0.251627	0.564054	0.650582	0.623478	0.00482861	0.636643								KOG4157	beta-1,6-N-acetylglucosaminyltransferase,_contains_WSC_domain	Carbohydrate_transport_and_metabolism Posttranslational_modification,_protein_turnover,_chaperones	METABOLISM CELLULAR_PROCESSES_AND_SIGNALING
16489	10.0516	9.8068	9.64105	10.5665	9.69206	8.97827	-0.476028	-0.64614	0.292904	-0.377784	-1.30561	0.444171	0.299477	0.637768	0.497397	0.0361356						IPR000988	Ribosomal_protein_L24e	KOG1722	60s_ribosomal_protein_L24	Translation,_ribosomal_structure_and_biogenesis	INFORMATION_STORAGE_AND_PROCESSING						2227 3827 4025 4556	structural_constituent_of_ribosome intracellular ribosome translation	molecular_function cellular_component biological_process	GO:0003735 GO:0005622 GO:0005840 GO:0006412
16494	8.53739	8.38943	8.35343	8.679	7.95844	8.24917	-0.269572	-0.325286	-0.0110373	0.104723	-0.406341	0.751161	0.702324	0.989647	0.890498	0.632931						IPR001841	Zinc_finger,_RING-type	KOG1216	von_Willebrand_factor_and_related_coagulation_proteins	Extracellular_structures Defense_mechanisms	CELLULAR_PROCESSES_AND_SIGNALING						3727 5939	protein_binding zinc_ion_binding	molecular_function	GO:0005515 GO:0008270
16507	3.13476	2.98008	4.96105	5.16221	1.8782	4.95751	-0.506391	0.827674	1.04545	-0.0677727	1.06756	0.819312	0.708413	0.636375	0.972767	0.629079						IPR004853	Protein_of_unknown_function_DUF250	KOG1441	Glucose-6-phosphate/phosphate_and_phosphoenolpyruvate/phosphate_antiporter	Carbohydrate_transport_and_metabolism Amino_acid_transport_and_metabolism	METABOLISM
16522	8.7087	8.87265	9.09867	8.46721	8.53073	8.79213	0.159061	0.361544	-0.226968	-0.0973546	0.0507982	0.772935	0.512483	0.681397	0.843828	0.926676						IPR001841	Zinc_finger,_RING-type	KOG0800	FOG:_Predicted_E3_ubiquitin_ligase	Posttranslational_modification,_protein_turnover,_chaperones	CELLULAR_PROCESSES_AND_SIGNALING	3.2.1.3	Glucan_1,4-alpha-glucosidase	Starch_and_sucrose_metabolism	Metabolism_of_Complex_Carbohydrates	METABOLIC	3727 5939 2745	protein_binding zinc_ion_binding glucan_1,4-alpha-glucosidase_activity	molecular_function	GO:0005515 GO:0008270 GO:0004339
16526	1.9605	1.44918	2.44005	2.54443	1.62586	5.03008	-1.08887	-0.0171724	1.25707	0.458856	2.4526	0.720618	0.995492	0.67736	0.865575	0.4158								KOG2146	Splicing_coactivator_SRm160/300,_subunit_SRm160_(contains_PWI_domain)	RNA_processing_and_modification General_function_prediction_only	INFORMATION_STORAGE_AND_PROCESSING POORLY_CHARACTERIZED
16535	8.43532	7.5316	7.33141	8.39625	7.457	7.9297	-0.997431	-1.18932	-0.12926	-0.33795	-0.570272	0.228036	0.151791	0.875836	0.647951	0.490786						IPR011701 IPR007114 IPR005829 IPR016196	Major_facilitator_superfamily_MFS-1 Major_facilitator_superfamily Sugar_transporter,_conserved_site MFS_general_substrate_transporter	KOG0254	Predicted_transporter_(major_facilitator_superfamily)	General_function_prediction_only	POORLY_CHARACTERIZED						3546 4927 9320 9321	transporter_activity transport membrane integral_to_membrane	molecular_function biological_process cellular_component	GO:0005215 GO:0006810 GO:0016020 GO:0016021
16547	4.15861	5.64805	6.04384	2.01244	5.54504	2.76982	1.48536	1.87577	-1.25916	1.40781	0.353619	0.366096	0.254164	0.455111	0.339596	0.830552						IPR004853	Protein_of_unknown_function_DUF250	KOG1441	Glucose-6-phosphate/phosphate_and_phosphoenolpyruvate/phosphate_antiporter	Carbohydrate_transport_and_metabolism Amino_acid_transport_and_metabolism	METABOLISM
16564	8.97559	8.40749	8.61111	6.97856	7.73933	8.88753	-0.566711	-0.373703	-1.35828	-1.01069	-0.0788539	0.454017	0.621845	0.0736908	0.136212	0.91703								KOG1216	von_Willebrand_factor_and_related_coagulation_proteins	Extracellular_structures Defense_mechanisms	CELLULAR_PROCESSES_AND_SIGNALING	3.2.1.18	Exo-alpha-sialidase	N-Glycan_degradation Sphingoglycolipid_metabolism	Metabolism_of_Complex_Carbohydrates Metabolism_of_Complex_Lipids	METABOLIC	2715	exo-alpha-sialidase_activity	molecular_function	GO:0004308
16577	8.11597	8.41442	8.36633	8.09925	8.89313	8.13754	0.294412	0.24595	0.143166	0.891158	0.101946	0.626325	0.684892	0.813276	0.0996072	0.866349												3.2.1.18	Exo-alpha-sialidase	N-Glycan_degradation Sphingoglycolipid_metabolism	Metabolism_of_Complex_Carbohydrates Metabolism_of_Complex_Lipids	METABOLIC	2715	exo-alpha-sialidase_activity	molecular_function	GO:0004308
16583	7.71813	7.08513	7.62321	8.12796	8.24859	7.99177	-0.684539	-0.146332	0.395381	0.502407	0.27634	0.219798	0.793465	0.477748	0.313069	0.619608						IPR000504	RNA_recognition_motif,_RNP-1	KOG0113	U1_small_nuclear_ribonucleoprotein_(RRM_superfamily)	RNA_processing_and_modification	INFORMATION_STORAGE_AND_PROCESSING						2175	nucleic_acid_binding	molecular_function	GO:0003676
16609	8.69983	8.75844	8.66387	8.33679	8.6475	8.32476	0.06615	-0.031401	-0.368665	-0.0175683	-0.352089	0.885108	0.945502	0.422864	0.965873	0.443427						IPR007188	Arp2/3_complex,_34kDa_subunit_p34-Arc	KOG2826	Actin-related_protein_Arp2/3_complex,_subunit_ARPC2	Cytoskeleton	CELLULAR_PROCESSES_AND_SIGNALING						4037 13683	cytoskeleton regulation_of_actin_filament_polymerization	cellular_component biological_process	GO:0005856 GO:0030833
16620	7.93795	8.61906	8.44756	8.09116	8.62826	8.28196	0.592462	0.415545	0.137482	0.591812	0.248769	0.281465	0.451333	0.803367	0.230071	0.651876						IPR001849 IPR002345	Pleckstrin-like Lipocalin	KOG0248	Cytoplasmic_protein_Max-1,_contains_PH,_MyTH4_and_FERM_domains	Cytoskeleton	CELLULAR_PROCESSES_AND_SIGNALING						3546 3708 4927	transporter_activity binding transport	molecular_function biological_process	GO:0005215 GO:0005488 GO:0006810
16628	5.99726	6.67373	6.40083	6.43705	4.48471	5.81095	0.172681	-0.100401	-0.0375928	-1.04173	-0.632122	0.883337	0.932203	0.974575	0.325353	0.592538						IPR001395	Aldo/keto_reductase	KOG1575	Voltage-gated_shaker-like_K+_channel,_subunit_beta/KCNAB	Energy_production_and_conversion	METABOLISM	1.-.-.-	Oxidoreductases				9710 19203 19290 19347 24588	oxidoreductase_activity F420H2_dehydrogenase_activity sulfur_oxygenase_reductase_activity malolactic_enzyme_activity regulation_of_oxidoreductase_activity	molecular_function biological_process	GO:0016491 GO:0043738 GO:0043826 GO:0043883 GO:0051341
16638	10.4077	10.6266	10.5417	10.0288	10.8644	10.2768	0.121703	0.0355686	-0.426657	0.40706	-0.226836	0.794971	0.939516	0.362991	0.331377	0.628429								KOG1721	FOG:_Zn-finger	General_function_prediction_only	POORLY_CHARACTERIZED
16639	9.64507	9.65566	9.61622	9.4102	9.50261	9.45109	0.000767214	-0.0391848	-0.164885	0.0435588	-0.127894	0.99891	0.944418	0.769253	0.930929	0.81993						IPR000232	Heat_shock_factor_(HSF)-type,_DNA-binding	KOG0627	Heat_shock_transcription_factor	Transcription	INFORMATION_STORAGE_AND_PROCESSING						2196 3838 4504 19030	transcription_factor_activity nucleus regulation_of_transcription,_DNA-dependent sequence-specific_DNA_binding	molecular_function cellular_component biological_process	GO:0003700 GO:0005634 GO:0006355 GO:0043565
16646	9.23973	9.23612	9.16536	9.50839	9.14874	9.03869	-0.00163091	-0.0854141	0.263304	-0.0557434	-0.265061	0.997679	0.879082	0.638792	0.911583	0.636749
16653	11.2717	10.848	10.5727	10.9956	11.3335	11.1329	-0.319529	-0.63117	-0.249782	0.0655016	-0.0824252	0.481398	0.164746	0.582255	0.871837	0.85591						IPR008972	Cupredoxin	KOG2806	Chitinase	Carbohydrate_transport_and_metabolism	METABOLISM
16683	9.54679	9.64336	9.19682	9.71506	10.081	9.74773	0.123328	-0.353137	0.180562	0.647111	0.269339	0.802966	0.476094	0.715177	0.143436	0.586012	AA5_1					IPR009880 IPR015202 IPR011043 IPR014756	Glyoxal_oxidase,_N-terminal Region_of_unknown_function_DUF1929 Galactose_oxidase/kelch,_beta-propeller Immunoglobulin_E-set
16712	3.93991	3.13173	4.42998	3.3487	1.94415	6.01514	-1.41747	-0.889369	0.377943	-1.07386	0.754384	0.558741	0.713982	0.875857	0.620711	0.755016
16736	8.61326	8.54686	8.34339	7.28648	8.12912	8.636	-0.0683195	-0.268995	-1.33507	-0.281853	0.0452043	0.905482	0.641121	0.0214002	0.584828	0.937437						IPR000357 IPR016024	HEAT Armadillo-type_fold	KOG1822	Uncharacterized_conserved_protein	Function_unknown	POORLY_CHARACTERIZED						3708	binding	molecular_function	GO:0005488
16742	6.71689	6.99596	6.83598	5.42551	4.64046	6.15124	0.148531	-0.00720133	-0.495967	-0.430767	-0.704525	0.91308	0.995784	0.716143	0.723924	0.605476						IPR000504 IPR000061 IPR006569 IPR008942	RNA_recognition_motif,_RNP-1 SWAP/Surp Regulation_of_nuclear_pre-mRNA_protein ENTH/VHS	KOG0151	Predicted_splicing_regulator,_contains_RRM,_SWAP_and_RPR_domains	General_function_prediction_only	POORLY_CHARACTERIZED						2216 4541 2175	RNA_binding RNA_processing nucleic_acid_binding	molecular_function biological_process	GO:0003723 GO:0006396 GO:0003676
16746	8.56145	8.40547	8.51114	8.27537	8.37338	8.61338	-0.147371	-0.0511933	-0.16475	-0.175696	0.0705591	0.771582	0.919884	0.746203	0.699529	0.889558						IPR006953 IPR016024	Uso1/p115_like_vesicle_tethering_protein,_head_region Armadillo-type_fold	KOG0946	ER-Golgi_vesicle-tethering_protein_p115	Intracellular_trafficking,_secretion,_and_vesicular_transport	CELLULAR_PROCESSES_AND_SIGNALING						140 3930 4994 22638 3708	Golgi_membrane cytoplasm intracellular_protein_transport vesicle_fusion_with_Golgi_apparatus binding	cellular_component biological_process molecular_function	GO:0000139 GO:0005737 GO:0006886 GO:0048280 GO:0005488
16757	9.07435	8.87314	9.11343	9.33554	9.80684	8.97478	-0.199701	0.00633297	0.22297	0.701199	-0.140217	0.647533	0.988456	0.610068	0.0726461	0.748553								KOG4388	Hormone-sensitive_lipase_HSL	Lipid_transport_and_metabolism	METABOLISM						16704	hormone-sensitive_lipase_activity	molecular_function	GO:0033878
16761	7.99666	7.93581	8.20739	7.58881	8.29508	7.83189	0.00269904	0.211153	-0.340882	0.300844	0.0138405	0.99634	0.720299	0.564116	0.568186	0.981267						IPR000649 IPR005251 IPR011559	Initiation_factor_2B_related Putative_translation_initiation_factor,_aIF-2BI/5-methylthioribose-1-phosphate_isomerase Initiation_factor_2B_alpha/beta/delta	KOG1468	Predicted_translation_initiation_factor_related_to_eIF-2B_alpha/beta/delta_subunits_(CIG2/IDI2)	Translation,_ribosomal_structure_and_biogenesis	INFORMATION_STORAGE_AND_PROCESSING						19375 19387	cellular_metabolic_process cellular_biosynthetic_process	biological_process	GO:0044237 GO:0044249
16780	10.0825	10.1401	10.2502	10.7587	10.8516	10.3027	0.00762845	0.115285	0.623984	0.753727	0.17454	0.984946	0.775802	0.122807	0.037158	0.666119						IPR011701 IPR007114 IPR016196	Major_facilitator_superfamily_MFS-1 Major_facilitator_superfamily MFS_general_substrate_transporter	KOG2533	Permease_of_the_major_facilitator_superfamily	Carbohydrate_transport_and_metabolism	METABOLISM						3546 4927 9321	transporter_activity transport integral_to_membrane	molecular_function biological_process cellular_component	GO:0005215 GO:0006810 GO:0016021
16783	7.49557	7.61891	7.35675	6.53494	5.79397	6.45046	-0.049346	-0.351604	-0.597921	-1.87418	-1.26903	0.954271	0.683675	0.488623	0.0158961	0.142448						IPR006139 IPR006140 IPR016040	D-isomer_specific_2-hydroxyacid_dehydrogenase,_catalytic_region D-isomer_specific_2-hydroxyacid_dehydrogenase,_NAD-binding NAD(P)-binding	KOG0069	Glyoxylate/hydroxypyruvate_reductase_(D-isomer-specific_2-hydroxy_acid_dehydrogenase_superfamily)	Energy_production_and_conversion	METABOLISM						5830 9823 24535 22441 2290 3708	metabolic_process oxidoreductase_activity,_acting_on_the_CH-OH_group_of_donors,_NAD_or_NADP_as_acceptor NAD_binding cofactor_binding catalytic_activity binding	biological_process molecular_function	GO:0008152 GO:0016616 GO:0051287 GO:0048037 GO:0003824 GO:0005488
16789	6.58497	8.26215	8.39839	7.02522	6.73682	8.30385	0.717071	0.85801	0.313261	-0.737399	0.780399	0.485181	0.40393	0.760725	0.423883	0.447655						IPR006022 IPR006021 IPR008191 IPR016685 IPR002999 IPR016071	Staphylococcus_nuclease_subtype Staphylococcal_nuclease_(SNase-like) Maternal_tudor_protein RNA-induced_silencing_complex,_nuclease_component_Tudor-SN Tudor Staphylococcal_nuclease_(SNase-like),_OB-fold	KOG2039	Transcriptional_coactivator_p100	Transcription	INFORMATION_STORAGE_AND_PROCESSING						2175 2909 3727 9525 9669	nucleic_acid_binding nuclease_activity protein_binding RNA_interference RNA-induced_silencing_complex	molecular_function biological_process cellular_component	GO:0003676 GO:0004518 GO:0005515 GO:0016246 GO:0016442
16799	8.66401	8.26981	8.54493	8.42877	8.9637	8.61745	-0.355722	-0.115451	-0.239943	0.375274	-0.039886	0.491684	0.823762	0.643513	0.417406	0.938581						IPR001985 IPR016067	S-adenosylmethionine_decarboxylase S-adenosylmethionine_decarboxylase,_core	KOG0788	S-adenosylmethionine_decarboxylase	Signal_transduction_mechanisms	CELLULAR_PROCESSES_AND_SIGNALING	4.1.1.50	Adenosylmethionine_decarboxylase	Arginine_and_proline_metabolism	Amino_Acid_Metabolism	METABOLIC	2458 4726 5963	adenosylmethionine_decarboxylase_activity spermine_biosynthetic_process spermidine_biosynthetic_process	molecular_function biological_process	GO:0004014 GO:0006597 GO:0008295
16809	7.25078	8.07955	8.12875	7.54977	6.4098	7.53989	0.691238	0.734353	0.152932	-0.141972	0.195867	0.442639	0.415256	0.865424	0.860475	0.828058						IPR001330 IPR008930	Prenyltransferase/squalene_oxidase Terpenoid_cylases/protein_prenyltransferase_alpha-alpha_toroid	KOG0365	Beta_subunit_of_farnesyltransferase	Posttranslational_modification,_protein_turnover,_chaperones	CELLULAR_PROCESSES_AND_SIGNALING						2290 3032 3034 5986 6072 6150 19230 19352 20865	catalytic_activity prenyltransferase_activity protein_geranylgeranyltransferase_activity protein_prenyltransferase_activity 4-hydroxybenzoate_octaprenyltransferase_activity protoheme_IX_farnesyltransferase_activity Sep-tRNA:Cys-tRNA_synthase_activity (S)-2,3-di-O-geranylgeranylglyceryl_phosphate_synthase_activity 1,4-dihydroxy-2-naphthoate_octaprenyltransferase_activity	molecular_function	GO:0003824 GO:0004659 GO:0004661 GO:0008318 GO:0008412 GO:0008495 GO:0043766 GO:0043888 GO:0046428
16827	7.39514	7.47146	7.51662	8.2194	7.81627	6.54128	0.0818095	0.120238	0.856242	0.459996	-0.495053	0.90372	0.859331	0.205465	0.44765	0.46635						IPR006845 IPR001841	Pex,_N-terminal Zinc_finger,_RING-type	KOG2879	Predicted_E3_ubiquitin_ligase	Posttranslational_modification,_protein_turnover,_chaperones	CELLULAR_PROCESSES_AND_SIGNALING						3727 5939 3967 5126	protein_binding zinc_ion_binding peroxisomal_membrane peroxisome_organization_and_biogenesis	molecular_function cellular_component biological_process	GO:0005515 GO:0008270 GO:0005778 GO:0007031
16831	6.83981	7.6704	7.5871	7.21213	6.81316	6.73628	0.3016	0.232026	-0.170651	-0.421658	-0.359945	0.740389	0.799152	0.851685	0.605723	0.693281						IPR007276	Nop14-like_protein	KOG2147	Nucleolar_protein_involved_in_40S_ribosome_biogenesis	Translation,_ribosomal_structure_and_biogenesis	INFORMATION_STORAGE_AND_PROCESSING	5.2.1.8	Peptidylprolyl_isomerase				2233 2975 12948 17567	peptidyl-prolyl_cis-trans_isomerase_activity cyclophilin FK506-sensitive_peptidyl-prolyl_cis-trans_isomerase cyclophilin-type_peptidyl-prolyl_cis-trans_isomerase_activity	molecular_function	GO:0003755 GO:0004600 GO:0030051 GO:0042027
16836	7.03087	7.3104	7.57056	7.51904	7.25339	6.64273	0.152174	0.358002	0.281704	0.716749	-0.351403	0.873507	0.708351	0.768481	0.402051	0.713789						IPR000719 IPR017442 IPR001245 IPR002290 IPR008271 IPR011009	Protein_kinase,_core Serine/threonine_protein_kinase-related Tyrosine_protein_kinase Serine/threonine_protein_kinase Serine/threonine_protein_kinase,_active_site Protein_kinase-like	KOG0666	Cyclin_C-dependent_kinase_CDK8	Transcription	INFORMATION_STORAGE_AND_PROCESSING	2.7.1.-	Phosphotransferases_with_an_alcohol_group_as_acceptor	Sphingoglycolipid_metabolism Benzoate_degradation_via_CoA_ligation Starch_and_sucrose_metabolism Inositol_phosphate_metabolism Nicotinate_and_nicotinamide_metabolism	Metabolism_of_Complex_Lipids Biodegradation_of_Xenobiotics Metabolism_of_Complex_Carbohydrates Metabolism_of_Cofactors_and_Vitamins	METABOLIC	3043 3736 4602 3079 3045 6102 6245 6438 9578 9751 11022 12155 15776 17186 18069 18070 19207 19235 19262 19305 24976 24979 24980	protein_kinase_activity ATP_binding protein_amino_acid_phosphorylation protein-tyrosine_kinase_activity protein_serine/threonine_kinase_activity phosphofructokinase_activity phosphorylase_kinase_regulator_activity cobinamide_kinase_activity phosphatidylinositol_phosphate_kinase_activity cyclin-dependent_protein_kinase_regulator_activity phenol_kinase_activity cyclin-dependent_protein_kinase_activ…	molecular_function biological_process	GO:0004672 GO:0005524 GO:0006468 GO:0004713 GO:0004674 GO:0008443 GO:0008607 GO:0008819 GO:0016307 GO:0016538 GO:0018720 GO:0019914 GO:0032942 GO:0035004 GO:0042556 GO:0042557 GO:0043743 GO:0043771 GO:0043798 GO:0043841 GO:0051731 GO:0051734 GO:0051735
16846	10.1295	9.91146	9.60908	10.4142	10.6317	9.86769	-0.196729	-0.536818	0.250884	0.571041	-0.285888	0.685162	0.269487	0.605255	0.188285	0.556053	CE4					IPR002509 IPR011330	Polysaccharide_deacetylase Glycoside_hydrolase/deacetylase,_beta/alpha-barrel					3.5.1.41	Chitin_deacetylase	Aminosugars_metabolism	Metabolism_of_Complex_Carbohydrates	METABOLIC	4143 10005 2290 2539	carbohydrate_metabolic_process hydrolase_activity,_acting_on_carbon-nitrogen_(but_not_peptide)_bonds catalytic_activity chitin_deacetylase_activity	biological_process molecular_function	GO:0005975 GO:0016810 GO:0003824 GO:0004099
16862	6.93751	7.21385	7.53343	8.1808	7.66806	5.91156	0.154288	0.423697	1.28996	0.777054	-0.713139	0.862159	0.633975	0.146327	0.328487	0.424401						IPR011701 IPR016196	Major_facilitator_superfamily_MFS-1 MFS_general_substrate_transporter	KOG2504	Monocarboxylate_transporter	Carbohydrate_transport_and_metabolism	METABOLISM
16879	9.43102	10.0762	10.1705	9.44253	8.03908	9.61055	0.545721	0.642107	-0.0625581	-0.251079	0.117108	0.532225	0.462508	0.942956	0.748171	0.893415						IPR000760 IPR006239	Inositol_monophosphatase 3(2),5_-bisphosphate_nucleotidase_HAL2	KOG1528	Salt-sensitive_3'-phosphoadenosine-5'-phosphatase_HAL2/SAL1	Nucleotide_transport_and_metabolism Inorganic_ion_transport_and_metabolism	METABOLISM						2832 4907 6100	inositol_or_phosphatidylinositol_phosphatase_activity sulfur_metabolic_process 3'(2'),5'-bisphosphate_nucleotidase_activity	molecular_function biological_process	GO:0004437 GO:0006790 GO:0008441
16889	6.94551	7.2847	7.45761	7.26066	6.7201	7.53721	-0.0890637	0.0775096	-0.0056567	-0.405713	0.152119	0.91922	0.92979	0.994869	0.606518	0.862566						IPR002952 IPR000504	Eggshell_protein RNA_recognition_motif,_RNP-1	KOG4205	RNA-binding_protein_musashi/mRNA_cleavage_and_polyadenylation_factor_I_complex,_subunit_HRP1	RNA_processing_and_modification	INFORMATION_STORAGE_AND_PROCESSING						2175	nucleic_acid_binding	molecular_function	GO:0003676
16895	5.65112	5.51565	5.9052	2.42346	4.35526	4.94901	-0.279221	0.195092	-1.98965	0.208404	-0.648578	0.869139	0.908427	0.246007	0.890711	0.702604
16899	6.62161	5.0094	5.39689	6.15099	2.17807	6.00789	-1.606	-1.25298	-0.466904	-1.672	-0.472102	0.311531	0.430575	0.768365	0.239949	0.765758						IPR013109 IPR003347	Cupin_4 Transcription_factor_jumonji/aspartyl_beta-hydroxylase	KOG2132	Uncharacterized_conserved_protein,_contains_JmjC_domain	Chromatin_structure_and_dynamics Signal_transduction_mechanisms	INFORMATION_STORAGE_AND_PROCESSING CELLULAR_PROCESSES_AND_SIGNALING
16903	10.8331	10.7709	10.642	11.0829	11.0694	10.9299	-0.0713891	-0.207566	0.238724	0.23531	0.0676804	0.855381	0.596624	0.542399	0.502003	0.862871						IPR001236 IPR001557 IPR010097 IPR001252 IPR016040 IPR015955	Lactate/malate_dehydrogenase L-lactate/malate_dehydrogenase Malate_dehydrogenase,_NAD-dependent,_eukaryotes_and_gamma_proteobacteria Malate_dehydrogenase,_active_site NAD(P)-binding Lactate_dehydrogenase/glycoside_hydrolase,_family_4,_C-terminal	KOG1494	NAD-dependent_malate_dehydrogenase	Energy_production_and_conversion	METABOLISM	1.1.1.37	Malate_dehydrogenase	Citrate_cycle_(TCA_cycle) Reductive_carboxylate_cycle_(CO2_fixation) Carbon_fixation Glyoxylate_and_dicarboxylate_metabolism Pyruvate_metabolism	Carbohydrate_Metabolism Energy_Metabolism	METABOLIC	4265 9710 4273 9822 4261 9823 19400 12957 2290 4143 3708 5830	tricarboxylic_acid_cycle_intermediate_metabolic_process oxidoreductase_activity malate_metabolic_process malate_dehydrogenase_activity glycolysis oxidoreductase_activity,_acting_on_the_CH-OH_group_of_donors,_NAD_or_NADP_as_acceptor cellular_carbohydrate_metabolic_process L-malate_dehydrogenase_activity catalytic_activity carbohydrate_metabolic_process binding metabolic_process	biological_process molecular_function	GO:0006100 GO:0016491 GO:0006108 GO:0016615 GO:0006096 GO:0016616 GO:0044262 GO:0030060 GO:0003824 GO:0005975 GO:0005488 GO:0008152
16925	9.13157	8.45384	8.60631	8.71568	8.31927	8.59912	-0.678792	-0.563891	-0.320392	-0.778861	-0.522029	0.236205	0.326034	0.576441	0.12937	0.362725						IPR001841 IPR011016	Zinc_finger,_RING-type Zinc_finger,_variant_RING-type	KOG0800	FOG:_Predicted_E3_ubiquitin_ligase	Posttranslational_modification,_protein_turnover,_chaperones	CELLULAR_PROCESSES_AND_SIGNALING						3727 5939	protein_binding zinc_ion_binding	molecular_function	GO:0005515 GO:0008270
16953	7.16863	7.17088	6.95752	6.60137	7.04699	6.60039	-0.00517438	-0.25418	-0.53493	-0.0216696	-0.614788	0.994217	0.723175	0.456615	0.973011	0.39175						IPR002042	Uricase	KOG1599	Uricase_(urate_oxidase)	Secondary_metabolites_biosynthesis,_transport_and_catabolism	METABOLISM	1.7.3.3	Urate_oxidase	Purine_metabolism	Nucleotide_Metabolism	METABOLIC	3204 4306	urate_oxidase_activity purine_base_metabolic_process	molecular_function biological_process	GO:0004846 GO:0006144
16955	8.89559	8.93997	8.79112	9.18895	9.00523	9.34022	-0.0893187	-0.240541	0.164897	0.0125151	0.342343	0.867984	0.655188	0.759176	0.979253	0.524135						IPR001844 IPR002423 IPR012718 IPR002194 IPR008950	Chaperonin_Cpn60 Chaperonin_Cpn60/TCP-1 T-complex_protein_1,_epsilon_subunit Chaperonin_TCP-1,_conserved_site GroEL-like_chaperone,_ATPase	KOG0357	Chaperonin_complex_component,_TCP-1_epsilon_subunit_(CCT5)	Posttranslational_modification,_protein_turnover,_chaperones	CELLULAR_PROCESSES_AND_SIGNALING	3.6.4.9	Chaperonin_ATPase				3727 3736 19405 4591 24336 2237 9687	protein_binding ATP_binding cellular_protein_metabolic_process protein_folding unfolded_protein_binding chaperonin_ATPase_activity chaperonin_ATPase_complex	molecular_function biological_process cellular_component	GO:0005515 GO:0005524 GO:0044267 GO:0006457 GO:0051082 GO:0003763 GO:0016465
16968	3.88996	3.92444	4.4242	2.01244	1.79245	4.41392	-0.284542	0.352044	-1.23723	-0.385177	0.204563	0.90084	0.877568	0.591724	0.850903	0.928632
16971	5.98372	5.24877	5.21357	7.15555	2.05929	6.07702	-1.58046	-1.65915	0.347656	-2.25401	-0.593206	0.334173	0.312115	0.831455	0.125299	0.716745						IPR007087 IPR001623 IPR015880	Zinc_finger,_C2H2-type Heat_shock_protein_DnaJ,_N-terminal Zinc_finger,_C2H2-like	KOG0717	Molecular_chaperone_(DnaJ_superfamily)	Posttranslational_modification,_protein_turnover,_chaperones	CELLULAR_PROCESSES_AND_SIGNALING						13917 2175 3827 5939	heat_shock_protein_binding nucleic_acid_binding intracellular zinc_ion_binding	molecular_function cellular_component	GO:0031072 GO:0003676 GO:0005622 GO:0008270
16978	7.21183	8.10608	7.92005	8.17958	8.94453	6.2615	0.825014	0.628057	0.910125	1.69904	-0.461005	0.27493	0.406965	0.229019	0.0119764	0.543997						IPR002123	Phospholipid/glycerol_acyltransferase										5830 6075	metabolic_process acyltransferase_activity	biological_process molecular_function	GO:0008152 GO:0008415
16983	7.46091	7.55723	7.66582	7.47256	4.906	6.78484	0.0899651	0.232151	0.00099537	-0.685157	-0.701534	0.937958	0.840946	0.999314	0.508457	0.544695						IPR000195	RabGAP/TBC	KOG2058	Ypt/Rab_GTPase_activating_protein	Intracellular_trafficking,_secretion,_and_vesicular_transport	CELLULAR_PROCESSES_AND_SIGNALING						3433 3827 15148	Rab_GTPase_activator_activity intracellular regulation_of_Rab_GTPase_activity	molecular_function cellular_component biological_process	GO:0005097 GO:0005622 GO:0032313
16993	7.90959	7.77092	7.86416	9.21768	8.98665	7.12929	-0.230765	-0.146998	1.25368	1.10038	-0.824352	0.708858	0.812518	0.0421671	0.0463049	0.184366						IPR003213	Cytochrome_c_oxidase,_subunit_VIb	KOG3057	Cytochrome_c_oxidase,_subunit_VIb/COX12	Energy_production_and_conversion	METABOLISM	1.9.3.1	Cytochrome-c_oxidase	Oxidative_phosphorylation	Energy_Metabolism	METABOLIC	2567 3931 4283 7071 7072 7073 7074	cytochrome-c_oxidase_activity mitochondrion electron_transport aa3-type_cytochrome_c_oxidase ba3-type_cytochrome_c_oxidase caa3-type_cytochrome_c_oxidase cbb3-type_cytochrome_c_oxidase	molecular_function cellular_component biological_process	GO:0004129 GO:0005739 GO:0006118 GO:0009481 GO:0009482 GO:0009483 GO:0009485
17008	5.82321	5.83644	5.85201	6.48104	4.51849	6.22306	-0.307821	-0.293987	0.418588	-0.254894	0.105314	0.807896	0.816904	0.740936	0.822276	0.933725
17032	6.11364	6.26444	5.82098	6.50828	7.27452	4.88148	0.122907	-0.29404	0.3692	1.19745	-0.848705	0.884837	0.73119	0.664331	0.114464	0.322755						IPR003653	Peptidase_C48,_SUMO/Sentrin/Ubl1	KOG0778	Protease,_Ulp1_family	Posttranslational_modification,_protein_turnover,_chaperones	CELLULAR_PROCESSES_AND_SIGNALING						4639 5906	proteolysis cysteine-type_peptidase_activity	biological_process molecular_function	GO:0006508 GO:0008234
17044	7.17854	7.03938	6.82225	8.31816	5.52927	7.54301	-0.141778	-0.35552	1.28137	-1.10159	0.478814	0.869423	0.681324	0.136825	0.156163	0.578685						IPR014467	Peroxisomal_membrane_protein_4
17046	6.00121	5.48533	4.69024	3.05175	4.69379	5.58273	-0.582172	-1.48711	-1.04576	0.358093	-0.44954	0.730509	0.381795	0.53747	0.812703	0.790425						IPR001680 IPR011046	WD40_repeat WD40_repeat-like	KOG1273	WD40_repeat_protein	General_function_prediction_only	POORLY_CHARACTERIZED
17059	7.82094	8.15154	7.92679	9.16662	8.85068	6.98917	0.331917	0.0928283	1.31696	1.03427	-0.806042	0.544956	0.866143	0.0162504	0.0350697	0.144952						IPR002020 IPR016141	Citrate_synthase-like Citrate_synthase-like,_core	KOG2617	Citrate_synthase	Energy_production_and_conversion	METABOLISM	2.3.3.1	Citrate_(si)-synthase				19400 21335 2547	cellular_carbohydrate_metabolic_process transferase_activity,_transferring_acyl_groups,_acyl_groups_converted_into_alkyl_on_transfer citrate_(Si)-synthase_activity	biological_process molecular_function	GO:0044262 GO:0046912 GO:0004108
17078	12.6507	12.5856	12.5838	12.5976	13.005	12.6894	-0.0646231	-0.0663669	-0.0509572	0.35852	0.0405309	0.808069	0.803118	0.848176	0.131964	0.878939
17106	8.04441	7.50432	7.16454	8.2188	8.08428	7.91037	-0.458238	-0.889267	0.183395	0.0436766	-0.10234	0.427554	0.126443	0.750943	0.932684	0.859454						IPR015590 IPR016160 IPR016161	Aldehyde_dehydrogenase Aldehyde_dehydrogenase,_conserved_site Aldehyde/histidinol_dehydrogenase	KOG2454	Betaine_aldehyde_dehydrogenase	Energy_production_and_conversion	METABOLISM						5830 9710	metabolic_process oxidoreductase_activity	biological_process molecular_function	GO:0008152 GO:0016491
17108	8.40962	9.09267	8.92632	11.7607	10.0794	9.78391	0.227986	0.0801906	2.94565	1.46876	0.974902	0.751889	0.911563	4.34208e-05	0.022756	0.176331						IPR000073	Alpha/beta_hydrolase_fold-1	KOG4409	Predicted_hydrolase/acyltransferase_(alpha/beta_hydrolase_superfamily)	General_function_prediction_only	POORLY_CHARACTERIZED
17111	8.51852	8.59332	8.66612	8.96955	8.95192	9.02086	0.0852308	0.148213	0.497289	0.429278	0.52259	0.856957	0.754608	0.293444	0.310797	0.269197						IPR015424	Pyridoxal_phosphate-dependent_transferase,_major_region	KOG0634	Aromatic_amino_acid_aminotransferase_and_related_proteins	Amino_acid_transport_and_metabolism	METABOLISM	2.6.1.-	Transaminases_(aminotransferases)	Lysine_biosynthesis Caprolactam_degradation Aminophosphonate_metabolism Porphyrin_and_chlorophyll_metabolism	Amino_Acid_Metabolism Biodegradation_of_Xenobiotics Metabolism_of_Other_Amino_Acids Metabolism_of_Cofactors_and_Vitamins	METABOLIC	11021 19210 19224 19304 21005	6-aminohexanoate_transaminase_activity N2-acetyl-L-lysine_aminotransferase_activity acetyldiaminopimelate_aminotransferase_activity branched-chain_amino_acid:2-keto-4-methylthiobutyrate_aminotransferase_activity aspartate-2-keto-4-methylthiobutyrate_transaminase_activity	molecular_function	GO:0018719 GO:0043746 GO:0043760 GO:0043840 GO:0046571
17113	6.3755	5.56737	3.51787	6.38497	2.7579	4.45954	-0.683719	-3.5956	-0.304381	-0.318282	-1.17005	0.724325	0.0674319	0.875279	0.854401	0.546614						IPR000182 IPR016181	GCN5-related_N-acetyltransferase Acyl-CoA_N-acyltransferase										5765 5830	N-acetyltransferase_activity metabolic_process	molecular_function biological_process	GO:0008080 GO:0008152
17117	8.71107	8.24349	8.02822	7.90449	8.0853	8.32592	-0.342307	-0.60493	-0.818388	-0.548908	-0.378565	0.564225	0.309868	0.169731	0.302453	0.524287						IPR001948	Peptidase_M18,_aminopeptidase_I	KOG2596	Aminopeptidase_I_zinc_metalloprotease_(M18)	Amino_acid_transport_and_metabolism	METABOLISM	3.4.11.21	Aspartyl_aminopeptidase				2615 3962 4639 5939 18087	aminopeptidase_activity vacuole proteolysis zinc_ion_binding aspartyl_aminopeptidase_activity	molecular_function cellular_component biological_process	GO:0004177 GO:0005773 GO:0006508 GO:0008270 GO:0042576
17125	5.92074	5.17091	5.38376	5.44535	3.8915	4.69281	-0.764098	-0.518461	-0.475498	-0.586599	-0.661831	0.59464	0.718707	0.740986	0.648483	0.645406						IPR001841	Zinc_finger,_RING-type	KOG1815	Predicted_E3_ubiquitin_ligase	Posttranslational_modification,_protein_turnover,_chaperones	CELLULAR_PROCESSES_AND_SIGNALING						3727 5939	protein_binding zinc_ion_binding	molecular_function	GO:0005515 GO:0008270
17134	7.05016	7.00385	7.01557	3.49657	2.93178	5.677	-0.321628	-0.305334	-1.33686	-2.38776	-1.44107	0.845184	0.853048	0.418117	0.106861	0.382639						IPR007143	Vacuolar_protein_sorting-associated,_VPS28	KOG3284	Vacuolar_sorting_protein_VPS28	Intracellular_trafficking,_secretion,_and_vesicular_transport	CELLULAR_PROCESSES_AND_SIGNALING
17140	7.64185	7.31214	7.48066	8.47815	7.98283	7.80981	-0.3888	-0.160424	0.784816	0.401619	0.186768	0.538095	0.800026	0.213295	0.477042	0.767372						IPR006088	Sterol_desaturase	KOG0873	C-4_sterol_methyl_oxidase	Lipid_transport_and_metabolism	METABOLISM						2290 5830 249	catalytic_activity metabolic_process C-4_methylsterol_oxidase_activity	molecular_function biological_process	GO:0003824 GO:0008152 GO:0000254
17142	8.69322	8.91118	8.79661	8.54626	8.57905	8.6648	0.208309	0.0917354	-0.0835483	-0.0305167	-0.0174707	0.692107	0.861894	0.874148	0.948412	0.973553						IPR007204	ARP2/3_complex,_21_kDa_p21-Arc_subunit	KOG3155	Actin-related_protein_Arp2/3_complex,_subunit_ARPC3	Cytoskeleton	CELLULAR_PROCESSES_AND_SIGNALING						4037 13683	cytoskeleton regulation_of_actin_filament_polymerization	cellular_component biological_process	GO:0005856 GO:0030833
17144	6.0875	6.61676	6.90595	6.32393	7.1695	6.84843	0.438392	0.706776	0.117593	1.26635	0.799714	0.604196	0.404421	0.889998	0.0942812	0.34463						IPR001063	Ribosomal_protein_L22/L17	KOG1711	Mitochondrial/chloroplast_ribosomal_protein_L22	Translation,_ribosomal_structure_and_biogenesis	INFORMATION_STORAGE_AND_PROCESSING						2227 3827 4025 4556	structural_constituent_of_ribosome intracellular ribosome translation	molecular_function cellular_component biological_process	GO:0003735 GO:0005622 GO:0005840 GO:0006412
17191	5.48	6.50129	6.64244	5.74099	6.20577	7.30348	1.02865	1.26869	0.24933	1.02974	1.82931	0.238448	0.146986	0.777097	0.188971	0.0358822
17196	8.68295	9.20794	9.12443	8.78305	8.78724	9.2935	0.4459	0.311553	-0.00916629	0.0441478	0.479566	0.436221	0.587057	0.987259	0.931459	0.40271						IPR001965 IPR011011	Zinc_finger,_PHD-type Zinc_finger,_FYVE/PHD-type	KOG1973	Chromatin_remodeling_protein,_contains_PHD_Zn-finger	Chromatin_structure_and_dynamics	INFORMATION_STORAGE_AND_PROCESSING						3727 5939	protein_binding zinc_ion_binding	molecular_function	GO:0005515 GO:0008270
17218	7.75586	7.59208	7.73624	7.68884	5.58746	7.96253	-0.211682	-0.0752772	0.00304897	0.0423803	0.208789	0.855383	0.948366	0.997907	0.967476	0.857353						IPR000722 IPR007066 IPR007080 IPR007081 IPR007083 IPR006592 IPR002034	RNA_polymerase,_alpha_subunit RNA_polymerase_Rpb1,_domain_3 RNA_polymerase_Rpb1,_domain_1 RNA_polymerase_Rpb1,_domain_5 RNA_polymerase_Rpb1,_domain_4 RNA_polymerase,_N-terminal Alpha-isopropylmalate/homocitrate_synthase,_conserved_site	KOG0262	RNA_polymerase_I,_large_subunit	Transcription	INFORMATION_STORAGE_AND_PROCESSING	2.7.7.6	DNA-directed_RNA_polymerase	RNA_polymerase Purine_metabolism Pyrimidine_metabolism	TRANSCRIPTION Nucleotide_Metabolism	REGULATORY METABOLIC	2176 2356 4499 12002 21335 2357 2358 2359 16888	DNA_binding DNA-directed_RNA_polymerase_activity transcription carboxylic_acid_metabolic_process transferase_activity,_transferring_acyl_groups,_acyl_groups_converted_into_alkyl_on_transfer DNA-directed_RNA_polymerase_I_activity DNA-directed_RNA_polymerase_II_activity DNA-directed_RNA_polymerase_III_activity RNA_polymerase_activity	molecular_function biological_process	GO:0003677 GO:0003899 GO:0006350 GO:0019752 GO:0046912 GO:0003900 GO:0003901 GO:0003902 GO:0034062
17232	6.10263	5.39773	6.12015	2.94541	3.24923	5.21131	-0.638765	0.00918787	-1.23942	-1.22057	-0.669633	0.713279	0.995784	0.477619	0.433971	0.70043
17254	8.10226	9.07134	8.9599	8.69875	8.99144	7.47693	0.606382	0.487378	0.309277	0.819696	-0.453919	0.476695	0.567667	0.716892	0.282391	0.594889						IPR001804 IPR004434	Isocitrate/isopropylmalate_dehydrogenase Isocitrate_dehydrogenase_NAD-dependent,_mitochondrial	KOG0785	Isocitrate_dehydrogenase,_alpha_subunit	Amino_acid_transport_and_metabolism	METABOLISM	1.1.1.41	Isocitrate_dehydrogenase_(NAD+)	Citrate_cycle_(TCA_cycle)	Carbohydrate_Metabolism	METABOLIC	5830 9823 2843 3931 4264 2842	metabolic_process oxidoreductase_activity,_acting_on_the_CH-OH_group_of_donors,_NAD_or_NADP_as_acceptor isocitrate_dehydrogenase_(NAD+)_activity mitochondrion tricarboxylic_acid_cycle isocitrate_dehydrogenase_activity	biological_process molecular_function cellular_component	GO:0008152 GO:0016616 GO:0004449 GO:0005739 GO:0006099 GO:0004448
17265	6.47375	7.59713	7.62372	6.88477	7.10013	6.75823	1.05673	1.07917	0.435208	1.24892	0.637201	0.274904	0.265537	0.653926	0.149654	0.511046	GH18					IPR001223 IPR011583 IPR001579 IPR017853	Glycoside_hydrolase,_family_18,_catalytic_domain Chitinase_II Glycoside_hydrolase,_chitinase_active_site Glycoside_hydrolase,_catalytic_core	KOG2806	Chitinase	Carbohydrate_transport_and_metabolism	METABOLISM	3.2.1.14	Chitinase	Aminosugars_metabolism	Metabolism_of_Complex_Carbohydrates	METABOLIC	2933 4143 2946 4200 6462	hydrolase_activity,_hydrolyzing_O-glycosyl_compounds carbohydrate_metabolic_process chitinase_activity chitin_catabolic_process endochitinase_activity	molecular_function biological_process	GO:0004553 GO:0005975 GO:0004568 GO:0006032 GO:0008843
17278	7.76067	7.99246	8.09598	3.48067	7.24906	7.83173	0.222307	0.339325	-1.8327	0.25279	0.0728911	0.854956	0.780359	0.133925	0.816338	0.952232						IPR006139 IPR006140 IPR016040	D-isomer_specific_2-hydroxyacid_dehydrogenase,_catalytic_region D-isomer_specific_2-hydroxyacid_dehydrogenase,_NAD-binding NAD(P)-binding	KOG0068	D-3-phosphoglycerate_dehydrogenase,_D-isomer-specific_2-hydroxy_acid_dehydrogenase_superfamily	Amino_acid_transport_and_metabolism	METABOLISM	1.1.1.95	Phosphoglycerate_dehydrogenase	Glycine,_serine_and_threonine_metabolism	Amino_Acid_Metabolism	METABOLIC	5830 9823 24535 22441 2290 3708 2991	metabolic_process oxidoreductase_activity,_acting_on_the_CH-OH_group_of_donors,_NAD_or_NADP_as_acceptor NAD_binding cofactor_binding catalytic_activity binding phosphoglycerate_dehydrogenase_activity	biological_process molecular_function	GO:0008152 GO:0016616 GO:0051287 GO:0048037 GO:0003824 GO:0005488 GO:0004617
17285	7.16551	6.30755	7.23172	6.60021	4.99541	6.77153	-0.80243	0.0805112	-0.557138	-0.269293	-0.210737	0.504285	0.946578	0.643306	0.802227	0.860772						IPR011044	Quinoprotein_amine_dehydrogenase,_beta_chain-like	KOG1064	RAVE_(regulator_of_V-ATPase_assembly)_complex_subunit_RAV1/DMX_protein,_WD_repeat_superfamily	General_function_prediction_only	POORLY_CHARACTERIZED
17289	8.46158	8.10133	8.00343	7.18986	7.07282	7.71099	-0.370977	-0.484151	-1.21004	-1.38995	-0.712152	0.534154	0.41869	0.0440377	0.00972044	0.234051						IPR000631	Carbohydrate_kinase	KOG3974	Predicted_sugar_kinase	Carbohydrate_transport_and_metabolism	METABOLISM
17295	5.63407	6.08062	6.27067	7.30424	5.86891	6.2632	-0.0144051	0.178803	1.34789	-0.126255	0.202658	0.987877	0.850881	0.154268	0.882153	0.83096						IPR003382	Flavoprotein	KOG0672	Halotolerance_protein_HAL3_(contains_flavoprotein_domain)	Inorganic_ion_transport_and_metabolism Cell_cycle_control,_cell_division,_chromosome_partitioning	METABOLISM	4.1.1.36	Phosphopantothenoylcysteine_decarboxylase	Pantothenate_and_CoA_biosynthesis	Metabolism_of_Cofactors_and_Vitamins	METABOLIC	2290 3007	catalytic_activity phosphopantothenoylcysteine_decarboxylase_activity	molecular_function	GO:0003824 GO:0004633
17299	11.5972	11.471	11.4311	11.5048	11.6462	11.3574	-0.148813	-0.187287	-0.116939	0.0466809	-0.256724	0.66684	0.588285	0.735316	0.880047	0.457942	GH16					IPR002198 IPR008263 IPR008985	Short-chain_dehydrogenase/reductase_SDR Glycoside_hydrolase,_family_16,_active_site Concanavalin_A-like_lectin/glucanase										5830 9710 2933 4143	metabolic_process oxidoreductase_activity hydrolase_activity,_hydrolyzing_O-glycosyl_compounds carbohydrate_metabolic_process	biological_process molecular_function	GO:0008152 GO:0016491 GO:0004553 GO:0005975
17308	6.96512	6.88969	6.73266	6.76115	7.1847	6.39845	-0.178462	-0.356397	-0.304243	0.327136	-0.586261	0.823098	0.656751	0.704175	0.647132	0.464543						IPR001406	tRNA_pseudouridine_synthase	KOG2553	Pseudouridylate_synthase	Translation,_ribosomal_structure_and_biogenesis	INFORMATION_STORAGE_AND_PROCESSING	5.4.99.12	tRNA-pseudouridine_synthase_I				62 754 5721 9667 7550	tRNA_binding pseudouridine_synthesis tRNA_processing tRNA-pseudouridine_synthase_activity pseudouridine_synthase_activity	molecular_function biological_process	GO:0000049 GO:0001522 GO:0008033 GO:0016439 GO:0009982
17332	5.35952	3.75214	4.28704	2.89288	2.21062	5.65831	-1.99982	-1.58895	-1.04923	-0.765161	0.0168517	0.348945	0.457596	0.622885	0.688122	0.99368						IPR001005 IPR010987 IPR012336	SANT,_DNA-binding Glutathione_S-transferase,_C-terminal-like Thioredoxin-like_fold	KOG3028	Translocase_of_outer_mitochondrial_membrane_complex,_subunit_TOM37/Metaxin_1	Intracellular_trafficking,_secretion,_and_vesicular_transport	CELLULAR_PROCESSES_AND_SIGNALING						2176	DNA_binding	molecular_function	GO:0003677
17351	6.03944	6.94085	6.74162	7.31598	6.59675	6.83546	0.570939	0.362662	0.927284	0.360911	0.477853	0.506545	0.674318	0.281247	0.64	0.579028
17383	8.76597	8.33281	8.53288	8.08092	8.78445	8.83897	-0.432178	-0.227737	-0.583925	0.0729596	0.0814428	0.421311	0.67238	0.278787	0.879438	0.879554						IPR007651 IPR013209	Lipin,_N-terminal_conserved_region LNS2,_Lipin/Ned1/Smp2	KOG2116	Protein_involved_in_plasmid_maintenance/nuclear_protein_involved_in_lipid_metabolism	Cell_motility Lipid_transport_and_metabolism	CELLULAR_PROCESSES_AND_SIGNALING METABOLISM
17386	5.74645	5.53453	5.97371	2.79583	4.22993	6.48818	-0.163017	0.221065	-1.18172	0.0286711	0.752497	0.920454	0.892388	0.472015	0.984353	0.644606						IPR010993	Sterile_alpha_motif_homology
17393	10.2508	10.2556	10.1426	10.173	10.6146	10.2788	-0.00431444	-0.105106	-0.0856795	0.369797	0.0178679	0.990063	0.762084	0.805006	0.233046	0.958905
17394	7.35631	7.24796	7.71588	7.34074	8.29634	7.95718	-0.081824	0.331991	0.160832	0.966147	0.581613	0.898242	0.604519	0.80197	0.0912036	0.363118						IPR000873 IPR005914	AMP-dependent_synthetase_and_ligase Acetoacetyl-CoA_synthase	KOG1175	Acyl-CoA_synthetase	Lipid_transport_and_metabolism	METABOLISM	6.2.1.16	Acetoacetate--CoA_ligase	Butanoate_metabolism	Carbohydrate_Metabolism	METABOLIC	2290 5830 13580	catalytic_activity metabolic_process acetoacetate-CoA_ligase_activity	molecular_function biological_process	GO:0003824 GO:0008152 GO:0030729
17397	7.17394	6.62574	7.06883	6.62115	7.00553	6.92587	-0.546264	-0.10311	-0.399633	-0.118832	-0.19508	0.431849	0.882319	0.566718	0.848625	0.77914						IPR000994	Peptidase_M24,_catalytic_core	KOG2413	Xaa-Pro_aminopeptidase	Amino_acid_transport_and_metabolism	METABOLISM	3.4.11.9	Xaa-Pro_aminopeptidase				4639 5907 6110	proteolysis metalloexopeptidase_activity X-Pro_aminopeptidase_activity	biological_process molecular_function	GO:0006508 GO:0008235 GO:0008451
17406	8.62826	8.73004	8.48711	9.00998	9.53169	9.75182	0.00873995	0.34942	0.184938	1.10048	1.04056	0.991895	0.68477	0.829885	0.15265	0.226348								KOG4388	Hormone-sensitive_lipase_HSL	Lipid_transport_and_metabolism	METABOLISM
17412	9.30741	9.04965	9.28088	7.63677	9.17202	9.05958	-0.277141	-0.0468027	-1.32145	0.367058	-0.269791	0.71306	0.95051	0.0803713	0.586103	0.720479						IPR001936 IPR008936	Ras_GTPase-activating_protein Rho_GTPase_activation_protein	KOG3508	GTPase-activating_protein	General_function_prediction_only	POORLY_CHARACTERIZED	3.2.1.3	Glucan_1,4-alpha-glucosidase	Starch_and_sucrose_metabolism	Metabolism_of_Complex_Carbohydrates	METABOLIC	3432 3827 24310 5250 2745	GTPase_activator_activity intracellular regulation_of_small_GTPase_mediated_signal_transduction signal_transduction glucan_1,4-alpha-glucosidase_activity	molecular_function cellular_component biological_process	GO:0005096 GO:0005622 GO:0051056 GO:0007165 GO:0004339
17429	5.35508	6.49015	5.97793	2.54443	6.00007	4.9601	1.2297	0.67389	-1.25304	1.07682	-0.227061	0.337978	0.600848	0.337775	0.349404	0.860478
17458	10.1921	10.3304	10.0428	10.5454	10.7637	10.5746	0.117398	-0.171123	0.342851	0.614337	0.385949	0.779431	0.683653	0.413731	0.101447	0.357348	GH17					IPR000490 IPR017853	Glycoside_hydrolase,_family_17 Glycoside_hydrolase,_catalytic_core					3.2.1.58	Glucan_1,3-beta-glucosidase	Starch_and_sucrose_metabolism	Metabolism_of_Complex_Carbohydrates	METABOLIC	2933 4143 2744	hydrolase_activity,_hydrolyzing_O-glycosyl_compounds carbohydrate_metabolic_process glucan_1,3-beta-glucosidase_activity	molecular_function biological_process	GO:0004553 GO:0005975 GO:0004338
17466	9.02379	8.64001	8.55435	8.85446	4.86738	3.59654	-0.507932	-0.463236	-0.0695404	-2.2033	-2.97114	0.793699	0.811526	0.971441	0.205093	0.126692						IPR000608 IPR016135	Ubiquitin-conjugating_enzyme,_E2 Ubiquitin-conjugating_enzyme/RWD-like	KOG0417	Ubiquitin-protein_ligase	Posttranslational_modification,_protein_turnover,_chaperones	CELLULAR_PROCESSES_AND_SIGNALING	6.3.2.19	Ubiquitin--protein_ligase				12037 19152 24495 3200 24685 24687 24690 24691	small_conjugating_protein_ligase_activity post-translational_protein_modification regulation_of_protein_metabolic_process ubiquitin-protein_ligase_activity regulation_of_ubiquitin-protein_ligase_activity regulation_of_ubiquitin-protein_ligase_activity_during_meiotic_cell_cycle positive_regulation_of_ubiquitin-protein_ligase_activity negative_regulation_of_ubiquitin-protein_ligase_activity	molecular_function biological_process	GO:0019787 GO:0043687 GO:0051246 GO:0004842 GO:0051438 GO:0051440 GO:0051443 GO:0051444
17472	7.09608	6.1724	5.71607	6.31721	6.72003	5.30212	-0.846028	-1.89579	0.374005	-1.14066	-1.99707	0.535054	0.166115	0.783833	0.350349	0.144344						IPR006095 IPR006096 IPR006097 IPR014362 IPR016040	Glutamate/phenylalanine/leucine/valine_dehydrogenase Glutamate/phenylalanine/leucine/valine_dehydrogenase,_C-terminal Glutamate/phenylalanine/leucine/valine_dehydrogenase,_dimerisation_region Glutamate_dehydrogenase NAD(P)-binding	KOG2250	Glutamate/leucine/phenylalanine/valine_dehydrogenases	Amino_acid_transport_and_metabolism	METABOLISM	1.4.1.4	Glutamate_dehydrogenase_(NADP+)	Nitrogen_metabolism Glutamate_metabolism	Energy_Metabolism Amino_Acid_Metabolism	METABOLIC	4650 9710 2290 3708 5830 2760	amino_acid_metabolic_process oxidoreductase_activity catalytic_activity binding metabolic_process glutamate_dehydrogenase_(NADP+)_activity	biological_process molecular_function	GO:0006520 GO:0016491 GO:0003824 GO:0005488 GO:0008152 GO:0004354
17475	6.51516	5.62931	6.35941	6.74572	6.87382	5.95686	-0.903056	-0.130085	0.265984	0.387033	-0.551429	0.192976	0.851336	0.700333	0.53097	0.427548								KOG3179	Predicted_glutamine_synthetase	Nucleotide_transport_and_metabolism	METABOLISM
17494	4.43011	2.39934	3.04138	7.8041	2.96943	3.87442	-3.79181	-3.17172	1.77681	-2.20526	-0.960389	0.0314563	0.0729266	0.302332	0.156895	0.578726						IPR007250	Heat_shock_protein_9/12										5053	response_to_stress	biological_process	GO:0006950
17503	8.22136	8.49685	8.38044	8.48479	8.55008	8.53359	0.259836	0.100344	0.258426	0.272524	0.259748	0.609713	0.844269	0.612525	0.550417	0.610399
17525	8.2156	8.34266	8.16759	9.37802	8.69691	8.96211	0.139123	0.0988354	1.16212	0.602461	0.745779	0.805487	0.861506	0.0395735	0.233605	0.186738						IPR006662 IPR013766 IPR008580 IPR013535 IPR012336	Thioredoxin-related Thioredoxin_domain Protein_of_unknown_function_DUF862,_eukaryotic PUL Thioredoxin-like_fold	KOG0324	Uncharacterized_conserved_protein	Function_unknown	POORLY_CHARACTERIZED						19912	cell_redox_homeostasis	biological_process	GO:0045454
17527	6.09514	5.61715	5.7771	3.31914	3.96497	5.10229	-0.485132	-0.353122	-0.497257	-0.377858	-0.803903	0.777121	0.836998	0.772068	0.805514	0.63965						IPR000719 IPR017442 IPR001245 IPR002290 IPR017441 IPR008271 IPR011009	Protein_kinase,_core Serine/threonine_protein_kinase-related Tyrosine_protein_kinase Serine/threonine_protein_kinase Protein_kinase_ATP_binding,_conserved_site Serine/threonine_protein_kinase,_active_site Protein_kinase-like	KOG0580	Serine/threonine_protein_kinase	Cell_cycle_control,_cell_division,_chromosome_partitioning	METABOLISM						3043 3736 4602 3079 3045 3046 3047 3048 3049 3050 3051 3057 3061 3062 3063 3065 3067 3068 3070 3071 3072 3074 3076 3077 3084 6004 6005 6015 6196 10102 10103 11472 12154 17037	protein_kinase_activity ATP_binding protein_amino_acid_phosphorylation protein-tyrosine_kinase_activity protein_serine/threonine_kinase_activity transmembrane_receptor_protein_serine/threonine_kinase_activity 3-phosphoinositide-dependent_protein_kinase_activity DNA-dependent_protein_kinase_activity AMP-activated_protein_kinase_activity casein_kinase_activity casein_kinase_I_activity cyclic_nucleo…	molecular_function biological_process	GO:0004672 GO:0005524 GO:0006468 GO:0004713 GO:0004674 GO:0004675 GO:0004676 GO:0004677 GO:0004679 GO:0004680 GO:0004681 GO:0004690 GO:0004694 GO:0004695 GO:0004696 GO:0004698 GO:0004700 GO:0004702 GO:0004704 GO:0004705 GO:0004706 GO:0004708 GO:0004710 GO:0004711 GO:0004718 GO:0008338 GO:0008339 GO:0008349 GO:0008545 GO:0016908 GO:0016909 GO:0019199 GO:0019912 GO:0034211
17529	9.91669	10.2994	10.3298	9.66866	8.75183	10.3567	0.376945	0.406511	-0.245083	-0.178911	0.447029	0.630013	0.603543	0.7543	0.798367	0.567882
17531	8.01245	8.28359	8.02496	8.12667	8.48335	7.83749	0.266613	0.00744815	0.108778	0.494838	-0.181286	0.550021	0.986761	0.808247	0.216106	0.686027						IPR009053 IPR009078	Prefoldin Ferritin/ribonucleotide_reductase-like	KOG0161	Myosin_class_II_heavy_chain	Cytoskeleton	CELLULAR_PROCESSES_AND_SIGNALING						9710 21336 3046 3047 3048 3049 3050 3051 3057 3061 3062 3063 3065 3067 3068 3070 3071 3072 3074 3076 3077 3084 6004 6005 6015 6196 10102 10103 11472 12154 17037	oxidoreductase_activity transition_metal_ion_binding transmembrane_receptor_protein_serine/threonine_kinase_activity 3-phosphoinositide-dependent_protein_kinase_activity DNA-dependent_protein_kinase_activity AMP-activated_protein_kinase_activity casein_kinase_activity casein_kinase_I_activity cyclic_nucleotide-dependent_protein_kinase_activity eukaryotic_translation_initiation_factor_2alpha_kinas…	molecular_function	GO:0016491 GO:0046914 GO:0004675 GO:0004676 GO:0004677 GO:0004679 GO:0004680 GO:0004681 GO:0004690 GO:0004694 GO:0004695 GO:0004696 GO:0004698 GO:0004700 GO:0004702 GO:0004704 GO:0004705 GO:0004706 GO:0004708 GO:0004710 GO:0004711 GO:0004718 GO:0008338 GO:0008339 GO:0008349 GO:0008545 GO:0016908 GO:0016909 GO:0019199 GO:0019912 GO:0034211
17533	8.31931	8.40953	8.6301	8.67607	8.99247	8.43665	0.0461775	0.270169	0.326696	0.643159	0.0754787	0.921683	0.566106	0.487481	0.126095	0.872572								KOG1084	Transcription_factor_TCF20	Transcription	INFORMATION_STORAGE_AND_PROCESSING
17535	9.43446	10.0162	9.45699	10.2847	9.7015	9.22348	0.57485	-0.102538	0.734053	0.175907	-0.336806	0.282219	0.848189	0.169934	0.713306	0.529419						IPR000504	RNA_recognition_motif,_RNP-1										2175	nucleic_acid_binding	molecular_function	GO:0003676
17540	8.42926	8.16103	7.59812	8.96985	9.43732	9.08759	-0.151496	-0.468562	0.581373	1.92732	0.713875	0.865674	0.601466	0.516251	0.0160607	0.425263						IPR001411 IPR011701 IPR007114 IPR016196	Tetracycline_resistance_protein,_TetB Major_facilitator_superfamily_MFS-1 Major_facilitator_superfamily MFS_general_substrate_transporter	KOG0254	Predicted_transporter_(major_facilitator_superfamily)	General_function_prediction_only	POORLY_CHARACTERIZED						8851 9211 9321 21106 3546 4927	tetracycline:hydrogen_antiporter_activity tetracycline_transport integral_to_membrane response_to_antibiotic transporter_activity transport	molecular_function biological_process cellular_component	GO:0015520 GO:0015904 GO:0016021 GO:0046677 GO:0005215 GO:0006810
17544	7.12294	7.29647	7.68501	8.04764	7.63481	7.51645	0.045406	0.438561	0.840532	0.432811	0.309684	0.943934	0.497801	0.192899	0.454349	0.631841						IPR006011 IPR000727 IPR006012 IPR010989	Syntaxin,_N-terminal Target_SNARE_coiled-coil_region Syntaxin/epimorphin,_conserved_site t-SNARE	KOG0811	SNARE_protein_PEP12/VAM3/Syntaxin_7/Syntaxin_17	Intracellular_trafficking,_secretion,_and_vesicular_transport	CELLULAR_PROCESSES_AND_SIGNALING						9320 3706 4994 3727 9480	membrane SNAP_receptor_activity intracellular_protein_transport protein_binding vesicle-mediated_transport	cellular_component molecular_function biological_process	GO:0016020 GO:0005484 GO:0006886 GO:0005515 GO:0016192
17558	8.29317	7.93299	8.01645	7.39976	8.02699	8.09095	-0.358123	-0.304512	-0.927974	-0.109452	-0.224538	0.554741	0.616457	0.128008	0.840273	0.711455						IPR003323	Ovarian_tumour,_otubain	KOG2605	OTU_(ovarian_tumor)-like_cysteine_protease	Signal_transduction_mechanisms Posttranslational_modification,_protein_turnover,_chaperones	CELLULAR_PROCESSES_AND_SIGNALING
17578	5.33441	6.20864	6.08519	6.245	5.91429	6.91516	0.754677	0.7183	0.796411	0.758433	1.42255	0.438674	0.462851	0.415201	0.386057	0.144167								KOG2793	Putative_N2,N2-dimethylguanosine_tRNA_methyltransferase	RNA_processing_and_modification	INFORMATION_STORAGE_AND_PROCESSING
17618	8.308	8.22982	8.5758	9.45062	9.31384	8.70829	0.0286792	0.289635	1.1145	1.09775	0.369214	0.960445	0.61701	0.053783	0.0337537	0.523337						IPR003439 IPR013525 IPR003593	ABC_transporter-like ABC-2_type_transporter AAA+_ATPase,_core	KOG0065	Pleiotropic_drug_resistance_proteins_(PDR1-15),_ABC_superfamily	Secondary_metabolites_biosynthesis,_transport_and_catabolism	METABOLISM						3736 10082 162 10269	ATP_binding ATPase_activity nucleotide_binding nucleoside-triphosphatase_activity	molecular_function	GO:0005524 GO:0016887 GO:0000166 GO:0017111
17638	8.73706	8.40197	8.42631	7.47949	6.71061	8.81844	-0.354784	-0.330386	-1.268	-1.09879	0.0796115	0.672835	0.694478	0.132468	0.144619	0.924518						IPR000608 IPR016135	Ubiquitin-conjugating_enzyme,_E2 Ubiquitin-conjugating_enzyme/RWD-like	KOG0895	Ubiquitin-conjugating_enzyme	Posttranslational_modification,_protein_turnover,_chaperones	CELLULAR_PROCESSES_AND_SIGNALING						12037 19152 24495	small_conjugating_protein_ligase_activity post-translational_protein_modification regulation_of_protein_metabolic_process	molecular_function biological_process	GO:0019787 GO:0043687 GO:0051246
17647	5.61669	5.61244	4.86169	5.48264	4.46582	6.05781	0.228362	-0.427342	-0.0104804	0.667941	0.409882	0.876076	0.771533	0.994305	0.610388	0.779712						IPR011701 IPR007114 IPR016196	Major_facilitator_superfamily_MFS-1 Major_facilitator_superfamily MFS_general_substrate_transporter	KOG2533	Permease_of_the_major_facilitator_superfamily	Carbohydrate_transport_and_metabolism	METABOLISM						3546 4927 9321	transporter_activity transport integral_to_membrane	molecular_function biological_process cellular_component	GO:0005215 GO:0006810 GO:0016021
17659	11.2004	11.2552	11.115	11.3043	11.6505	11.1742	0.0342402	-0.118796	0.0630117	0.420481	-0.0671005	0.925407	0.745563	0.863295	0.198784	0.854505	GT2					IPR004834	Chitin_synthase	KOG2571	Chitin_synthase/hyaluronan_synthase_(glycosyltransferases)	Cell_wall/membrane/envelope_biogenesis	CELLULAR_PROCESSES_AND_SIGNALING	2.4.1.16	Chitin_synthase	Aminosugars_metabolism	Metabolism_of_Complex_Carbohydrates	METABOLIC	2540 4199	chitin_synthase_activity chitin_biosynthetic_process	molecular_function biological_process	GO:0004100 GO:0006031
17677	4.26629	4.75772	4.84429	2.42346	1.26848	3.78294	0.52406	0.619656	-0.463478	-2.09683	-0.547688	0.80286	0.768288	0.826396	0.27491	0.795328						IPR001765	Carbonic_anhydrase										2531 5939 9282	carbonate_dehydratase_activity zinc_ion_binding carbon_utilization	molecular_function biological_process	GO:0004089 GO:0008270 GO:0015976
17704	3.2707	3.19175	2.6417	3.50503	3.83676	4.17774	-1.37283	-1.8432	1.60345	0.88936	0.367664	0.543601	0.420345	0.475172	0.658355	0.870173						IPR007290	Arv1-like_protein	KOG3134	Predicted_membrane_protein	Function_unknown	POORLY_CHARACTERIZED
17753	6.30341	4.70417	4.63349	0	4.01723	4.55138	-1.64243	-1.72115	-8.62095	-0.813971	-1.30895	0.289369	0.269279	4.43546e-05	0.556888	0.398843						IPR002937	Amine_oxidase										4283 9710	electron_transport oxidoreductase_activity	biological_process molecular_function	GO:0006118 GO:0016491
17758	7.19	6.94249	6.75649	7.09693	4.69838	6.61262	-0.317543	-0.511648	-0.144613	-0.805367	-0.639403	0.789223	0.667325	0.903199	0.449514	0.590982						IPR010111 IPR015424	Kynureninase Pyridoxal_phosphate-dependent_transferase,_major_region	KOG3846	L-kynurenine_hydrolase	Amino_acid_transport_and_metabolism	METABOLISM	3.7.1.3	Kynureninase	Tryptophan_metabolism	Amino_Acid_Metabolism	METABOLIC	3930 4699 7026 13063 13309	cytoplasm tryptophan_catabolic_process NAD_biosynthetic_process pyridoxal_phosphate_binding kynureninase_activity	cellular_component biological_process molecular_function	GO:0005737 GO:0006569 GO:0009435 GO:0030170 GO:0030429
17762	4.61721	5.36641	5.40129	5.96499	7.46261	5.54847	0.285811	0.323669	1.39879	2.40974	1.00817	0.795853	0.770679	0.204737	0.0144612	0.361026						IPR014850	Signal_transduction_response_regulator,_pH-responsive,_PalI/Rim9										4639 6872 9320 24344	proteolysis response_to_pH membrane regulation_of_transcription_factor_activity	biological_process cellular_component	GO:0006508 GO:0009268 GO:0016020 GO:0051090
17771	8.19249	8.04181	7.9164	8.47441	7.47669	7.88696	-0.288083	-0.401148	0.100466	-0.147958	-0.509479	0.743778	0.64951	0.90929	0.851239	0.563663						IPR003855	K+_potassium_transporter										4930 8446 9320	potassium_ion_transport potassium_ion_transmembrane_transporter_activity membrane	biological_process molecular_function cellular_component	GO:0006813 GO:0015079 GO:0016020
17773	7.32056	7.33115	6.91466	8.75632	7.03894	7.45551	-0.271192	-0.688199	1.1623	-0.388482	-0.138276	0.713691	0.35443	0.115287	0.557927	0.851782						IPR002569	Methionine_sulphoxide_reductase_A	KOG1635	Peptide_methionine_sulfoxide_reductase	Posttranslational_modification,_protein_turnover,_chaperones	CELLULAR_PROCESSES_AND_SIGNALING	1.8.4.6	Protein-methionine-S-oxide_reductase._Peptide_methionine_sulfoxide_reductase._Peptide_Met(O)_reductase				9876 11802	oxidoreductase_activity,_acting_on_sulfur_group_of_donors,_disulfide_as_acceptor protein_metabolic_process	molecular_function biological_process	GO:0016671 GO:0019538
17775	7.53603	7.33785	6.94465	6.82148	8.2736	8.88678	-0.249605	-0.582005	-0.854484	0.546636	1.15817	0.7383	0.437922	0.255247	0.413344	0.120494						IPR013830	Esterase,_SGNH_hydrolase-type	KOG3670	Phospholipase	Lipid_transport_and_metabolism	METABOLISM
17804	8.45215	7.95167	7.81564	7.88878	6.96023	6.72108	-0.856433	-1.04326	-0.97872	-1.94565	-1.63204	0.375194	0.280695	0.311392	0.0247027	0.0916733						IPR006179 IPR004843 IPR008334 IPR006146	5'-Nucleotidase_and_apyrase Metallophosphoesterase 5'-Nucleotidase,_C-terminal 5'-Nucleotidase,_conserved_site	KOG4419	5'_nucleotidase	Nucleotide_transport_and_metabolism	METABOLISM	3.1.3.5	5'-nucleotidase	Purine_metabolism Nicotinate_and_nicotinamide_metabolism Pyrimidine_metabolism	Nucleotide_Metabolism Metabolism_of_Cofactors_and_Vitamins	METABOLIC	9985 6771 9986 5923 10329	hydrolase_activity nucleotide_catabolic_process hydrolase_activity,_acting_on_ester_bonds 5'-nucleotidase_activity IMP-GMP_specific_5'-nucleotidase_activity	molecular_function biological_process	GO:0016787 GO:0009166 GO:0016788 GO:0008253 GO:0017175
17805	5.59676	7.22071	7.48531	7.61044	7.49053	6.82562	1.34514	1.60022	1.78052	1.73752	0.957504	0.0914944	0.0450768	0.0256279	0.0150455	0.23115						IPR001604	DNA/RNA_non-specific_endonuclease	KOG3721	Mitochondrial_endonuclease	Nucleotide_transport_and_metabolism	METABOLISM	3.1.30.2	Serratia_marcescens_nuclease				2175 2910	nucleic_acid_binding endonuclease_activity	molecular_function	GO:0003676 GO:0004519
17810	4.05465	3.02734	4.66956	1.30227	1.90142	5.0471	0.116827	0.993811	-2.67266	0.0162652	0.975919	0.959457	0.665395	0.262294	0.993704	0.670858						IPR004344	Tubulin-tyrosine_ligase	KOG2157	Predicted_tubulin-tyrosine_ligase	Posttranslational_modification,_protein_turnover,_chaperones	CELLULAR_PROCESSES_AND_SIGNALING						3195 4598	tubulin-tyrosine_ligase_activity protein_modification_process	molecular_function biological_process	GO:0004835 GO:0006464
17822	7.02358	6.61528	6.73625	6.30313	7.12862	6.0063	-0.428121	-0.280496	-0.738052	0.212447	-1.03478	0.53746	0.687524	0.291565	0.732418	0.139539
17824	1.70047	2.86378	2.77768	0	1.84571	0.541274	-0.111828	-0.792692	-5.79981	0.450153	-4.38712	0.976518	0.835425	0.15269	0.894653	0.27546	GT90					IPR006598	Lipopolysaccharide-modifying_protein	KOG2458	Endoplasmic_reticulum_protein_EP58,_contains_filamin_rod_domain_and_KDEL_motif	General_function_prediction_only	POORLY_CHARACTERIZED
17836	9.81159	10.115	10.143	10.4845	9.97038	11.0214	0.320307	0.341103	0.69732	0.185825	1.19559	0.476849	0.449233	0.121618	0.644921	0.00790346						IPR004046 IPR004045 IPR010987 IPR012336	Glutathione_S-transferase,_C-terminal Glutathione_S-transferase,_N-terminal Glutathione_S-transferase,_C-terminal-like Thioredoxin-like_fold	KOG0867	Glutathione_S-transferase	Posttranslational_modification,_protein_turnover,_chaperones	CELLULAR_PROCESSES_AND_SIGNALING	2.5.1.18	Glutathione_transferase	Glutathione_metabolism	Metabolism_of_Other_Amino_Acids	METABOLIC	2770	glutathione_transferase_activity	molecular_function	GO:0004364
17837	10.5551	10.6815	10.5402	10.0826	10.901	10.6761	0.0953772	-0.0609301	-0.507303	0.315536	0.074731	0.814092	0.88074	0.211923	0.384708	0.853904	CE4					IPR002509 IPR011330	Polysaccharide_deacetylase Glycoside_hydrolase/deacetylase,_beta/alpha-barrel										4143 10005 2290	carbohydrate_metabolic_process hydrolase_activity,_acting_on_carbon-nitrogen_(but_not_peptide)_bonds catalytic_activity	biological_process molecular_function	GO:0005975 GO:0016810 GO:0003824
17857	8.30222	7.74658	7.61979	8.06842	8.37657	8.13177	-0.575386	-0.706843	-0.191121	0.0903283	-0.175634	0.268617	0.176584	0.713748	0.846093	0.735746						IPR007718	SRP40,_C-terminal	KOG2992	Nucleolar_GTPase/ATPase_p130	Nuclear_structure	CELLULAR_PROCESSES_AND_SIGNALING	3.2.1.18	Exo-alpha-sialidase	N-Glycan_degradation Sphingoglycolipid_metabolism	Metabolism_of_Complex_Carbohydrates Metabolism_of_Complex_Lipids	METABOLIC	2715	exo-alpha-sialidase_activity	molecular_function	GO:0004308
17861	9.93049	10.6001	10.6404	9.09633	10.4873	11.0891	0.245433	0.285496	-0.874362	0.372081	0.757927	0.744308	0.704479	0.245754	0.580473	0.313838								KOG1815	Predicted_E3_ubiquitin_ligase	Posttranslational_modification,_protein_turnover,_chaperones	CELLULAR_PROCESSES_AND_SIGNALING
17872	8.68234	8.40409	8.38749	8.16326	8.2319	8.07891	-0.245951	-0.281451	-0.344099	-0.101385	-0.606412	0.731511	0.695052	0.631723	0.874468	0.398334						IPR002108	Actin-binding,_cofilin/tropomyosin_type	KOG3655	Drebrins_and_related_actin_binding_proteins	Cytoskeleton	CELLULAR_PROCESSES_AND_SIGNALING						2246 3827	actin_binding intracellular	molecular_function cellular_component	GO:0003779 GO:0005622
17903	10.707	10.5826	10.4486	10.3873	10.2696	10.0025	-0.115919	-0.25622	-0.322732	-0.429472	-0.647687	0.756991	0.494679	0.389674	0.200637	0.0843564						IPR014038 IPR008162 IPR001326 IPR010987	Translation_elongation_factor_EF1B,_beta_and_delta_chains,_guanine_nucleotide_exchange Inorganic_pyrophosphatase Translation_elongation_factor_EF1B,_beta/delta_chains,_conserved_site Glutathione_S-transferase,_C-terminal-like	KOG1668	Elongation_factor_1_beta/delta_chain	Transcription	INFORMATION_STORAGE_AND_PROCESSING						2229 4035 4558 281 2824 3930 4913	translation_elongation_factor_activity eukaryotic_translation_elongation_factor_1_complex translational_elongation magnesium_ion_binding inorganic_diphosphatase_activity cytoplasm phosphate_metabolic_process	molecular_function cellular_component biological_process	GO:0003746 GO:0005853 GO:0006414 GO:0000287 GO:0004427 GO:0005737 GO:0006796
17914	8.75629	8.5186	8.75662	8.53238	8.95246	8.5516	-0.190214	-0.00237089	-0.225088	0.281443	-0.192489	0.701882	0.996201	0.651444	0.526939	0.69896						IPR007484 IPR002173	Peptidase_M28 Carbohydrate/puine_kinase,_PfkB,_conserved_site	KOG2194	Aminopeptidases_of_the_M20_family	Posttranslational_modification,_protein_turnover,_chaperones General_function_prediction_only	CELLULAR_PROCESSES_AND_SIGNALING POORLY_CHARACTERIZED						4639 5905	proteolysis peptidase_activity	biological_process molecular_function	GO:0006508 GO:0008233
17933	1.45617	4.34036	2.13328	5.20252	3.57561	1.57075	2.37096	0.498299	2.49045	2.24507	-0.759944	0.377467	0.85397	0.354271	0.351292	0.780737	CBM1-GH5_7	CBM1-GH5_7				IPR001547 IPR000254 IPR017853	Glycoside_hydrolase,_family_5 Cellulose-binding_region,_fungal Glycoside_hydrolase,_catalytic_core										2933 3782 4143 13137	hydrolase_activity,_hydrolyzing_O-glycosyl_compounds extracellular_region carbohydrate_metabolic_process cellulose_binding	molecular_function cellular_component biological_process	GO:0004553 GO:0005576 GO:0005975 GO:0030248
17947	6.53493	7.25936	7.28325	6.93665	7.25961	7.18489	0.572091	0.595926	0.721209	1.00519	0.5103	0.531102	0.515003	0.430421	0.219051	0.576906								KOG1060	Vesicle_coat_complex_AP-3,_beta_subunit	Intracellular_trafficking,_secretion,_and_vesicular_transport	CELLULAR_PROCESSES_AND_SIGNALING
17948	8.17174	8.32636	7.9288	9.04583	8.77884	8.39722	0.173839	-0.147204	0.880209	0.735291	0.281205	0.76961	0.804836	0.138115	0.166323	0.636004						IPR003864	Protein_of_unknown_function_DUF221	KOG1134	Uncharacterized_conserved_protein	General_function_prediction_only	POORLY_CHARACTERIZED						9320	membrane	cellular_component	GO:0016020
17954	1.40838	3.80257	0	0.628182	0.695294	3.21966	3.33217	-3.60398	-1.84399	-1.01797	2.89688	0.313434	0.317112	0.603658	0.740743	0.381457	CE12					IPR001087 IPR013830	Lipase,_GDSL Esterase,_SGNH_hydrolase-type										4758 9986	lipid_metabolic_process hydrolase_activity,_acting_on_ester_bonds	biological_process molecular_function	GO:0006629 GO:0016788
17973	8.43541	8.4056	7.73459	8.06608	9.01633	10.0902	0.304379	-0.472411	-0.32903	1.45813	1.57257	0.75875	0.634125	0.740194	0.099963	0.112462	GH10	GH10				IPR001000 IPR017853	Glycoside_hydrolase,_family_10 Glycoside_hydrolase,_catalytic_core										2933 4143	hydrolase_activity,_hydrolyzing_O-glycosyl_compounds carbohydrate_metabolic_process	molecular_function biological_process	GO:0004553 GO:0005975
17979	8.91296	8.6545	8.54118	7.62014	7.78517	8.5332	-0.28929	-0.396312	-1.33666	-0.296857	-0.410272	0.724411	0.629499	0.104386	0.686082	0.617317						IPR001781 IPR000198 IPR008936	Zinc_finger,_LIM-type RhoGAP Rho_GTPase_activation_protein	KOG1703	Adaptor_protein_Enigma_and_related_PDZ-LIM_proteins	Signal_transduction_mechanisms Cytoskeleton	CELLULAR_PROCESSES_AND_SIGNALING						3827 5250 5939	intracellular signal_transduction zinc_ion_binding	cellular_component biological_process molecular_function	GO:0005622 GO:0007165 GO:0008270
17986	5.21624	5.21437	5.08443	1.35638	3.73582	5.42841	-0.157409	-0.245086	-3.9637	0.116699	0.0659836	0.926583	0.886245	0.0299644	0.939194	0.969212	AA1_1	AA1_1				IPR001117 IPR011706 IPR011707 IPR002355 IPR008972	Multicopper_oxidase,_type_1 Multicopper_oxidase,_type_2 Multicopper_oxidase,_type_3 Multicopper_oxidase,_copper-binding_site Cupredoxin	KOG1263	Multicopper_oxidases	Secondary_metabolites_biosynthesis,_transport_and_catabolism	METABOLISM	1.10.3.2	Laccase				9710 3722 6128	oxidoreductase_activity copper_ion_binding laccase_activity	molecular_function	GO:0016491 GO:0005507 GO:0008471
17990	6.12056	7.01732	7.02376	6.67102	6.418	5.74511	0.453729	0.437085	0.0609016	-0.0404246	-0.266764	0.66954	0.68153	0.954442	0.966191	0.802471						IPR009548	Protein_of_unknown_function_DUF1168	KOG4055	Uncharacterized_conserved_protein	Function_unknown	POORLY_CHARACTERIZED
18033	7.16562	6.66758	6.2172	7.51417	4.95197	5.91953	-0.71781	-1.17964	0.209134	-0.566414	-1.40558	0.557369	0.336496	0.864228	0.605046	0.251973						IPR011702 IPR000991 IPR001674 IPR004506 IPR004739 IPR012998	Glutamine_amidotransferase_superfamily Glutamine_amidotransferase_class-I,_C-terminal GMP_synthase,_C-terminal tRNA_(5-methylaminomethyl-2-thiouridylate)-methyltransferase GMP_synthase,_N-terminal Glutamine_amidotransferase,_class_I,_active_site	KOG1622	GMP_synthase	Nucleotide_transport_and_metabolism	METABOLISM	6.3.5.2	GMP_synthase_(glutamine-hydrolysing)	Glutamate_metabolism Purine_metabolism	Amino_Acid_Metabolism Nucleotide_Metabolism	METABOLIC	2290 2376 3736 4326 4339 3168 3930 5721 4671	catalytic_activity GMP_synthase_(glutamine-hydrolyzing)_activity ATP_binding purine_nucleotide_biosynthetic_process GMP_biosynthetic_process tRNA_(5-methylaminomethyl-2-thiouridylate)-methyltransferase_activity cytoplasm tRNA_processing glutamine_metabolic_process	molecular_function biological_process cellular_component	GO:0003824 GO:0003922 GO:0005524 GO:0006164 GO:0006177 GO:0004808 GO:0005737 GO:0008033 GO:0006541
18040	5.46966	6.41541	6.54891	6.62926	6.1146	6.49971	0.705141	0.840317	0.92292	0.761829	0.877665	0.460587	0.380559	0.33512	0.37435	0.359002						IPR001594	Zinc_finger,_DHHC-type	KOG1313	DHHC-type_Zn-finger_proteins	General_function_prediction_only	POORLY_CHARACTERIZED						5939	zinc_ion_binding	molecular_function	GO:0008270
18069	7.15155	7.41364	6.90037	7.40738	6.96111	6.76513	0.315877	-0.292168	0.215273	-0.00936857	-0.321567	0.680594	0.704943	0.779615	0.989146	0.676387						IPR008570	ESCRT-II_complex,_vps25_subunit	KOG4068	Uncharacterized_conserved_protein	Function_unknown	POORLY_CHARACTERIZED
18103	3.71157	4.79983	5.00394	2.26874	1.5388	5.00262	0.663481	0.270623	-1.49084	-1.96475	0.0180985	0.778562	0.908843	0.530838	0.35679	0.99389								KOG1187	Serine/threonine_protein_kinase	Signal_transduction_mechanisms	CELLULAR_PROCESSES_AND_SIGNALING
18115	4.26629	4.75772	4.84429	2.42346	1.26848	3.78294	0.52406	0.619656	-0.463478	-2.09683	-0.547688	0.80286	0.768288	0.826396	0.27491	0.795328						IPR001765	Carbonic_anhydrase										2531 5939 9282	carbonate_dehydratase_activity zinc_ion_binding carbon_utilization	molecular_function biological_process	GO:0004089 GO:0008270 GO:0015976
18146	5.29881	4.9514	3.948	2.33799	4.26501	5.91941	-0.456403	-1.31355	-1.72533	0.579441	0.538155	0.784918	0.436354	0.308206	0.698307	0.747325
18149	8.74979	8.86569	8.75922	8.59062	7.36304	9.6488	0.0844122	-0.0171714	-0.194858	-0.752662	0.92804	0.911203	0.981922	0.797108	0.267351	0.22005						IPR009053	Prefoldin	KOG0161	Myosin_class_II_heavy_chain	Cytoskeleton	CELLULAR_PROCESSES_AND_SIGNALING
18150	6.49666	6.21422	6.66549	3.47258	4.12996	6.92909	-0.218199	0.123213	-0.603513	-0.941242	0.434256	0.89103	0.938379	0.705314	0.509904	0.785086						IPR001680 IPR007190 IPR011044 IPR011046	WD40_repeat Periodic_tryptophan_protein-associated_region Quinoprotein_amine_dehydrogenase,_beta_chain-like WD40_repeat-like	KOG0291	WD40-repeat-containing_subunit_of_the_18S_rRNA_processing_complex	RNA_processing_and_modification	INFORMATION_STORAGE_AND_PROCESSING
18168	8.45929	8.74493	8.76851	8.28351	9.0549	8.35471	-0.0974776	-0.0764025	-0.221319	0.463225	-0.420818	0.903624	0.924462	0.783598	0.520107	0.601524						IPR000277 IPR015424	Cys/Met_metabolism,_pyridoxal_phosphate-dependent_enzyme Pyridoxal_phosphate-dependent_transferase,_major_region	KOG0053	Cystathionine_beta-lyases/cystathionine_gamma-synthases	Amino_acid_transport_and_metabolism	METABOLISM						4650 13063 2415	amino_acid_metabolic_process pyridoxal_phosphate_binding cystathionine_gamma-synthase_activity	biological_process molecular_function	GO:0006520 GO:0030170 GO:0003962
18176	7.98849	7.60835	7.42713	7.05866	6.65695	8.03241	-0.451363	-0.638905	-0.964836	-0.748598	-0.0295346	0.591278	0.448374	0.252683	0.320498	0.971976						IPR000571	Zinc_finger,_CCCH-type	KOG1676	K-homology_type_RNA_binding_proteins	RNA_processing_and_modification	INFORMATION_STORAGE_AND_PROCESSING						2175 5939	nucleic_acid_binding zinc_ion_binding	molecular_function	GO:0003676 GO:0008270
18181	10.2296	10.0256	9.99003	10.3526	10.7849	10.6982	-0.254207	-0.282807	0.0762936	0.525532	0.437855	0.523965	0.479122	0.848433	0.140796	0.272265
18182	8.89267	9.24866	9.07056	7.6794	9.37948	9.43308	0.380929	0.182565	-0.889694	0.677661	0.53557	0.557118	0.778713	0.172002	0.243185	0.409283				S08A; Peptidase inhibitor I9; Subtilase family		IPR000209 IPR010259 IPR009020	Peptidase_S8_and_S53,_subtilisin,_kexin,_sedolisin Proteinase_inhibitor_I9,_subtilisin_propeptide Proteinase_inhibitor,_propeptide	KOG1153	Subtilisin-related_protease/Vacuolar_protease_B	Posttranslational_modification,_protein_turnover,_chaperones	CELLULAR_PROCESSES_AND_SIGNALING	3.4.21.-	Serine_endopeptidases				2700 4639 18306 18579 5812 5915 6602 10004	subtilase_activity proteolysis identical_protein_binding negative_regulation_of_catalytic_activity pancreatic_elastase_activity plasminogen_activator_activity serine-type_signal_peptidase_activity proprotein_convertase_activity	molecular_function biological_process	GO:0004289 GO:0006508 GO:0042802 GO:0043086 GO:0008132 GO:0008243 GO:0008991 GO:0016808
18204	9.19639	9.37797	9.30793	11.2776	10.1369	9.56601	0.149902	0.0606464	2.06	0.896802	0.321791	0.716428	0.883482	5.73136e-07	0.0151468	0.435923
18224	3.22284	5.24787	5.18609	5.68211	1.01782	1.58378	1.06403	0.942902	1.51736	-2.8626	-2.18984	0.611218	0.653001	0.46871	0.142213	0.307718						IPR013154 IPR011032 IPR016040	Alcohol_dehydrogenase_GroES-like GroES-like NAD(P)-binding	KOG0024	Sorbitol_dehydrogenase	Secondary_metabolites_biosynthesis,_transport_and_catabolism	METABOLISM	1.1.1.2	Alcohol_dehydrogenase_(NADP+)	Caprolactam_degradation Glycerolipid_metabolism Pentose_and_glucuronate_interconversions Glycolysis_/_Gluconeogenesis	Biodegradation_of_Xenobiotics Metabolism_of_Complex_Lipids Carbohydrate_Metabolism	METABOLIC	2290 3708 5830 5788	catalytic_activity binding metabolic_process alcohol_dehydrogenase_(NADP+)_activity	molecular_function biological_process	GO:0003824 GO:0005488 GO:0008152 GO:0008106
18227	10.7246	10.3394	10.596	6.80409	8.5661	10.2831	-0.316772	-0.10606	-2.92731	-1.46079	-0.307572	0.72353	0.905736	0.00111639	0.0683813	0.731279						IPR001128 IPR002401	Cytochrome_P450 Cytochrome_P450,_E-class,_group_I	KOG0157	Cytochrome_P450_CYP4/CYP19/CYP26_subfamilies	Lipid_transport_and_metabolism Secondary_metabolites_biosynthesis,_transport_and_catabolism	METABOLISM	1.14.14.1	Unspecific_monooxygenase	Tryptophan_metabolism Fatty_acid_metabolism gamma-Hexachlorocyclohexane_degradation	Amino_Acid_Metabolism Lipid_Metabolism Biodegradation_of_Xenobiotics	METABOLIC	2888 3721 4283 12251 23642	monooxygenase_activity iron_ion_binding electron_transport heme_binding unspecific_monooxygenase_activity	molecular_function biological_process	GO:0004497 GO:0005506 GO:0006118 GO:0020037 GO:0050381
18229	8.13927	9.15384	8.99894	9.24974	9.36611	9.39445	0.567002	0.395774	0.647008	1.07858	0.799006	0.451665	0.599733	0.390724	0.109569	0.288985						IPR002220	Dihydrodipicolinate_synthetase										5830 10024	metabolic_process lyase_activity	biological_process molecular_function	GO:0008152 GO:0016829
18233	7.36838	6.7762	7.00462	5.669	7.13138	6.76866	-0.613521	-0.396892	-1.38199	-0.190091	-0.514897	0.433214	0.613148	0.0803448	0.78625	0.511467						IPR004331 IPR004342	SPX,_N-terminal EXS,_C-terminal	KOG1162	Predicted_small_molecule_transporter	Intracellular_trafficking,_secretion,_and_vesicular_transport	CELLULAR_PROCESSES_AND_SIGNALING						9321	integral_to_membrane	cellular_component	GO:0016021
18263	8.43025	8.5889	8.27837	9.1249	8.536	7.85053	0.0959115	-0.231652	0.664647	0.0936217	-0.645978	0.864568	0.681424	0.237397	0.852608	0.252522						IPR005805 IPR005806 IPR004192 IPR006317	Rieske_iron-sulphur_protein,_C-terminal Rieske_[2Fe-2S]_region Ubiquinol_cytochrome_reductase_transmembrane_region Ubiquinol-cytochrome_c_reductase,_iron-sulphur_subunit	KOG1671	Ubiquinol_cytochrome_c_reductase,_subunit_RIP1	Energy_production_and_conversion	METABOLISM	1.10.2.2	Ubiquinol--cytochrome_c_reductase	Oxidative_phosphorylation	Energy_Metabolism	METABOLIC	4283 5803 9320 9710	electron_transport ubiquinol-cytochrome-c_reductase_activity membrane oxidoreductase_activity	biological_process molecular_function cellular_component	GO:0006118 GO:0008121 GO:0016020 GO:0016491
18285	7.78144	8.37371	8.30055	7.84633	6.96186	8.42011	0.357177	0.287435	-0.083012	-0.244604	0.414858	0.690282	0.748742	0.926336	0.760735	0.643658						IPR003392 IPR000731 IPR002345	Patched Sterol-sensing_5TM_box Lipocalin	KOG1933	Cholesterol_transport_protein_(Niemann-Pick_C_disease_protein)	Lipid_transport_and_metabolism	METABOLISM						9321 3546 3708 4927 5836 9320	integral_to_membrane transporter_activity binding transport hedgehog_receptor_activity membrane	cellular_component molecular_function biological_process	GO:0016021 GO:0005215 GO:0005488 GO:0006810 GO:0008158 GO:0016020
18289	5.762	4.842	5.45621	4.95641	6.77103	4.27775	-0.997885	-0.399467	-0.632759	1.22005	-1.58623	0.325721	0.694615	0.534636	0.176161	0.123288						IPR006139 IPR006140 IPR016040	D-isomer_specific_2-hydroxyacid_dehydrogenase,_catalytic_region D-isomer_specific_2-hydroxyacid_dehydrogenase,_NAD-binding NAD(P)-binding	KOG0067	Transcription_factor_CtBP	Transcription	INFORMATION_STORAGE_AND_PROCESSING	1.1.1.95	Phosphoglycerate_dehydrogenase	Glycine,_serine_and_threonine_metabolism	Amino_Acid_Metabolism	METABOLIC	5830 9823 24535 22441 2290 3708 2991	metabolic_process oxidoreductase_activity,_acting_on_the_CH-OH_group_of_donors,_NAD_or_NADP_as_acceptor NAD_binding cofactor_binding catalytic_activity binding phosphoglycerate_dehydrogenase_activity	biological_process molecular_function	GO:0008152 GO:0016616 GO:0051287 GO:0048037 GO:0003824 GO:0005488 GO:0004617
18293	7.29399	9.29409	9.67466	3.11068	4.94449	6.81491	0.0814655	0.412838	-4.08987	-4.17982	-2.47979	0.961876	0.808618	0.0169808	0.00635537	0.146217						IPR013130 IPR013112 IPR013121	Ferric_reductase-like_transmembrane_component,_N-terminal FAD-binding_8 Ferric_reductase,_NAD_binding	KOG0039	Ferric_reductase,_NADH/NADPH_oxidase_and_related_proteins	Secondary_metabolites_biosynthesis,_transport_and_catabolism Inorganic_ion_transport_and_metabolism	METABOLISM						3721 4283 9321 9710 23919 287	iron_ion_binding electron_transport integral_to_membrane oxidoreductase_activity FAD_binding ferric-chelate_reductase_activity	molecular_function biological_process cellular_component	GO:0005506 GO:0006118 GO:0016021 GO:0016491 GO:0050660 GO:0000293
18316	8.536	8.87508	8.92512	8.18828	8.75731	8.47758	0.349719	0.393581	-0.351261	0.264296	0.0273132	0.472937	0.420305	0.473337	0.545228	0.955409						IPR008265 IPR011043	Lipase,_GDSL,_active_site Galactose_oxidase/kelch,_beta-propeller	KOG4701	Chitinase	Cell_wall/membrane/envelope_biogenesis	CELLULAR_PROCESSES_AND_SIGNALING						4758 9570	lipid_metabolic_process lipase_activity	biological_process molecular_function	GO:0006629 GO:0016298
18320	5.01868	4.20476	4.64125	5.45382	3.50346	1.80318	-0.982101	-0.42169	0.416477	-0.421883	-2.60258	0.576002	0.81049	0.812109	0.788359	0.146946
18330	5.44828	6.12106	5.80718	3.51912	2.50713	6.44498	0.695316	0.355181	0.604352	-0.456753	1.01629	0.698157	0.84327	0.73637	0.776632	0.570918						IPR000583	Glutamine_amidotransferase,_class-II	KOG1268	Glucosamine_6-phosphate_synthetases,_contain_amidotransferase_and_phosphosugar_isomerase_domains	Cell_wall/membrane/envelope_biogenesis	CELLULAR_PROCESSES_AND_SIGNALING						5830	metabolic_process	biological_process	GO:0008152
18349	9.94718	9.83975	9.87858	9.6169	9.88051	10.0934	-0.145357	-0.10196	-0.368776	-0.0137441	0.117985	0.749365	0.822918	0.418454	0.973083	0.795463						IPR000719 IPR017442 IPR000095 IPR001245 IPR002290 IPR017441 IPR008271 IPR011026 IPR011009	Protein_kinase,_core Serine/threonine_protein_kinase-related PAK-box/P21-Rho-binding Tyrosine_protein_kinase Serine/threonine_protein_kinase Protein_kinase_ATP_binding,_conserved_site Serine/threonine_protein_kinase,_active_site Wiscott-Aldrich_syndrome,_C-terminal Protein_kinase-like	KOG0578	p21-activated_serine/threonine_protein_kinase	Signal_transduction_mechanisms	CELLULAR_PROCESSES_AND_SIGNALING						3043 3736 4602 3079 3045 3419 3727 4595 5832 8947 3046 3047 3048 3049 3050 3051 3057 3061 3062 3063 3065 3067 3068 3070 3071 3072 3074 3076 3077 3084 6004 6005 6015 6196 10102 10103 11472 12154 17037	protein_kinase_activity ATP_binding protein_amino_acid_phosphorylation protein-tyrosine_kinase_activity protein_serine/threonine_kinase_activity small_GTPase_regulator_activity protein_binding protein_complex_assembly actin_polymerization_and/or_depolymerization actin_cytoskeleton transmembrane_receptor_protein_serine/threonine_kinase_activity 3-phosphoinositide-dependent_protein_kinase_activity …	molecular_function biological_process cellular_component	GO:0004672 GO:0005524 GO:0006468 GO:0004713 GO:0004674 GO:0005083 GO:0005515 GO:0006461 GO:0008154 GO:0015629 GO:0004675 GO:0004676 GO:0004677 GO:0004679 GO:0004680 GO:0004681 GO:0004690 GO:0004694 GO:0004695 GO:0004696 GO:0004698 GO:0004700 GO:0004702 GO:0004704 GO:0004705 GO:0004706 GO:0004708 GO:0004710 GO:0004711 GO:0004718 GO:0008338 GO:0008339 GO:0008349 GO:0008545 GO:0016908 GO:0016909 GO:…
[truncated: 12,397 more rows]

## Sheet: Column definition
Supplementary Table S4 - co-expressed gene groups for S. vermifera
Column names	Descriptions
JGI Protein ID	Protein identification number from the genome assembly Mycocosm JGI
###.ave	Averaged normalised read count in log2
###.diff	Differential expression in log2
[truncated: 21 more rows]
