# Supplementary material for: The fungal root endophyte Serendipita vermifera displays inter-kingdom synergistic beneficial effects with the microbiota in Arabidopsis thaliana and barley
Source: ISME J. 2021 Oct 22;16(3):876–89. doi: 10.1038/s41396-021-01138-y (PMC8857181; doi:10.1038/s41396-021-01138-y)
Supplement: Supplementary file 6 — Table S5 [file 41396_2021_1138_MOESM6_ESM.xlsx]

## Sheet: B. sorokiniana transcriptome
Supplementary Table S5 - B. sorokiniana transcriptome
Averaged read count, differential expression with adjusted p values and gene annotations for B. sorokiniana
JGI Protein ID	Bs.ave	Bs_Root11.ave	Bs_Root172.ave	Sv_Bs.ave	Sv_Bs_Root11.ave	Sv_Bs_Root172.ave	Bs_Root11VsBs.diff	Bs_Root172VsBs.diff	Sv_BsVsBs.diff	Sv_Bs_Root11VsBs.diff	Sv_Bs_Root172VsBs.diff	Bs_Root11VsBs_p.adj	Bs_Root172VsBs_p.adj	Sv_BsVsBs_p.adj	Sv_Bs_Root11VsBs_p.adj	Sv_Bs_Root172VsBs_p.adj	CAZymes	CAZyme secreted	Small secreted proteins	Protease secreted	Lipase secreted	InterPro ID	InterPro Description	KOG ID	KOG definition	KOG class	KOG group	ecNum	KEGG definition	KEGG pathway	KEGG class	KEGG type	GO Term ID	GO Name	GO TermType	GO Accession
21263	9.60644	9.63066	9.87139	9.95792	9.83054	9.53904	-0.00757668	0.229596	0.315455	0.197828	-0.0770317	0.983048	0.481945	0.377085	0.58391	0.830994						IPR001138 IPR001680	Fungal_transcriptional_regulatory_protein,_N-terminal WD40_repeat										2196 3838 4504 5939	transcription_factor_activity nucleus regulation_of_transcription,_DNA-dependent zinc_ion_binding	molecular_function cellular_component biological_process	GO:0003700 GO:0005634 GO:0006355 GO:0008270
21266	6.84912	6.60315	5.90447	6.45556	0	6.56417	-0.237934	-0.798675	-0.0571869	-7.93217	-0.286223	0.805593	0.368566	0.952927	4.88179e-06	0.770163						IPR007034 IPR012948	Protein_of_unknown_function_DUF663 AARP2CN	KOG1980	Uncharacterized_conserved_protein	Function_unknown	POORLY_CHARACTERIZED						3838 17777	nucleus ribosome_biogenesis_and_assembly	cellular_component biological_process	GO:0005634 GO:0042254
21283	6.05093	7.69389	7.19422	6.71401	7.14283	7.06909	1.16733	0.722374	0.290133	0.611571	0.545856	0.160304	0.343314	0.728119	0.469151	0.516962						IPR002872	Proline_dehydrogenase	KOG0186	Proline_oxidase	Amino_acid_transport_and_metabolism	METABOLISM	1.5.3.-	With_oxygen_as_acceptor				3030 4667 4692 2592 11400 24945 24946	proline_dehydrogenase_activity glutamate_biosynthetic_process proline_catabolic_process dihydropterin_oxidase_activity hydroxy-nicotine_oxidase_activity proline_oxidase_activity fructosyl-amino_acid_oxidase_activity	molecular_function biological_process	GO:0004657 GO:0006537 GO:0006562 GO:0004154 GO:0019116 GO:0051699 GO:0051700
21310	3.7766	0.356573	0.724897	0.486196	3.89721	0	-7.72016	-6.28982	-7.16072	0.931332	-6.96745	0.00673494	0.0168581	0.015349	0.726842	0.0213155
21313	10.9109	10.4042	10.27	9.81957	10.1794	10.2778	-0.495825	-0.576132	-0.916244	-0.722111	-0.573599	0.339919	0.224952	0.0781038	0.166691	0.271196						IPR001128 IPR002401	Cytochrome_P450 Cytochrome_P450,_E-class,_group_I	KOG0158	Cytochrome_P450_CYP3/CYP5/CYP6/CYP9_subfamilies	Secondary_metabolites_biosynthesis,_transport_and_catabolism	METABOLISM	1.14.14.1	Unspecific_monooxygenase	Tryptophan_metabolism Fatty_acid_metabolism gamma-Hexachlorocyclohexane_degradation	Amino_Acid_Metabolism Lipid_Metabolism Biodegradation_of_Xenobiotics	METABOLIC	2888 3721 4283 12251 23642	monooxygenase_activity iron_ion_binding electron_transport heme_binding unspecific_monooxygenase_activity	molecular_function biological_process	GO:0004497 GO:0005506 GO:0006118 GO:0020037 GO:0050381
21320	6.69825	5.51059	6.59221	4.78068	7.33047	7.97909	-1.19554	0.121153	0.227114	1.35319	1.21674	0.401451	0.925841	0.873354	0.342999	0.393637						IPR002198 IPR002347 IPR016040	Short-chain_dehydrogenase/reductase_SDR Glucose/ribitol_dehydrogenase NAD(P)-binding	KOG0725	Reductases_with_broad_range_of_substrate_specificities	General_function_prediction_only	POORLY_CHARACTERIZED	1.1.1.100	3-oxoacyl-[acyl-carrier_protein]_reductase	Fatty_acid_biosynthesis_(path_1)	Lipid_Metabolism	METABOLIC	5830 9710 2290 3708 2723	metabolic_process oxidoreductase_activity catalytic_activity binding 3-oxoacyl-[acyl-carrier-protein]_reductase_activity	biological_process molecular_function	GO:0008152 GO:0016491 GO:0003824 GO:0005488 GO:0004316
21338	8.33518	6.50115	7.72768	8.8683	5.44621	8.12359	-1.86138	-0.639053	0.550566	-0.231066	-0.235647	0.118433	0.557264	0.644005	0.846792	0.843641						IPR002110	Ankyrin	KOG4297	C-type_lectin	Signal_transduction_mechanisms Defense_mechanisms	CELLULAR_PROCESSES_AND_SIGNALING
21378	6.17057	4.91286	5.91204	7.54392	3.23486	6.24507	-2.09956	-0.627836	0.654126	-1.58134	-0.726227	0.176814	0.658333	0.67351	0.31596	0.642072
21433	2.19324	2.93632	0.744409	0	0	0	-0.573084	-3.00023	-6.28842	-4.41445	-4.42173	0.912442	0.533597	0.244536	0.413969	0.4132			Unknown			IPR001938	Thaumatin,_pathogenesis-related
21445	6.58512	6.21931	6.10683	5.78012	0	6.57052	-0.448144	-0.557183	-0.89741	-7.74989	-0.0850284	0.573497	0.447114	0.263386	2.51746e-06	0.916494						IPR000740 IPR009012	GrpE_nucleotide_exchange_factor GrpE_nucleotide_exchange_factor,_head	KOG3003	Molecular_chaperone_of_the_GrpE_family	Posttranslational_modification,_protein_turnover,_chaperones	CELLULAR_PROCESSES_AND_SIGNALING						575 4591 18307 24341 3727	adenyl-nucleotide_exchange_factor_activity protein_folding protein_homodimerization_activity chaperone_binding protein_binding	molecular_function biological_process	GO:0000774 GO:0006457 GO:0042803 GO:0051087 GO:0005515
21457	7.99602	8.37683	8.15144	7.89171	8.34397	8.73041	0.300847	0.0764442	-0.184566	0.939164	0.742079	0.699474	0.91463	0.813143	0.23037	0.342968						IPR008384	ARP23_complex_20_kDa_subunit	KOG1876	Actin-related_protein_Arp2/3_complex,_subunit_ARPC4	Cytoskeleton	CELLULAR_PROCESSES_AND_SIGNALING						4037 12940	cytoskeleton actin_filament_polymerization	cellular_component biological_process	GO:0005856 GO:0030041
21458	10.1202	10.3614	10.4043	10.5228	10.6225	9.55328	0.232328	0.285531	0.390468	0.500479	-0.542172	0.479298	0.342151	0.235088	0.130906	0.103755						IPR013740 IPR012336	Redoxin Thioredoxin-like_fold	KOG0541	Alkyl_hydroperoxide_reductase/peroxiredoxin	Posttranslational_modification,_protein_turnover,_chaperones	CELLULAR_PROCESSES_AND_SIGNALING						9710 25163	oxidoreductase_activity peroxiredoxin_activity	molecular_function	GO:0016491 GO:0051920
21477	8.46388	8.45597	8.79455	8.78924	8.423	7.99616	-0.054044	0.27745	0.287385	-0.0790096	-0.496075	0.911424	0.532955	0.554876	0.873134	0.316566						IPR001138	Fungal_transcriptional_regulatory_protein,_N-terminal	KOG1187	Serine/threonine_protein_kinase	Signal_transduction_mechanisms	CELLULAR_PROCESSES_AND_SIGNALING	6.3.2.-	Acid--D-amino-acid_ligases_(peptide_synthases)	Tryptophan_metabolism Ubiquinone_biosynthesis	Amino_Acid_Metabolism Metabolism_of_Cofactors_and_Vitamins	METABOLIC	2196 3838 4504 5939 6387 10509 19237 19238	transcription_factor_activity nucleus regulation_of_transcription,_DNA-dependent zinc_ion_binding UDP-N-acetylmuramoylalanyl-D-glutamyl-2,6-diaminopimelate-D-alanyl-D-alanine_ligase_activity ribosomal_S6-glutamic_acid_ligase_activity coenzyme_F420-0_gamma-glutamyl_ligase_activity coenzyme_F420-2_alpha-glutamyl_ligase_activity	molecular_function cellular_component biological_process	GO:0003700 GO:0005634 GO:0006355 GO:0008270 GO:0008766 GO:0018169 GO:0043773 GO:0043774
21537	6.62074	6.57881	6.64003	5.3007	6.3621	2.59735	-0.0566487	0.0536207	-0.799528	-0.0877049	-2.48569	0.963789	0.962541	0.52305	0.944557	0.0568814
21548	1.3079	5.08859	5.59682	2.70572	0	5.36822	3.62941	4.29546	2.95381	-2.52637	3.96106	0.0889585	0.0283825	0.167545	0.326351	0.0649765						IPR007197 IPR003739	Radical_SAM Protein_of_unknown_function_DUF160										2290 24783	catalytic_activity iron-sulfur_cluster_binding	molecular_function	GO:0003824 GO:0051536
21603	6.56626	7.08883	6.94941	6.06992	7.1845	6.89298	0.493678	0.348191	-0.559232	0.764321	0.314948	0.518082	0.619498	0.467591	0.324373	0.685029								KOG1216	von_Willebrand_factor_and_related_coagulation_proteins	Extracellular_structures Defense_mechanisms	CELLULAR_PROCESSES_AND_SIGNALING
21610	0.818968	3.22135	1.1992	1.29336	0	1.93894	3.41004	1.78139	1.2221	-1.20833	2.65987	0.495652	0.698549	0.808119	0.816462	0.597729
21665	8.80216	8.24106	7.71196	8.76472	7.00577	8.01041	-0.728268	-1.12159	0.231577	-1.62264	-0.962084	0.407168	0.16289	0.792151	0.0682204	0.276384								KOG3671	Actin_regulatory_protein_(Wiskott-Aldrich_syndrome_protein)	Signal_transduction_mechanisms Cytoskeleton	CELLULAR_PROCESSES_AND_SIGNALING
21725	7.99031	8.40083	8.39605	8.15924	8.99201	8.11823	0.325343	0.329532	0.111293	0.915685	0.207564	0.564626	0.524282	0.84422	0.108159	0.716486						IPR003163 IPR016144	DNA-binding,_yeast Mlu1-box-binding_protein,_DNA-binding	KOG0161	Myosin_class_II_heavy_chain	Cytoskeleton	CELLULAR_PROCESSES_AND_SIGNALING						2176 2196 4504	DNA_binding transcription_factor_activity regulation_of_transcription,_DNA-dependent	molecular_function biological_process	GO:0003677 GO:0003700 GO:0006355
21746	7.64808	7.64861	7.19474	7.44112	0	8.16597	-0.0038543	-0.471132	-0.166069	-8.75326	0.691934	0.995473	0.450066	0.807414	3.99868e-08	0.31181								KOG3160	Gamma-interferon_inducible_lysosomal_thiol_reductase	Posttranslational_modification,_protein_turnover,_chaperones	CELLULAR_PROCESSES_AND_SIGNALING
21757	6.92233	7.39048	7.50751	7.15003	6.35467	7.65769	0.424271	0.540716	0.177335	-0.61308	0.686885	0.48277	0.329997	0.77034	0.333834	0.263083								KOG3149	Transcription_initiation_factor_IIF,_auxiliary_subunit	Transcription	INFORMATION_STORAGE_AND_PROCESSING
21767	6.12858	5.77321	6.53822	5.19895	2.96826	1.79014	-0.429423	0.396391	-0.311227	-1.35718	-3.76986	0.798612	0.796617	0.853485	0.428991	0.0385109						IPR003439 IPR003593	ABC_transporter-like AAA+_ATPase,_core	KOG0927	Predicted_transporter_(ABC_superfamily)	General_function_prediction_only	POORLY_CHARACTERIZED						3736 10082 162 10269	ATP_binding ATPase_activity nucleotide_binding nucleoside-triphosphatase_activity	molecular_function	GO:0005524 GO:0016887 GO:0000166 GO:0017111
21887	7.49584	7.68164	7.81908	7.74003	7.90556	8.00723	0.185905	0.354653	0.271177	0.463341	0.517876	0.738673	0.487977	0.627649	0.414572	0.359414
21903	4.9123	6.06683	6.54579	2.78006	4.92482	7.0894	0.917541	1.34116	-0.682906	-0.296277	2.01061	0.536916	0.323806	0.647959	0.845607	0.177353
21917	1.3079	1.5091	2.82392	0	0	0	0.459082	2.46395	-4.3415	-2.46753	-2.47481	0.930094	0.606214	0.423177	0.648958	0.647992
21932	6.73124	7.66709	6.7137	7.53515	4.18231	6.99025	0.80886	0.1343	0.675138	0.482485	0.229174	0.578029	0.919542	0.642639	0.741192	0.875291
22003	6.52328	5.37472	4.78804	6.09454	6.32569	7.41854	-1.07747	-1.24423	-0.31698	-0.229288	0.98584	0.318371	0.210387	0.769438	0.834315	0.36283						IPR008594 IPR011145 IPR011146	Scavenger_mRNA_decapping_enzyme Scavenger_mRNA_decapping_enzyme,_N-terminal Histidine_triad-like_motif	KOG3969	Uncharacterized_conserved_protein	Function_unknown	POORLY_CHARACTERIZED						284 3727 9985 2290	deadenylation-dependent_decapping protein_binding hydrolase_activity catalytic_activity	biological_process molecular_function	GO:0000290 GO:0005515 GO:0016787 GO:0003824
22033	7.07213	6.23926	8.08824	7.83145	4.86616	7.97161	-1.21632	1.01595	0.419675	0.140563	0.604443	0.375032	0.41691	0.759505	0.918647	0.659845						IPR007854	Fip1	KOG3973	Uncharacterized_conserved_glycine-rich_protein	Function_unknown	POORLY_CHARACTERIZED	2.3.1.48	Histone_acetyltransferase				2802	histone_acetyltransferase_activity	molecular_function	GO:0004402
22069	6.27859	6.97203	6.2445	5.85965	2.41351	6.03403	0.672978	0.156155	-0.30098	-2.80193	-0.154758	0.594338	0.892651	0.812295	0.0403223	0.903581						IPR000649	Initiation_factor_2B_related	KOG1466	Translation_initiation_factor_2B,_alpha_subunit_(eIF-2Balpha/GCN3)	Translation,_ribosomal_structure_and_biogenesis	INFORMATION_STORAGE_AND_PROCESSING						19375	cellular_metabolic_process	biological_process	GO:0044237
22073	8.46565	7.75967	8.44219	8.266	7.90074	7.80707	-0.709656	-0.0141944	-0.135801	-0.55357	-0.374967	0.267879	0.980671	0.83229	0.394604	0.562195			ERG2 and Sigma1 receptor like protein			IPR006716	ERG2_and_sigma1_receptor-like	KOG4143	Sigma_receptor_and_C-8_sterol_isomerase	Signal_transduction_mechanisms	CELLULAR_PROCESSES_AND_SIGNALING						243 3972 4823	C-8_sterol_isomerase_activity endoplasmic_reticulum ergosterol_biosynthetic_process	molecular_function cellular_component biological_process	GO:0000247 GO:0005783 GO:0006696
22089	2.29949	3.77861	4.27872	0	0	0	0.12615	0.886169	-6.51403	-4.64005	-4.64733	0.971539	0.783922	0.0877954	0.223976	0.22325			Unknown					KOG1924	RhoA_GTPase_effector_DIA/Diaphanous	Signal_transduction_mechanisms Cytoskeleton	CELLULAR_PROCESSES_AND_SIGNALING
22194	3.26713	4.17365	1.07392	3.96822	0	0	0.939729	-1.69318	0.727954	-4.27885	-4.28614	0.776378	0.580635	0.826109	0.235509	0.234712						IPR001810	Cyclin-like_F-box
22208	7.16097	7.17787	6.50681	7.58981	7.34897	7.34646	0.0547317	-0.231713	0.359218	0.192615	0.143748	0.954023	0.789868	0.705445	0.840752	0.88055						IPR007087	Zinc_finger,_C2H2-type	KOG1721	FOG:_Zn-finger	General_function_prediction_only	POORLY_CHARACTERIZED						2175 3827 5939	nucleic_acid_binding intracellular zinc_ion_binding	molecular_function cellular_component	GO:0003676 GO:0005622 GO:0008270
22288	6.40011	6.61233	6.2787	5.10693	6.96593	3.58242	0.216602	0.0773005	-0.197381	0.571568	-0.232864	0.88622	0.955477	0.896422	0.707234	0.878635						IPR013078 IPR001345	Phosphoglycerate_mutase Phosphoglycerate/bisphosphoglycerate_mutase	KOG4754	Predicted_phosphoglycerate_mutase	Carbohydrate_transport_and_metabolism	METABOLISM						2290 5830	catalytic_activity metabolic_process	molecular_function biological_process	GO:0003824 GO:0008152
22292	9.12383	8.93442	9.13834	9.32703	9.20646	8.63089	-0.191612	0.041503	0.204909	0.09502	-0.475303	0.607638	0.903461	0.58373	0.802472	0.212338						IPR000672 IPR000559 IPR016040	Tetrahydrofolate_dehydrogenase/cyclohydrolase Formate-tetrahydrofolate_ligase,_FTHFS NAD(P)-binding	KOG4230	C1-tetrahydrofolate_synthase	Coenzyme_transport_and_metabolism	METABOLISM						2736 3736 6988 2290 3708 5830	formate-tetrahydrofolate_ligase_activity ATP_binding folic_acid_and_derivative_biosynthetic_process catalytic_activity binding metabolic_process	molecular_function biological_process	GO:0004329 GO:0005524 GO:0009396 GO:0003824 GO:0005488 GO:0008152
22321	4.71619	5.0618	3.67424	2.55787	3.31892	2.97473	0.367984	0.295186	-0.595236	0.942778	0.265012	0.894491	0.907378	0.830529	0.735037	0.924288						IPR010997	HRDC-like	KOG4168	Predicted_RNA_polymerase_III_subunit_C17	Transcription	INFORMATION_STORAGE_AND_PROCESSING						162 2290 19375	nucleotide_binding catalytic_activity cellular_metabolic_process	molecular_function biological_process	GO:0000166 GO:0003824 GO:0044237
22438	5.52226	5.61073	6.0662	4.22223	4.07942	6.62482	0.0978089	0.626943	-0.975759	1.60557	1.14155	0.9512	0.667995	0.543577	0.316826	0.476773						IPR001128 IPR002401	Cytochrome_P450 Cytochrome_P450,_E-class,_group_I	KOG0158	Cytochrome_P450_CYP3/CYP5/CYP6/CYP9_subfamilies	Secondary_metabolites_biosynthesis,_transport_and_catabolism	METABOLISM	1.14.14.1	Unspecific_monooxygenase	Tryptophan_metabolism Fatty_acid_metabolism gamma-Hexachlorocyclohexane_degradation	Amino_Acid_Metabolism Lipid_Metabolism Biodegradation_of_Xenobiotics	METABOLIC	2888 3721 4283 12251 23642	monooxygenase_activity iron_ion_binding electron_transport heme_binding unspecific_monooxygenase_activity	molecular_function biological_process	GO:0004497 GO:0005506 GO:0006118 GO:0020037 GO:0050381
22439	1.72693	3.01822	1.2985	0	3.50358	0	0.557017	-0.109512	-5.29579	3.67521	-3.42908	0.894903	0.977419	0.234235	0.383605	0.441164
22474	4.30304	5.2839	3.15233	4.85217	0	5.8626	1.04976	-0.137283	0.753131	-5.33296	1.63033	0.536905	0.930147	0.658657	0.0166816	0.340682
22488	6.00779	5.78216	6.16668	6.10855	7.02324	5.97063	-0.221686	0.24096	0.124656	1.02841	-0.0249838	0.764306	0.723235	0.866778	0.171988	0.973907						IPR010996 IPR016040	DNA-directed_DNA_polymerase,_family_X,_beta-like,_N-terminal NAD(P)-binding	KOG3007	Mu-crystallin	Amino_acid_transport_and_metabolism	METABOLISM						2176 2290 3708 5830	DNA_binding catalytic_activity binding metabolic_process	molecular_function biological_process	GO:0003677 GO:0003824 GO:0005488 GO:0008152
22544	4.8988	5.72611	6.17486	4.28405	6.29927	7.78141	0.854209	1.42643	-0.0671549	2.05376	2.99011	0.44883	0.167689	0.952921	0.0710818	0.00816757						IPR001789 IPR004358 IPR003661 IPR003018 IPR003594 IPR005467 IPR009082 IPR011006	Signal_transduction_response_regulator,_receiver_region Signal_transduction_histidine_kinase-related_protein,_C-terminal Signal_transduction_histidine_kinase,_subgroup_1,_dimerisation_and_phosphoacceptor_region GAF ATP-binding_region,_ATPase-like Signal_transduction_histidine_kinase,_core Signal_transduction_histidine_kinase,_homodimeric CheY-like	KOG0519	Sensory_transduction_histidine_kinase	Signal_transduction_mechanisms	CELLULAR_PROCESSES_AND_SIGNALING	2.7.3.-	Phosphotransferases_with_a_nitrogenous_group_as_acceptor	Type_II_secretion_system	SORTING_AND_DEGRADATION	REGULATORY	155 157 4504 3736 154 5250 9320 9581 9970 3044 10446 3228 10450	two-component_response_regulator_activity two-component_signal_transduction_system_(phosphorelay) regulation_of_transcription,_DNA-dependent ATP_binding two-component_sensor_activity signal_transduction membrane phosphorylation transferase_activity,_transferring_phosphorus-containing_groups protein_histidine_kinase_activity peptidyl-histidine_phosphorylation signal_transducer_activity histone_arg…	molecular_function biological_process cellular_component	GO:0000156 GO:0000160 GO:0006355 GO:0005524 GO:0000155 GO:0007165 GO:0016020 GO:0016310 GO:0016772 GO:0004673 GO:0018106 GO:0004871 GO:0018110
22546	10.141	10.1286	9.89901	10.2265	9.40463	9.89656	-0.0212006	-0.238531	0.0857065	-0.748625	-0.161286	0.957143	0.508853	0.828213	0.0615568	0.684891						IPR003388	Reticulon	KOG1792	Reticulon	Intracellular_trafficking,_secretion,_and_vesicular_transport	CELLULAR_PROCESSES_AND_SIGNALING						3972	endoplasmic_reticulum	cellular_component	GO:0005783
22558	2.31723	5.28978	2.84414	2.04472	3.35753	2.74342	1.68536	0.176147	-0.57251	2.10595	0.868633	0.595993	0.951768	0.857679	0.508903	0.785827	GT1					IPR007235	Glycosyl_transferase,_family_28,_C-terminal	KOG3349	Predicted_glycosyltransferase	General_function_prediction_only	POORLY_CHARACTERIZED	2.4.1.141	N-acetylglucosaminyldiphosphodolichol_N-acetylglucosaminyltransferase	N-Glycans_biosynthesis	Metabolism_of_Complex_Carbohydrates	METABOLIC	4143 9957 13135 13148 2954	carbohydrate_metabolic_process transferase_activity,_transferring_hexosyl_groups carbohydrate_binding lipid_glycosylation N-acetylglucosaminyldiphosphodolichol_N-acetylglucosaminyltransferase_activity	biological_process molecular_function	GO:0005975 GO:0016758 GO:0030246 GO:0030259 GO:0004577
22570	8.06145	7.75407	7.59672	8.08409	7.86407	7.95961	-0.331993	-0.470882	0.0745137	-0.217795	-0.107424	0.544122	0.349008	0.891937	0.69681	0.846679						IPR001138 IPR000048 IPR000569	Fungal_transcriptional_regulatory_protein,_N-terminal IQ_calmodulin-binding_region HECT	KOG0942	E3_ubiquitin_protein_ligase	Posttranslational_modification,_protein_turnover,_chaperones	CELLULAR_PROCESSES_AND_SIGNALING	6.3.2.-	Acid--D-amino-acid_ligases_(peptide_synthases)	Tryptophan_metabolism Ubiquinone_biosynthesis	Amino_Acid_Metabolism Metabolism_of_Cofactors_and_Vitamins	METABOLIC	3200 3827 4598 4643 2196 3838 4504 5939 6387 10509 19237 19238	ubiquitin-protein_ligase_activity intracellular protein_modification_process ubiquitin_cycle transcription_factor_activity nucleus regulation_of_transcription,_DNA-dependent zinc_ion_binding UDP-N-acetylmuramoylalanyl-D-glutamyl-2,6-diaminopimelate-D-alanyl-D-alanine_ligase_activity ribosomal_S6-glutamic_acid_ligase_activity coenzyme_F420-0_gamma-glutamyl_ligase_activity coenzyme_F420-2_alpha-glu…	molecular_function cellular_component biological_process	GO:0004842 GO:0005622 GO:0006464 GO:0006512 GO:0003700 GO:0005634 GO:0006355 GO:0008270 GO:0008766 GO:0018169 GO:0043773 GO:0043774
22574	1.23314	3.93891	2.03012	0	0	0	2.6658	1.53172	-4.16267	-2.2887	-2.29598	0.610266	0.74913	0.44278	0.673035	0.672055
22578	8.17252	7.85847	7.83485	7.0992	4.75916	6.94312	-0.143786	0.194772	-0.675385	-3.365	-0.769523	0.895654	0.845827	0.538383	0.00334949	0.485348
22712	6.1124	4.92594	4.88961	6.36309	3.63504	0	-1.25448	-1.24118	0.463015	0.0924626	-7.2429	0.46943	0.434752	0.789395	0.957726	0.00130912						IPR002734	Bacterial_bifunctional_deaminase-reductase,_C-terminal										6331 6836	5-amino-6-(5-phosphoribosylamino)uracil_reductase_activity riboflavin_biosynthetic_process	molecular_function biological_process	GO:0008703 GO:0009231
22727	6.79123	6.45008	4.4389	6.55583	5.69749	6.18049	-0.349782	-0.71958	-0.0866519	-1.08945	-0.303485	0.804587	0.578237	0.951174	0.447866	0.831112						IPR000702 IPR002358	Ribosomal_protein_L6 Ribosomal_protein_L6,_conserved_site-1	KOG3254	Mitochondrial/chloroplast_ribosomal_protein_L6	Translation,_ribosomal_structure_and_biogenesis	INFORMATION_STORAGE_AND_PROCESSING						2227 3827 4025 4556	structural_constituent_of_ribosome intracellular ribosome translation	molecular_function cellular_component biological_process	GO:0003735 GO:0005622 GO:0005840 GO:0006412
22774	10.9443	10.7933	10.9448	10.961	11.0903	11.0287	-0.158421	0.0590379	0.0302499	0.149074	0.171815	0.712306	0.880449	0.943896	0.729571	0.690011						IPR001680 IPR011046	WD40_repeat WD40_repeat-like	KOG0279	G_protein_beta_subunit-like_protein	Signal_transduction_mechanisms	CELLULAR_PROCESSES_AND_SIGNALING
22776	7.7835	6.96159	7.00295	6.66497	7.78308	7.26647	-0.837379	-0.80524	-0.577383	0.054557	-0.23063	0.355697	0.33219	0.524918	0.952372	0.800566						IPR013085 IPR003604 IPR000690	Zinc_finger,_U1-C_type Zinc_finger,_U1-type Zinc_finger,_C2H2-type_matrin	KOG3454	U1_snRNP-specific_protein_C	RNA_processing_and_modification	INFORMATION_STORAGE_AND_PROCESSING						2175 3838 5939	nucleic_acid_binding nucleus zinc_ion_binding	molecular_function cellular_component	GO:0003676 GO:0005634 GO:0008270
22837	0.340606	0.356573	2.84751	0	0	5.41049	-0.479938	4.29358	-1.58219	0.291804	8.24255	0.860215	0.0708782	0.586645	0.920126	0.00113123						IPR008030 IPR016040	NmrA-like NAD(P)-binding										4925 9773 2290 3708 5830	regulation_of_nitrogen_utilization transcription_repressor_activity catalytic_activity binding metabolic_process	biological_process molecular_function	GO:0006808 GO:0016564 GO:0003824 GO:0005488 GO:0008152
22843	7.92986	7.75221	7.98821	7.41762	7.14294	7.78522	-0.181658	0.0745601	-0.293593	-0.633286	-0.120648	0.793746	0.906688	0.673403	0.37175	0.863597				A01A; Eukaryotic aspartyl protease; Xylanase inhibitor N-terminal		IPR001461 IPR017441 IPR009007	Peptidase_A1 Protein_kinase_ATP_binding,_conserved_site Peptidase_aspartic,_catalytic	KOG1339	Aspartyl_protease	Posttranslational_modification,_protein_turnover,_chaperones	CELLULAR_PROCESSES_AND_SIGNALING	3.4.23.1	Pepsin_A				2632 4639 2628 3043 3736 4602	pepsin_A_activity proteolysis aspartic-type_endopeptidase_activity protein_kinase_activity ATP_binding protein_amino_acid_phosphorylation	molecular_function biological_process	GO:0004194 GO:0006508 GO:0004190 GO:0004672 GO:0005524 GO:0006468
22848	1.72693	4.17972	4.44544	0	0	1.8329	1.79538	2.27079	-5.30498	-3.43099	0.221984	0.557907	0.418031	0.11698	0.310665	0.943527
22904	5.58259	0.95128	6.26535	1.76697	5.78437	8.01763	-7.08115	0.0715609	-4.64593	0.885269	1.00441	0.000143768	0.964897	0.0106793	0.619561	0.572979	PL1_4	PL1_4				IPR002022 IPR011050	Pectate_lyase/Amb_allergen Pectin_lyase_fold/virulence_factor
22924	5.98334	6.98315	7.09662	6.91301	3.68449	7.42004	0.662303	0.78866	0.61448	0.0111289	1.39666	0.638273	0.540334	0.663025	0.99376	0.322756						IPR013026	Tetratricopeptide_region	KOG1127	TPR_repeat-containing_protein	RNA_processing_and_modification	INFORMATION_STORAGE_AND_PROCESSING
22946	4.83172	4.14447	3.69815	5.20218	0	2.90116	-0.76625	0.779977	0.529214	-6.05135	-0.183445	0.746527	0.718664	0.823365	0.0290464	0.938756								KOG4744	Uncharacterized_conserved_protein	Function_unknown	POORLY_CHARACTERIZED
23003	10.2626	10.9365	11.2871	10.4281	11.233	10.9632	0.656294	0.998817	0.172281	0.971913	0.683064	0.0715302	0.00269321	0.636663	0.00790061	0.0618408						IPR015590 IPR016160 IPR016161	Aldehyde_dehydrogenase Aldehyde_dehydrogenase,_conserved_site Aldehyde/histidinol_dehydrogenase	KOG2450	Aldehyde_dehydrogenase	Energy_production_and_conversion	METABOLISM	1.2.1.3	Aldehyde_dehydrogenase_(NAD+)	1,2-Dichloroethane_degradation Tryptophan_metabolism Glycerolipid_metabolism Valine,_leucine_and_isoleucine_degradation Glycolysis_/_Gluconeogenesis Propanoate_metabolism Fatty_acid_metabolism Bile_acid_biosynthesis Arginine_and_proline_metabolism Butanoate_metabolism beta-Alanine_metabolism Pyruvate_metabolism Histidine_metabolism Lysine_degradation Ascorbate_and_aldarate_metabolism	Biodegradation_of_Xenobiotics Amino_Acid_Metabolism Metabolism_of_Complex_Lipids Carbohydrate_Metabolism Lipid_Metabolism Metabolism_of_Other_Amino_Acids	METABOLIC	5830 9710 2473	metabolic_process oxidoreductase_activity aldehyde_dehydrogenase_(NAD)_activity	biological_process molecular_function	GO:0008152 GO:0016491 GO:0004029
23022	6.19963	7.11981	6.2977	6.32389	3.54854	6.31473	0.796704	0.0862604	0.162394	-0.17414	0.212885	0.528414	0.940589	0.897955	0.891931	0.867312
23034	4.34826	2.6854	4.04862	5.26007	0	4.40251	-1.8106	-0.607381	0.619857	-5.71059	0.329555	0.273151	0.688283	0.706413	0.00892436	0.843137						IPR016040	NAD(P)-binding										2290 3708 5830	catalytic_activity binding metabolic_process	molecular_function biological_process	GO:0003824 GO:0005488 GO:0008152
23192	5.56614	6.39107	7.07723	5.31768	3.73897	6.29773	0.812028	1.48717	-0.27558	0.928458	0.777862	0.49912	0.176011	0.819535	0.444896	0.521439						IPR006571	TLDc	KOG2372	Oxidation_resistance_protein	Replication,_recombination_and_repair	INFORMATION_STORAGE_AND_PROCESSING
23266	6.75889	5.47315	5.99135	6.27082	6.96509	6.62034	-1.25453	-0.175961	-0.511525	0.316879	-0.163983	0.224687	0.852306	0.621122	0.761088	0.875093						IPR001753	Crotonase,_core	KOG1679	Enoyl-CoA_hydratase	Lipid_transport_and_metabolism	METABOLISM	4.2.1.17	Enoyl-CoA_hydratase	Fatty_acid_metabolism beta-Alanine_metabolism Tryptophan_metabolism Lysine_degradation Fatty_acid_biosynthesis_(path_2) Benzoate_degradation_via_CoA_ligation Butanoate_metabolism Valine,_leucine_and_isoleucine_degradation Propanoate_metabolism	Lipid_Metabolism Metabolism_of_Other_Amino_Acids Amino_Acid_Metabolism Biodegradation_of_Xenobiotics Carbohydrate_Metabolism	METABOLIC	2290 5830 2708	catalytic_activity metabolic_process enoyl-CoA_hydratase_activity	molecular_function biological_process	GO:0003824 GO:0008152 GO:0004300
23288	7.06417	7.95738	7.75926	7.57292	4.52052	7.10392	0.870304	0.776746	0.483883	0.943432	0.326665	0.540441	0.549885	0.733773	0.508217	0.818904						IPR001487 IPR006565	Bromodomain Bromodomain_transcription_factor	KOG1472	Histone_acetyltransferase_SAGA/ADA,_catalytic_subunit_PCAF/GCN5_and_related_proteins	Chromatin_structure_and_dynamics Transcription	INFORMATION_STORAGE_AND_PROCESSING	2.3.1.48	Histone_acetyltransferase				2802	histone_acetyltransferase_activity	molecular_function	GO:0004402
23314	9.18413	8.64387	8.86913	8.61479	8.58158	8.94753	-0.542708	-0.299913	-0.46636	-0.450099	-0.23775	0.296838	0.52878	0.370938	0.393148	0.650424						IPR013979 IPR011387 IPR011046	Eukaryotic_translation_initiation_factor_2A,_central_region Translation_initiation_factor_eIF-2A WD40_repeat-like	KOG2315	Predicted_translation_initiation_factor_related_to_eIF-3a	Translation,_ribosomal_structure_and_biogenesis	INFORMATION_STORAGE_AND_PROCESSING
23398	7.16135	4.92908	6.01587	8.27568	6.3279	6.20907	-2.05914	-1.00705	1.12253	0.166014	-0.693726	0.0853806	0.357566	0.347355	0.890153	0.56495
23426	4.40574	4.6096	4.09979	5.878	0	0	-0.898826	-0.180781	0.166806	-6.82473	-6.83201	0.694076	0.931019	0.941823	0.0114987	0.0114107
23446	7.44477	7.7148	7.4599	6.97758	7.17734	8.11867	0.279715	0.054039	-0.205423	-0.255624	0.67734	0.670789	0.928688	0.755905	0.704561	0.307831						IPR002821 IPR008040 IPR010318	Hydantoinase/oxoprolinase Hydantoinaseoxoprolinase,_N-terminal Protein_of_unknown_function_DUF917	KOG1939	Oxoprolinase	Amino_acid_transport_and_metabolism	METABOLISM						9985	hydrolase_activity	molecular_function	GO:0016787
23453	6.05711	6.01603	3.13661	5.75235	0	6.50434	-0.122205	-1.64706	-0.419435	-7.25396	0.330777	0.938694	0.259691	0.792189	0.000720545	0.835885
23458	1.10409	2.47671	0	0	3.20393	0	1.36676	-3.18206	-3.84444	4.52135	-1.97775	0.79382	0.51759	0.478062	0.38744	0.715143
23472	0	2.3112	0.967566	0	2.76036	0	5.58502	4.47365	0	7.85313	0	0.301328	0.370745	1	0.146748	1						IPR003663 IPR005828 IPR007114 IPR005829 IPR016196	Sugar_transporter General_substrate_transporter Major_facilitator_superfamily Sugar_transporter,_conserved_site MFS_general_substrate_transporter	KOG0254	Predicted_transporter_(major_facilitator_superfamily)	General_function_prediction_only	POORLY_CHARACTERIZED	5.3.1.4	L-arabinose_isomerase	Pentose_and_glucuronate_interconversions	Carbohydrate_Metabolism	METABOLIC	3642 6276 9320 3546 4927 9321 6356	sugar:hydrogen_symporter_activity carbohydrate_transport membrane transporter_activity transport integral_to_membrane L-arabinose_isomerase_activity	molecular_function biological_process cellular_component	GO:0005351 GO:0008643 GO:0016020 GO:0005215 GO:0006810 GO:0016021 GO:0008733
23525	2.36798	4.42107	2.37106	2.50102	5.47924	5.86161	0.696849	-0.955105	0.269582	3.08656	2.41068	0.751622	0.639238	0.902893	0.161694	0.274756
23544	10.9292	10.366	11.0935	10.9622	10.2706	10.966	-0.585403	0.142896	0.00923656	-0.679958	0.0116824	0.0348316	0.573212	0.973465	0.0158477	0.966645						IPR004331 IPR004342	SPX,_N-terminal EXS,_C-terminal	KOG1162	Predicted_small_molecule_transporter	Intracellular_trafficking,_secretion,_and_vesicular_transport	CELLULAR_PROCESSES_AND_SIGNALING						9321	integral_to_membrane	cellular_component	GO:0016021
23632	9.98971	10.0863	9.89271	9.49261	8.94297	10.2713	0.0946169	-0.0979963	-0.366582	-1.02352	0.298176	0.822379	0.799415	0.385362	0.0170552	0.481551	GH31					IPR000322 IPR017853	Glycoside_hydrolase,_family_31 Glycoside_hydrolase,_catalytic_core	KOG1066	Glucosidase_II_catalytic_(alpha)_subunit_and_related_enzymes,_glycosyl_hydrolase_family_31	Carbohydrate_transport_and_metabolism Cell_wall/membrane/envelope_biogenesis Posttranslational_modification,_protein_turnover,_chaperones	METABOLISM CELLULAR_PROCESSES_AND_SIGNALING	3.2.1.20	Alpha-glucosidase	Galactose_metabolism Starch_and_sucrose_metabolism	Carbohydrate_Metabolism Metabolism_of_Complex_Carbohydrates	METABOLIC	2933 4143 2937	hydrolase_activity,_hydrolyzing_O-glycosyl_compounds carbohydrate_metabolic_process alpha-glucosidase_activity	molecular_function biological_process	GO:0004553 GO:0005975 GO:0004558
23633	12.2849	11.463	11.4531	12.1873	11.1747	11.5399	-1.04472	-1.04365	-0.236441	-1.32762	-0.966792	0.0281656	0.0163634	0.619391	0.00542069	0.0425853						IPR001564	Nucleoside_diphosphate_kinase,_core	KOG0888	Nucleoside_diphosphate_kinase	Nucleotide_transport_and_metabolism	METABOLISM	2.7.4.6	Nucleoside-diphosphate_kinase	Purine_metabolism Pyrimidine_metabolism	Nucleotide_Metabolism	METABOLIC	2930 3736 4345 4389 4402	nucleoside_diphosphate_kinase_activity ATP_binding GTP_biosynthetic_process UTP_biosynthetic_process CTP_biosynthetic_process	molecular_function biological_process	GO:0004550 GO:0005524 GO:0006183 GO:0006228 GO:0006241
23711	5.04689	5.00798	1.72951	2.68592	0	4.80262	-0.257301	-2.66142	-0.906348	-6.33296	-0.326908	0.91829	0.250603	0.718431	0.0285256	0.896934						IPR013026	Tetratricopeptide_region	KOG1840	Kinesin_light_chain	Cytoskeleton	CELLULAR_PROCESSES_AND_SIGNALING
23766	1.00314	0.708932	1.64576	2.61543	0	0	-1.21505	1.78325	3.57512	-1.71385	-1.72113	0.806504	0.692624	0.467419	0.737965	0.736893						IPR003495 IPR011629 IPR009063	Cobalamin_(vitamin_B12)_biosynthesis_CobW-like Cobalamin_(vitamin_B12)_biosynthesis_CobW-like,_C-terminal Immunoglobulin/albumin-binding	KOG2743	Cobalamin_synthesis_protein	Coenzyme_transport_and_metabolism	METABOLISM						3727 6997	protein_binding pathogenesis	molecular_function biological_process	GO:0005515 GO:0009405
23769	6.59918	7.25042	7.78549	7.08429	8.64262	6.50445	0.319339	0.863084	0.212941	1.73196	-0.432843	0.653231	0.184883	0.765265	0.0154701	0.553075						IPR001208 IPR008048 IPR016027	MCM MCM_protein_5 Nucleic_acid-binding,_OB-fold-like	KOG0481	DNA_replication_licensing_factor,_MCM5_component	Replication,_recombination_and_repair	INFORMATION_STORAGE_AND_PROCESSING	3.6.1.3	Adenosinetriphosphatase	Purine_metabolism	Nucleotide_Metabolism	METABOLIC	2176 3736 4429 5778 3838 2450 2451 5716 5860 8800 10082 10273 18132 18133 18134 18135	DNA_binding ATP_binding DNA_replication_initiation DNA-dependent_ATPase_activity nucleus ATP-dependent_DNA_helicase_activity ATP-dependent_RNA_helicase_activity ATP-dependent_helicase_activity RNA-dependent_ATPase_activity protein-transmembrane_transporting_ATPase_activity ATPase_activity single-stranded_DNA-dependent_ATP-dependent_DNA_helicase_activity ATPase_activity,_coupled ATPase_activity,_u…	molecular_function biological_process cellular_component	GO:0003677 GO:0005524 GO:0006270 GO:0008094 GO:0005634 GO:0004003 GO:0004004 GO:0008026 GO:0008186 GO:0015462 GO:0016887 GO:0017116 GO:0042623 GO:0042624 GO:0042625 GO:0042626
23804	6.38022	6.87963	6.67422	6.44355	6.67775	5.79766	0.420008	0.233224	0.0268333	0.257803	-0.621566	0.574471	0.734498	0.971536	0.736854	0.423604						IPR000608 IPR016135	Ubiquitin-conjugating_enzyme,_E2 Ubiquitin-conjugating_enzyme/RWD-like	KOG0426	Ubiquitin-protein_ligase	Posttranslational_modification,_protein_turnover,_chaperones	CELLULAR_PROCESSES_AND_SIGNALING	6.3.2.19	Ubiquitin--protein_ligase				12037 19152 24495 3200 24685 24687 24690 24691	small_conjugating_protein_ligase_activity post-translational_protein_modification regulation_of_protein_metabolic_process ubiquitin-protein_ligase_activity regulation_of_ubiquitin-protein_ligase_activity regulation_of_ubiquitin-protein_ligase_activity_during_meiotic_cell_cycle positive_regulation_of_ubiquitin-protein_ligase_activity negative_regulation_of_ubiquitin-protein_ligase_activity	molecular_function biological_process	GO:0019787 GO:0043687 GO:0051246 GO:0004842 GO:0051438 GO:0051440 GO:0051443 GO:0051444
23824	8.15607	8.3284	7.17344	7.10302	3.7997	8.73645	0.0988183	-1.02307	-0.378511	-4.23978	0.601754	0.918261	0.245936	0.694624	5.95356e-05	0.533093						IPR011009	Protein_kinase-like
23841	7.41093	8.73104	7.99946	6.91243	8.4635	8.95168	0.889983	0.274093	0.348378	1.43999	1.11199	0.436876	0.793339	0.761039	0.209249	0.332193						IPR002315 IPR002314 IPR004154 IPR006195	Glycyl-tRNA_synthetase,_alpha2_dimer Aminoacyl-tRNA_synthetase,_class_II_(G,_H,_P_and_S) Anticodon-binding Aminoacyl-tRNA_synthetase,_class_II	KOG2298	Glycyl-tRNA_synthetase_and_related_class_II_tRNA_synthetase	Translation,_ribosomal_structure_and_biogenesis	INFORMATION_STORAGE_AND_PROCESSING	6.1.1.14	Glycine--tRNA_ligase	Aminoacyl-tRNA_biosynthesis Glycine,_serine_and_threonine_metabolism	TRANSLATION Amino_Acid_Metabolism	REGULATORY METABOLIC	162 3172 3736 3930 4556 4561 3180 4569 6942	nucleotide_binding aminoacyl-tRNA_ligase_activity ATP_binding cytoplasm translation tRNA_aminoacylation_for_protein_translation glycine-tRNA_ligase_activity glycyl-tRNA_aminoacylation glycine-tRNA_ligase_complex	molecular_function cellular_component biological_process	GO:0000166 GO:0004812 GO:0005524 GO:0005737 GO:0006412 GO:0006418 GO:0004820 GO:0006426 GO:0009345
23859	6.40042	6.54243	6.48965	4.15046	7.40786	7.65442	0.143922	0.470083	-0.0513853	1.7981	1.30801	0.919065	0.716611	0.971105	0.205242	0.356902						IPR006595 IPR013144 IPR006594	CTLH,_C-terminal_to_LisH_motif CT11-RanBPM LisH_dimerisation_motif	KOG0396	Uncharacterized_conserved_protein	Function_unknown	POORLY_CHARACTERIZED
23892	8.98664	9.30447	9.08879	9.24482	9.04069	9.3348	0.306315	0.11232	0.300324	0.0418313	0.340645	0.456386	0.765782	0.466214	0.920358	0.41245						IPR004345	TB2/DP1_and_HVA22_related_protein	KOG1725	Protein_involved_in_membrane_traffic_(YOP1/TB2/DP1/HVA22_family)	Intracellular_trafficking,_secretion,_and_vesicular_transport	CELLULAR_PROCESSES_AND_SIGNALING
23974	6.36874	7.2508	7.04894	5.5509	7.74852	3.29928	0.83596	0.641981	-0.717794	1.43696	-0.832281	0.483541	0.5565	0.549236	0.230582	0.49347						IPR000115 IPR011761 IPR011054 IPR016185	Phosphoribosylglycinamide_synthetase ATP-grasp_fold Rudiment_single_hybrid_motif PreATP-grasp-like_fold	KOG0237	Glycinamide_ribonucleotide_synthetase_(GARS)/Aminoimidazole_ribonucleotide_synthetase_(AIRS)	Nucleotide_transport_and_metabolism	METABOLISM	6.3.4.13	Phosphoribosylamine--glycine_ligase	Purine_metabolism	Nucleotide_Metabolism	METABOLIC	3011 6721 2290 3736	phosphoribosylamine-glycine_ligase_activity purine_base_biosynthetic_process catalytic_activity ATP_binding	molecular_function biological_process	GO:0004637 GO:0009113 GO:0003824 GO:0005524
24022	2.45989	4.32475	2.38442	2.80099	0	5.48193	0.379376	-1.0145	0.696381	-4.97458	1.66491	0.894805	0.700576	0.808414	0.121096	0.5627
24043	6.8651	7.12484	6.96238	6.91297	0	6.63988	0.196278	0.284647	-0.0196923	-8.01651	-0.29181	0.818059	0.715742	0.98164	1.71316e-06	0.736583						IPR007808	Protein_of_unknown_function_DUF701,_zinc-binding_putative	KOG3214	Uncharacterized_Zn_ribbon-containing_protein	Function_unknown	POORLY_CHARACTERIZED
24079	5.38952	5.81972	5.48371	4.72961	0	5.27428	0.401279	0.301011	-0.590475	-6.49693	0.410134	0.75939	0.802162	0.654254	0.000849592	0.757092						IPR002589 IPR015880	Appr-1-p_processing Zinc_finger,_C2H2-like	KOG2633	Hismacro_and_SEC14_domain-containing_proteins	Chromatin_structure_and_dynamics Transcription	INFORMATION_STORAGE_AND_PROCESSING						3827 5939	intracellular zinc_ion_binding	cellular_component molecular_function	GO:0005622 GO:0008270
24099	5.74385	5.17475	6.3828	6.2462	2.96826	6.39704	-1.79014	-0.419703	0.140423	-2.10757	-0.439881	0.276795	0.780114	0.931981	0.20934	0.790074						IPR001328	Peptidyl-tRNA_hydrolase	KOG2255	Peptidyl-tRNA_hydrolase	Translation,_ribosomal_structure_and_biogenesis	INFORMATION_STORAGE_AND_PROCESSING	3.1.1.29	Aminoacyl-tRNA_hydrolase				2487 4556	aminoacyl-tRNA_hydrolase_activity translation	molecular_function biological_process	GO:0004045 GO:0006412
24233	5.43042	5.55911	3.63309	6.09001	2.74295	5.51597	0.0992924	-0.535841	0.657798	-1.06081	0.121823	0.95741	0.753178	0.723675	0.57673	0.948131
24286	5.60921	6.07031	6.01387	7.24492	1.50815	6.81527	-0.667357	0.626209	0.583587	-4.58323	0.0645343	0.653915	0.645093	0.695042	0.00664188	0.965567
24319	1.97634	2.59649	2.23473	0	0	0	-0.10566	-0.0894496	-5.83037	-3.95639	-3.96367	0.983832	0.985036	0.280805	0.464254	0.463432
24357	3.64835	1.5498	2.43041	5.63514	0	0	-4.03916	-1.30395	0.47067	-6.25071	-6.25799	0.140397	0.600449	0.862501	0.0420315	0.0417929
24362	8.787	8.70859	8.66078	8.9243	8.39751	8.32833	-0.101368	-0.13582	0.182153	-0.409025	-0.478983	0.816552	0.734718	0.67741	0.360498	0.282281						IPR008521 IPR011046 IPR012678	Protein_of_unknown_function_DUF803 WD40_repeat-like Ribosomal_protein_L23/L15e,_core	KOG2922	Uncharacterized_conserved_protein	Function_unknown	POORLY_CHARACTERIZED
24372	4.93353	4.71636	5.38029	4.56433	0	2.16749	-0.542751	0.478788	-0.574349	-6.39135	-2.05174	0.758584	0.766803	0.745706	0.00501974	0.264866
24390	8.14535	7.93629	7.73403	8.12501	7.3002	7.54275	-0.284906	-0.451119	-0.00260059	-0.608452	-0.489008	0.715149	0.5279	0.997345	0.441735	0.534809						IPR008696	NAF1	KOG2236	Uncharacterized_conserved_protein	Function_unknown	POORLY_CHARACTERIZED	2.3.1.48	Histone_acetyltransferase				2802	histone_acetyltransferase_activity	molecular_function	GO:0004402
24406	8.12496	8.58296	8.34457	8.35044	8.67938	8.17135	0.468388	0.249256	0.233299	0.564583	0.0464955	0.271699	0.524504	0.585645	0.193962	0.915049
24519	2.43138	2.90818	0	2.13451	0	0	-1.10587	-6.11656	-0.620122	-4.90495	-4.91223	0.83191	0.211631	0.905324	0.363884	0.363172
24530	4.21113	6.27431	4.15273	6.04129	1.6065	3.00029	1.51672	-0.490509	1.38088	-2.4176	0.231533	0.374266	0.754942	0.419116	0.196862	0.893558	AA11	AA11				IPR002114	Phosphotransferase_system,_HPr_serine_phosphorylation_site										3642 6993	sugar:hydrogen_symporter_activity phosphoenolpyruvate-dependent_sugar_phosphotransferase_system	molecular_function biological_process	GO:0005351 GO:0009401
24535	2.24722	4.675	2.92176	4.89987	6.61558	2.06223	1.26404	0.324661	1.44275	3.35136	-0.385021	0.56604	0.87263	0.513087	0.128909	0.865458								KOG0161	Myosin_class_II_heavy_chain	Cytoskeleton	CELLULAR_PROCESSES_AND_SIGNALING
24538	1.57246	2.57275	0	0	0	0	1.07858	-4.28747	-4.94985	-3.07587	-3.08316	0.836316	0.382423	0.360469	0.569859	0.568946						IPR007087	Zinc_finger,_C2H2-type										2175 3827 5939	nucleic_acid_binding intracellular zinc_ion_binding	molecular_function cellular_component	GO:0003676 GO:0005622 GO:0008270
24544	1.59665	3.14631	3.92998	2.5122	0	6.12692	0.918912	1.96919	1.92071	-3.16235	4.07635	0.692818	0.355939	0.409434	0.246781	0.0797092
24548	6.78718	6.47129	6.20917	7.2326	6.20345	7.39696	-0.650877	-0.924004	0.690112	-0.923801	0.539159	0.517338	0.316432	0.49242	0.367963	0.593512
24574	9.17182	9.47045	9.14335	9.06095	8.9285	9.83893	0.271982	-0.0226285	-0.138498	-0.101936	0.647929	0.563366	0.958131	0.769077	0.830701	0.170995						IPR000719 IPR017442 IPR001245 IPR002290 IPR017441 IPR008271 IPR003527 IPR011009	Protein_kinase,_core Serine/threonine_protein_kinase-related Tyrosine_protein_kinase Serine/threonine_protein_kinase Protein_kinase_ATP_binding,_conserved_site Serine/threonine_protein_kinase,_active_site MAP_kinase,_conserved_site Protein_kinase-like	KOG0660	Mitogen-activated_protein_kinase	Signal_transduction_mechanisms	CELLULAR_PROCESSES_AND_SIGNALING						3043 3736 4602 3079 3045 3073	protein_kinase_activity ATP_binding protein_amino_acid_phosphorylation protein-tyrosine_kinase_activity protein_serine/threonine_kinase_activity MAP_kinase_activity	molecular_function biological_process	GO:0004672 GO:0005524 GO:0006468 GO:0004713 GO:0004674 GO:0004707
24610	8.77572	8.87565	8.76892	9.11697	8.64799	8.95569	0.0991597	0.0368902	0.514343	-0.0500007	0.189505	0.855671	0.941081	0.345923	0.927813	0.730161						IPR002023 IPR012336 IPR011146	NADH_dehydrogenase_(ubiquinone),_24_kDa_subunit Thioredoxin-like_fold Histidine_triad-like_motif	KOG3196	NADH:ubiquinone_oxidoreductase,_NDUFV2/24_kD_subunit	Energy_production_and_conversion	METABOLISM						4283 9710 24535 2290	electron_transport oxidoreductase_activity NAD_binding catalytic_activity	biological_process molecular_function	GO:0006118 GO:0016491 GO:0051287 GO:0003824
24653	11.0336	10.7288	11.3614	10.9396	11.0508	11.1548	-0.305396	0.334544	-0.0614809	0.0161949	0.120739	0.258585	0.175898	0.820333	0.952688	0.657284						IPR002226 IPR011614 IPR010582	Catalase Catalase,_N-terminal Catalase-related	KOG0047	Catalase	Inorganic_ion_transport_and_metabolism	METABOLISM	1.11.1.6	Catalase	Tryptophan_metabolism Methane_metabolism	Amino_Acid_Metabolism Energy_Metabolism	METABOLIC	2536 4283 5077 3721 12251	catalase_activity electron_transport response_to_oxidative_stress iron_ion_binding heme_binding	molecular_function biological_process	GO:0004096 GO:0006118 GO:0006979 GO:0005506 GO:0020037
24705	6.98431	6.59877	5.56703	6.43042	7.15669	5.4507	-0.374141	-1.30924	-0.304787	0.233887	-1.55506	0.656372	0.0917291	0.717856	0.783832	0.0755625								KOG1187	Serine/threonine_protein_kinase	Signal_transduction_mechanisms	CELLULAR_PROCESSES_AND_SIGNALING	2.7.7.6	DNA-directed_RNA_polymerase	RNA_polymerase Purine_metabolism Pyrimidine_metabolism	TRANSCRIPTION Nucleotide_Metabolism	REGULATORY METABOLIC	2356 2357 2358 2359 16888	DNA-directed_RNA_polymerase_activity DNA-directed_RNA_polymerase_I_activity DNA-directed_RNA_polymerase_II_activity DNA-directed_RNA_polymerase_III_activity RNA_polymerase_activity	molecular_function	GO:0003899 GO:0003900 GO:0003901 GO:0003902 GO:0034062
24718	6.7631	7.37789	7.08559	5.47586	8.16921	7.04138	0.420479	0.491595	-1.46859	1.26978	0.144312	0.635617	0.545115	0.101164	0.15497	0.872216
24722	5.55378	5.11591	5.95831	2.6338	0	3.69683	-0.741313	0.079158	-1.66844	-6.98602	0.493038	0.736774	0.968665	0.450847	0.00799128	0.823519
24758	6.97055	6.16169	3.16594	6.94298	0	6.65701	-0.844773	-2.66907	-0.0524231	-8.08171	-0.342479	0.533022	0.0329501	0.969158	4.40235e-05	0.801647						IPR000504 IPR000005	RNA_recognition_motif,_RNP-1 Helix-turn-helix,_AraC_type	KOG0108	mRNA_cleavage_and_polyadenylation_factor_I_complex,_subunit_RNA15	RNA_processing_and_modification	INFORMATION_STORAGE_AND_PROCESSING						2196 3827 4504 19030 2175	transcription_factor_activity intracellular regulation_of_transcription,_DNA-dependent sequence-specific_DNA_binding nucleic_acid_binding	molecular_function cellular_component biological_process	GO:0003700 GO:0005622 GO:0006355 GO:0043565 GO:0003676
24790	4.47001	5.92115	3.48898	5.14163	7.85508	4.40251	1.27615	-0.949905	1.00159	3.61436	0.313942	0.327742	0.434483	0.443813	0.00566451	0.814036						IPR000182 IPR016181	GCN5-related_N-acetyltransferase Acyl-CoA_N-acyltransferase										5765 5830	N-acetyltransferase_activity metabolic_process	molecular_function biological_process	GO:0008080 GO:0008152
24792	6.36332	5.89206	4.72049	6.23471	6.04088	3.25729	-0.40294	-1.26148	-0.141145	-0.219156	-0.866417	0.781812	0.344897	0.922813	0.881465	0.556475								KOG3215	Uncharacterized_conserved_protein	Function_unknown	POORLY_CHARACTERIZED
24795	8.20567	8.48244	8.6357	7.74221	7.99725	7.78464	0.25638	0.393381	-0.375454	0.0142985	-0.460187	0.701546	0.52038	0.575681	0.98314	0.496846								KOG0260	RNA_polymerase_II,_large_subunit	Transcription	INFORMATION_STORAGE_AND_PROCESSING	3.2.1.18	Exo-alpha-sialidase	N-Glycan_degradation Sphingoglycolipid_metabolism	Metabolism_of_Complex_Carbohydrates Metabolism_of_Complex_Lipids	METABOLIC	2715	exo-alpha-sialidase_activity	molecular_function	GO:0004308
24829	5.50389	5.66915	5.5935	5.10822	0	7.29976	0.230201	0.123791	0.530039	-6.60315	1.79243	0.851019	0.912364	0.666041	0.000481531	0.145119								KOG4462	WASP-interacting_protein_VRP1/WIP,_contains_WH2_domain	Cytoskeleton	CELLULAR_PROCESSES_AND_SIGNALING	6.3.2.-	Acid--D-amino-acid_ligases_(peptide_synthases)	Tryptophan_metabolism Ubiquinone_biosynthesis	Amino_Acid_Metabolism Metabolism_of_Cofactors_and_Vitamins	METABOLIC	6387 10509 19237 19238	UDP-N-acetylmuramoylalanyl-D-glutamyl-2,6-diaminopimelate-D-alanyl-D-alanine_ligase_activity ribosomal_S6-glutamic_acid_ligase_activity coenzyme_F420-0_gamma-glutamyl_ligase_activity coenzyme_F420-2_alpha-glutamyl_ligase_activity	molecular_function	GO:0008766 GO:0018169 GO:0043773 GO:0043774
24883	2.73572	3.16034	1.40532	4.80481	0	1.60244	0.672077	0.015221	2.2404	-3.6412	-0.520441	0.827185	0.995712	0.466663	0.2835	0.869881						IPR000182 IPR016181	GCN5-related_N-acetyltransferase Acyl-CoA_N-acyltransferase										5765 5830	N-acetyltransferase_activity metabolic_process	molecular_function biological_process	GO:0008080 GO:0008152
24910	4.18177	3.81944	3.42315	2.13451	0	2.78621	-0.630565	0.102162	-1.1904	-5.46794	0.165914	0.81728	0.967348	0.664012	0.0761766	0.95182
24929	2.70195	4.18087	5.06706	2.19716	0	2.34079	-0.199694	1.16945	-1.0426	-5.47059	-0.756747	0.943683	0.650619	0.713271	0.0845045	0.791447						IPR001138	Fungal_transcriptional_regulatory_protein,_N-terminal										2196 3838 4504 5939	transcription_factor_activity nucleus regulation_of_transcription,_DNA-dependent zinc_ion_binding	molecular_function cellular_component biological_process	GO:0003700 GO:0005634 GO:0006355 GO:0008270
24951	7.34202	7.38419	7.77849	7.15934	7.32323	7.33858	0.048405	0.438715	-0.175403	-0.00212301	0.134975	0.940436	0.459866	0.787429	0.997441	0.837397
25007	7.83922	7.33411	8.2472	8.75383	7.52729	7.29164	-0.509298	0.692945	0.922482	-0.304857	-0.486007	0.463291	0.274937	0.183987	0.665909	0.490383						IPR001425	Rhodopsin,_bacterial										3547 4928 9320	ion_channel_activity ion_transport membrane	molecular_function biological_process cellular_component	GO:0005216 GO:0006811 GO:0016020
25013	7.28029	7.57199	7.68792	7.77657	3.75285	7.23825	0.274342	0.404467	0.478371	-0.843697	-0.0468056	0.827122	0.724613	0.703512	0.506783	0.970425						IPR000866 IPR012336	Alkyl_hydroperoxide_reductase/_Thiol_specific_antioxidant/_Mal_allergen Thioredoxin-like_fold	KOG0852	Alkyl_hydroperoxide_reductase,_thiol_specific_antioxidant_and_related_enzymes	Posttranslational_modification,_protein_turnover,_chaperones	CELLULAR_PROCESSES_AND_SIGNALING						9493 9710 25163	antioxidant_activity oxidoreductase_activity peroxiredoxin_activity	molecular_function	GO:0016209 GO:0016491 GO:0051920
25032	7.07914	6.92348	5.46823	6.44261	2.2759	7.36279	-0.149838	-0.989826	-0.527331	-3.35284	0.29443	0.896437	0.348415	0.647588	0.0071321	0.799124						IPR015898	G-protein,_gamma-like_subunit										3228 4019 5270	signal_transducer_activity heterotrimeric_G-protein_complex G-protein_coupled_receptor_protein_signaling_pathway	molecular_function cellular_component biological_process	GO:0004871 GO:0005834 GO:0007186
25062	2.81759	0.356573	2.26012	1.76697	0	0	-6.43824	-2.37964	-2.20745	-5.69871	-5.706	0.123893	0.523197	0.588103	0.185786	0.185225						IPR000848 IPR000832	cAMP-type_GPCR GPCR,_family_2,_secretin-like										3282 9320 5270 9321 13414	G-protein_coupled_receptor_activity membrane G-protein_coupled_receptor_protein_signaling_pathway integral_to_membrane cAMP_binding	molecular_function cellular_component biological_process	GO:0004930 GO:0016020 GO:0007186 GO:0016021 GO:0030552
25088	8.54606	8.30306	8.36446	8.89712	7.63034	8.65291	-0.285011	-0.169424	0.371266	-0.842561	0.0604859	0.611249	0.741482	0.508294	0.141839	0.914856
25102	8.92049	8.80422	8.60938	8.87436	8.04812	8.33562	-0.114637	-0.301171	0.0131538	-0.861709	-0.520267	0.80871	0.487876	0.977883	0.0761091	0.279458						IPR001349	Cytochrome_c_oxidase,_subunit_VIa	KOG3469	Cytochrome_c_oxidase,_subunit_VIa/COX13	Energy_production_and_conversion	METABOLISM	1.9.3.1	Cytochrome-c_oxidase	Oxidative_phosphorylation	Energy_Metabolism	METABOLIC	2567 3932 4283 7071 7072 7073 7074	cytochrome-c_oxidase_activity mitochondrial_envelope electron_transport aa3-type_cytochrome_c_oxidase ba3-type_cytochrome_c_oxidase caa3-type_cytochrome_c_oxidase cbb3-type_cytochrome_c_oxidase	molecular_function cellular_component biological_process	GO:0004129 GO:0005740 GO:0006118 GO:0009481 GO:0009482 GO:0009483 GO:0009485
25174	8.91826	8.66007	8.20465	8.47164	8.43833	7.84946	-0.228393	-0.627429	-0.35071	-0.301877	-1.03984	0.723614	0.288682	0.587691	0.643361	0.111815						IPR001757 IPR008250 IPR006068 IPR004014 IPR005834 IPR006414	ATPase,_P-type,_K/Mg/Cd/Cu/Zn/Na/Ca/Na/H-transporter E1-E2_ATPase-associated_region ATPase,_P-type_cation-transporter,_C-terminal ATPase,_P-type_cation-transporter,_N-terminal Haloacid_dehalogenase-like_hydrolase Potassium/sodium_efflux_P-type_ATPase,_fungal-type	KOG0202	Ca2+_transporting_ATPase	Inorganic_ion_transport_and_metabolism	METABOLISM	3.6.3.8	Calcium-transporting_ATPase				3736 4927 8976 9320 4929 2290 5830 9321 10015 3670	ATP_binding transport ATPase_activity,_coupled_to_transmembrane_movement_of_ions,_phosphorylative_mechanism membrane cation_transport catalytic_activity metabolic_process integral_to_membrane hydrolase_activity,_acting_on_acid_anhydrides,_catalyzing_transmembrane_movement_of_substances calcium-transporting_ATPase_activity	molecular_function biological_process cellular_component	GO:0005524 GO:0006810 GO:0015662 GO:0016020 GO:0006812 GO:0003824 GO:0008152 GO:0016021 GO:0016820 GO:0005388
25175	2.47639	0.356573	1.51225	1.87783	0	0	-5.73061	-1.01176	-1.26214	-4.99821	-5.00549	0.279998	0.831801	0.808843	0.354811	0.35411						IPR003819	Taurine_catabolism_dioxygenase_TauD/TfdA					1.-.-.-	Oxidoreductases				4283 9710 19203 19290 19347 24588	electron_transport oxidoreductase_activity F420H2_dehydrogenase_activity sulfur_oxygenase_reductase_activity malolactic_enzyme_activity regulation_of_oxidoreductase_activity	biological_process molecular_function	GO:0006118 GO:0016491 GO:0043738 GO:0043826 GO:0043883 GO:0051341
25185	6.18464	5.86139	4.37891	6.53838	4.29894	4.53961	-0.633776	-1.48292	0.230527	1.13239	-1.93843	0.68861	0.306784	0.884157	0.475083	0.230179								KOG4774	Uncharacterized_conserved_protein	Function_unknown	POORLY_CHARACTERIZED
25206	9.4796	9.54939	9.49578	9.58149	9.02592	9.30572	-0.0265711	-0.0753387	0.0579917	-0.538161	-0.260501	0.952998	0.855111	0.897782	0.239409	0.566915						IPR002401 IPR001128 IPR011701 IPR016196	Cytochrome_P450,_E-class,_group_I Cytochrome_P450 Major_facilitator_superfamily_MFS-1 MFS_general_substrate_transporter	KOG0156	Cytochrome_P450_CYP2_subfamily	Secondary_metabolites_biosynthesis,_transport_and_catabolism	METABOLISM	1.14.14.1	Unspecific_monooxygenase	Tryptophan_metabolism Fatty_acid_metabolism gamma-Hexachlorocyclohexane_degradation	Amino_Acid_Metabolism Lipid_Metabolism Biodegradation_of_Xenobiotics	METABOLIC	2888 3721 4283 12251 23642	monooxygenase_activity iron_ion_binding electron_transport heme_binding unspecific_monooxygenase_activity	molecular_function biological_process	GO:0004497 GO:0005506 GO:0006118 GO:0020037 GO:0050381
25239	9.52368	8.89088	9.38796	9.39796	8.69718	9.65355	-0.687069	-0.187879	-0.16466	-0.883102	0.0821228	0.059283	0.573425	0.651863	0.0182911	0.823364						IPR001138 IPR007219	Fungal_transcriptional_regulatory_protein,_N-terminal Fungal_specific_transcription_factor										2196 3838 4504 5939 2176 4499	transcription_factor_activity nucleus regulation_of_transcription,_DNA-dependent zinc_ion_binding DNA_binding transcription	molecular_function cellular_component biological_process	GO:0003700 GO:0005634 GO:0006355 GO:0008270 GO:0003677 GO:0006350
25340	6.00502	6.62579	6.76715	5.47492	6.37253	4.39998	0.587877	0.93063	-0.4317	0.402281	-1.68848	0.52796	0.275502	0.645414	0.672058	0.0903107						IPR006603 IPR016817	Cystinosin/ERS1p_repeat Mannose-P-dolichol_utilization_defect_1_protein	KOG3211	Predicted_endoplasmic_reticulum_membrane_protein_Lec35/MPDU1_involved_in_monosaccharide-P-dolichol_utilization	General_function_prediction_only	POORLY_CHARACTERIZED
25355	7.53126	7.35326	7.55473	7.31536	4.58505	7.62045	-0.181238	0.0605577	-0.136518	0.628629	0.130781	0.896529	0.962071	0.922019	0.652793	0.92545								KOG0619	FOG:_Leucine_rich_repeat	General_function_prediction_only	POORLY_CHARACTERIZED
25361	2.12792	3.3795	2.82507	3.07591	0	2.06223	0.0642629	0.45743	1.94645	-4.28198	-0.152824	0.98557	0.888101	0.583686	0.263667	0.966082						IPR007128	Nnf1
25371	8.44499	11.0022	9.0906	7.77231	7.81661	9.70936	1.9939	0.315917	-0.787406	-0.753228	0.867389	0.0403206	0.722145	0.41868	0.441234	0.373069	GH5_4	GH5_4				IPR001547 IPR005102 IPR017853 IPR014756	Glycoside_hydrolase,_family_5 Protein_of_unknown_function_DUF291 Glycoside_hydrolase,_catalytic_core Immunoglobulin_E-set										2933 4143	hydrolase_activity,_hydrolyzing_O-glycosyl_compounds carbohydrate_metabolic_process	molecular_function biological_process	GO:0004553 GO:0005975
25401	3.99273	4.72785	3.24739	3.9811	0	2.48041	0.692202	0.258187	-0.0293185	-5.08674	-0.0842723	0.771021	0.905715	0.990197	0.0672513	0.972137
25447	5.93277	7.18367	6.95806	6.57553	0	3.18932	0.946159	0.747882	0.360885	-7.32305	-0.87362	0.494344	0.554736	0.794654	0.000248936	0.534618						IPR000719 IPR011009	Protein_kinase,_core Protein_kinase-like										3043 3736 4602	protein_kinase_activity ATP_binding protein_amino_acid_phosphorylation	molecular_function biological_process	GO:0004672 GO:0005524 GO:0006468
25450	1.93288	4.31033	1.2985	3.28216	1.78969	3.18614	1.52478	-0.554769	2.77614	-0.412482	2.58189	0.670728	0.86648	0.438914	0.910598	0.472435						IPR013069 IPR000210 IPR011333	BTB/POZ BTB/POZ-like BTB/POZ_fold										3727	protein_binding	molecular_function	GO:0005515
25491	6.51246	5.70102	6.68924	6.25746	6.61684	6.60904	-0.80525	0.170866	-0.189375	0.0874951	0.121461	0.242401	0.786871	0.784223	0.901774	0.862996						IPR000873	AMP-dependent_synthetase_and_ligase	KOG1176	Acyl-CoA_synthetase	Lipid_transport_and_metabolism	METABOLISM	6.-.-.-	Ligases				2290 5830 19324 24587	catalytic_activity metabolic_process cyanophycin_synthetase_activity regulation_of_ligase_activity	molecular_function biological_process	GO:0003824 GO:0008152 GO:0043860 GO:0051340
25637	7.09098	6.4678	6.51289	7.58416	6.9917	3.27859	-0.666053	-0.576765	0.474723	0.693758	-1.5845	0.609803	0.629053	0.71609	0.596298	0.231919						IPR013261	Mitochondrial_import_inner_membrane_translocase,_subunit_Tim21	KOG4836	Uncharacterized_conserved_protein	Function_unknown	POORLY_CHARACTERIZED
25642	9.32899	8.94832	9.30472	9.13205	8.98962	9.25062	-0.388508	-0.0130611	-0.195275	-0.22502	-0.0371449	0.399289	0.975297	0.672356	0.629829	0.936305			Unknown
25649	8.26499	8.14363	7.88105	6.85306	7.18644	7.66616	-0.14672	-0.360519	-0.69203	-1.03421	-0.508458	0.867346	0.653664	0.431658	0.245416	0.565452						IPR001841	Zinc_finger,_RING-type	KOG0800	FOG:_Predicted_E3_ubiquitin_ligase	Posttranslational_modification,_protein_turnover,_chaperones	CELLULAR_PROCESSES_AND_SIGNALING						3727 5939	protein_binding zinc_ion_binding	molecular_function	GO:0005515 GO:0008270
25652	7.0103	6.65314	7.43657	4.80756	4.40672	7.84761	-0.397014	0.636479	-0.3618	-2.38959	0.812008	0.750739	0.57724	0.772525	0.0659324	0.517014	GT2					IPR004834 IPR013616	Chitin_synthase Chitin_synthase_N-terminal	KOG2571	Chitin_synthase/hyaluronan_synthase_(glycosyltransferases)	Cell_wall/membrane/envelope_biogenesis	CELLULAR_PROCESSES_AND_SIGNALING	2.4.1.16	Chitin_synthase	Aminosugars_metabolism	Metabolism_of_Complex_Carbohydrates	METABOLIC	2540 4199	chitin_synthase_activity chitin_biosynthetic_process	molecular_function biological_process	GO:0004100 GO:0006031
25679	7.70802	7.11316	7.52034	7.05424	6.04985	7.50255	-0.701858	-0.293393	-0.751999	-1.67222	-0.249863	0.257088	0.605423	0.226793	0.0104479	0.691111						IPR002553 IPR016342 IPR016024	Clathrin/coatomer_adaptor,_adaptin-like,_N-terminal Adaptor_protein_complex,_beta_subunit Armadillo-type_fold	KOG1061	Vesicle_coat_complex_AP-1/AP-2/AP-4,_beta_subunit	Intracellular_trafficking,_secretion,_and_vesicular_transport	CELLULAR_PROCESSES_AND_SIGNALING						3727 4595 4994 9480 13011 3708	protein_binding protein_complex_assembly intracellular_protein_transport vesicle-mediated_transport membrane_coat binding	molecular_function biological_process cellular_component	GO:0005515 GO:0006461 GO:0006886 GO:0016192 GO:0030117 GO:0005488
25710	8.67408	8.6169	8.32266	6.86145	8.08592	6.54455	0.110112	-0.239791	-0.913227	-0.389908	-0.829382	0.924547	0.821405	0.432657	0.738316	0.477383						IPR000504 IPR017334	RNA_recognition_motif,_RNP-1 Translation_initiation_factor_3,_RNA-binding_subunit	KOG0122	Translation_initiation_factor_3,_subunit_g_(eIF-3g)	Translation,_ribosomal_structure_and_biogenesis	INFORMATION_STORAGE_AND_PROCESSING						2175	nucleic_acid_binding	molecular_function	GO:0003676
25742	4.8283	3.07685	2.64906	1.70442	0	5.40215	-1.78259	-1.16606	-2.62195	-5.96006	0.507016	0.466712	0.603215	0.289345	0.0356123	0.836385
25756	9.36107	8.95817	8.93263	8.77358	8.7062	8.49613	-0.41013	-0.392202	-0.473706	-0.653984	-0.830146	0.433269	0.412939	0.366298	0.217631	0.116979						IPR002048 IPR011545 IPR001650 IPR014001 IPR014021	Calcium-binding_EF-hand DNA/RNA_helicase,_DEAD/DEAH_box_type,_N-terminal DNA/RNA_helicase,_C-terminal DEAD-like_helicase,_N-terminal Helicase,_superfamily_1_and_2,_ATP-binding	KOG4150	Predicted_ATP-dependent_RNA_helicase	RNA_processing_and_modification	INFORMATION_STORAGE_AND_PROCESSING						2175 2792 3736 3724 5716	nucleic_acid_binding helicase_activity ATP_binding calcium_ion_binding ATP-dependent_helicase_activity	molecular_function	GO:0003676 GO:0004386 GO:0005524 GO:0005509 GO:0008026
25783	5.81784	3.75691	3.71575	3.66414	1.34765	4.89063	-2.44735	-2.27507	0.159227	-5.39535	-0.998966	0.235055	0.228868	0.938326	0.0213847	0.629959						IPR006025	Peptidase_M,_neutral_zinc_metallopeptidases,_zinc-binding_site	KOG3314	Ku70-binding_protein	Replication,_recombination_and_repair	INFORMATION_STORAGE_AND_PROCESSING						4639 5909 5939	proteolysis metallopeptidase_activity zinc_ion_binding	biological_process molecular_function	GO:0006508 GO:0008237 GO:0008270
25802	9.32359	9.71058	9.75156	9.68726	9.67376	9.80824	0.376356	0.4241	0.382333	0.349308	0.474206	0.232092	0.14201	0.226047	0.276224	0.137188						IPR000719 IPR017442 IPR000961 IPR001245 IPR002290 IPR017441 IPR008271 IPR011009	Protein_kinase,_core Serine/threonine_protein_kinase-related Protein_kinase,_C-terminal Tyrosine_protein_kinase Serine/threonine_protein_kinase Protein_kinase_ATP_binding,_conserved_site Serine/threonine_protein_kinase,_active_site Protein_kinase-like	KOG0598	Ribosomal_protein_S6_kinase_and_related_proteins	General_function_prediction_only Signal_transduction_mechanisms	POORLY_CHARACTERIZED CELLULAR_PROCESSES_AND_SIGNALING						3043 3736 4602 3045 3079 3046 3047 3048 3049 3050 3051 3057 3061 3062 3063 3065 3067 3068 3070 3071 3072 3074 3076 3077 3084 6004 6005 6015 6196 10102 10103 11472 12154 17037	protein_kinase_activity ATP_binding protein_amino_acid_phosphorylation protein_serine/threonine_kinase_activity protein-tyrosine_kinase_activity transmembrane_receptor_protein_serine/threonine_kinase_activity 3-phosphoinositide-dependent_protein_kinase_activity DNA-dependent_protein_kinase_activity AMP-activated_protein_kinase_activity casein_kinase_activity casein_kinase_I_activity cyclic_nucleo…	molecular_function biological_process	GO:0004672 GO:0005524 GO:0006468 GO:0004674 GO:0004713 GO:0004675 GO:0004676 GO:0004677 GO:0004679 GO:0004680 GO:0004681 GO:0004690 GO:0004694 GO:0004695 GO:0004696 GO:0004698 GO:0004700 GO:0004702 GO:0004704 GO:0004705 GO:0004706 GO:0004708 GO:0004710 GO:0004711 GO:0004718 GO:0008338 GO:0008339 GO:0008349 GO:0008545 GO:0016908 GO:0016909 GO:0019199 GO:0019912 GO:0034211
25820	6.26343	7.00763	6.98932	6.22114	3.20393	3.42956	0.745931	0.734135	0.24532	-0.805697	-0.409466	0.634807	0.609081	0.876022	0.613288	0.796063					GGGX; Carboxylesterase family	IPR002018 IPR016187	Carboxylesterase,_type_B C-type_lectin_fold										3708	binding	molecular_function	GO:0005488
25850	5.28898	6.56372	6.0309	6.19512	7.81576	3.33896	1.17456	1.14413	0.803538	2.45552	0.231725	0.406263	0.37667	0.570614	0.0834145	0.871415	GH35	GH35				IPR001944 IPR017853	Glycoside_hydrolase,_family_35 Glycoside_hydrolase,_catalytic_core	KOG0496	Beta-galactosidase	Carbohydrate_transport_and_metabolism	METABOLISM	3.2.1.23	Beta-galactosidase	Glycosaminoglycan_degradation Galactose_metabolism N-Glycan_degradation Glycerolipid_metabolism Sphingoglycolipid_metabolism	Metabolism_of_Complex_Carbohydrates Carbohydrate_Metabolism Metabolism_of_Complex_Lipids	METABOLIC	2943 4143 6938	beta-galactosidase_activity carbohydrate_metabolic_process beta-galactosidase_complex	molecular_function biological_process cellular_component	GO:0004565 GO:0005975 GO:0009341
25853	6.72244	5.58896	6.77554	6.53417	6.46872	5.60309	-1.38372	-0.0328525	-0.255826	0.319742	-0.537061	0.257999	0.97655	0.83441	0.794872	0.663256	EXPN					IPR005132 IPR009009	Rare_lipoprotein_A Barwin-related_endoglucanase
25858	7.77616	8.232	8.47598	7.8951	6.71521	6.97	0.574675	0.72501	0.326991	0.623891	-0.341316	0.621866	0.49583	0.779135	0.593588	0.770739
25865	4.46641	3.85508	1.35487	2.97257	0	2.59735	-0.758178	-2.11406	0.40622	-5.60886	-0.361419	0.826413	0.505764	0.906477	0.134026	0.917176						IPR000873 IPR006163 IPR001242 IPR009081	AMP-dependent_synthetase_and_ligase Phosphopantetheine-binding Condensation_domain Acyl_carrier_protein-like	KOG1178	Non-ribosomal_peptide_synthetase/alpha-aminoadipate_reductase_and_related_enzymes	Secondary_metabolites_biosynthesis,_transport_and_catabolism	METABOLISM						2290 5830 22441	catalytic_activity metabolic_process cofactor_binding	molecular_function biological_process	GO:0003824 GO:0008152 GO:0048037
25892	6.43931	5.20003	5.26527	6.03611	4.00409	6.71783	-1.29458	-0.829086	-0.076612	0.549386	0.249841	0.373877	0.533862	0.95804	0.707096	0.864274						IPR000504	RNA_recognition_motif,_RNP-1	KOG0113	U1_small_nuclear_ribonucleoprotein_(RRM_superfamily)	RNA_processing_and_modification	INFORMATION_STORAGE_AND_PROCESSING						2175	nucleic_acid_binding	molecular_function	GO:0003676
25961	2.33455	5.12282	4.06701	2.17978	3.23486	2.78621	1.63777	1.89885	-0.324496	1.81893	0.919964	0.5993	0.505079	0.917385	0.560982	0.769114						IPR001138 IPR007219	Fungal_transcriptional_regulatory_protein,_N-terminal Fungal_specific_transcription_factor										2196 3838 4504 5939 2176 4499	transcription_factor_activity nucleus regulation_of_transcription,_DNA-dependent zinc_ion_binding DNA_binding transcription	molecular_function cellular_component biological_process	GO:0003700 GO:0005634 GO:0006355 GO:0008270 GO:0003677 GO:0006350
26005	6.41947	5.96403	4.24448	5.22636	6.76341	6.75086	-0.494509	-1.94145	-1.01868	1.36713	0.328627	0.67621	0.0763031	0.39178	0.250022	0.782826						IPR007219	Fungal_specific_transcription_factor										2176 3838 4499 5939	DNA_binding nucleus transcription zinc_ion_binding	molecular_function cellular_component biological_process	GO:0003677 GO:0005634 GO:0006350 GO:0008270
26011	6.62517	7.059	4.08874	5.51193	3.38889	7.37916	0.354114	-1.63068	-0.127786	-0.888926	0.713062	0.826654	0.271711	0.937081	0.586655	0.660038
26026	7.27897	7.36519	6.97963	7.25382	2.74295	6.69617	0.069247	-0.318339	0.0341348	-3.07839	-0.571505	0.949396	0.749917	0.975073	0.00823047	0.603948						IPR005123	2OG-Fe(II)_oxygenase	KOG0143	Iron/ascorbate_family_oxidoreductases	General_function_prediction_only Secondary_metabolites_biosynthesis,_transport_and_catabolism	POORLY_CHARACTERIZED METABOLISM	1.14.11.13	Gibberellin_2-beta-dioxygenase				20001	gibberellin_2-beta-dioxygenase_activity	molecular_function	GO:0045543
26035	8.33719	7.89926	7.94376	7.76693	8.34614	8.0518	-0.435196	-0.370078	-0.550194	0.00824237	-0.156884	0.401047	0.4365	0.29037	0.987521	0.765422	GH16	GH16				IPR000757 IPR006186 IPR008985	Glycoside_hydrolase,_family_16 Serine/threonine-specific_protein_phosphatase_and_bis(5-nucleosyl)-tetraphosphatase Concanavalin_A-like_lectin/glucanase										2933 4143 9985	hydrolase_activity,_hydrolyzing_O-glycosyl_compounds carbohydrate_metabolic_process hydrolase_activity	molecular_function biological_process	GO:0004553 GO:0005975 GO:0016787
26096	8.72524	8.57566	8.88133	8.85553	7.63557	8.57088	-0.220653	0.126403	0.163031	-1.17567	-0.132911	0.713207	0.817936	0.786172	0.0553571	0.826134								KOG0978	E3_ubiquitin_ligase_involved_in_syntaxin_degradation	Posttranslational_modification,_protein_turnover,_chaperones	CELLULAR_PROCESSES_AND_SIGNALING	5.99.1.2	DNA_topoisomerase				2371	DNA_topoisomerase_type_I_activity	molecular_function	GO:0003917
26097	10.0518	9.57767	10.0633	9.91684	8.80418	9.48046	-0.48669	0.0150663	0.00035402	-1.26399	-0.467587	0.37438	0.975992	0.999485	0.0226081	0.395767
26102	2.01732	1.73094	1.23729	0	0	0	-1.65692	-0.941984	-5.91751	-4.04354	-4.05082	0.750972	0.84368	0.273635	0.454432	0.45362						IPR008949	Terpenoid_synthase
26159	7.39002	6.98979	7.0488	5.99869	2.64892	7.98139	-0.489006	-0.429992	-1.37119	-3.47723	0.62459	0.658114	0.67061	0.216303	0.00343849	0.573078
26173	6.99214	7.23641	6.47316	5.70232	2.74154	7.57123	0.243364	-0.376765	0.493018	-2.41346	0.705831	0.857943	0.761997	0.717063	0.0866312	0.604722
26178	6.60916	5.89576	7.06292	5.47131	8.62442	6.0124	-0.743793	0.510064	-0.375042	2.61166	-0.0854813	0.533593	0.640357	0.753998	0.0288632	0.943409						IPR000620	Protein_of_unknown_function_DUF6,_transmembrane	KOG2765	Predicted_membrane_protein	Function_unknown	POORLY_CHARACTERIZED						9320	membrane	cellular_component	GO:0016020
26280	4.27002	2.79629	3.73799	2.35062	0	3.08743	-1.68667	0.732517	-0.64124	-5.37503	0.873263	0.567548	0.785481	0.828064	0.100938	0.767577						IPR001138	Fungal_transcriptional_regulatory_protein,_N-terminal										2196 3838 4504 5939	transcription_factor_activity nucleus regulation_of_transcription,_DNA-dependent zinc_ion_binding	molecular_function cellular_component biological_process	GO:0003700 GO:0005634 GO:0006355 GO:0008270
26322	7.70972	8.48477	8.35519	7.9601	8.63165	8.57239	0.656296	0.530567	0.156658	0.838609	0.746269	0.189478	0.247642	0.755154	0.0985174	0.140457						IPR002005 IPR017230	Rab_GTPase_activator Rab_protein_geranylgeranyltransferase,_component_A,_fungi	KOG1439	RAB_proteins_geranylgeranyltransferase_component_A_(RAB_escort_protein)	Posttranslational_modification,_protein_turnover,_chaperones	CELLULAR_PROCESSES_AND_SIGNALING						18580	regulation_of_GTPase_activity	biological_process	GO:0043087
26348	6.79989	6.28538	6.60798	6.15661	6.88036	6.7235	-0.511616	-0.120174	-0.613866	1.01658	-0.086088	0.596415	0.891982	0.526642	0.295623	0.929796						IPR000504	RNA_recognition_motif,_RNP-1	KOG0111	Cyclophilin-type_peptidyl-prolyl_cis-trans_isomerase	Posttranslational_modification,_protein_turnover,_chaperones	CELLULAR_PROCESSES_AND_SIGNALING						2175	nucleic_acid_binding	molecular_function	GO:0003676
26363	6.58855	6.16007	5.99841	6.50599	7.71235	3.71996	-0.444833	-0.219281	0.0114445	1.2387	-0.168044	0.750783	0.864109	0.993486	0.377794	0.905134						IPR001138	Fungal_transcriptional_regulatory_protein,_N-terminal										2196 3838 4504 5939	transcription_factor_activity nucleus regulation_of_transcription,_DNA-dependent zinc_ion_binding	molecular_function cellular_component biological_process	GO:0003700 GO:0005634 GO:0006355 GO:0008270
26368	7.42799	7.70659	7.78937	7.50427	3.58496	6.66932	0.292031	0.48043	0.253862	-1.19203	-0.716497	0.784258	0.622233	0.812075	0.272723	0.50621						IPR003140	Phospholipase/carboxylesterase	KOG2112	Lysophospholipase	Lipid_transport_and_metabolism	METABOLISM	3.1.1.5	Lysophospholipase	Phospholipid_degradation	Metabolism_of_Complex_Lipids	METABOLIC	2996	lysophospholipase_activity	molecular_function	GO:0004622
26372	1.97634	5.55591	5.50197	3.125	1.78969	4.4823	2.70421	2.73639	2.35367	-0.654939	1.76217	0.233968	0.188345	0.300897	0.786148	0.442364						IPR000215	Protease_inhibitor_I4,_serpin										3225	serine-type_endopeptidase_inhibitor_activity	molecular_function	GO:0004867
26479	6.45014	7.06599	7.19048	5.56194	4.27234	6.30939	0.360779	0.50982	-0.0916065	0.825285	-0.410727	0.821373	0.726983	0.954334	0.606682	0.798364						IPR001357 IPR013725 IPR012178 IPR003593 IPR008921	BRCT DNA_replication_factor_RFC1,_C-terminal DNA_replication_factor_C,_large_subunit AAA+_ATPase,_core DNA_polymerase_III_clamp_loader_subunit,_C-terminal	KOG1968	Replication_factor_C,_subunit_RFC1_(large_subunit)	Replication,_recombination_and_repair	INFORMATION_STORAGE_AND_PROCESSING	6.5.1.2	DNA_ligase_(NAD+)				3827 162 10269 2176 3838 4421 2187 3736 3862 2366	intracellular nucleotide_binding nucleoside-triphosphatase_activity DNA_binding nucleus DNA_replication DNA_clamp_loader_activity ATP_binding DNA_replication_factor_C_complex DNA_ligase_(NAD+)_activity	cellular_component molecular_function biological_process	GO:0005622 GO:0000166 GO:0017111 GO:0003677 GO:0005634 GO:0006260 GO:0003689 GO:0005524 GO:0005663 GO:0003911
26505	7.15513	7.23516	7.19264	6.19981	7.50863	7.10291	0.0832731	0.137411	-0.502688	0.51508	0.146751	0.927476	0.869688	0.583951	0.576795	0.87367						IPR013094 IPR002168	Alpha/beta_hydrolase_fold-3 Lipase,_GDXG,_active_site	KOG1515	Arylacetamide_deacetylase	Defense_mechanisms	CELLULAR_PROCESSES_AND_SIGNALING						5830 9985	metabolic_process hydrolase_activity	biological_process molecular_function	GO:0008152 GO:0016787
26518	0.190223	0.356573	2.08675	0	2.19928	3.18932	0.239571	4.69125	-0.884466	5.46997	7.44477	0.946571	0.141684	0.811953	0.115278	0.0302457
26547	5.03214	6.49716	6.43549	4.71404	0	2.54125	0.559936	0.595815	-1.26582	-7.01956	-1.89824	0.720853	0.677592	0.42174	0.000978147	0.240404
26548	6.20114	7.24383	7.26351	5.72665	4.05123	2.69794	0.724226	0.795778	0.12597	0.569029	-2.16104	0.690982	0.632574	0.944922	0.755619	0.244396	CE5	CE5				IPR000675	Cutinase										5830 9985	metabolic_process hydrolase_activity	biological_process molecular_function	GO:0008152 GO:0016787
26580	6.65257	5.2964	2.97564	3.56723	0	5.04232	-1.46711	-3.1533	-0.816506	-8.03398	-1.52644	0.493512	0.109266	0.703273	0.0018592	0.478843
26593	6.94726	7.68964	5.42525	6.66292	6.61485	4.77762	0.779197	-1.08422	-0.287083	0.194895	-0.850944	0.539389	0.351861	0.821442	0.878851	0.507598						IPR004327	Phosphotyrosyl_phosphatase_activator,_PTPA	KOG2867	Phosphotyrosyl_phosphatase_activator	Cell_cycle_control,_cell_division,_chromosome_partitioning Signal_transduction_mechanisms	METABOLISM CELLULAR_PROCESSES_AND_SIGNALING						11484	phosphatase_activator_activity	molecular_function	GO:0019211
26614	5.66802	4.59825	2.65158	4.41189	0	1.25252	-1.09447	-2.30893	-1.15386	-6.74626	-4.38571	0.588127	0.215246	0.569035	0.00653489	0.0537265						IPR006094 IPR016166	FAD_linked_oxidase,_N-terminal FAD-binding,_type_2										9710 23919 2290	oxidoreductase_activity FAD_binding catalytic_activity	molecular_function	GO:0016491 GO:0050660 GO:0003824
26642	7.74632	7.45521	7.33627	7.49295	8.36812	8.05951	-0.275426	-0.3951	-0.300088	0.760676	0.253591	0.696468	0.541661	0.671621	0.284867	0.721682								KOG3600	Thyroid_hormone_receptor-associated_protein_complex,_subunit_TRAP240	Transcription	INFORMATION_STORAGE_AND_PROCESSING	3.2.1.3	Glucan_1,4-alpha-glucosidase	Starch_and_sucrose_metabolism	Metabolism_of_Complex_Carbohydrates	METABOLIC	2745	glucan_1,4-alpha-glucosidase_activity	molecular_function	GO:0004339
26668	3.50641	2.48398	0.315068	2.32343	0	0	-1.43442	-5.07034	-0.139875	-4.82053	-4.82781	0.747211	0.230096	0.974928	0.302155	0.301425						IPR008030 IPR016040	NmrA-like NAD(P)-binding										4925 9773 2290 3708 5830	regulation_of_nitrogen_utilization transcription_repressor_activity catalytic_activity binding metabolic_process	biological_process molecular_function	GO:0006808 GO:0016564 GO:0003824 GO:0005488 GO:0008152
26695	5.55204	2.909	3.06543	6.18587	0	2.71464	-3.15928	-2.8508	0.437309	-6.95773	-1.45808	0.0706338	0.0773215	0.801265	0.00204277	0.41011
26703	0.663475	1.06123	1.6154	2.44234	0	0	0.871733	3.57681	4.20118	-0.731043	-0.738326	0.869329	0.460087	0.4266	0.893738	0.892686	AA1_2	AA1_2				IPR001117 IPR011706 IPR011707 IPR002355 IPR008972	Multicopper_oxidase,_type_1 Multicopper_oxidase,_type_2 Multicopper_oxidase,_type_3 Multicopper_oxidase,_copper-binding_site Cupredoxin	KOG1263	Multicopper_oxidases	Secondary_metabolites_biosynthesis,_transport_and_catabolism	METABOLISM	1.-.-.-	Oxidoreductases				9710 3722 19203 19290 19347 24588	oxidoreductase_activity copper_ion_binding F420H2_dehydrogenase_activity sulfur_oxygenase_reductase_activity malolactic_enzyme_activity regulation_of_oxidoreductase_activity	molecular_function biological_process	GO:0016491 GO:0005507 GO:0043738 GO:0043826 GO:0043883 GO:0051341
26783	2.52186	4.23667	4.66974	2.60575	4.03671	5.60012	0.161007	1.19102	0.16917	3.05045	1.76301	0.947006	0.59069	0.944445	0.208295	0.467944						IPR005345	PHF5-like	KOG1705	Uncharacterized_conserved_protein,_contains_CXXC_motifs	Function_unknown	POORLY_CHARACTERIZED
26784	5.89593	3.5029	3.90079	4.96597	3.38108	4.68282	-2.5529	-2.4633	-1.12033	-0.549689	0.145969	0.15926	0.139386	0.53671	0.76324	0.935933						IPR006786	Pinin/SDK/memA_protein	KOG3756	Pinin_(desmosome-associated_protein)	Cytoskeleton	CELLULAR_PROCESSES_AND_SIGNALING
26856	5.86511	6.09237	3.26817	5.54212	7.14186	6.69833	0.211017	-1.24484	-0.131528	1.66095	0.859675	0.88013	0.334131	0.9253	0.236928	0.541095						IPR007185	DNA_polymerase_alpha/epsilon,_subunit_B	KOG3818	DNA_polymerase_epsilon,_subunit_B	Replication,_recombination_and_repair	INFORMATION_STORAGE_AND_PROCESSING	2.7.7.7	DNA-directed_DNA_polymerase	Purine_metabolism DNA_polymerase Pyrimidine_metabolism	Nucleotide_Metabolism REPLICATION_AND_REPAIR	METABOLIC REGULATORY	2176 2353 3838 4421 16887	DNA_binding DNA-directed_DNA_polymerase_activity nucleus DNA_replication DNA_polymerase_activity	molecular_function cellular_component biological_process	GO:0003677 GO:0003887 GO:0005634 GO:0006260 GO:0034061
26869	8.43834	8.64848	8.2898	8.3281	8.83192	8.47293	0.132692	-0.202224	-0.127771	0.304524	-0.0503167	0.803129	0.678603	0.810785	0.571753	0.925556
26955	8.5275	8.15219	7.81392	8.10984	8.5528	8.1364	-0.374354	-0.621685	-0.29398	0.0243889	-0.310792	0.534373	0.260406	0.626299	0.968061	0.609807								KOG0260	RNA_polymerase_II,_large_subunit	Transcription	INFORMATION_STORAGE_AND_PROCESSING
26966	1.7656	3.61021	2.25374	3.1391	3.46268	4.94719	1.05965	-0.312171	2.8334	3.50171	2.99005	0.667235	0.891498	0.250041	0.156396	0.226404						IPR001247 IPR015847	Exoribonuclease,_phosphorolytic_domain_1 Exoribonuclease,_phosphorolytic_domain_2	KOG1614	Exosomal_3'-5'_exoribonuclease_complex,_subunit_Rrp45	Translation,_ribosomal_structure_and_biogenesis	INFORMATION_STORAGE_AND_PROCESSING	3.1.13.-	Exoribonucleases_producing_5'-phosphomonoesters				171 2216 4541 2924	3'-5'-exoribonuclease_activity RNA_binding RNA_processing 5'-3'_exoribonuclease_activity	molecular_function biological_process	GO:0000175 GO:0003723 GO:0006396 GO:0004534
27011	7.99241	7.99168	7.86816	7.93806	7.64023	8.83125	-0.019572	-0.127755	0.0297283	-0.267051	0.83991	0.971864	0.80191	0.957394	0.638084	0.132973						IPR000504	RNA_recognition_motif,_RNP-1	KOG0118	FOG:_RRM_domain	General_function_prediction_only	POORLY_CHARACTERIZED						2175	nucleic_acid_binding	molecular_function	GO:0003676
27109	4.1466	4.38688	1.19342	4.50958	0	3.26331	0.256646	-3.289	1.28473	-5.16022	1.44866	0.910299	0.131957	0.57292	0.0554066	0.526535						IPR002110	Ankyrin	KOG4177	Ankyrin	Cell_wall/membrane/envelope_biogenesis	CELLULAR_PROCESSES_AND_SIGNALING	2.4.2.30	NAD(+)_ADP-ribosyltransferase				2403	NAD+_ADP-ribosyltransferase_activity	molecular_function	GO:0003950
27210	8.05202	8.51404	8.05634	7.82103	8.21106	7.57326	0.345914	-0.089706	-0.331902	0.229083	-0.566538	0.574351	0.873736	0.591183	0.713248	0.365613						IPR001807 IPR014743	Chloride_channel,_voltage_gated Chloride_channel,_core	KOG0475	Cl-_channel_CLC-3_and_related_proteins_(CLC_superfamily)	Inorganic_ion_transport_and_metabolism	METABOLISM						3572 4937 9320 3547	voltage-gated_chloride_channel_activity chloride_transport membrane ion_channel_activity	molecular_function biological_process cellular_component	GO:0005247 GO:0006821 GO:0016020 GO:0005216
27258	6.4845	6.56813	7.36373	7.53458	3.42673	4.78433	-0.0126536	0.824324	0.949011	-0.656553	-1.84028	0.990548	0.398664	0.374511	0.547732	0.0979556						IPR007219	Fungal_specific_transcription_factor										2176 3838 4499 5939	DNA_binding nucleus transcription zinc_ion_binding	molecular_function cellular_component biological_process	GO:0003677 GO:0005634 GO:0006350 GO:0008270
27283	6.81688	6.57932	7.22785	6.9234	7.65256	7.00364	-0.205779	0.484057	0.13369	0.844302	0.185218	0.740506	0.395875	0.830318	0.181705	0.77068						IPR006076	FAD_dependent_oxidoreductase										9710	oxidoreductase_activity	molecular_function	GO:0016491
27300	7.77003	8.0312	7.82318	8.00714	7.42145	8.40406	0.255499	0.126795	0.235891	-0.266287	0.633988	0.641815	0.801432	0.668521	0.637147	0.253563						IPR001138 IPR007219	Fungal_transcriptional_regulatory_protein,_N-terminal Fungal_specific_transcription_factor										2196 3838 4504 5939 2176 4499	transcription_factor_activity nucleus regulation_of_transcription,_DNA-dependent zinc_ion_binding DNA_binding transcription	molecular_function cellular_component biological_process	GO:0003700 GO:0005634 GO:0006355 GO:0008270 GO:0003677 GO:0006350
27509	3.51187	0.635643	0	2.40209	0	0	-4.7611	-6.24891	-0.192157	-5.0373	-5.04458	0.364934	0.201875	0.970584	0.351051	0.350355			Unknown			IPR008262	Lipase,_active_site										2290	catalytic_activity	molecular_function	GO:0003824
27521	0.190223	0.532396	0.724897	3.1842	1.39425	1.95489	0.978477	1.66644	7.43826	3.79589	4.9038	0.785499	0.623958	0.034042	0.297625	0.168327						IPR016048 IPR011251	Luciferase-like_monooxygenase Bacterial_luciferase-like
27554	7.69048	7.2247	7.22661	6.5194	7.50982	8.00007	-0.451958	-0.45733	-1.06094	0.303656	0.405197	0.579188	0.540197	0.194882	0.711791	0.621061						IPR000357 IPR015016 IPR016024	HEAT Splicing_factor_3B_subunit_1 Armadillo-type_fold	KOG0213	Splicing_factor_3b,_subunit_1	RNA_processing_and_modification	INFORMATION_STORAGE_AND_PROCESSING						3708	binding	molecular_function	GO:0005488
27584	4.95513	6.53893	6.62023	0.486196	3.0222	5.96125	1.62741	1.68803	-6.40281	0.193898	1.11825	0.191764	0.139337	0.000402368	0.879858	0.375321						IPR007888 IPR001969 IPR008967	NDT80/PhoG_like_DNA-binding Peptidase_aspartic,_active_site p53-like_transcription_factor,_DNA-binding	KOG2806	Chitinase	Carbohydrate_transport_and_metabolism	METABOLISM						2628 4639 2196 3838 19908	aspartic-type_endopeptidase_activity proteolysis transcription_factor_activity nucleus regulation_of_transcription	molecular_function biological_process cellular_component	GO:0004190 GO:0006508 GO:0003700 GO:0005634 GO:0045449
27609	4.81076	4.07761	2.24467	2.775	3.49416	1.8329	-0.975671	-2.33627	-1.89246	0.972781	-2.42313	0.682728	0.289206	0.430723	0.684581	0.327583						IPR011701 IPR007114 IPR016196	Major_facilitator_superfamily_MFS-1 Major_facilitator_superfamily MFS_general_substrate_transporter	KOG2533	Permease_of_the_major_facilitator_superfamily	Carbohydrate_transport_and_metabolism	METABOLISM						3546 4927 9321	transporter_activity transport integral_to_membrane	molecular_function biological_process cellular_component	GO:0005215 GO:0006810 GO:0016021
27614	5.84081	5.9641	3.66052	5.7491	3.27811	5.79693	0.023074	-0.918559	-0.186334	-0.416222	-0.0499099	0.990212	0.594027	0.921189	0.826553	0.97895	GH27					IPR000111 IPR002241 IPR006215 IPR017853	Glycoside_hydrolase,_clan_GH-D Glycoside_hydrolase,_family_27 Glycoside_hydrolase,_melibiase Glycoside_hydrolase,_catalytic_core	KOG2366	Alpha-D-galactosidase_(melibiase)	Carbohydrate_transport_and_metabolism	METABOLISM	3.2.1.22	Alpha-galactosidase	Galactose_metabolism Glycerolipid_metabolism Globoside_metabolism Sphingoglycolipid_metabolism	Carbohydrate_Metabolism Metabolism_of_Complex_Lipids	METABOLIC	2933 4143 2936	hydrolase_activity,_hydrolyzing_O-glycosyl_compounds carbohydrate_metabolic_process alpha-galactosidase_activity	molecular_function biological_process	GO:0004553 GO:0005975 GO:0004557
27623	5.87965	3.77857	6.08317	7.29076	0	5.79916	-2.95399	-0.187663	0.760109	-7.76247	-0.762151	0.0248069	0.875495	0.561542	6.69964e-05	0.56496						IPR010721 IPR001104	Protein_of_unknown_function_DUF1295 3-oxo-5-alpha-steroid_4-dehydrogenase,_C-terminal	KOG4650	Predicted_steroid_reductase	General_function_prediction_only	POORLY_CHARACTERIZED						3930 4758 9321 9834	cytoplasm lipid_metabolic_process integral_to_membrane oxidoreductase_activity,_acting_on_the_CH-CH_group_of_donors	cellular_component biological_process molecular_function	GO:0005737 GO:0006629 GO:0016021 GO:0016627
27629	7.26784	5.87411	5.0591	7.91787	0	5.699	-1.42073	-1.28427	0.640873	-8.37175	-1.42952	0.249206	0.25546	0.602985	1.01262e-05	0.252559
27701	8.38088	7.97966	8.34702	8.29759	7.94856	7.75982	-0.391633	-0.0136293	-0.0324448	-0.227624	-0.546689	0.51176	0.980102	0.956724	0.707117	0.366669						IPR000571 IPR002625 IPR013899 IPR000223	Zinc_finger,_CCCH-type Smr_protein/MutS2_C-terminal Region_of_unknown_function_DUF1771 Peptidase_S26A,_signal_peptidase_I	KOG2401	Predicted_MutS-related_protein_involved_in_mismatch_repair	Replication,_recombination_and_repair	INFORMATION_STORAGE_AND_PROCESSING						4639 5908 9320 2175 5939	proteolysis serine-type_peptidase_activity membrane nucleic_acid_binding zinc_ion_binding	biological_process molecular_function cellular_component	GO:0006508 GO:0008236 GO:0016020 GO:0003676 GO:0008270
27715	10.338	10.0824	10.088	10.2048	9.43499	10.0737	-0.258499	-0.209647	-0.133668	-0.770762	-0.215606	0.574129	0.618123	0.771554	0.0970667	0.640907						IPR000589 IPR012606 IPR009068	Ribosomal_protein_S15 Ribosomal_protein_S13/S15,_N-terminal S15/NS1,_RNA-binding	KOG0400	40S_ribosomal_protein_S13	Translation,_ribosomal_structure_and_biogenesis	INFORMATION_STORAGE_AND_PROCESSING						2227 3827 4025 4556	structural_constituent_of_ribosome intracellular ribosome translation	molecular_function cellular_component biological_process	GO:0003735 GO:0005622 GO:0005840 GO:0006412
27721	9.61687	9.53458	9.6836	9.42701	9.16982	9.42679	-0.0990469	0.0512416	-0.0609252	-0.467987	-0.206329	0.825473	0.900764	0.892265	0.303942	0.648751
27912	5.29144	5.67624	6.17577	5.21695	2.90069	5.4308	0.375026	1.00569	0.133784	-0.615012	0.502113	0.804346	0.46768	0.929763	0.692336	0.742396						IPR001509 IPR016040	NAD-dependent_epimerase/dehydratase NAD(P)-binding	KOG2774	NAD_dependent_epimerase	General_function_prediction_only	POORLY_CHARACTERIZED	1.1.1.103	L-threonine_3-dehydrogenase	Glycine,_serine_and_threonine_metabolism	Amino_Acid_Metabolism	METABOLIC	2290 19375 23921 3708 5830 6365	catalytic_activity cellular_metabolic_process coenzyme_binding binding metabolic_process L-threonine_3-dehydrogenase_activity	molecular_function biological_process	GO:0003824 GO:0044237 GO:0050662 GO:0005488 GO:0008152 GO:0008743
27922	4.72147	4.43111	3.33837	4.29018	3.52462	6.34736	-0.449555	-0.42002	-0.39454	1.20119	1.59576	0.822048	0.818705	0.843932	0.549796	0.425632
27935	7.35074	6.59471	6.59313	6.82648	4.28352	6.87453	-0.781657	-0.630548	-0.476059	-2.84256	-0.48974	0.323547	0.385427	0.548743	0.00106481	0.542435						IPR000195	RabGAP/TBC	KOG2595	Predicted_GTPase_activator_protein	Signal_transduction_mechanisms	CELLULAR_PROCESSES_AND_SIGNALING						3433 3827 15148	Rab_GTPase_activator_activity intracellular regulation_of_Rab_GTPase_activity	molecular_function cellular_component biological_process	GO:0005097 GO:0005622 GO:0032313
27943	6.62537	6.06224	5.70593	6.6208	0	6.03135	-0.623849	-0.588068	0.00802034	-7.796	-0.598532	0.579967	0.569223	0.99433	2.0359e-05	0.600284			Unknown			IPR010980	Cytochrome_c_and_b562										3721 4283 6664 12251	iron_ion_binding electron_transport electron_carrier_activity heme_binding	molecular_function biological_process	GO:0005506 GO:0006118 GO:0009055 GO:0020037
27986	5.54333	6.02816	5.63395	4.34993	3.65272	5.62586	0.232601	-0.0646319	0.391068	0.549454	0.254246	0.892225	0.96719	0.819986	0.750484	0.882972
27991	6.22612	5.17482	5.55224	3.58215	4.71544	5.84432	-1.1687	-0.346275	-1.15177	-1.61114	-0.281226	0.438476	0.801787	0.446387	0.297478	0.853096
28038	5.04638	5.01983	3.59259	5.11288	0	5.18752	-0.26212	-0.4777	-0.0595216	-6.34297	-0.0960959	0.884127	0.772044	0.973646	0.00589725	0.957811
28067	5.39844	4.85599	5.94537	5.01913	0	7.14612	-0.593407	1.33699	-0.148745	-6.49716	1.73589	0.647303	0.25898	0.90895	0.000797295	0.181844						IPR001199 IPR001834 IPR008335 IPR000572 IPR001433 IPR008333 IPR005066 IPR012137 IPR014756	Cytochrome_b5 NADH:cytochrome_b5_reductase_(CBR) Eukaryotic_molybdopterin_oxidoreductase Oxidoreductase,_molybdopterin_binding Oxidoreductase_FAD/NAD(P)-binding Oxidoreductase_FAD-binding_region Moybdenum_cofactor_oxidoreductase,_dimerisation Nitrate_reductase_NADH_dependant Immunoglobulin_E-set	KOG0535	Sulfite_oxidase,_molybdopterin-binding_component	Energy_production_and_conversion	METABOLISM						4283 12251 21336 9710 13044 3721 17658 21280 23919 7278	electron_transport heme_binding transition_metal_ion_binding oxidoreductase_activity molybdenum_ion_binding iron_ion_binding nitrate_assimilation oxidoreductase_activity,_acting_on_other_nitrogenous_compounds_as_donors,_with_NAD_or_NADP_as_acceptor FAD_binding nitrate_reductase_(NADH)_activity	biological_process molecular_function	GO:0006118 GO:0020037 GO:0046914 GO:0016491 GO:0030151 GO:0005506 GO:0042128 GO:0046857 GO:0050660 GO:0009703
28114	5.49895	4.77289	4.50096	5.87483	2.52021	6.35137	-0.756177	-1.04424	0.519926	-1.38445	1.14591	0.557762	0.379885	0.686985	0.306316	0.376513						IPR000504	RNA_recognition_motif,_RNP-1										2175	nucleic_acid_binding	molecular_function	GO:0003676
28124	3.93989	0.952722	2.07605	2.16963	0	2.69794	-3.93363	0.773297	-0.587526	-4.94393	0.510624	0.293156	0.819213	0.874196	0.213167	0.890746
28195	5.25735	4.25076	3.21478	6.19268	3.59671	0	-1.27269	-1.31251	0.666461	0.696163	-6.6097	0.542898	0.493709	0.749876	0.740158	0.00920413
28231	2.43799	3.38984	2.05034	3.01222	0	6.16382	-0.427806	-1.51761	1.17028	-4.93014	2.30894	0.877036	0.551961	0.67202	0.113393	0.40396						IPR013120 IPR016040	Male_sterility,_NAD-binding NAD(P)-binding	KOG1178	Non-ribosomal_peptide_synthetase/alpha-aminoadipate_reductase_and_related_enzymes	Secondary_metabolites_biosynthesis,_transport_and_catabolism	METABOLISM						2290 3708 5830	catalytic_activity binding metabolic_process	molecular_function biological_process	GO:0003824 GO:0005488 GO:0008152
28305	7.88208	8.08382	8.32004	7.85091	7.98394	8.33863	0.15626	0.415865	-0.0785706	0.0843124	0.416266	0.746881	0.349076	0.871678	0.865068	0.396925						IPR002553 IPR017105 IPR016024	Clathrin/coatomer_adaptor,_adaptin-like,_N-terminal Adaptor_protein_complex_AP-3,_delta_subunit Armadillo-type_fold	KOG1059	Vesicle_coat_complex_AP-3,_delta_subunit	Intracellular_trafficking,_secretion,_and_vesicular_transport	CELLULAR_PROCESSES_AND_SIGNALING						3727 4595 4994 9480 13011 3708	protein_binding protein_complex_assembly intracellular_protein_transport vesicle-mediated_transport membrane_coat binding	molecular_function biological_process cellular_component	GO:0005515 GO:0006461 GO:0006886 GO:0016192 GO:0030117 GO:0005488
28330	8.35946	8.30715	8.52036	8.35043	7.79238	8.65091	-0.135501	0.13576	-0.0948323	-0.635804	0.255016	0.799825	0.78147	0.859483	0.2453	0.636391						IPR006218 IPR006219	DAHP_synthetase_I/KDSA DHAP_synthase,_class_1										6667 2315 6682	biosynthetic_process 3-deoxy-7-phosphoheptulonate_synthase_activity aromatic_amino_acid_family_biosynthetic_process	biological_process molecular_function	GO:0009058 GO:0003849 GO:0009073
28357	5.88698	4.53503	3.51932	2.13451	5.80652	3.27859	-1.52953	-1.37528	-2.88507	0.065728	-0.523661	0.504557	0.511987	0.211178	0.977201	0.820018
28381	8.53679	8.38427	8.48333	8.49096	8.16202	8.37133	-0.156425	-0.0558655	-0.0522708	-0.390579	-0.16438	0.657947	0.863583	0.882955	0.288313	0.650822						IPR011765 IPR007863 IPR011249	Peptidase_M16,_N-terminal Peptidase_M16,_C-terminal Metalloenzyme,_LuxS/M16_peptidase-like,_metal-binding	KOG0961	Predicted_Zn2+-dependent_endopeptidase,_insulinase_superfamily	Posttranslational_modification,_protein_turnover,_chaperones	CELLULAR_PROCESSES_AND_SIGNALING	3.4.24.61	Nardilysin				2658 4639 5939 2290 21295 10113	metalloendopeptidase_activity proteolysis zinc_ion_binding catalytic_activity metal_ion_binding nardilysin_activity	molecular_function biological_process	GO:0004222 GO:0006508 GO:0008270 GO:0003824 GO:0046872 GO:0016919
28423	4.11589	5.36907	5.46967	4.95903	3.70801	5.307	0.567036	0.754681	0.0822712	1.5517	0.889608	0.747763	0.640068	0.962893	0.381435	0.616319						IPR007527 IPR013032	Zinc_finger,_SWIM-type EGF-like_region,_conserved_site										5939	zinc_ion_binding	molecular_function	GO:0008270
28434	9.32689	9.10392	9.14106	9.46326	9.57585	9.44074	-0.225511	-0.158072	0.134371	0.25035	0.124302	0.515866	0.619689	0.699292	0.477706	0.723775						IPR003124 IPR013182 IPR000261 IPR002048	Actin-binding_WH2 Protein_of_unknown_function_DUF1720 EPS15_homology_(EH) Calcium-binding_EF-hand	KOG0998	Synaptic_vesicle_protein_EHS-1_and_related_EH_domain_proteins	Signal_transduction_mechanisms Intracellular_trafficking,_secretion,_and_vesicular_transport	CELLULAR_PROCESSES_AND_SIGNALING	3.1.13.4	Poly(A)-specific_ribonuclease				3724 2925	calcium_ion_binding poly(A)-specific_ribonuclease_activity	molecular_function	GO:0005509 GO:0004535
28504	7.17938	6.06076	6.48883	6.17802	2.90069	2.16749	-1.16125	-0.736519	-0.686145	-2.54423	-3.98329	0.457918	0.606543	0.661203	0.112687	0.0157708						IPR004841	Amino_acid_permease-associated_region	KOG1288	Amino_acid_transporters	Amino_acid_transport_and_metabolism	METABOLISM						4927 9320	transport membrane	biological_process cellular_component	GO:0006810 GO:0016020
28523	2.01732	4.43883	1.97813	2.83724	0	6.21351	1.61541	1.37287	1.69316	-4.05092	3.26524	0.617641	0.642913	0.601128	0.252658	0.313489
28529	7.40459	6.3749	6.06123	7.23671	6.13968	5.6818	-1.01603	-0.655436	-0.165691	0.871217	-1.01449	0.478308	0.616842	0.907983	0.543955	0.481963						IPR003959 IPR015342 IPR003593 IPR003960 IPR009010	AAA_ATPase,_core Peroxisome_biogenesis_factor_1,_N-terminal AAA+_ATPase,_core AAA_ATPase,_conserved_site Aspartate_decarboxylase-like_fold	KOG0735	AAA+-type_ATPase	Posttranslational_modification,_protein_turnover,_chaperones	CELLULAR_PROCESSES_AND_SIGNALING	3.6.1.3	Adenosinetriphosphatase	Purine_metabolism	Nucleotide_Metabolism	METABOLIC	162 10269 3736 3708 3727 3966 5126 2450 2451 5716 5778 5860 8800 10082 10273 18132 18133 18134 18135	nucleotide_binding nucleoside-triphosphatase_activity ATP_binding binding protein_binding peroxisome peroxisome_organization_and_biogenesis ATP-dependent_DNA_helicase_activity ATP-dependent_RNA_helicase_activity ATP-dependent_helicase_activity DNA-dependent_ATPase_activity RNA-dependent_ATPase_activity protein-transmembrane_transporting_ATPase_activity ATPase_activity single-stranded_DNA-dependen…	molecular_function cellular_component biological_process	GO:0000166 GO:0017111 GO:0005524 GO:0005488 GO:0005515 GO:0005777 GO:0007031 GO:0004003 GO:0004004 GO:0008026 GO:0008094 GO:0008186 GO:0015462 GO:0016887 GO:0017116 GO:0042623 GO:0042624 GO:0042625 GO:0042626
28530	7.48511	6.6121	6.80062	7.09267	4.00409	7.42592	-0.749876	-0.596363	-0.357113	-0.442074	0.0509003	0.531793	0.586691	0.766088	0.714608	0.966281						IPR005336	Protein_of_unknown_function_UPF0041	KOG1590	Uncharacterized_conserved_protein	Function_unknown	POORLY_CHARACTERIZED
28532	10.9308	10.081	9.92798	10.7797	10.1298	9.63858	-1.13157	-1.27705	-0.322583	-1.0639	-1.55121	0.0393276	0.0109402	0.556973	0.0537659	0.00493801						IPR002132	Ribosomal_protein_L5	KOG0397	60S_ribosomal_protein_L11	Translation,_ribosomal_structure_and_biogenesis	INFORMATION_STORAGE_AND_PROCESSING						2227 3827 4025 4556	structural_constituent_of_ribosome intracellular ribosome translation	molecular_function cellular_component biological_process	GO:0003735 GO:0005622 GO:0005840 GO:0006412
28656	4.66468	4.34778	5.06251	2.55787	3.70801	5.37975	-0.21246	0.435607	-0.545462	1.78056	1.42107	0.91975	0.821363	0.796599	0.399904	0.501658				M28A; PA domain; Peptidase family M20/M25/M40; Peptidase family M28		IPR003137 IPR007484	Protease-associated_PA Peptidase_M28	KOG2195	Transferrin_receptor_and_related_proteins_containing_the_protease-associated_(PA)_domain	Posttranslational_modification,_protein_turnover,_chaperones Inorganic_ion_transport_and_metabolism General_function_prediction_only	CELLULAR_PROCESSES_AND_SIGNALING METABOLISM POORLY_CHARACTERIZED	3.4.11.-	Aminopeptidases				4639 5905 9560	proteolysis peptidase_activity alanine_aminopeptidase_activity	biological_process molecular_function	GO:0006508 GO:0008233 GO:0016284
28679	5.38084	5.59005	5.24576	6.24939	0	2.91796	-0.218261	-0.197045	0.798826	-6.98297	-1.07053	0.901544	0.902847	0.650792	0.00217152	0.54958
28732	8.22562	8.08247	8.29552	8.12176	7.77868	7.6896	-0.187057	0.0382691	-0.139013	-0.224518	-0.568056	0.755444	0.944522	0.817351	0.712909	0.35184						IPR000727	Target_SNARE_coiled-coil_region	KOG3202	SNARE_protein_TLG1/Syntaxin_6	Intracellular_trafficking,_secretion,_and_vesicular_transport	CELLULAR_PROCESSES_AND_SIGNALING
28737	6.32542	6.35341	6.27703	5.46449	2.82612	5.9771	-0.00580219	-0.076149	-0.337597	-1.83649	0.792604	0.997021	0.957282	0.828316	0.25069	0.611159						IPR003958 IPR009072	Transcription_factor_CBF/NF-Y/archaeal_histone Histone-fold	KOG0870	DNA_polymerase_epsilon,_subunit_D	Transcription	INFORMATION_STORAGE_AND_PROCESSING	2.7.7.7	DNA-directed_DNA_polymerase	Purine_metabolism DNA_polymerase Pyrimidine_metabolism	Nucleotide_Metabolism REPLICATION_AND_REPAIR	METABOLIC REGULATORY	3827 19030 2176 2353 16887	intracellular sequence-specific_DNA_binding DNA_binding DNA-directed_DNA_polymerase_activity DNA_polymerase_activity	cellular_component molecular_function	GO:0005622 GO:0043565 GO:0003677 GO:0003887 GO:0034061
28790	7.63332	7.14668	6.4795	5.78342	4.33001	8.80803	-0.451264	-0.713869	-1.67846	-2.4507	1.25693	0.660376	0.447743	0.103854	0.0218421	0.221776						IPR001752 IPR009053	Kinesin,_motor_region Prefoldin	KOG0244	Kinesin-like_protein	Cytoskeleton	CELLULAR_PROCESSES_AND_SIGNALING						2244 3736 4051 5113	microtubule_motor_activity ATP_binding microtubule_associated_complex microtubule-based_movement	molecular_function cellular_component biological_process	GO:0003777 GO:0005524 GO:0005875 GO:0007018
28857	5.84019	6.10799	6.33397	5.34223	2.41351	6.38705	0.0940686	0.470365	-0.393727	-2.47978	0.439212	0.943816	0.70013	0.768725	0.0831361	0.743927						IPR003923	Transcription_initiation_factor_TFIID,_23-30_kDa_subunit	KOG3423	Transcription_initiation_factor_TFIID,_subunit_TAF10_(also_component_of_histone_acetyltransferase_SAGA)	Transcription	INFORMATION_STORAGE_AND_PROCESSING						2198 3838 4501	RNA_polymerase_II_transcription_factor_activity nucleus transcription_initiation	molecular_function cellular_component biological_process	GO:0003702 GO:0005634 GO:0006352
28875	5.62978	2.89601	4.97778	5.50495	2.64892	3.12232	-2.89053	-0.634561	-0.162521	-1.47018	-0.405483	0.125507	0.712064	0.931095	0.444729	0.83045						IPR000909	Phospholipase_C,_phosphatidylinositol-specific_,_X_region	KOG4306	Glycosylphosphatidylinositol-specific_phospholipase_C	Signal_transduction_mechanisms	CELLULAR_PROCESSES_AND_SIGNALING						3003 5250 5323	phospholipase_C_activity signal_transduction intracellular_signaling_cascade	molecular_function biological_process	GO:0004629 GO:0007165 GO:0007242
28936	11.736	11.9952	12.7633	12.5445	12.2585	12.5888	0.212582	1.11307	0.828333	0.531873	0.845432	0.669597	0.0144044	0.0964144	0.286293	0.0899239						IPR015590 IPR016160 IPR001128 IPR016161	Aldehyde_dehydrogenase Aldehyde_dehydrogenase,_conserved_site Cytochrome_P450 Aldehyde/histidinol_dehydrogenase	KOG2450	Aldehyde_dehydrogenase	Energy_production_and_conversion	METABOLISM	1.2.1.3	Aldehyde_dehydrogenase_(NAD+)	1,2-Dichloroethane_degradation Tryptophan_metabolism Glycerolipid_metabolism Valine,_leucine_and_isoleucine_degradation Glycolysis_/_Gluconeogenesis Propanoate_metabolism Fatty_acid_metabolism Bile_acid_biosynthesis Arginine_and_proline_metabolism Butanoate_metabolism beta-Alanine_metabolism Pyruvate_metabolism Histidine_metabolism Lysine_degradation Ascorbate_and_aldarate_metabolism	Biodegradation_of_Xenobiotics Amino_Acid_Metabolism Metabolism_of_Complex_Lipids Carbohydrate_Metabolism Lipid_Metabolism Metabolism_of_Other_Amino_Acids	METABOLIC	2888 3721 4283 12251 5830 9710 2473	monooxygenase_activity iron_ion_binding electron_transport heme_binding metabolic_process oxidoreductase_activity aldehyde_dehydrogenase_(NAD)_activity	molecular_function biological_process	GO:0004497 GO:0005506 GO:0006118 GO:0020037 GO:0008152 GO:0016491 GO:0004029
28984	5.52505	3.42086	4.08608	5.46385	3.23486	0	-2.09995	-1.40494	0.230348	-0.135224	-6.65172	0.278124	0.428421	0.905136	0.94471	0.00575932
29053	2.04341	5.15893	2.69962	0	2.25887	2.74342	2.10869	0.817565	-5.97875	0.393663	1.44271	0.538273	0.794418	0.107687	0.909717	0.675172						IPR011701 IPR007114 IPR016196	Major_facilitator_superfamily_MFS-1 Major_facilitator_superfamily MFS_general_substrate_transporter	KOG2533	Permease_of_the_major_facilitator_superfamily	Carbohydrate_transport_and_metabolism	METABOLISM						3546 4927 9321	transporter_activity transport integral_to_membrane	molecular_function biological_process cellular_component	GO:0005215 GO:0006810 GO:0016021
29073	10.3123	10.4035	10.363	10.3557	10.7047	10.0408	0.0886358	0.0667542	0.0413562	0.393169	-0.228473	0.781509	0.819509	0.897215	0.222671	0.47938						IPR001854	Ribosomal_protein_L29	KOG3436	60S_ribosomal_protein_L35	Translation,_ribosomal_structure_and_biogenesis	INFORMATION_STORAGE_AND_PROCESSING						2227 3827 4025 4556	structural_constituent_of_ribosome intracellular ribosome translation	molecular_function cellular_component biological_process	GO:0003735 GO:0005622 GO:0005840 GO:0006412
29078	6.86351	7.00596	6.57763	6.49152	6.32986	7.763	0.0974607	-0.206419	-0.416202	-0.591955	0.858116	0.885151	0.739644	0.540075	0.399537	0.208329						IPR003099 IPR016040	Prephenate_dehydrogenase NAD(P)-binding	KOG2380	Prephenate_dehydrogenase_(NADP+)	Amino_acid_transport_and_metabolism	METABOLISM	1.3.1.13	Prephenate_dehydrogenase_(NADP+)	Phenylalanine,_tyrosine_and_tryptophan_biosynthesis	Amino_Acid_Metabolism	METABOLIC	3038 4701 2290 3708 5830	prephenate_dehydrogenase_(NADP+)_activity tyrosine_biosynthetic_process catalytic_activity binding metabolic_process	molecular_function biological_process	GO:0004665 GO:0006571 GO:0003824 GO:0005488 GO:0008152
29133	5.87907	4.4744	5.33946	4.46222	7.96009	6.40973	-1.43405	-0.302559	-0.394848	2.53076	0.628097	0.235919	0.78472	0.744458	0.0362453	0.60561						IPR003958 IPR009072	Transcription_factor_CBF/NF-Y/archaeal_histone Histone-fold	KOG0871	Class_2_transcription_repressor_NC2,_beta_subunit_(Dr1)	Transcription	INFORMATION_STORAGE_AND_PROCESSING	2.7.7.7	DNA-directed_DNA_polymerase	Purine_metabolism DNA_polymerase Pyrimidine_metabolism	Nucleotide_Metabolism REPLICATION_AND_REPAIR	METABOLIC REGULATORY	3827 19030 2176 2353 16887	intracellular sequence-specific_DNA_binding DNA_binding DNA-directed_DNA_polymerase_activity DNA_polymerase_activity	cellular_component molecular_function	GO:0005622 GO:0043565 GO:0003677 GO:0003887 GO:0034061
29156	7.86648	7.21165	7.53752	8.39177	9.11858	8.55799	-0.653045	-0.626779	0.0655735	0.737864	0.173713	0.489209	0.467976	0.944662	0.435802	0.854497			Unknown
29171	6.73924	4.00239	6.23241	2.87631	3.42908	6.2474	-2.64317	-0.158106	-2.11248	-1.01403	-0.418929	0.186129	0.930912	0.291427	0.613964	0.834322						IPR004843 IPR014485	Metallophosphoesterase Predicted_phosphoesterase,_C1039.02_type	KOG4419	5'_nucleotidase	Nucleotide_transport_and_metabolism	METABOLISM						9985	hydrolase_activity	molecular_function	GO:0016787
29184	0	1.75071	1.28428	2.23072	0	0	5.28058	5.51255	6.75064	0	0	0.328568	0.268303	0.211626	1	1						IPR010730	Heterokaryon_incompatibility
29301	8.01068	7.92011	7.78179	6.64772	4.07942	7.49012	-0.0922759	-0.218183	-0.792384	-0.876469	-0.51424	0.946634	0.862486	0.565845	0.527446	0.710115						IPR005378	Vacuolar_protein_sorting-associated_protein_35	KOG1107	Membrane_coat_complex_Retromer,_subunit_VPS35	Intracellular_trafficking,_secretion,_and_vesicular_transport	CELLULAR_PROCESSES_AND_SIGNALING
29340	7.21107	7.69084	8.29529	6.95071	8.42008	8.18819	0.331832	1.0846	-0.391094	1.08869	0.85355	0.620898	0.0772499	0.561971	0.107879	0.207057						IPR007133	RNA_polymerase_II-associated,_Paf1	KOG2478	Putative_RNA_polymerase_II_regulator	Transcription	INFORMATION_STORAGE_AND_PROCESSING
29370	4.16831	3.31386	0.315068	1.56024	0	0.951569	-0.911153	-5.43395	-2.1574	-5.18414	-3.67644	0.805671	0.128765	0.562585	0.191677	0.352525
29414	6.34506	5.67011	5.86016	5.53918	2.74295	6.35953	-0.60342	-0.36803	-0.679314	-2.11469	-0.0407396	0.674375	0.77946	0.636946	0.155947	0.977513						IPR009027	Ribosomal_protein_L9_N-terminal-like
29445	11.109	11.8237	11.4319	11.8222	11.3939	10.7191	0.712743	0.324999	0.808399	0.542283	-0.301744	0.175627	0.498963	0.12459	0.303669	0.567366						IPR000172 IPR007867 IPR012132	Glucose-methanol-choline_oxidoreductase,_N-terminal Glucose-methanol-choline_oxidoreductase,_C-terminal Glucose-methanol-choline_oxidoreductase	KOG1238	Glucose_dehydrogenase/choline_dehydrogenase/mandelonitrile_lyase_(GMC_oxidoreductase_family)	General_function_prediction_only	POORLY_CHARACTERIZED	1.1.99.1	Choline_dehydrogenase	Glycine,_serine_and_threonine_metabolism	Amino_Acid_Metabolism	METABOLIC	9821 23919 4234 6431	oxidoreductase_activity,_acting_on_CH-OH_group_of_donors FAD_binding alcohol_metabolic_process choline_dehydrogenase_activity	molecular_function biological_process	GO:0016614 GO:0050660 GO:0006066 GO:0008812
29449	6.96168	7.61113	4.95651	3.44361	7.22894	6.56216	0.612256	-1.75016	-1.14455	0.404648	-0.273257	0.691376	0.216084	0.459093	0.793819	0.860041						IPR002110	Ankyrin	KOG0504	FOG:_Ankyrin_repeat	General_function_prediction_only	POORLY_CHARACTERIZED
29466	7.34263	7.13518	7.17018	6.66848	2.06177	7.66522	-0.155519	-0.184663	-0.678654	-5.13867	0.356429	0.85422	0.811785	0.42443	4.40518e-06	0.675945								KOG1820	Microtubule-associated_protein	Cytoskeleton	CELLULAR_PROCESSES_AND_SIGNALING
29506	9.49525	10.604	10.2485	10.319	9.79053	9.38619	1.12076	0.810378	0.915391	0.452717	-0.107444	0.027047	0.0803436	0.071165	0.374868	0.833345						IPR000873 IPR010071	AMP-dependent_synthetase_and_ligase Amino_acid_adenylation	KOG1178	Non-ribosomal_peptide_synthetase/alpha-aminoadipate_reductase_and_related_enzymes	Secondary_metabolites_biosynthesis,_transport_and_catabolism	METABOLISM						2290 5830 10069	catalytic_activity metabolic_process ligase_activity	molecular_function biological_process	GO:0003824 GO:0008152 GO:0016874
29589	8.20096	7.72744	7.24762	7.90014	5.26005	6.34752	-0.389987	-0.9122	-0.180106	-1.3045	-1.78585	0.703877	0.331253	0.860763	0.209349	0.0860548						IPR001680 IPR011046	WD40_repeat WD40_repeat-like	KOG2111	Uncharacterized_conserved_protein,_contains_WD40_repeats	Function_unknown	POORLY_CHARACTERIZED
29634	8.4777	8.15821	8.46291	8.50861	8.33139	8.448	-0.316344	-0.00799945	0.0533588	-0.150202	0.179829	0.555873	0.987026	0.921004	0.783175	0.740147						IPR000719 IPR017442 IPR001245 IPR002290 IPR017441 IPR008271 IPR011009	Protein_kinase,_core Serine/threonine_protein_kinase-related Tyrosine_protein_kinase Serine/threonine_protein_kinase Protein_kinase_ATP_binding,_conserved_site Serine/threonine_protein_kinase,_active_site Protein_kinase-like	KOG0581	Mitogen-activated_protein_kinase_kinase_(MAP2K)	Signal_transduction_mechanisms	CELLULAR_PROCESSES_AND_SIGNALING	2.7.1.-	Phosphotransferases_with_an_alcohol_group_as_acceptor	Sphingoglycolipid_metabolism Benzoate_degradation_via_CoA_ligation Starch_and_sucrose_metabolism Inositol_phosphate_metabolism Nicotinate_and_nicotinamide_metabolism	Metabolism_of_Complex_Lipids Biodegradation_of_Xenobiotics Metabolism_of_Complex_Carbohydrates Metabolism_of_Cofactors_and_Vitamins	METABOLIC	3043 3736 4602 3079 3045 6102 6245 6438 9578 9751 11022 12155 15776 17186 18069 18070 19207 19235 19262 19305 24976 24979 24980	protein_kinase_activity ATP_binding protein_amino_acid_phosphorylation protein-tyrosine_kinase_activity protein_serine/threonine_kinase_activity phosphofructokinase_activity phosphorylase_kinase_regulator_activity cobinamide_kinase_activity phosphatidylinositol_phosphate_kinase_activity cyclin-dependent_protein_kinase_regulator_activity phenol_kinase_activity cyclin-dependent_protein_kinase_activ…	molecular_function biological_process	GO:0004672 GO:0005524 GO:0006468 GO:0004713 GO:0004674 GO:0008443 GO:0008607 GO:0008819 GO:0016307 GO:0016538 GO:0018720 GO:0019914 GO:0032942 GO:0035004 GO:0042556 GO:0042557 GO:0043743 GO:0043771 GO:0043798 GO:0043841 GO:0051731 GO:0051734 GO:0051735
29733	7.80152	8.04859	7.96326	8.16958	7.11258	7.50238	0.179441	0.0955897	0.341382	-0.646435	-0.359826	0.760547	0.859474	0.562866	0.286386	0.548757						IPR004006 IPR004007 IPR012734	Dak_kinase Dak_phosphatase Dihydroxyacetone_kinase	KOG2426	Dihydroxyacetone_kinase/glycerone_kinase	Carbohydrate_transport_and_metabolism	METABOLISM	2.7.1.29	Glycerone_kinase	Glycerolipid_metabolism	Metabolism_of_Complex_Lipids	METABOLIC	2777 4239 3736	glycerone_kinase_activity glycerol_metabolic_process ATP_binding	molecular_function biological_process	GO:0004371 GO:0006071 GO:0005524
29737	7.73894	7.37676	7.82165	8.17652	3.7757	6.51613	-0.266685	0.142559	0.364604	-3.13654	-0.610629	0.815784	0.891598	0.750194	0.00881577	0.59601						IPR002828	Survival_protein_SurE-like_phosphatase/nucleotidase	KOG2157	Predicted_tubulin-tyrosine_ligase	Posttranslational_modification,_protein_turnover,_chaperones	CELLULAR_PROCESSES_AND_SIGNALING						9985	hydrolase_activity	molecular_function	GO:0016787
29739	8.80875	8.79572	8.77988	8.89427	8.56387	8.24344	-0.0225742	0.0163319	0.0755422	-0.181051	-0.565396	0.963215	0.970943	0.877583	0.71585	0.255839						IPR000504 IPR003954	RNA_recognition_motif,_RNP-1 RNA_recognition,_region_1	KOG0118	FOG:_RRM_domain	General_function_prediction_only	POORLY_CHARACTERIZED						2175	nucleic_acid_binding	molecular_function	GO:0003676
29772	7.43305	6.60225	8.13271	7.76767	5.38089	7.36327	-0.0887071	1.10516	0.509398	-0.686421	0.0148944	0.944137	0.339126	0.687519	0.5911	0.990651						IPR001063	Ribosomal_protein_L22/L17	KOG1711	Mitochondrial/chloroplast_ribosomal_protein_L22	Translation,_ribosomal_structure_and_biogenesis	INFORMATION_STORAGE_AND_PROCESSING						2227 3827 4025 4556	structural_constituent_of_ribosome intracellular ribosome translation	molecular_function cellular_component biological_process	GO:0003735 GO:0005622 GO:0005840 GO:0006412
29782	14.2143	14.2528	14.195	14.837	14.3222	14.7806	0.0383961	0.0040712	0.76722	0.116842	0.653337	0.928045	0.991632	0.0711667	0.783555	0.124465						IPR000795 IPR004160 IPR004161 IPR004539 IPR009000 IPR009001	Protein_synthesis_factor,_GTP-binding Translation_elongation_factor_EFTu/EF1A,_C-terminal Translation_elongation_factor_EFTu/EF1A,_domain_2 Translation_elongation_factor_EF1A,_eukaryotic_and_archaeal Translation_elongation_and_initiation_factors/Ribosomal,_beta-barrel Translation_elongation_factor_EF1A/initiation_factor_IF2gamma,_C-terminal	KOG0052	Translation_elongation_factor_EF-1_alpha/Tu	Translation,_ribosomal_structure_and_biogenesis	INFORMATION_STORAGE_AND_PROCESSING						2378 3737 2229 3930 4558 4556 6198	GTPase_activity GTP_binding translation_elongation_factor_activity cytoplasm translational_elongation translation protein-synthesizing_GTPase_activity	molecular_function cellular_component biological_process	GO:0003924 GO:0005525 GO:0003746 GO:0005737 GO:0006414 GO:0006412 GO:0008547
29829	6.03926	4.74063	5.52748	6.06406	3.08695	5.87589	-1.35897	-0.586476	-0.011579	-1.02301	-0.232469	0.336467	0.650458	0.993466	0.478908	0.870504						IPR015909 IPR001623	Protein_Transporter,_Pam16/TIM14 Heat_shock_protein_DnaJ,_N-terminal	KOG0723	Molecular_chaperone_(DnaJ_superfamily)	Posttranslational_modification,_protein_turnover,_chaperones	CELLULAR_PROCESSES_AND_SIGNALING						13917	heat_shock_protein_binding	molecular_function	GO:0031072
29839	6.07786	5.49289	5.8446	5.90788	0	6.67355	-0.929943	-0.467789	-0.440149	-7.50128	0.323223	0.388551	0.636134	0.683903	3.06309e-05	0.766186						IPR002190	MAGE_protein	KOG4562	Uncharacterized_conserved_protein_(tumor-rejection_antigen_MAGE_in_humans)	Function_unknown	POORLY_CHARACTERIZED
29936	12.8415	12.4852	12.7724	12.84	12.7766	12.8	-0.383011	-0.0586019	-0.000669502	-0.0913798	-0.0555845	0.247752	0.846457	0.998388	0.783156	0.866978						IPR002067 IPR002113 IPR001993	Mitochondrial_carrier_protein Adenine_nucleotide_translocator_1 Mitochondrial_substrate_carrier	KOG0749	Mitochondrial_ADP/ATP_carrier_proteins	Energy_production_and_conversion	METABOLISM						3708 4927 9320 3935 3546	binding transport membrane mitochondrial_inner_membrane transporter_activity	molecular_function biological_process cellular_component	GO:0005488 GO:0006810 GO:0016020 GO:0005743 GO:0005215
29971	8.19881	6.58746	6.21146	8.85459	5.74474	8.10951	-1.81343	-1.61209	0.347251	-2.6931	-0.239166	0.0793678	0.0883361	0.736772	0.0110954	0.817501						IPR001993	Mitochondrial_substrate_carrier	KOG0769	Predicted_mitochondrial_carrier_protein	Energy_production_and_conversion	METABOLISM						3708 4927 9320	binding transport membrane	molecular_function biological_process cellular_component	GO:0005488 GO:0006810 GO:0016020
29981	7.83205	7.58736	9.2309	7.04266	7.10637	8.86821	-0.26886	1.49584	0.646005	0.0564483	1.02026	0.815681	0.155472	0.575495	0.961147	0.377098
29991	5.88103	5.61809	6.18863	5.52686	3.49416	6.731	-0.272737	0.341233	-0.338505	0.0527052	0.971206	0.849521	0.79525	0.814289	0.971097	0.501026								KOG2543	Origin_recognition_complex,_subunit_5	Replication,_recombination_and_repair	INFORMATION_STORAGE_AND_PROCESSING
30002	4.2186	3.36294	4.8448	0.979193	0	2.93574	-0.475938	0.91971	-3.75609	-5.30293	0.635529	0.840975	0.671335	0.129928	0.0557694	0.790024			Unknown
30035	5.36988	6.31746	5.70665	4.59224	4.31562	7.93288	0.718014	0.900118	0.617532	0.853292	2.3883	0.673432	0.563357	0.717303	0.61857	0.161441						IPR003256 IPR005824 IPR005825 IPR008991	Ribosomal_protein_L24 KOW Ribosomal_protein_L24/L26,_conserved_site Translation_protein_SH3-like										2227 3827 4025 4556	structural_constituent_of_ribosome intracellular ribosome translation	molecular_function cellular_component biological_process	GO:0003735 GO:0005622 GO:0005840 GO:0006412
30037	11.5001	11.1809	11.0764	11.8955	11.0723	10.9934	-0.378817	-0.482753	0.558587	-0.41442	-0.563232	0.443565	0.285139	0.258609	0.403257	0.255758						IPR006032 IPR005680 IPR016027	Ribosomal_protein_S12/S23 Ribosomal_protein_S23,_eukaryotic/archaeal Nucleic_acid-binding,_OB-fold-like	KOG1749	40S_ribosomal_protein_S23	Translation,_ribosomal_structure_and_biogenesis	INFORMATION_STORAGE_AND_PROCESSING						2227 4556 9241 3827 4025	structural_constituent_of_ribosome translation small_ribosomal_subunit intracellular ribosome	molecular_function biological_process cellular_component	GO:0003735 GO:0006412 GO:0015935 GO:0005622 GO:0005840
30054	8.84296	8.12186	8.445	8.32894	3.77427	7.88616	-0.770319	-0.424989	-0.472483	-2.40479	-0.818245	0.531369	0.70539	0.701152	0.0535057	0.507358			Unknown
30101	5.10117	4.83961	3.09336	4.91589	3.74374	0	-0.363058	-1.16171	-0.236547	1.32966	-6.26805	0.864538	0.552064	0.911634	0.533341	0.0146913								KOG4327	mRNA_splicing_protein_SMN_(survival_motor_neuron)	RNA_processing_and_modification	INFORMATION_STORAGE_AND_PROCESSING
30154	4.9475	4.1597	4.44152	0.979193	6.926	4.53187	-0.836204	0.371158	-4.68573	1.846	0.110151	0.612769	0.80594	0.00966757	0.264971	0.947391
30180	2.80256	5.19075	6.39418	3.46936	2.57024	5.78328	0.604182	2.00382	1.34574	-0.415126	1.19986	0.780205	0.311018	0.534426	0.850732	0.581061						IPR006994 IPR001005	Basic_helix-loop-helix,_Nulp1-type SANT,_DNA-binding	KOG2422	Uncharacterized_conserved_protein	Function_unknown	POORLY_CHARACTERIZED						2176	DNA_binding	molecular_function	GO:0003677
30272	6.07828	6.52479	5.48923	6.70054	5.49583	2.96874	0.35749	-0.615904	0.536675	-0.0765592	-1.2565	0.792311	0.620965	0.692953	0.95559	0.365546						IPR001303	Class_II_aldolase/adducin,_N-terminal										21295	metal_ion_binding	molecular_function	GO:0046872
30302	0.190223	1.1966	2.55601	0	6.69212	0.869563	2.76832	5.34845	-0.896272	8.75377	2.38833	0.300251	0.0311384	0.765653	0.000932923	0.425409								KOG2920	Predicted_methyltransferase	General_function_prediction_only	POORLY_CHARACTERIZED
30309	6.75814	7.07467	6.38159	6.70062	4.85724	5.62555	0.359913	-0.241051	-0.0387906	-1.51279	-1.04953	0.705735	0.782833	0.96763	0.128802	0.28343						IPR007143	Vacuolar_protein_sorting-associated,_VPS28	KOG3284	Vacuolar_sorting_protein_VPS28	Intracellular_trafficking,_secretion,_and_vesicular_transport	CELLULAR_PROCESSES_AND_SIGNALING
30347	2.64446	0.356573	0.315068	2.80889	0	0	-5.7032	-5.21631	0.715581	-4.9665	-4.97378	0.209304	0.215333	0.871681	0.286089	0.285383			C56; DJ-1/PfpI family	C56; DJ-1/PfpI family
30360	0.190223	1.51626	1.57691	2.36497	0	0	3.50725	5.18398	5.77309	1.00111	0.993829	0.513907	0.293356	0.282177	0.856936	0.857966
30375	5.94956	6.68903	5.75505	5.96119	0	6.82905	0.58414	-0.342022	-0.166816	-7.20341	1.01021	0.551699	0.704956	0.865681	3.6223e-05	0.307333						IPR010414 IPR008999	FRG1-like Actin-crosslinking_proteins	KOG3962	Predicted_actin-bundling_protein	Cytoskeleton	CELLULAR_PROCESSES_AND_SIGNALING
30437	11.2127	10.922	11.034	10.9202	11.0979	10.864	-0.291975	-0.179825	-0.290124	-0.107881	-0.334958	0.227677	0.417059	0.231588	0.659534	0.170868						IPR001202	WW/Rsp5/WWP	KOG1279	Chromatin_remodeling_factor_subunit_and_related_transcription_factors	Chromatin_structure_and_dynamics	INFORMATION_STORAGE_AND_PROCESSING	6.3.2.-	Acid--D-amino-acid_ligases_(peptide_synthases)	Tryptophan_metabolism Ubiquinone_biosynthesis	Amino_Acid_Metabolism Metabolism_of_Cofactors_and_Vitamins	METABOLIC	3727 6387 10509 19237 19238	protein_binding UDP-N-acetylmuramoylalanyl-D-glutamyl-2,6-diaminopimelate-D-alanyl-D-alanine_ligase_activity ribosomal_S6-glutamic_acid_ligase_activity coenzyme_F420-0_gamma-glutamyl_ligase_activity coenzyme_F420-2_alpha-glutamyl_ligase_activity	molecular_function	GO:0005515 GO:0008766 GO:0018169 GO:0043773 GO:0043774
30499	3.11501	3.22319	2.57718	4.21456	3.40426	0.869563	-1.20397	-0.113185	0.367205	1.52609	-3.97427	0.61984	0.959335	0.879691	0.530393	0.156677								KOG4008	rRNA_processing_protein_RRP7	RNA_processing_and_modification	INFORMATION_STORAGE_AND_PROCESSING
30502	3.87748	2.47927	2.07037	2.49518	0	6.39884	-2.9287	-2.53802	-1.33838	-6.371	1.10635	0.244951	0.272842	0.59494	0.0276373	0.659838						IPR000210 IPR011333	BTB/POZ-like BTB/POZ_fold										3727	protein_binding	molecular_function	GO:0005515
30505	7.05769	6.80956	6.36117	7.66147	5.83559	6.68763	-0.201434	-0.704501	0.614723	0.131672	-0.113679	0.846094	0.459115	0.55383	0.899995	0.91353						IPR001753	Crotonase,_core	KOG1680	Enoyl-CoA_hydratase	Lipid_transport_and_metabolism	METABOLISM	4.2.1.17	Enoyl-CoA_hydratase	Fatty_acid_metabolism beta-Alanine_metabolism Tryptophan_metabolism Lysine_degradation Fatty_acid_biosynthesis_(path_2) Benzoate_degradation_via_CoA_ligation Butanoate_metabolism Valine,_leucine_and_isoleucine_degradation Propanoate_metabolism	Lipid_Metabolism Metabolism_of_Other_Amino_Acids Amino_Acid_Metabolism Biodegradation_of_Xenobiotics Carbohydrate_Metabolism	METABOLIC	2290 5830 2708	catalytic_activity metabolic_process enoyl-CoA_hydratase_activity	molecular_function biological_process	GO:0003824 GO:0008152 GO:0004300
30546	11.2408	11.3049	11.5772	10.6579	11.4979	12.3666	-0.110143	0.158545	-0.766789	0.0731266	0.953059	0.789994	0.674737	0.0640068	0.860087	0.0213417			Hydrophobic surface binding protein A
30558	9.59907	9.80397	9.764	10.0883	9.7166	9.73269	0.181095	0.155221	0.520918	0.0976223	0.139826	0.652703	0.673479	0.195981	0.810433	0.730403						IPR010816	Heterokaryon_incompatibility_Het-C	KOG1995	Conserved_Zn-finger_protein	General_function_prediction_only	POORLY_CHARACTERIZED
30610	6.69635	7.36636	7.45424	6.9741	7.78438	6.37655	0.59394	0.692156	0.216519	1.13227	-0.312272	0.377768	0.262607	0.748928	0.0971217	0.652803						IPR002591 IPR017850	Type_I_phosphodiesterase/nucleotide_pyrophosphatase/phosphate_transferase Alkaline-phosphatase-like,_core_domain	KOG2126	Glycosylphosphatidylinositol_anchor_synthesis_protein	Signal_transduction_mechanisms	CELLULAR_PROCESSES_AND_SIGNALING	2.7.-.-	Transferring_phosphorous-containing_groups				2290	catalytic_activity	molecular_function	GO:0003824
30641	1.52148	2.84856	0	0	0	0	0.862873	-4.17271	-4.83509	-2.96112	-2.9684	0.868771	0.395422	0.371822	0.584424	0.5835			Unknown
30659	8.05762	7.28756	8.27848	8.42392	6.5793	7.49766	-0.810531	0.231735	0.327693	-0.452257	-0.586607	0.380572	0.783786	0.723013	0.627677	0.5287						IPR007180 IPR006568	Protein_of_unknown_function_DUF382 PSP,_proline-rich	KOG2330	Splicing_factor_3b,_subunit_2	RNA_processing_and_modification	INFORMATION_STORAGE_AND_PROCESSING						3838 4542 3052	nucleus mRNA_processing protein_kinase_CK2_activity	cellular_component biological_process molecular_function	GO:0005634 GO:0006397 GO:0004682
30666	6.00158	6.43778	6.47447	5.80435	7.70572	6.72247	0.311053	0.472696	-0.201201	1.68143	0.74944	0.722888	0.557042	0.819636	0.0571527	0.398756
30690	8.78251	8.69847	8.59118	8.23531	8.06529	8.197	-0.081153	-0.166037	-0.537558	-0.676078	-0.435776	0.875461	0.726342	0.300815	0.201007	0.406439						IPR011046	WD40_repeat-like	KOG2992	Nucleolar_GTPase/ATPase_p130	Nuclear_structure	CELLULAR_PROCESSES_AND_SIGNALING	3.2.1.3	Glucan_1,4-alpha-glucosidase	Starch_and_sucrose_metabolism	Metabolism_of_Complex_Carbohydrates	METABOLIC	2745	glucan_1,4-alpha-glucosidase_activity	molecular_function	GO:0004339
30696	1.43756	2.41585	0	0	0	0	0.64147	-3.9814	-4.64378	-2.76981	-2.77709	0.902315	0.417685	0.391243	0.609085	0.608144
30747	7.87043	7.58861	7.92469	7.35273	7.41793	7.83317	-0.320852	0.0979793	-0.474266	-0.221737	0.0155249	0.672081	0.887649	0.532537	0.772727	0.983791						IPR001260	Coproporphyrinogen_III_oxidase	KOG1518	Coproporphyrinogen_III_oxidase_CPO/HEM13	Coenzyme_transport_and_metabolism	METABOLISM	1.3.3.3	Coproporphyrinogen_oxidase	Porphyrin_and_chlorophyll_metabolism	Metabolism_of_Cofactors_and_Vitamins	METABOLIC	2548 4896	coproporphyrinogen_oxidase_activity porphyrin_biosynthetic_process	molecular_function biological_process	GO:0004109 GO:0006779
30755	6.64338	5.29204	6.21204	7.02374	4.65056	5.11218	-1.48355	-0.365294	0.290854	1.54973	-1.6616	0.334509	0.794822	0.849873	0.313734	0.286814	GH55	GH55				IPR006162 IPR011050	Phosphopantetheine_attachment_site Pectin_lyase_fold/virulence_factor										14021	phosphopantetheine_binding	molecular_function	GO:0031177
30759	9.00283	9.39217	8.84862	9.31477	8.73587	9.03179	0.369621	-0.10881	0.294487	-0.196744	0.0357163	0.449914	0.808177	0.54782	0.691799	0.942339						IPR001005	SANT,_DNA-binding	KOG3836	HLH_transcription_factor_EBF/Olf-1_and_related_DNA_binding_proteins	Transcription	INFORMATION_STORAGE_AND_PROCESSING						2176	DNA_binding	molecular_function	GO:0003677
30796	8.17191	9.06055	8.21358	8.64058	9.68925	8.30844	0.714276	-0.114907	0.293385	1.34845	0.154137	0.224576	0.831235	0.618587	0.0225548	0.795211			Unknown
30851	4.32471	4.83575	4.27656	3.55701	4.34945	4.15343	-0.53445	0.0873001	-0.173874	-0.651952	1.98429	0.80376	0.96459	0.935644	0.764804	0.356547						IPR008030 IPR016040	NmrA-like NAD(P)-binding										4925 9773 2290 3708 5830	regulation_of_nitrogen_utilization transcription_repressor_activity catalytic_activity binding metabolic_process	biological_process molecular_function	GO:0006808 GO:0016564 GO:0003824 GO:0005488 GO:0008152
30855	7.14704	6.80757	6.76232	7.43641	6.67427	6.54571	-0.464256	-0.500224	0.297356	-0.605285	-0.724148	0.501698	0.43102	0.667426	0.395488	0.307395
30866	7.29975	6.86334	6.93427	6.65998	7.51719	8.59564	-0.608845	-0.250339	-0.403948	1.22251	1.08273	0.611093	0.819095	0.736093	0.308154	0.366547						IPR006186 IPR004843 IPR013235 IPR011236 IPR013026	Serine/threonine-specific_protein_phosphatase_and_bis(5-nucleosyl)-tetraphosphatase Metallophosphoesterase Serine/threonine_phosphatase,_PPP5 Protein_phosphatase_5 Tetratricopeptide_region	KOG0376	Serine-threonine_phosphatase_2A,_catalytic_subunit	General_function_prediction_only	POORLY_CHARACTERIZED	3.1.3.16	Serine/threonine_specific_protein_phosphatase				9985 3087 3838 3930 4604 3089 3090 4132 6080 6240 10186 10187 10190	hydrolase_activity phosphoprotein_phosphatase_activity nucleus cytoplasm protein_amino_acid_dephosphorylation calcium-dependent_protein_serine/threonine_phosphatase_activity magnesium-dependent_protein_serine/threonine_phosphatase_activity magnesium-dependent_protein_serine/threonine_phosphatase_complex CTD_phosphatase_activity calcium-dependent_protein_serine/threonine_phosphatase_regulator_acti…	molecular_function cellular_component biological_process	GO:0016787 GO:0004721 GO:0005634 GO:0005737 GO:0006470 GO:0004723 GO:0004724 GO:0005963 GO:0008420 GO:0008597 GO:0017018 GO:0017020 GO:0017023
30912	5.55099	6.01742	4.95314	5.65353	7.01945	5.27265	0.498572	0.00105696	0.163722	1.48244	-0.168249	0.661561	0.999194	0.886132	0.196727	0.885118						IPR001352 IPR004649 IPR012337	Ribonuclease_HII/HIII Ribonuclease_HII Polynucleotidyl_transferase,_Ribonuclease_H_fold	KOG2299	Ribonuclease_HI	Replication,_recombination_and_repair	INFORMATION_STORAGE_AND_PROCESSING	3.1.26.4	Ribonuclease_H				2216 2914 9366 2175	RNA_binding ribonuclease_H_activity RNA_metabolic_process nucleic_acid_binding	molecular_function biological_process	GO:0003723 GO:0004523 GO:0016070 GO:0003676
30935	6.28761	7.26506	7.0343	6.93672	8.27669	6.52333	0.823506	0.577739	0.553182	1.81121	0.229948	0.272581	0.401873	0.462704	0.0166793	0.764091						IPR006073 IPR002917 IPR004095 IPR005225 IPR006074	GTP1/OBG GTP-binding_protein,_HSR1-related TGS Small_GTP-binding_protein GTP1/OBG,_conserved_site	KOG1487	GTP-binding_protein_DRG1_(ODN_superfamily)	Signal_transduction_mechanisms	CELLULAR_PROCESSES_AND_SIGNALING						3737 3827	GTP_binding intracellular	molecular_function cellular_component	GO:0005525 GO:0005622
30955	6.12047	4.1383	5.10043	5.71615	3.816	6.75783	-2.10751	-0.592212	0.206583	0.405668	0.590196	0.185486	0.683784	0.896571	0.799499	0.711138						IPR006809 IPR009072	TAFII28-like_protein Histone-fold	KOG3219	Transcription_initiation_factor_TFIID,_subunit_TAF11	Transcription	INFORMATION_STORAGE_AND_PROCESSING						2198 3838 19908 2176	RNA_polymerase_II_transcription_factor_activity nucleus regulation_of_transcription DNA_binding	molecular_function cellular_component biological_process	GO:0003702 GO:0005634 GO:0045449 GO:0003677
30957	8.07983	7.99879	6.83144	8.05604	6.04436	8.20224	-0.0773803	-0.546883	-0.0637132	-1.83535	0.0568516	0.942135	0.574808	0.952377	0.0905944	0.957611						IPR000340 IPR000387 IPR016130	Protein-tyrosine_phosphatase,_dual_specificity Protein-tyrosine_phosphatase Protein-tyrosine_phosphatase,_active_site	KOG1716	Dual_specificity_phosphatase	Defense_mechanisms	CELLULAR_PROCESSES_AND_SIGNALING	3.2.1.3	Glucan_1,4-alpha-glucosidase	Starch_and_sucrose_metabolism	Metabolism_of_Complex_Carbohydrates	METABOLIC	4604 5817 9582 9988 3091 2745	protein_amino_acid_dephosphorylation protein_tyrosine/serine/threonine_phosphatase_activity dephosphorylation phosphoric_monoester_hydrolase_activity protein_tyrosine_phosphatase_activity glucan_1,4-alpha-glucosidase_activity	biological_process molecular_function	GO:0006470 GO:0008138 GO:0016311 GO:0016791 GO:0004725 GO:0004339
30959	5.75696	6.90814	6.32952	5.99745	6.77461	6.53464	0.793027	0.379478	-0.09632	1.31869	0.423633	0.460607	0.700107	0.928873	0.223261	0.696665						IPR004843	Metallophosphoesterase	KOG3947	Phosphoesterases	General_function_prediction_only	POORLY_CHARACTERIZED						9985	hydrolase_activity	molecular_function	GO:0016787
30964	12.4435	12.655	12.7637	12.605	12.7356	12.474	0.18401	0.291995	0.132754	0.272529	0.0652267	0.557882	0.308649	0.672588	0.386556	0.835776								KOG1187	Serine/threonine_protein_kinase	Signal_transduction_mechanisms	CELLULAR_PROCESSES_AND_SIGNALING
30978	5.69399	6.51248	6.96267	6.56658	3.46235	3.11428	0.849717	1.30627	0.915704	0.208895	-0.463458	0.620054	0.404307	0.593448	0.903881	0.789229
31003	5.74262	2.15164	2.96878	3.74185	4.21996	5.38444	-5.41791	-3.22754	-0.895219	0.0730154	-1.35816	0.021765	0.133512	0.702878	0.975207	0.563941						IPR004365 IPR013970 IPR016027	Nucleic_acid_binding,_OB-fold,_tRNA/helicase-type Replication_factor_A_protein_3 Nucleic_acid-binding,_OB-fold-like										2175	nucleic_acid_binding	molecular_function	GO:0003676
31030	3.47645	0.836361	0.852563	0.774016	3.52462	2.1503	-4.70548	-4.48574	-4.62029	1.5426	-1.25043	0.103406	0.100187	0.119964	0.586876	0.664031								KOG4674	Uncharacterized_conserved_coiled-coil_protein	Function_unknown	POORLY_CHARACTERIZED
31145	7.62563	7.7658	7.12796	7.58706	7.92593	7.74831	0.146287	-0.20127	0.0107059	0.301004	0.403645	0.855786	0.78491	0.989408	0.711126	0.618414						IPR006992	Amidohydrolase_2	KOG4245	Predicted_metal-dependent_hydrolase_of_the_TIM-barrel_fold	General_function_prediction_only	POORLY_CHARACTERIZED	4.1.1.45	Aminocarboxymuconate-semialdehyde_decarboxylase	Tryptophan_metabolism	Amino_Acid_Metabolism	METABOLIC	2290 5830 974	catalytic_activity metabolic_process aminocarboxymuconate-semialdehyde_decarboxylase_activity	molecular_function biological_process	GO:0003824 GO:0008152 GO:0001760
31149	6.5159	7.00369	7.3347	5.0653	3.77427	7.01134	0.484183	1.25443	-0.0493871	0.002289	0.536233	0.765813	0.398218	0.975792	0.998884	0.742322						IPR001327 IPR013027	Pyridine_nucleotide-disulphide_oxidoreductase,_NAD-binding_region FAD-dependent_pyridine_nucleotide-disulphide_oxidoreductase	KOG2495	NADH-dehydrogenase_(ubiquinone)	Energy_production_and_conversion	METABOLISM	1.6.99.3	NADH_dehydrogenase				9710 23919 2407	oxidoreductase_activity FAD_binding NADH_dehydrogenase_activity	molecular_function	GO:0016491 GO:0050660 GO:0003954
31153	8.12347	8.63022	8.44575	8.59138	7.36842	7.14836	0.510114	0.330831	0.492144	-0.39355	-0.956011	0.387592	0.540703	0.405336	0.51399	0.114188						IPR002283 IPR005123	Isopenicillin_N_synthase 2OG-Fe(II)_oxygenase	KOG0143	Iron/ascorbate_family_oxidoreductases	General_function_prediction_only Secondary_metabolites_biosynthesis,_transport_and_catabolism	POORLY_CHARACTERIZED METABOLISM						3721 9710	iron_ion_binding oxidoreductase_activity	molecular_function	GO:0005506 GO:0016491
31162	6.95862	7.84586	7.4221	6.66188	6.78322	7.85387	0.623746	0.248621	-0.178375	-0.243997	0.631763	0.47406	0.755345	0.838257	0.782965	0.471348						IPR003639 IPR000555	Mov34-1 Mov34/MPN/PAD-1	KOG1554	COP9_signalosome,_subunit_CSN5	Posttranslational_modification,_protein_turnover,_chaperones Signal_transduction_mechanisms	CELLULAR_PROCESSES_AND_SIGNALING	3.4.-.-	Acting_on_peptide_bonds_(peptide_hydrolases)	Biotin_metabolism Lysine_degradation	Metabolism_of_Cofactors_and_Vitamins Amino_Acid_Metabolism	METABOLIC	5906	cysteine-type_peptidase_activity	molecular_function	GO:0008234
31201	7.7022	6.0139	5.84584	5.56203	5.83137	6.02617	-1.97329	-2.19197	-1.55935	-1.01033	-1.66765	0.140959	0.0741956	0.245211	0.453722	0.216935						IPR000719 IPR011009	Protein_kinase,_core Protein_kinase-like										3043 3736 4602	protein_kinase_activity ATP_binding protein_amino_acid_phosphorylation	molecular_function biological_process	GO:0004672 GO:0005524 GO:0006468
31203	6.05239	5.87192	6.62984	5.58161	6.45761	6.14196	-0.0796576	0.722934	-0.448708	0.757597	0.118294	0.930532	0.387753	0.625668	0.414132	0.89893						IPR001680 IPR011046	WD40_repeat WD40_repeat-like	KOG1063	RNA_polymerase_II_elongator_complex,_subunit_ELP2,_WD_repeat_superfamily	Chromatin_structure_and_dynamics Transcription	INFORMATION_STORAGE_AND_PROCESSING	3.1.1.47	2-acetyl-1-alkylglycerophosphocholine_esterase	Glycerolipid_metabolism	Metabolism_of_Complex_Lipids	METABOLIC	2313	1-alkyl-2-acetylglycerophosphocholine_esterase_activity	molecular_function	GO:0003847
31256	4.84191	4.86184	4.61256	4.67356	0	3.2127	-0.0617913	0.530345	-0.331112	-6.04262	0.457807	0.975031	0.768981	0.867162	0.0133877	0.817823
31274	0	2.36115	2.73526	0	0	6.56366	5.40773	6.80909	0	0	10.7415	0.0602999	0.0115198	1	1	0.000181116
31309	2.77199	2.21961	1.26762	2.20313	2.41351	0	-1.95786	-1.72086	-0.506577	-0.0921448	-4.94177	0.631779	0.645898	0.901306	0.982099	0.253032
31317	6.29849	4.80591	5.25744	7.12851	3.58194	7.11133	-1.65394	-0.276083	0.678302	-0.35101	0.652593	0.310991	0.853123	0.67748	0.830955	0.689804			Unknown
31449	3.10153	1.67222	1.1194	3.83985	3.52462	0	-0.737156	-1.29762	0.995924	3.09212	-4.04034	0.828216	0.678888	0.769259	0.362481	0.272515						IPR013032	EGF-like_region,_conserved_site	KOG1778	CREB_binding_protein/P300_and_related_TAZ_Zn-finger_proteins	Transcription	INFORMATION_STORAGE_AND_PROCESSING
31453	8.07919	7.31441	6.74847	7.28269	0	7.53307	-0.784054	-1.09061	-0.633211	-9.1872	-0.468048	0.374832	0.177903	0.474241	5.55768e-08	0.598954	GH76					IPR005198 IPR014480 IPR008928	Glycoside_hydrolase,_family_76 Mannan_endo-1,6-alpha-mannosidase Six-hairpin_glycosidase-like					3.2.1.101	Mannan_endo-1,6-beta-mannosidase				2290 6151	catalytic_activity mannan_endo-1,6-alpha-mannosidase_activity	molecular_function	GO:0003824 GO:0008496
31526	4.86523	5.84129	3.54771	4.70079	0	2.93574	0.954965	-0.060745	0.0642787	-5.9782	-0.040135	0.670514	0.976424	0.977198	0.0250077	0.985856						IPR002409 IPR001138	Aflatoxin_biosynthesis_regulatory_protein Fungal_transcriptional_regulatory_protein,_N-terminal	KOG4157	beta-1,6-N-acetylglucosaminyltransferase,_contains_WSC_domain	Carbohydrate_transport_and_metabolism Posttranslational_modification,_protein_turnover,_chaperones	METABOLISM CELLULAR_PROCESSES_AND_SIGNALING	2.7.7.7	DNA-directed_DNA_polymerase	Purine_metabolism DNA_polymerase Pyrimidine_metabolism	Nucleotide_Metabolism REPLICATION_AND_REPAIR	METABOLIC REGULATORY	2196 3838 4504 5939 2353 16887	transcription_factor_activity nucleus regulation_of_transcription,_DNA-dependent zinc_ion_binding DNA-directed_DNA_polymerase_activity DNA_polymerase_activity	molecular_function cellular_component biological_process	GO:0003700 GO:0005634 GO:0006355 GO:0008270 GO:0003887 GO:0034061
31557	1.72693	2.51805	0.639002	0	0	0	0.0219476	-2.41415	-5.29195	-3.41798	-3.42526	0.996645	0.618438	0.327952	0.527496	0.526617
31595	9.16378	8.59523	8.93274	8.98163	9.11554	8.91395	-0.653298	-0.314626	-0.061452	-0.122217	-0.295318	0.251139	0.545726	0.914109	0.831374	0.606455			Unknown					KOG3599	Ca2+-modulated_nonselective_cation_channel_polycystin	Inorganic_ion_transport_and_metabolism Signal_transduction_mechanisms	METABOLISM CELLULAR_PROCESSES_AND_SIGNALING
31610	6.37042	6.20316	6.49825	6.42838	0	3.44638	-0.175289	0.321117	0.0601221	-7.46278	-0.491217	0.905997	0.812943	0.967727	0.00030977	0.742992						IPR003788	Protein_of_unknown_function_DUF185	KOG2901	Uncharacterized_conserved_protein	Function_unknown	POORLY_CHARACTERIZED
31629	7.63039	7.61911	8.24399	7.80973	3.46966	3.39467	-0.365412	0.263782	0.0536227	-2.03358	-2.23341	0.805673	0.845823	0.971211	0.176039	0.136776						IPR000326	Phosphatidic_acid_phosphatase_type_2/haloperoxidase	KOG3030	Lipid_phosphate_phosphatase_and_related_enzymes_of_the_PAP2_family	Lipid_transport_and_metabolism	METABOLISM						2290 9320	catalytic_activity membrane	molecular_function cellular_component	GO:0003824 GO:0016020
31650	5.70483	4.09417	1.23463	3.41977	2.68197	0	-1.72708	-3.7409	0.0671034	-1.39803	-6.86124	0.573263	0.186299	0.982536	0.650989	0.0427301			Unknown
31660	6.38478	8.26675	7.09781	6.65969	6.93695	7.7475	1.77034	0.63222	0.411807	0.468415	1.24867	0.0174442	0.355435	0.582102	0.53863	0.0969563	GH43_29-CBM6	GH43_29-CBM6				IPR005084 IPR006710 IPR006584 IPR008979	Carbohydrate_binding_family_6 Glycoside_hydrolase,_family_43 Cellulose_binding,_type_IV Galactose-binding_like										13135 2933 4143	carbohydrate_binding hydrolase_activity,_hydrolyzing_O-glycosyl_compounds carbohydrate_metabolic_process	molecular_function biological_process	GO:0030246 GO:0004553 GO:0005975
31716	7.3926	7.82146	7.1187	7.66565	7.57095	6.09657	0.422958	-0.208947	0.279544	0.700145	0.258443	0.705785	0.838487	0.803149	0.533846	0.818402						IPR000767 IPR001440 IPR013026	Disease_resistance_protein Tetratricopeptide_TPR-1 Tetratricopeptide_region	KOG1840	Kinesin_light_chain	Cytoskeleton	CELLULAR_PROCESSES_AND_SIGNALING						5054	defense_response	biological_process	GO:0006952
31743	6.76536	4.96751	6.55152	4.69122	4.67999	6.9782	-1.45072	-0.18732	-1.50182	-0.985083	0.252671	0.248217	0.8704	0.233755	0.440627	0.84125								KOG3798	Predicted_Zn-dependent_hydrolase_(beta-lactamase_superfamily)	General_function_prediction_only	POORLY_CHARACTERIZED
31747	9.04765	9.24045	8.74747	8.76248	8.01568	8.40016	0.181783	-0.240928	-0.299129	-1.04877	-0.541817	0.75254	0.648004	0.604564	0.0740904	0.352115
31751	7.70954	7.17996	6.61219	7.36215	5.50809	9.10442	-0.524675	-0.271028	0.0355507	-2.23099	1.64446	0.621009	0.780023	0.973293	0.0415352	0.121563						IPR007471 IPR007472 IPR017137	Arginine-tRNA-protein_transferase,_N-terminal Arginine-tRNA-protein_transferase,_C-terminal Arginine-tRNA--protein_transferase_1,_eukaryotic	KOG1193	Arginyl-tRNA-protein_transferase	Posttranslational_modification,_protein_turnover,_chaperones	CELLULAR_PROCESSES_AND_SIGNALING	2.3.2.8	Arginyltransferase				2499 9806 17700	arginyltransferase_activity protein_arginylation regulation_of_protein_catabolic_process	molecular_function biological_process	GO:0004057 GO:0016598 GO:0042176
31753	9.23277	8.87678	8.46032	9.17604	9.22905	8.42167	-0.361692	-0.734328	-0.0642461	0.0287944	-0.765928	0.422039	0.075676	0.886785	0.949636	0.0944468						IPR002007 IPR010255 IPR001128	Haem_peroxidase,_animal Haem_peroxidase Cytochrome_P450	KOG2408	Peroxidase/oxygenase	General_function_prediction_only	POORLY_CHARACTERIZED						2888 3721 4283 12251 2976 5077	monooxygenase_activity iron_ion_binding electron_transport heme_binding peroxidase_activity response_to_oxidative_stress	molecular_function biological_process	GO:0004497 GO:0005506 GO:0006118 GO:0020037 GO:0004601 GO:0006979
31756	12.8198	12.2461	12.5116	12.8336	12.5088	11.7626	-0.658026	-0.38841	-0.0723508	-0.393104	-1.0218	0.105234	0.29504	0.858647	0.333929	0.0120489						IPR013530 IPR013733	Protein-arginine_deiminase,_C-terminal Protein-arginine_deiminase_(PAD)_central_region					3.5.3.15	Protein-arginine_deiminase				3041 3724 3930 10441	protein-arginine_deiminase_activity calcium_ion_binding cytoplasm peptidyl-citrulline_biosynthetic_process_from_peptidyl-arginine	molecular_function cellular_component biological_process	GO:0004668 GO:0005509 GO:0005737 GO:0018101
31774	4.89781	3.80839	4.47387	2.20313	4.11974	2.78621	-0.893396	-0.431049	-1.52727	2.37535	-0.314347	0.704803	0.8417	0.519342	0.313982	0.894844
31777	5.65448	6.01769	5.9669	5.67359	0	3.33896	0.373146	0.370873	0.306593	-6.72536	0.0292853	0.81357	0.797856	0.846597	0.00167567	0.985372								KOG1869	Splicing_coactivator_SRm160/300,_subunit_SRm300	RNA_processing_and_modification	INFORMATION_STORAGE_AND_PROCESSING	5.2.1.8	Peptidylprolyl_isomerase				2233 2975 12948 17567	peptidyl-prolyl_cis-trans_isomerase_activity cyclophilin FK506-sensitive_peptidyl-prolyl_cis-trans_isomerase cyclophilin-type_peptidyl-prolyl_cis-trans_isomerase_activity	molecular_function	GO:0003755 GO:0004600 GO:0030051 GO:0042027
31778	2.87963	0.893161	2.85399	0.486196	0	0	-4.00926	-0.269815	-5.28455	-5.15175	-5.15903	0.252309	0.932163	0.151987	0.169505	0.168903
31797	2.38414	2.94602	2.92176	2.91112	0	5.79362	-0.921847	0.0101369	1.07647	-4.81858	2.12944	0.747374	0.996911	0.706562	0.131923	0.456939						IPR013216	Methyltransferase_type_11	KOG4300	Predicted_methyltransferase	General_function_prediction_only	POORLY_CHARACTERIZED						5830 5846	metabolic_process methyltransferase_activity	biological_process molecular_function	GO:0008152 GO:0008168
31800	10.8995	10.9092	10.8382	10.7835	11.2361	10.507	0.00893976	-0.0431976	-0.0969792	0.3726	-0.388025	0.977653	0.882367	0.76154	0.245857	0.227805						IPR002674 IPR011332	Ribosomal_protein_L37ae Ribosomal_protein,_zinc-binding	KOG0402	60S_ribosomal_protein_L37	Translation,_ribosomal_structure_and_biogenesis	INFORMATION_STORAGE_AND_PROCESSING						2227 3827 4025 4556	structural_constituent_of_ribosome intracellular ribosome translation	molecular_function cellular_component biological_process	GO:0003735 GO:0005622 GO:0005840 GO:0006412
31801	1.57246	2.79287	0.639002	0	0	0	0.592384	-2.07207	-4.94987	-3.0759	-3.08318	0.909678	0.669249	0.360467	0.569856	0.568943						IPR011701 IPR007114 IPR016196	Major_facilitator_superfamily_MFS-1 Major_facilitator_superfamily MFS_general_substrate_transporter	KOG0255	Synaptic_vesicle_transporter_SVOP_and_related_transporters_(major_facilitator_superfamily)	General_function_prediction_only	POORLY_CHARACTERIZED						3546 4927 9321	transporter_activity transport integral_to_membrane	molecular_function biological_process cellular_component	GO:0005215 GO:0006810 GO:0016021
31806	5.07637	4.1687	5.42991	3.13758	3.89336	4.68533	-1.23959	0.878736	-2.86801	0.946289	0.791656	0.536451	0.631139	0.156895	0.637775	0.693509						IPR001878	Zinc_finger,_CCHC-type										2175 5939	nucleic_acid_binding zinc_ion_binding	molecular_function	GO:0003676 GO:0008270
31807	11.1709	11.4206	11.0747	11.3632	10.7647	10.6938	0.2503	-0.0879094	0.212724	-0.383946	-0.474733	0.417064	0.755334	0.490787	0.217532	0.126676						IPR001395	Aldo/keto_reductase	KOG1575	Voltage-gated_shaker-like_K+_channel,_subunit_beta/KCNAB	Energy_production_and_conversion	METABOLISM	1.1.1.65	Pyridoxine_4-dehydrogenase	Vitamin_B6_metabolism	Metabolism_of_Cofactors_and_Vitamins	METABOLIC	9710 23498	oxidoreductase_activity pyridoxine_4-dehydrogenase_activity	molecular_function	GO:0016491 GO:0050236
31812	9.22923	8.89483	8.55459	8.84212	8.51534	7.05821	-0.317402	-0.602369	-0.368067	-0.715695	-2.16393	0.505307	0.167886	0.440846	0.140341	1.29084e-05						IPR008949	Terpenoid_synthase
31820	5.14376	3.22384	3.01101	2.55862	0	0.869563	-2.13252	-2.18147	-1.71575	-6.29911	-4.8876	0.328714	0.277844	0.433536	0.0158117	0.059923
31821	2.65481	3.58394	0.830815	3.82741	0	1.93894	0.639497	-2.2326	1.43349	-3.98491	-0.121676	0.838031	0.447442	0.647009	0.246885	0.969534
31825	6.85788	7.04141	7.02496	5.29763	3.75285	5.61556	0.0810728	0.0821307	-0.545543	-0.484969	-1.36692	0.958406	0.953901	0.72599	0.756818	0.384351						IPR003593 IPR008921	AAA+_ATPase,_core DNA_polymerase_III_clamp_loader_subunit,_C-terminal	KOG2035	Replication_factor_C,_subunit_RFC3	Cell_cycle_control,_cell_division,_chromosome_partitioning Replication,_recombination_and_repair	METABOLISM INFORMATION_STORAGE_AND_PROCESSING	2.7.7.7	DNA-directed_DNA_polymerase	Purine_metabolism DNA_polymerase Pyrimidine_metabolism	Nucleotide_Metabolism REPLICATION_AND_REPAIR	METABOLIC REGULATORY	162 10269 2176 3838 4421 2353 16887	nucleotide_binding nucleoside-triphosphatase_activity DNA_binding nucleus DNA_replication DNA-directed_DNA_polymerase_activity DNA_polymerase_activity	molecular_function cellular_component biological_process	GO:0000166 GO:0017111 GO:0003677 GO:0005634 GO:0006260 GO:0003887 GO:0034061
31828	8.87565	8.87859	8.75154	8.7582	8.78137	8.84906	-0.0120708	-0.11038	-0.0481469	-0.101795	-0.0412055	0.978501	0.788105	0.91462	0.823223	0.927619						IPR008146 IPR008147	Glutamine_synthetase,_catalytic_region Glutamine_synthetase,_beta-Grasp	KOG0683	Glutamine_synthetase	Amino_acid_transport_and_metabolism	METABOLISM	6.3.1.2	Glutamate--ammonia_ligase	Peptidoglycan_biosynthesis Nitrogen_metabolism Glutamate_metabolism	Metabolism_of_Complex_Carbohydrates Energy_Metabolism Amino_Acid_Metabolism	METABOLIC	2762 4924 4672	glutamate-ammonia_ligase_activity nitrogen_compound_metabolic_process glutamine_biosynthetic_process	molecular_function biological_process	GO:0004356 GO:0006807 GO:0006542
31829	9.79292	9.60101	9.58084	9.95815	10.06	9.31136	-0.195214	-0.21618	0.170382	0.269262	-0.443363	0.556036	0.477049	0.607976	0.422561	0.188376						IPR011545 IPR001650 IPR014001 IPR014021 IPR014014	DNA/RNA_helicase,_DEAD/DEAH_box_type,_N-terminal DNA/RNA_helicase,_C-terminal DEAD-like_helicase,_N-terminal Helicase,_superfamily_1_and_2,_ATP-binding RNA_helicase,_DEAD-box_type,_Q_motif	KOG0329	ATP-dependent_RNA_helicase	RNA_processing_and_modification	INFORMATION_STORAGE_AND_PROCESSING	3.6.1.3	Adenosinetriphosphatase	Purine_metabolism	Nucleotide_Metabolism	METABOLIC	2175 2792 3736 5716 2450 2451 5778 5860 8800 10082 10273 18132 18133 18134 18135	nucleic_acid_binding helicase_activity ATP_binding ATP-dependent_helicase_activity ATP-dependent_DNA_helicase_activity ATP-dependent_RNA_helicase_activity DNA-dependent_ATPase_activity RNA-dependent_ATPase_activity protein-transmembrane_transporting_ATPase_activity ATPase_activity single-stranded_DNA-dependent_ATP-dependent_DNA_helicase_activity ATPase_activity,_coupled ATPase_activity,_uncoupled…	molecular_function	GO:0003676 GO:0004386 GO:0005524 GO:0008026 GO:0004003 GO:0004004 GO:0008094 GO:0008186 GO:0015462 GO:0016887 GO:0017116 GO:0042623 GO:0042624 GO:0042625 GO:0042626
31830	2.96464	0.952722	0.724897	2.91393	0	0	-4.98762	-5.3174	-0.102546	-5.99876	-6.00604	0.229283	0.171339	0.980115	0.168543	0.168027
31843	5.85975	5.82436	5.13981	6.22503	7.21271	2.63177	-0.0406652	-0.656473	0.372443	1.98243	-1.59665	0.973571	0.56085	0.761938	0.107433	0.212574	CE3					IPR001087 IPR013830	Lipase,_GDSL Esterase,_SGNH_hydrolase-type										4758 9986	lipid_metabolic_process hydrolase_activity,_acting_on_ester_bonds	biological_process molecular_function	GO:0006629 GO:0016788
31848	7.16538	6.69138	7.28987	7.35432	3.41183	7.67977	-0.526489	0.0817407	0.148935	-1.31669	0.809966	0.620412	0.932987	0.888665	0.226081	0.447562						IPR000262 IPR012133 IPR008259	FMN-dependent_alpha-hydroxy_acid_dehydrogenase Alpha-hydroxy_acid_dehydrogenase,_FMN-dependent FMN-dependent_alpha-hydroxy_acid_dehydrogenase,_active_site	KOG0538	Glycolate_oxidase	Energy_production_and_conversion	METABOLISM	1.1.3.15	(S)-2-hydroxy-acid_oxidase	Glyoxylate_and_dicarboxylate_metabolism	Carbohydrate_Metabolism	METABOLIC	4283 9710 7744 2423 6507 6936	electron_transport oxidoreductase_activity FMN_binding (S)-2-hydroxy-acid_oxidase_activity glycolate_oxidase_activity glycolate_oxidase_complex	biological_process molecular_function cellular_component	GO:0006118 GO:0016491 GO:0010181 GO:0003973 GO:0008891 GO:0009339
31850	6.79001	6.67875	6.73204	5.78705	3.27811	6.39566	-0.117221	-0.033618	-0.725978	-1.3169	-0.393315	0.930947	0.978322	0.592354	0.339748	0.772959						IPR003959 IPR003593 IPR003960	AAA_ATPase,_core AAA+_ATPase,_core AAA_ATPase,_conserved_site	KOG0737	AAA+-type_ATPase	Posttranslational_modification,_protein_turnover,_chaperones	CELLULAR_PROCESSES_AND_SIGNALING						162 10269 3736	nucleotide_binding nucleoside-triphosphatase_activity ATP_binding	molecular_function	GO:0000166 GO:0017111 GO:0005524
31854	4.87335	4.7294	3.62137	5.04134	3.24301	1.34805	-0.134583	0.076335	0.570561	0.660358	-3.42123	0.949369	0.968611	0.787925	0.757041	0.143417
31856	7.19895	7.14452	7.03887	6.90363	7.22326	6.5304	-0.0470245	-0.157172	-0.24522	0.0718358	-0.305601	0.951922	0.826096	0.753995	0.927768	0.699851
31857	9.14576	9.21761	9.16459	9.47107	9.59865	8.45786	-0.156363	-0.190417	0.430087	0.228015	-0.901973	0.81323	0.752978	0.515957	0.731604	0.176315						IPR002641 IPR016035	Patatin Acyl_transferase/acyl_hydrolase/lysophospholipase	KOG4231	Intracellular_membrane-bound_Ca2+-independent_phospholipase_A2	Lipid_transport_and_metabolism	METABOLISM						4758 5830	lipid_metabolic_process metabolic_process	biological_process	GO:0006629 GO:0008152
31858	8.90774	8.96682	8.8214	9.36621	8.04751	8.76157	-0.00768076	-0.105164	0.394975	-0.85753	-0.202362	0.987296	0.81189	0.41344	0.0826068	0.678372
31860	7.66474	7.58899	7.75892	7.36411	8.07968	7.37148	-0.0470131	0.222598	-0.267821	0.442429	-0.195969	0.94368	0.714988	0.688357	0.511276	0.771738								KOG2827	Uncharacterized_conserved_protein	Function_unknown	POORLY_CHARACTERIZED
31861	10.0491	10.7354	10.7379	10.718	10.6934	10.6965	0.619432	0.646012	0.675796	0.617801	0.647801	0.185949	0.131187	0.149254	0.18896	0.167892						IPR005326	Plectin/S10,_N-terminal	KOG3344	40s_ribosomal_protein_s10	Translation,_ribosomal_structure_and_biogenesis	INFORMATION_STORAGE_AND_PROCESSING
31873	5.33485	5.08063	5.99257	4.54809	3.40426	2.41398	-0.314601	0.697308	-0.849733	0.483371	-1.5906	0.847884	0.641902	0.606025	0.770295	0.348251						IPR011701 IPR007114 IPR005829 IPR016196	Major_facilitator_superfamily_MFS-1 Major_facilitator_superfamily Sugar_transporter,_conserved_site MFS_general_substrate_transporter	KOG0255	Synaptic_vesicle_transporter_SVOP_and_related_transporters_(major_facilitator_superfamily)	General_function_prediction_only	POORLY_CHARACTERIZED						3546 4927 9320 9321	transporter_activity transport membrane integral_to_membrane	molecular_function biological_process cellular_component	GO:0005215 GO:0006810 GO:0016020 GO:0016021
31874	7.07479	6.35938	6.92783	6.0199	2.06177	3.74238	-0.789266	-0.00289664	-1.11911	-4.38782	-0.657426	0.623606	0.998427	0.487216	0.0118306	0.684209
31875	7.30299	7.3653	7.57044	6.13976	3.42908	7.24218	0.0346067	0.346515	-0.842563	-1.54105	0.4786	0.980351	0.787229	0.549415	0.279855	0.734038						IPR003031 IPR000362 IPR009049 IPR010916 IPR008948	Delta_crystallin Fumarate_lyase Argininosuccinate_lyase TonB_box,_conserved_site L-Aspartase-like	KOG1316	Argininosuccinate_lyase	Amino_acid_transport_and_metabolism	METABOLISM	4.3.2.1	Argininosuccinate_lyase	Urea_cycle_and_metabolism_of_amino_groups Alanine_and_aspartate_metabolism Arginine_and_proline_metabolism	Amino_Acid_Metabolism	METABOLIC	2290 2498 17966	catalytic_activity argininosuccinate_lyase_activity arginine_biosynthetic_process_via_ornithine	molecular_function biological_process	GO:0003824 GO:0004056 GO:0042450
31876	8.05347	8.41246	7.2247	6.96998	4.14228	7.08217	0.354542	-0.787542	-0.988146	-0.746076	-0.752461	0.760866	0.459887	0.39714	0.525029	0.520757
31878	5.76151	5.93567	6.07003	5.65824	3.44132	2.6494	0.12124	0.26929	-0.115937	0.120048	-1.54056	0.939064	0.852767	0.941839	0.94027	0.343881
31884	7.71823	7.3109	7.49028	7.70793	5.80115	7.96772	-0.365604	-0.167724	0.101907	-1.38403	0.218786	0.659788	0.825375	0.902451	0.104826	0.793503								KOG2510	SWI-SNF_chromatin-remodeling_complex_protein	Chromatin_structure_and_dynamics	INFORMATION_STORAGE_AND_PROCESSING	6.3.2.-	Acid--D-amino-acid_ligases_(peptide_synthases)	Tryptophan_metabolism Ubiquinone_biosynthesis	Amino_Acid_Metabolism Metabolism_of_Cofactors_and_Vitamins	METABOLIC	6387 10509 19237 19238	UDP-N-acetylmuramoylalanyl-D-glutamyl-2,6-diaminopimelate-D-alanyl-D-alanine_ligase_activity ribosomal_S6-glutamic_acid_ligase_activity coenzyme_F420-0_gamma-glutamyl_ligase_activity coenzyme_F420-2_alpha-glutamyl_ligase_activity	molecular_function	GO:0008766 GO:0018169 GO:0043773 GO:0043774
31885	8.69899	7.77518	7.51359	8.21298	3.98897	7.67853	-0.812287	-1.13417	-0.103965	-4.77289	-1.14242	0.37385	0.174707	0.909416	2.13283e-06	0.214245
31887	5.6125	4.17485	4.36717	6.96754	3.20393	4.9375	-2.19168	-1.29135	0.567376	-0.954585	0.00958365	0.216968	0.426431	0.748874	0.59438	0.995703								KOG4781	Uncharacterized_conserved_protein	Function_unknown	POORLY_CHARACTERIZED
31893	7.4358	7.54215	7.02032	6.68346	6.3363	7.19996	0.0623261	-0.309302	-0.803616	-0.946708	-0.283844	0.93168	0.642919	0.271628	0.206855	0.70062
31894	6.20083	6.7231	3.9858	6.21593	6.35715	3.29928	0.255143	-0.479731	-0.137151	-0.0484897	-0.875016	0.892238	0.780621	0.942002	0.979568	0.644648			Haem-degrading			IPR005624	Protein_of_unknown_function_DUF336
31898	5.77688	5.88593	6.23846	5.67388	3.14102	5.13235	0.0858186	0.532729	-0.134223	-0.422803	-0.540493	0.9432	0.629085	0.911578	0.732197	0.66064								KOG4672	Uncharacterized_conserved_low_complexity_protein	Function_unknown	POORLY_CHARACTERIZED
31904	10.0289	9.43142	10.7524	9.72109	9.38544	10.2579	-0.388177	0.749057	-0.369458	-0.65443	0.454198	0.579946	0.242152	0.598552	0.353005	0.517844
31906	10.264	10.5917	10.4458	10.5459	10.9898	10.0386	0.300798	0.167272	0.265183	0.700936	-0.137016	0.448631	0.644989	0.504567	0.0788653	0.731727						IPR001047	Ribosomal_protein_S8e	KOG3283	40S_ribosomal_protein_S8	Translation,_ribosomal_structure_and_biogenesis	INFORMATION_STORAGE_AND_PROCESSING						3827	intracellular	cellular_component	GO:0005622
31909	9.27642	9.68462	10.6448	10.6634	9.83384	10.0536	0.403958	1.82614	1.43914	0.556244	0.778191	0.544399	0.00269165	0.0308246	0.405685	0.244033						IPR001465 IPR006252 IPR011076	Malate_synthase Malate_synthase_A Malate_synthase-like,_core	KOG1261	Malate_synthase	Energy_production_and_conversion	METABOLISM						2866 4262 2290	malate_synthase_activity glyoxylate_cycle catalytic_activity	molecular_function biological_process	GO:0004474 GO:0006097 GO:0003824
31912	3.62048	4.46886	2.41677	4.7472	0	2.41398	0.880573	-0.574879	1.31424	-4.62214	0.242066	0.709274	0.791866	0.578336	0.094602	0.919648			Unknown
31915	6.64464	6.27017	7.17756	6.41002	7.09298	6.35937	-0.386551	0.538466	-0.188291	0.905339	0.0165584	0.680163	0.530189	0.841275	0.338172	0.986085						IPR002347 IPR002198 IPR016040	Glucose/ribitol_dehydrogenase Short-chain_dehydrogenase/reductase_SDR NAD(P)-binding	KOG1611	Predicted_short_chain-type_dehydrogenase	General_function_prediction_only	POORLY_CHARACTERIZED	1.1.-.-	Acting_on_the_CH-OH_group_of_donors	Benzoate_degradation_via_CoA_ligation Ethylbenzene_degradation	Biodegradation_of_Xenobiotics	METABOLIC	5830 9710 2290 3708 2750 10756 10757 10758 10759 10760 17983 20156	metabolic_process oxidoreductase_activity catalytic_activity binding glucose_dehydrogenase_activity pinocarveol_dehydrogenase_activity chloral_hydrate_dehydrogenase_activity hydroxymethylmethylsilanediol_oxidase_activity 1-phenylethanol_dehydrogenase_activity myrtenol_dehydrogenase_activity versicolorin_reductase_activity ketoreductase_activity	biological_process molecular_function	GO:0008152 GO:0016491 GO:0003824 GO:0005488 GO:0004344 GO:0018446 GO:0018447 GO:0018448 GO:0018449 GO:0018450 GO:0042469 GO:0045703
31916	9.28144	8.33865	9.56985	9.2383	8.07613	9.22013	-0.975089	0.308017	-0.0724152	-1.07302	-0.0291709	0.0771087	0.541048	0.895613	0.055682	0.958053						IPR002327 IPR003088 IPR009056	Cytochrome_c,_class_IA/_IB Cytochrome_c,_class_I Cytochrome_c,_monohaem	KOG3453	Cytochrome_c	Energy_production_and_conversion	METABOLISM						3721 4283 6664 12251	iron_ion_binding electron_transport electron_carrier_activity heme_binding	molecular_function biological_process	GO:0005506 GO:0006118 GO:0009055 GO:0020037
31919	8.37058	8.05504	8.30241	7.97501	8.04636	7.67657	-0.31821	-0.0602864	-0.233356	-0.11445	-0.689555	0.6232	0.918993	0.719128	0.861358	0.293695						IPR003094 IPR013078 IPR013079 IPR016260 IPR001345	Fructose-2,6-bisphosphatase Phosphoglycerate_mutase 6-phosphofructo-2-kinase Bifunctional_6-phosphofructo-2-kinase/fructose-2,_6-bisphosphate_2-phosphatase Phosphoglycerate/bisphosphoglycerate_mutase	KOG0234	Fructose-6-phosphate_2-kinase/fructose-2,6-biphosphatase	Carbohydrate_transport_and_metabolism	METABOLISM	3.1.3.46	Fructose-2,6-bisphosphate_2-phosphatase	Fructose_and_mannose_metabolism	Carbohydrate_Metabolism	METABOLIC	2290 5830 3736 4171 2737	catalytic_activity metabolic_process ATP_binding fructose_2,6-bisphosphate_metabolic_process fructose-2,6-bisphosphate_2-phosphatase_activity	molecular_function biological_process	GO:0003824 GO:0008152 GO:0005524 GO:0006003 GO:0004331
31920	7.95605	7.56205	7.23078	7.52425	7.55346	7.60896	-0.461601	-0.663104	-0.445695	-0.170201	-0.367879	0.542536	0.33982	0.557365	0.824304	0.630864						IPR013951 IPR004043	Histone_deacetylation_protein_Rxt3 LCCL	KOG1187	Serine/threonine_protein_kinase	Signal_transduction_mechanisms	CELLULAR_PROCESSES_AND_SIGNALING						3046 3047 3048 3049 3050 3051 3057 3061 3062 3063 3065 3067 3068 3070 3071 3072 3074 3076 3077 3084 6004 6005 6015 6196 10102 10103 11472 12154 17037	transmembrane_receptor_protein_serine/threonine_kinase_activity 3-phosphoinositide-dependent_protein_kinase_activity DNA-dependent_protein_kinase_activity AMP-activated_protein_kinase_activity casein_kinase_activity casein_kinase_I_activity cyclic_nucleotide-dependent_protein_kinase_activity eukaryotic_translation_initiation_factor_2alpha_kinase_activity galactosyltransferase-associated_kinase_ac…	molecular_function	GO:0004675 GO:0004676 GO:0004677 GO:0004679 GO:0004680 GO:0004681 GO:0004690 GO:0004694 GO:0004695 GO:0004696 GO:0004698 GO:0004700 GO:0004702 GO:0004704 GO:0004705 GO:0004706 GO:0004708 GO:0004710 GO:0004711 GO:0004718 GO:0008338 GO:0008339 GO:0008349 GO:0008545 GO:0016908 GO:0016909 GO:0019199 GO:0019912 GO:0034211
31924	7.47454	7.62378	7.9536	7.44466	3.39419	7.94298	0.144703	0.47746	-0.0102751	-1.78739	0.476416	0.900415	0.651407	0.992918	0.130931	0.681373						IPR001461 IPR009007	Peptidase_A1 Peptidase_aspartic,_catalytic										2632 4639 2628	pepsin_A_activity proteolysis aspartic-type_endopeptidase_activity	molecular_function biological_process	GO:0004194 GO:0006508 GO:0004190
31925	1.83723	2.93145	3.98226	0	0	0	0.175934	1.3662	-5.53602	-3.66204	-3.66932	0.965107	0.710126	0.194546	0.390827	0.389885
31927	1.83723	3.5047	4.43352	3.25096	6.49207	4.47009	1.2712	2.85369	2.90104	3.89382	2.48162	0.567091	0.160225	0.191347	0.0801319	0.266667
31931	9.36591	9.68546	9.58833	10.1855	9.66901	8.7541	0.312448	0.260407	0.837543	0.547605	-0.587427	0.560695	0.595928	0.119038	0.310528	0.278667						IPR013149 IPR013154 IPR011032 IPR016040	Alcohol_dehydrogenase,_zinc-binding Alcohol_dehydrogenase_GroES-like GroES-like NAD(P)-binding	KOG0023	Alcohol_dehydrogenase,_class_V	Secondary_metabolites_biosynthesis,_transport_and_catabolism	METABOLISM	1.1.1.1	Alcohol_dehydrogenase	Bile_acid_biosynthesis Tyrosine_metabolism Glycerolipid_metabolism Glycolysis_/_Gluconeogenesis Fatty_acid_metabolism	Lipid_Metabolism Amino_Acid_Metabolism Metabolism_of_Complex_Lipids Carbohydrate_Metabolism	METABOLIC	2290 3708 5830 2466 2467 2468 2469	catalytic_activity binding metabolic_process alcohol_dehydrogenase_activity alcohol_dehydrogenase_activity,_metal_ion-independent alcohol_dehydrogenase_activity,_zinc-dependent alcohol_dehydrogenase_activity,_iron-dependent	molecular_function biological_process	GO:0003824 GO:0005488 GO:0008152 GO:0004022 GO:0004023 GO:0004024 GO:0004025
31934	6.62407	6.89635	7.15215	6.71474	4.65056	7.03818	0.276849	0.677556	0.515462	1.67955	0.419306	0.854108	0.622393	0.732245	0.26552	0.781462						IPR007741 IPR016464	Mitochondrial_ribosome NADH_dehydrogenase_[ubiquinone]_(complex_I),_alpha_subcomplex,_subunit_2	KOG3446	NADH:ubiquinone_oxidoreductase_NDUFA2/B8_subunit	Energy_production_and_conversion	METABOLISM
31946	8.07973	8.25736	8.37018	7.51735	8.53251	8.94345	0.146657	0.28308	-0.596852	0.863711	0.946029	0.832193	0.65489	0.390082	0.21485	0.173467						IPR009002	FMN-binding_split_barrel,_related
31947	10.8451	10.4608	10.4723	10.561	10.1721	10.2175	-0.426484	-0.398276	-0.320886	-0.700846	-0.667121	0.196413	0.187335	0.331709	0.0359878	0.0452427						IPR006846	Ribosomal_protein_S30	KOG0009	Ubiquitin-like/40S_ribosomal_S30_protein_fusion	Posttranslational_modification,_protein_turnover,_chaperones Translation,_ribosomal_structure_and_biogenesis	CELLULAR_PROCESSES_AND_SIGNALING INFORMATION_STORAGE_AND_PROCESSING						2227 3827 4025 4556	structural_constituent_of_ribosome intracellular ribosome translation	molecular_function cellular_component biological_process	GO:0003735 GO:0005622 GO:0005840 GO:0006412
31952	11.0281	10.6876	10.6321	11.2342	10.5031	10.3391	-0.71292	-0.726388	0.120708	-0.663247	-1.06478	0.322277	0.26947	0.866919	0.357988	0.140033						IPR006931	Calcipressin	KOG4019	Calcineurin-mediated_signaling_pathway_inhibitor_DSCR1	Signal_transduction_mechanisms General_function_prediction_only	CELLULAR_PROCESSES_AND_SIGNALING POORLY_CHARACTERIZED						11979	calcium-mediated_signaling	biological_process	GO:0019722
31962	4.79438	0.791724	1.07365	2.87631	0	0	-6.03746	-5.63725	-1.06072	-6.87874	-6.88602	0.0428014	0.0436434	0.71699	0.03475	0.0345584						IPR002110	Ankyrin	KOG0504	FOG:_Ankyrin_repeat	General_function_prediction_only	POORLY_CHARACTERIZED
31963	9.05874	8.6359	8.83743	8.70069	8.23194	8.5539	-0.458305	-0.250976	-0.314211	-0.854195	-0.520673	0.317475	0.550147	0.494129	0.0688675	0.263012						IPR000626 IPR001394	Ubiquitin Peptidase_C19,_ubiquitin_carboxyl-terminal_hydrolase_2	KOG1872	Ubiquitin-specific_protease	Posttranslational_modification,_protein_turnover,_chaperones	CELLULAR_PROCESSES_AND_SIGNALING	3.1.2.15	Ubiquitin_thiolesterase				4598 2657 4642	protein_modification_process ubiquitin_thiolesterase_activity ubiquitin-dependent_protein_catabolic_process	biological_process molecular_function	GO:0006464 GO:0004221 GO:0006511
31970	5.42873	6.25726	6.04234	4.34086	7.22225	5.12861	0.335503	0.132165	-1.64294	1.77177	-0.792303	0.750389	0.891401	0.1251	0.094827	0.466564						IPR001608	Alanine_racemase,_N-terminal
31974	8.58299	8.58583	8.64713	9.01326	8.33968	7.96128	-0.0073339	0.0946594	0.42561	-0.107161	-0.531027	0.989789	0.856802	0.458155	0.853569	0.360718						IPR003439 IPR010509 IPR003593 IPR011527	ABC_transporter-like ABC_transporter,_N-terminal AAA+_ATPase,_core ABC_transporter,_transmembrane_region,_type_1	KOG0064	Peroxisomal_long-chain_acyl-CoA_transporter,_ABC_superfamily	Lipid_transport_and_metabolism	METABOLISM						3736 10082 162 10269 4927 9320 9321 18135	ATP_binding ATPase_activity nucleotide_binding nucleoside-triphosphatase_activity transport membrane integral_to_membrane ATPase_activity,_coupled_to_transmembrane_movement_of_substances	molecular_function biological_process cellular_component	GO:0005524 GO:0016887 GO:0000166 GO:0017111 GO:0006810 GO:0016020 GO:0016021 GO:0042626
31978	5.59053	5.05209	4.89131	6.48802	0	5.72519	-0.678374	-0.947856	0.640348	-7.0562	-0.0630682	0.602522	0.428517	0.623038	0.000279222	0.961795								KOG4487	Uncharacterized_conserved_protein	Function_unknown	POORLY_CHARACTERIZED
31983	1.9178	3.10752	2.92818	0	0	0	0.718368	1.05994	-5.70591	-3.83193	-3.83921	0.884525	0.814624	0.267857	0.45681	0.455955
32002	2.35977	4.6068	3.9775	0	0	2.85634	0.903168	0.598841	-6.64113	-4.76714	1.01573	0.766866	0.829913	0.0486843	0.157047	0.740025						IPR008030 IPR016040	NmrA-like NAD(P)-binding										4925 9773 2290 3708 5830	regulation_of_nitrogen_utilization transcription_repressor_activity catalytic_activity binding metabolic_process	biological_process molecular_function	GO:0006808 GO:0016564 GO:0003824 GO:0005488 GO:0008152
32012	9.64736	10.1099	10.2006	9.97297	10.1148	9.71389	0.430525	0.543291	0.303214	0.638942	0.0347247	0.364083	0.210274	0.523126	0.18031	0.942012						IPR002715	Nascent_polypeptide-associated_complex_NAC	KOG2240	RNA_polymerase_II_general_transcription_factor_BTF3_and_related_proteins	Transcription	INFORMATION_STORAGE_AND_PROCESSING
32013	6.74759	6.99469	6.83562	5.91192	7.73505	6.73132	0.229898	0.190925	-0.86784	0.978684	-0.00972235	0.73619	0.760798	0.208473	0.15738	0.988894						IPR013027 IPR001100	FAD-dependent_pyridine_nucleotide-disulphide_oxidoreductase Pyridine_nucleotide-disulphide_oxidoreductase,_class_I	KOG1336	Monodehydroascorbate/ferredoxin_reductase	General_function_prediction_only	POORLY_CHARACTERIZED	1.6.99.3	NADH_dehydrogenase				4283 9710 2407	electron_transport oxidoreductase_activity NADH_dehydrogenase_activity	biological_process molecular_function	GO:0006118 GO:0016491 GO:0003954
32014	5.46468	4.66689	5.58672	5.46526	2.90069	2.36997	-0.837523	0.392009	-0.0160253	-0.746458	-1.75047	0.640643	0.811041	0.99288	0.682762	0.343197						IPR001247	Exoribonuclease,_phosphorolytic_domain_1	KOG1613	Exosomal_3'-5'_exoribonuclease_complex,_subunit_Rrp43	Translation,_ribosomal_structure_and_biogenesis	INFORMATION_STORAGE_AND_PROCESSING	3.1.13.-	Exoribonucleases_producing_5'-phosphomonoesters				171 2216 4541 2924	3'-5'-exoribonuclease_activity RNA_binding RNA_processing 5'-3'_exoribonuclease_activity	molecular_function biological_process	GO:0000175 GO:0003723 GO:0006396 GO:0004534
32020	7.61486	6.85483	7.06537	7.0121	2.83105	6.41384	-0.728502	-0.490367	-0.0902204	-2.8357	-1.17208	0.499432	0.619197	0.933387	0.012094	0.282858
32022	7.64763	7.91307	8.13469	7.6348	7.31356	7.66387	0.11597	0.349589	0.120268	-0.238906	0.0149038	0.88897	0.645414	0.885042	0.77628	0.985793
32024	9.7925	9.5272	9.70185	10.0784	9.83444	9.40616	-0.294556	-0.112591	0.256241	0.01667	-0.420217	0.370992	0.709042	0.437062	0.960217	0.209059	GH76					IPR005198 IPR014480 IPR008928	Glycoside_hydrolase,_family_76 Mannan_endo-1,6-alpha-mannosidase Six-hairpin_glycosidase-like					3.2.1.101	Mannan_endo-1,6-beta-mannosidase				2290 6151	catalytic_activity mannan_endo-1,6-alpha-mannosidase_activity	molecular_function	GO:0003824 GO:0008496
32025	10.7775	10.38	10.6246	10.8451	10.409	10.2747	-0.414385	-0.132527	0.10383	-0.344397	-0.515227	0.29301	0.712949	0.792297	0.385532	0.193776						IPR001388 IPR016444	Synaptobrevin Synaptobrevin,_metazoa/fungi	KOG0860	Synaptobrevin/VAMP-like_protein	Intracellular_trafficking,_secretion,_and_vesicular_transport	CELLULAR_PROCESSES_AND_SIGNALING						9321 9480	integral_to_membrane vesicle-mediated_transport	cellular_component biological_process	GO:0016021 GO:0016192
32029	10.7689	10.256	11.0276	10.5187	10.6582	11.3915	-0.505397	0.280743	-0.207818	-0.0898559	0.618683	0.178217	0.413109	0.580217	0.812029	0.100236						IPR000782	Beta-Ig-H3/fasciclin	KOG1437	Fasciclin_and_related_adhesion_glycoproteins	Cell_wall/membrane/envelope_biogenesis Extracellular_structures	CELLULAR_PROCESSES_AND_SIGNALING
32031	7.62029	7.43409	7.72341	7.27955	7.12642	8.0283	-0.339422	-0.0391566	-0.478068	-0.49441	0.435964	0.642833	0.953407	0.514877	0.507168	0.554081						IPR005101 IPR002081 IPR014133 IPR006050	DNA_photolyase,_FAD-binding/Cryptochrome,_C-terminal Cryptochrome/DNA_photolyase,_class_1 Cryptochrome,_DASH DNA_photolyase,_N-terminal	KOG0133	Deoxyribodipyrimidine_photolyase/cryptochrome	Signal_transduction_mechanisms Replication,_recombination_and_repair	CELLULAR_PROCESSES_AND_SIGNALING INFORMATION_STORAGE_AND_PROCESSING	4.1.99.3	Deoxyribodipyrimidine_photolyase				2368 4440 2360	DNA_photolyase_activity DNA_repair deoxyribodipyrimidine_photo-lyase_activity	molecular_function biological_process	GO:0003913 GO:0006281 GO:0003904
32033	9.80313	9.77368	9.83513	9.85467	9.75243	10.0402	-0.0301294	0.0386791	0.0567716	-0.028584	0.260011	0.922789	0.892036	0.855448	0.928024	0.40805			Unknown
32035	5.32902	3.64122	3.46202	2.13451	0	3.42956	-1.83321	-0.929645	-2.3684	-6.64659	0.294207	0.51547	0.718196	0.402597	0.0356103	0.916996						IPR009072	Histone-fold										2176	DNA_binding	molecular_function	GO:0003677
32036	7.66031	7.29608	7.39552	7.55187	7.85001	6.18084	-0.3828	-0.283627	-0.091934	0.214767	-1.1257	0.595358	0.667699	0.898708	0.768388	0.127551
32038	10.0741	10.3461	10.7203	10.3358	10.4096	10.4411	0.271763	0.648861	0.265804	0.376169	0.366863	0.30921	0.00801388	0.321154	0.165589	0.174809	AA9-CBM1	AA9-CBM1				IPR000254 IPR005103	Cellulose-binding_region,_fungal Glycoside_hydrolase,_family_61	KOG3544	Collagens_(type_IV_and_type_XIII),_and_related_proteins	Extracellular_structures	CELLULAR_PROCESSES_AND_SIGNALING						2933 3782 4143 13137	hydrolase_activity,_hydrolyzing_O-glycosyl_compounds extracellular_region carbohydrate_metabolic_process cellulose_binding	molecular_function cellular_component biological_process	GO:0004553 GO:0005576 GO:0005975 GO:0030248
32039	9.06547	9.3025	9.20722	8.84651	8.24895	9.2905	0.234612	0.146544	-0.233807	-0.74315	0.261976	0.625566	0.739176	0.627637	0.130111	0.588726						IPR000195	RabGAP/TBC	KOG1102	Rab6_GTPase_activator_GAPCenA_and_related_TBC_domain_proteins	General_function_prediction_only	POORLY_CHARACTERIZED						3433 3827 15148	Rab_GTPase_activator_activity intracellular regulation_of_Rab_GTPase_activity	molecular_function cellular_component biological_process	GO:0005097 GO:0005622 GO:0032313
32047	8.90681	8.58597	8.3693	8.5269	3.46235	6.33221	-0.632271	-0.832713	-0.286807	-3.37603	-2.89476	0.606993	0.45836	0.815556	0.00702927	0.0197929
32051	7.58159	7.5587	7.4249	8.01895	7.47542	5.9882	-0.0930488	-0.0288814	0.391121	0.775946	-1.59101	0.923207	0.973906	0.685552	0.423575	0.106206						IPR013149 IPR013154 IPR002328 IPR011032 IPR016040	Alcohol_dehydrogenase,_zinc-binding Alcohol_dehydrogenase_GroES-like Alcohol_dehydrogenase,_zinc-containing,_conserved_site GroES-like NAD(P)-binding	KOG0024	Sorbitol_dehydrogenase	Secondary_metabolites_biosynthesis,_transport_and_catabolism	METABOLISM	1.1.1.14	L-iditol_2-dehydrogenase	Fructose_and_mannose_metabolism	Carbohydrate_Metabolism	METABOLIC	5939 9710 2290 3708 5830 2393	zinc_ion_binding oxidoreductase_activity catalytic_activity binding metabolic_process L-iditol_2-dehydrogenase_activity	molecular_function biological_process	GO:0008270 GO:0016491 GO:0003824 GO:0005488 GO:0008152 GO:0003939
32052	6.10112	5.66847	5.3918	6.62651	0	6.59678	-0.64703	-0.561521	0.5743	-7.41688	0.308418	0.590205	0.610258	0.632718	7.69392e-05	0.798826						IPR002198 IPR002347 IPR016040	Short-chain_dehydrogenase/reductase_SDR Glucose/ribitol_dehydrogenase NAD(P)-binding	KOG1200	Mitochondrial/plastidial_beta-ketoacyl-ACP_reductase	Lipid_transport_and_metabolism	METABOLISM	1.1.1.125	2-deoxy-D-gluconate_3-dehydrogenase	Pentose_and_glucuronate_interconversions	Carbohydrate_Metabolism	METABOLIC	5830 9710 2290 3708 6310	metabolic_process oxidoreductase_activity catalytic_activity binding 2-deoxy-D-gluconate_3-dehydrogenase_activity	biological_process molecular_function	GO:0008152 GO:0016491 GO:0003824 GO:0005488 GO:0008678
32054	9.63865	10.5315	10.4314	10.3969	10.391	10.3922	0.698838	0.635037	0.588934	0.56128	0.559102	0.141005	0.143355	0.215132	0.239521	0.240746						IPR001395	Aldo/keto_reductase	KOG1577	Aldo/keto_reductase_family_proteins	General_function_prediction_only	POORLY_CHARACTERIZED	1.1.1.-	With_NAD(+)_or_NADP(+)_as_acceptor	Bile_acid_biosynthesis Vitamin_B6_metabolism Glycine,_serine_and_threonine_metabolism Butanoate_metabolism Fructose_and_mannose_metabolism Galactose_metabolism Lysine_degradation Nucleotide_sugars_metabolism Ascorbate_and_aldarate_metabolism Tetrachloroethene_degradation Benzoate_degradation_via_CoA_ligation Glycerolipid_metabolism	Lipid_Metabolism Metabolism_of_Cofactors_and_Vitamins Amino_Acid_Metabolism Carbohydrate_Metabolism Nucleotide_Metabolism Biodegradation_of_Xenobiotics Metabolism_of_Complex_Lipids	METABOLIC	9710 247 248 2477 2842 2886 6491 9508 10761 10762 10763 15277 16590 16591 19178 22621 25233	oxidoreductase_activity C-3_sterol_dehydrogenase_(C-4_sterol_decarboxylase)_activity 3-keto_sterol_reductase_activity aldo-keto_reductase_activity isocitrate_dehydrogenase_activity mevaldate_reductase_activity gluconate_dehydrogenase_activity steroid_dehydrogenase_activity epoxide_dehydrogenase_activity 5-exo-hydroxycamphor_dehydrogenase_activity 2-hydroxytetrahydrofuran_dehydrogenase_activity ph…	molecular_function	GO:0016491 GO:0000252 GO:0000253 GO:0004033 GO:0004448 GO:0004495 GO:0008875 GO:0016229 GO:0018451 GO:0018452 GO:0018453 GO:0032442 GO:0033764 GO:0033765 GO:0043713 GO:0048258 GO:0051990
32061	8.48907	8.46042	8.51353	7.48407	8.67372	8.26466	-0.0273351	0.030158	-0.67619	0.319777	-0.202664	0.966593	0.959727	0.30163	0.626905	0.758262								KOG2510	SWI-SNF_chromatin-remodeling_complex_protein	Chromatin_structure_and_dynamics	INFORMATION_STORAGE_AND_PROCESSING
32063	6.33597	5.5969	5.69258	6.38424	4.32487	4.43808	-0.854413	-0.30967	0.363685	1.2292	-0.27971	0.620402	0.844331	0.833047	0.476937	0.871856						IPR002833	Peptidyl-tRNA_hydrolase,_PTH2	KOG3282	Uncharacterized_conserved_protein	Function_unknown	POORLY_CHARACTERIZED	3.1.1.29	Aminoacyl-tRNA_hydrolase				2487	aminoacyl-tRNA_hydrolase_activity	molecular_function	GO:0004045
32064	6.72191	6.1403	6.45946	6.24049	7.88834	6.87059	-0.601291	-0.00439076	-0.441687	1.1565	0.159522	0.452091	0.995222	0.582333	0.151328	0.844046						IPR001383	Ribosomal_protein_L28	KOG3278	Mitochondrial/chloroplast_ribosomal_protein_L28	Translation,_ribosomal_structure_and_biogenesis	INFORMATION_STORAGE_AND_PROCESSING						2227 3827 4025 4556	structural_constituent_of_ribosome intracellular ribosome translation	molecular_function cellular_component biological_process	GO:0003735 GO:0005622 GO:0005840 GO:0006412
32068	9.95152	9.72627	9.79826	9.54038	10.0989	9.8703	-0.261644	-0.149744	-0.301295	0.111402	-0.113813	0.577787	0.72758	0.522081	0.813805	0.809723						IPR000796 IPR004839 IPR004838 IPR015424	Aspartate/other_aminotransferase Aminotransferase,_class_I_and_II Aminotransferases,_class-I,_pyridoxal-phosphate-binding_site Pyridoxal_phosphate-dependent_transferase,_major_region	KOG1411	Aspartate_aminotransferase/Glutamic_oxaloacetic_transaminase_AAT1/GOT2	Amino_acid_transport_and_metabolism	METABOLISM	2.6.1.1	Aspartate_aminotransferase	Alanine_and_aspartate_metabolism Phenylalanine_metabolism Arginine_and_proline_metabolism Cysteine_metabolism Tyrosine_metabolism Alkaloid_biosynthesis_I Carbon_fixation Phenylalanine,_tyrosine_and_tryptophan_biosynthesis Glutamate_metabolism	Amino_Acid_Metabolism Biosynthesis_of_Secondary_Metabolites Energy_Metabolism	METABOLIC	4650 6140 2290 6667 13063 9967 2511	amino_acid_metabolic_process transaminase_activity catalytic_activity biosynthetic_process pyridoxal_phosphate_binding transferase_activity,_transferring_nitrogenous_groups aspartate_transaminase_activity	biological_process molecular_function	GO:0006520 GO:0008483 GO:0003824 GO:0009058 GO:0030170 GO:0016769 GO:0004069
32072	9.57866	9.34649	8.34842	8.80992	9.79309	9.14241	-0.236738	-1.19326	-0.593768	0.214181	-0.438474	0.636679	0.00945002	0.237105	0.671214	0.385612						IPR006076	FAD_dependent_oxidoreductase	KOG2820	FAD-dependent_oxidoreductase	General_function_prediction_only	POORLY_CHARACTERIZED	1.5.3.1	Sarcosine_oxidase	Glycine,_serine_and_threonine_metabolism	Amino_Acid_Metabolism	METABOLIC	9710 5797	oxidoreductase_activity sarcosine_oxidase_activity	molecular_function	GO:0016491 GO:0008115
32073	6.48707	6.56936	7.02071	6.04915	3.49416	5.57015	0.0445124	0.548126	-0.0272027	-0.579878	-0.577322	0.976115	0.686663	0.98542	0.699882	0.700357								KOG1216	von_Willebrand_factor_and_related_coagulation_proteins	Extracellular_structures Defense_mechanisms	CELLULAR_PROCESSES_AND_SIGNALING
32074	7.43225	7.03123	6.65216	6.78034	3.55385	5.8428	-0.40304	-0.544146	-0.650395	-1.37445	-1.29325	0.775011	0.672983	0.645011	0.335573	0.363307						IPR013078 IPR001345	Phosphoglycerate_mutase Phosphoglycerate/bisphosphoglycerate_mutase	KOG0235	Phosphoglycerate_mutase	Carbohydrate_transport_and_metabolism	METABOLISM						2290 5830	catalytic_activity metabolic_process	molecular_function biological_process	GO:0003824 GO:0008152
32076	7.2689	7.68067	7.61609	7.15979	7.79945	7.04941	0.414291	0.350086	-0.0557247	0.677631	-0.164625	0.522281	0.55558	0.931714	0.302231	0.80332								KOG3390	General_control_of_amino-acid_synthesis_5-like_1	Transcription	INFORMATION_STORAGE_AND_PROCESSING
32078	3.85214	0.356573	1.41451	2.55787	0	1.25252	-8.16736	-5.45039	-2.24746	-7.4114	-5.06597	0.0068241	0.0415378	0.43026	0.0200334	0.0945814	CE5	CE5	CE5; Cutinase			IPR011150 IPR000675	Cutinase,_monofunctional Cutinase										5830 9985 3782 23784	metabolic_process hydrolase_activity extracellular_region cutinase_activity	biological_process molecular_function cellular_component	GO:0008152 GO:0016787 GO:0005576 GO:0050525
32084	6.9351	7.29999	7.27054	6.78414	8.59674	7.30998	0.309128	0.260798	-0.0813196	1.58563	0.396423	0.668268	0.693495	0.910616	0.0289896	0.587465						IPR013745	HbrB-like	KOG1869	Splicing_coactivator_SRm160/300,_subunit_SRm300	RNA_processing_and_modification	INFORMATION_STORAGE_AND_PROCESSING	3.2.1.18	Exo-alpha-sialidase	N-Glycan_degradation Sphingoglycolipid_metabolism	Metabolism_of_Complex_Carbohydrates Metabolism_of_Complex_Lipids	METABOLIC	2715	exo-alpha-sialidase_activity	molecular_function	GO:0004308
32087	6.61259	5.42817	7.4094	7.10165	0	7.62728	-1.28572	0.879152	0.526553	-7.77939	1.0942	0.150597	0.281357	0.555613	4.46443e-06	0.222666						IPR012875	Protein_of_unknown_function_DUF1674
32092	8.46751	8.26008	8.18376	8.1151	7.52623	8.09239	-0.249359	-0.310675	-0.369506	-0.805214	-0.317864	0.678811	0.573313	0.540444	0.190139	0.601628						IPR002908 IPR017789	Frataxin-like Frataxin	KOG3413	Mitochondrial_matrix_protein_frataxin,_involved_in_Fe/S_protein_biosynthesis	Inorganic_ion_transport_and_metabolism	METABOLISM
32097	1.23314	2.58072	1.16095	0	0	0	1.12812	0.575438	-4.16264	-2.28866	-2.29595	0.829346	0.9046	0.442784	0.67304	0.67206
32100	9.05814	8.69371	8.93544	8.99091	8.39727	8.45887	-0.360342	-0.103457	-0.0554181	-0.656129	-0.444848	0.45274	0.813867	0.908221	0.18002	0.360184						IPR013720 IPR006594 IPR006595 IPR013144	LisH_dimerisation_motif,_subgroup LisH_dimerisation_motif CTLH,_C-terminal_to_LisH_motif CT11-RanBPM	KOG2659	LisH_motif-containing_protein	Cytoskeleton	CELLULAR_PROCESSES_AND_SIGNALING
32111	7.23846	7.14382	7.47794	7.75294	3.08695	7.03193	-0.119475	0.221137	0.484955	-2.24891	-0.240429	0.915748	0.830415	0.667801	0.0550568	0.832587						IPR000594 IPR009036	UBA/THIF-type_NAD/FAD_binding_fold Molybdenum_cofactor_biosynthesis	KOG2016	NEDD8-activating_complex,_APP-BP1/UBA5_component	Posttranslational_modification,_protein_turnover,_chaperones	CELLULAR_PROCESSES_AND_SIGNALING	6.3.2.19	Ubiquitin--protein_ligase				2290 3200 24685 24687 24690 24691	catalytic_activity ubiquitin-protein_ligase_activity regulation_of_ubiquitin-protein_ligase_activity regulation_of_ubiquitin-protein_ligase_activity_during_meiotic_cell_cycle positive_regulation_of_ubiquitin-protein_ligase_activity negative_regulation_of_ubiquitin-protein_ligase_activity	molecular_function biological_process	GO:0003824 GO:0004842 GO:0051438 GO:0051440 GO:0051443 GO:0051444
32113	6.20961	5.22072	5.43275	5.48833	3.18885	2.63177	-1.02377	-0.747434	-0.170385	-0.913543	-1.9935	0.579491	0.658317	0.926557	0.624869	0.289746						IPR011545 IPR001650 IPR014001 IPR014021	DNA/RNA_helicase,_DEAD/DEAH_box_type,_N-terminal DNA/RNA_helicase,_C-terminal DEAD-like_helicase,_N-terminal Helicase,_superfamily_1_and_2,_ATP-binding	KOG0348	ATP-dependent_RNA_helicase	RNA_processing_and_modification	INFORMATION_STORAGE_AND_PROCESSING	3.6.1.-	In_phosphorous-containing_anhydrides	Starch_and_sucrose_metabolism Folate_biosynthesis	Metabolism_of_Complex_Carbohydrates Metabolism_of_Cofactors_and_Vitamins	METABOLIC	2175 2792 3736 5716 611 3147 6073 6379 6416 6447 9684 11455 11456 18631	nucleic_acid_binding helicase_activity ATP_binding ATP-dependent_helicase_activity diacylglycerol_pyrophosphate_phosphatase_activity thiamin-pyrophosphatase_activity 8-oxo-7,8-dihydroguanine_triphosphatase_activity UDP-2,3-diacylglucosamine_hydrolase_activity bis(5'-nucleosyl)-tetraphosphatase_activity dATP_pyrophosphohydrolase_activity pyrophosphatase_activity dihydroneopterin_monophosphate_phos…	molecular_function	GO:0003676 GO:0004386 GO:0005524 GO:0008026 GO:0000810 GO:0004787 GO:0008413 GO:0008758 GO:0008796 GO:0008828 GO:0016462 GO:0019176 GO:0019177 GO:0043141
32122	7.46837	7.51108	7.49104	7.2584	7.03418	5.65038	-0.0749675	0.012242	-0.323966	-0.0612727	-1.94258	0.930188	0.987529	0.705633	0.943563	0.028212						IPR004155 IPR016024	PBS_lyase_HEAT-like_repeat Armadillo-type_fold	KOG0567	HEAT_repeat-containing_protein	General_function_prediction_only	POORLY_CHARACTERIZED						3708	binding	molecular_function	GO:0005488
32123	7.69253	7.55411	7.95156	7.39056	0	7.59874	-0.153774	0.270319	-0.31853	-8.79592	-0.0249324	0.792318	0.613544	0.587099	1.57466e-08	0.9665
32125	6.3123	7.31641	6.77115	4.81292	6.06529	6.69579	0.879893	0.373608	-0.678658	-0.394029	0.32306	0.406885	0.700654	0.524593	0.716132	0.763015	GH2					IPR006102 IPR006103 IPR006104 IPR008979 IPR017853	Glycoside_hydrolase_family_2,_immunoglobulin-like_beta-sandwich Glycoside_hydrolase_family_2,_TIM_barrel Glycoside_hydrolase_family_2,_carbohydrate-binding Galactose-binding_like Glycoside_hydrolase,_catalytic_core	KOG2024	Beta-Glucuronidase_GUSB_(glycosylhydrolase_superfamily_2)	Carbohydrate_transport_and_metabolism	METABOLISM	3.2.1.31	Beta-glucuronidase	Porphyrin_and_chlorophyll_metabolism Glycosaminoglycan_degradation Starch_and_sucrose_metabolism	Metabolism_of_Cofactors_and_Vitamins Metabolism_of_Complex_Carbohydrates	METABOLIC	2933 4143 2944	hydrolase_activity,_hydrolyzing_O-glycosyl_compounds carbohydrate_metabolic_process beta-glucuronidase_activity	molecular_function biological_process	GO:0004553 GO:0005975 GO:0004566
32126	7.83871	8.15922	8.1701	7.81314	7.91914	7.51092	0.267821	0.287928	-0.0782428	0.0261186	-0.335154	0.586875	0.524522	0.874471	0.9588	0.507684								KOG1830	Wiskott_Aldrich_syndrome_proteins	Cytoskeleton	CELLULAR_PROCESSES_AND_SIGNALING
32127	7.41566	7.43886	6.89904	7.59434	6.96117	6.37102	0.00227384	-0.546133	0.158302	-0.470035	-0.710603	0.997469	0.407008	0.825578	0.521856	0.33217						IPR008532	Protein_of_unknown_function_DUF814	KOG3272	Predicted_coiled-coil_protein	General_function_prediction_only	POORLY_CHARACTERIZED
32130	8.43529	8.2122	7.95485	8.2405	8.34532	7.24026	-0.301287	-0.549576	-0.116341	-0.0948303	-1.26527	0.628463	0.335491	0.852013	0.880306	0.0465392						IPR002569	Methionine_sulphoxide_reductase_A	KOG1635	Peptide_methionine_sulfoxide_reductase	Posttranslational_modification,_protein_turnover,_chaperones	CELLULAR_PROCESSES_AND_SIGNALING	1.8.4.6	Protein-methionine-S-oxide_reductase._Peptide_methionine_sulfoxide_reductase._Peptide_Met(O)_reductase				9876 11802	oxidoreductase_activity,_acting_on_sulfur_group_of_donors,_disulfide_as_acceptor protein_metabolic_process	molecular_function biological_process	GO:0016671 GO:0019538
32132	10.0549	11.5629	10.8471	9.86503	10.8263	11.0656	1.50712	1.0339	-0.0166072	0.803624	1.0278	0.0114695	0.0576166	0.977796	0.178726	0.0851883			I32; Domain of unknown function (DUF4360)	I32; Domain of unknown function (DUF4360)
32137	7.7678	7.42159	8.11407	8.11436	6.11613	8.20833	-0.377829	0.316583	0.327518	-1.47204	0.43085	0.470942	0.509826	0.53275	0.00839019	0.41697						IPR000086 IPR015797	NUDIX_hydrolase,_core NUDIX	KOG3904	Predicted_hydrolase_RP2_(NUDIX/MutT_superfamily)	Function_unknown	POORLY_CHARACTERIZED						9985	hydrolase_activity	molecular_function	GO:0016787
32138	9.18773	9.37347	9.41088	9.01919	9.16699	8.87783	0.122394	0.188518	-0.227258	-0.0194719	-0.339025	0.799884	0.669589	0.638595	0.968184	0.487242						IPR001093 IPR000644 IPR005990 IPR015875	IMP_dehydrogenase/GMP_reductase Cystathionine_beta-synthase,_core IMP_dehydrogenase IMP_dehydrogenase_/_GMP_reductase,_conserved_site	KOG2550	IMP_dehydrogenase/GMP_reductase	Nucleotide_transport_and_metabolism	METABOLISM						2290 2392 4339	catalytic_activity IMP_dehydrogenase_activity GMP_biosynthetic_process	molecular_function biological_process	GO:0003824 GO:0003938 GO:0006177
32142	7.7237	7.74702	8.07512	7.75571	8.53424	8.66987	0.0288988	0.357967	0.0541089	0.805083	0.941619	0.94814	0.380632	0.903575	0.0754198	0.0364086
32150	5.57996	6.05566	6.07173	5.34598	0	2.93574	-0.00189062	0.265241	-0.616638	-7.16204	-1.22726	0.999083	0.860045	0.708466	0.00105805	0.462857						IPR003749 IPR016155	ThiamineS Molybdopterin_synthase/thiamin_biosynthesis_sulphur_carrier,_beta-grasp										4907	sulfur_metabolic_process	biological_process	GO:0006790
32152	5.32073	2.96454	1.02367	4.78254	0	3.36549	-2.47051	-4.16386	-0.415851	-6.59196	0.222564	0.338128	0.0843769	0.871777	0.0254011	0.931305
32154	3.32823	6.76306	3.44525	2.44234	0	2.41398	1.14848	-0.822255	-1.80388	-6.73955	-1.87246	0.704833	0.7668	0.552949	0.0446977	0.541013						IPR002347 IPR002198 IPR016040	Glucose/ribitol_dehydrogenase Short-chain_dehydrogenase/reductase_SDR NAD(P)-binding	KOG4169	15-hydroxyprostaglandin_dehydrogenase_and_related_dehydrogenases	Lipid_transport_and_metabolism General_function_prediction_only	METABOLISM POORLY_CHARACTERIZED	1.1.1.141	15-hydroxyprostaglandin_dehydrogenase_(NAD+)				5830 9710 2290 3708 9633	metabolic_process oxidoreductase_activity catalytic_activity binding 15-hydroxyprostaglandin_dehydrogenase_(NAD+)_activity	biological_process molecular_function	GO:0008152 GO:0016491 GO:0003824 GO:0005488 GO:0016404
32156	7.12818	6.87109	7.53354	5.70254	3.39419	7.04118	-0.276638	0.392032	-0.933675	-1.42895	-0.101131	0.837188	0.74995	0.488894	0.296574	0.940405						IPR000873	AMP-dependent_synthetase_and_ligase	KOG1176	Acyl-CoA_synthetase	Lipid_transport_and_metabolism	METABOLISM	6.2.1.12	4-coumarate--CoA_ligase	Flavonoids,_stilbene_and_lignin_biosynthesis	Biosynthesis_of_Secondary_Metabolites	METABOLIC	2290 5830 9491	catalytic_activity metabolic_process 4-coumarate-CoA_ligase_activity	molecular_function biological_process	GO:0003824 GO:0008152 GO:0016207
32157	6.58087	6.79728	6.42502	6.40253	0	5.51788	0.216274	-0.149678	-0.173367	-7.66372	-0.112789	0.841737	0.880158	0.873175	2.13926e-05	0.918015						IPR006090 IPR000169 IPR009075 IPR009100	Acyl-CoA_oxidase/dehydrogenase,_type_1 Peptidase,_cysteine_peptidase_active_site Acyl-CoA_dehydrogenase/oxidase_C-terminal Acyl-CoA_dehydrogenase/oxidase,_middle_and_N-terminal	KOG1469	Predicted_acyl-CoA_dehydrogenase	General_function_prediction_only	POORLY_CHARACTERIZED	1.3.99.3	Acyl-CoA_dehydrogenase	Valine,_leucine_and_isoleucine_degradation Propanoate_metabolism Fatty_acid_metabolism beta-Alanine_metabolism	Amino_Acid_Metabolism Carbohydrate_Metabolism Lipid_Metabolism Metabolism_of_Other_Amino_Acids	METABOLIC	2635 4639 4283 9834 5830 2443	cysteine-type_endopeptidase_activity proteolysis electron_transport oxidoreductase_activity,_acting_on_the_CH-CH_group_of_donors metabolic_process acyl-CoA_dehydrogenase_activity	molecular_function biological_process	GO:0004197 GO:0006508 GO:0006118 GO:0016627 GO:0008152 GO:0003995
32158	5.12196	2.44032	2.85998	4.86013	3.72448	1.25252	-3.54486	-2.78881	-0.828774	0.767826	-4.42406	0.0550237	0.101144	0.651808	0.676479	0.0357683						IPR002198 IPR002347 IPR016040	Short-chain_dehydrogenase/reductase_SDR Glucose/ribitol_dehydrogenase NAD(P)-binding	KOG0725	Reductases_with_broad_range_of_substrate_specificities	General_function_prediction_only	POORLY_CHARACTERIZED	1.1.1.125	2-deoxy-D-gluconate_3-dehydrogenase	Pentose_and_glucuronate_interconversions	Carbohydrate_Metabolism	METABOLIC	5830 9710 2290 3708 6310	metabolic_process oxidoreductase_activity catalytic_activity binding 2-deoxy-D-gluconate_3-dehydrogenase_activity	biological_process molecular_function	GO:0008152 GO:0016491 GO:0003824 GO:0005488 GO:0008678
32167	4.88489	0.554057	3.63694	1.37985	3.51018	4.31595	-7.26347	-0.296578	-4.70209	-0.167845	-0.285815	0.00475745	0.894736	0.0606156	0.945661	0.907538						IPR001247 IPR015847	Exoribonuclease,_phosphorolytic_domain_1 Exoribonuclease,_phosphorolytic_domain_2	KOG1068	Exosomal_3'-5'_exoribonuclease_complex,_subunit_Rrp41_and_related_exoribonucleases	Translation,_ribosomal_structure_and_biogenesis	INFORMATION_STORAGE_AND_PROCESSING	3.1.13.-	Exoribonucleases_producing_5'-phosphomonoesters				171 2216 4541 2924	3'-5'-exoribonuclease_activity RNA_binding RNA_processing 5'-3'_exoribonuclease_activity	molecular_function biological_process	GO:0000175 GO:0003723 GO:0006396 GO:0004534
32175	3.79064	4.98681	5.56566	5.39488	2.19928	5.3129	1.07768	1.94561	1.38384	-0.457052	1.3226	0.440099	0.128195	0.322687	0.75844	0.350408						IPR002125 IPR016193	CMP/dCMP_deaminase,_zinc-binding Cytidine_deaminase-like										5939 9985 2290	zinc_ion_binding hydrolase_activity catalytic_activity	molecular_function	GO:0008270 GO:0016787 GO:0003824
32177	6.83569	5.55319	6.77046	5.52588	5.65652	4.94773	-1.06081	0.560458	-0.528592	-0.961615	-0.886773	0.455669	0.666016	0.710383	0.50431	0.536596
32180	1.87054	3.01162	1.61559	3.15748	0	0	0.182935	-1.51964	2.657	-3.73663	-3.74391	0.958488	0.641139	0.449236	0.324634	0.323692
32182	4.87822	5.59617	3.98569	6.06673	3.035	2.34079	0.322742	-1.12846	0.812831	-0.137815	-1.63359	0.852933	0.481315	0.640874	0.937838	0.364198	GH43_14					IPR006710	Glycoside_hydrolase,_family_43										2933 4143	hydrolase_activity,_hydrolyzing_O-glycosyl_compounds carbohydrate_metabolic_process	molecular_function biological_process	GO:0004553 GO:0005975
32183	9.69869	10.4732	9.67903	10.2287	9.89831	10.1013	0.775414	0.042146	0.784251	0.529213	0.413143	0.226452	0.94266	0.221386	0.410599	0.520388				S28; Serine carboxypeptidase S28		IPR008758	Peptidase_S28	KOG2182	Hydrolytic_enzymes_of_the_alpha/beta_hydrolase_fold	Posttranslational_modification,_protein_turnover,_chaperones General_function_prediction_only	CELLULAR_PROCESSES_AND_SIGNALING POORLY_CHARACTERIZED	3.4.-.-	Acting_on_peptide_bonds_(peptide_hydrolases)	Biotin_metabolism Lysine_degradation	Metabolism_of_Cofactors_and_Vitamins Amino_Acid_Metabolism	METABOLIC	4639 5908 5906	proteolysis serine-type_peptidase_activity cysteine-type_peptidase_activity	biological_process molecular_function	GO:0006508 GO:0008236 GO:0008234
32188	4.53359	5.49469	4.41619	1.63592	0	3.41232	0.265753	-0.850679	-3.20469	-6.38534	0.520028	0.9085	0.688037	0.172515	0.0190857	0.822724						IPR008928	Six-hairpin_glycosidase-like										2290	catalytic_activity	molecular_function	GO:0003824
32197	10.3674	10.4946	10.4013	10.3084	10.3787	10.5451	0.11947	0.0340352	-0.053051	0.00390382	0.170512	0.664975	0.892896	0.847892	0.988879	0.540658
32207	5.76045	5.24823	5.42812	5.99529	0	5.84807	-0.529278	-0.278506	0.206104	-6.86435	0.0550199	0.587816	0.756578	0.833208	7.96897e-05	0.955955						IPR001395	Aldo/keto_reductase	KOG1577	Aldo/keto_reductase_family_proteins	General_function_prediction_only	POORLY_CHARACTERIZED	1.1.1.1	Alcohol_dehydrogenase	Bile_acid_biosynthesis Tyrosine_metabolism Glycerolipid_metabolism Glycolysis_/_Gluconeogenesis Fatty_acid_metabolism	Lipid_Metabolism Amino_Acid_Metabolism Metabolism_of_Complex_Lipids Carbohydrate_Metabolism	METABOLIC	9710 2466 2467 2468 2469	oxidoreductase_activity alcohol_dehydrogenase_activity alcohol_dehydrogenase_activity,_metal_ion-independent alcohol_dehydrogenase_activity,_zinc-dependent alcohol_dehydrogenase_activity,_iron-dependent	molecular_function	GO:0016491 GO:0004022 GO:0004023 GO:0004024 GO:0004025
32211	8.46796	10.0178	9.15429	8.82031	9.13759	8.62046	1.52588	0.690576	0.412841	0.640449	0.124796	0.00130444	0.112269	0.385746	0.182669	0.79542						IPR011050	Pectin_lyase_fold/virulence_factor
32214	5.18819	3.20701	4.37551	5.46168	3.41932	5.0174	-2.46826	-0.0218454	0.163017	0.338082	-0.444186	0.166057	0.989266	0.926879	0.850082	0.804459						IPR009057	Homeodomain-like
32217	4.84934	4.967	1.40532	5.30829	1.39425	2.54125	0.11597	-2.23906	0.525188	-3.02112	-0.772185	0.961742	0.316507	0.828164	0.24433	0.752514						IPR010730	Heterokaryon_incompatibility
32218	6.54528	5.03306	4.66619	2.97257	3.66019	7.23165	-1.6359	-1.50284	-1.71668	-0.341459	0.60519	0.414698	0.412816	0.392973	0.865385	0.763082						IPR001680 IPR011046	WD40_repeat WD40_repeat-like	KOG0322	G-protein_beta_subunit-like_protein_GNB1L,_contains_WD_repeats	General_function_prediction_only	POORLY_CHARACTERIZED
32222	10.5045	10.5309	10.385	10.6573	10.2429	10.2889	-0.0298172	-0.167838	0.10643	-0.16952	-0.269298	0.945966	0.676471	0.808978	0.701723	0.542451						IPR000406 IPR014756	RHO_protein_GDP_dissociation_inhibitor Immunoglobulin_E-set	KOG3205	Rho_GDP-dissociation_inhibitor	Signal_transduction_mechanisms	CELLULAR_PROCESSES_AND_SIGNALING						3430 3930	Rho_GDP-dissociation_inhibitor_activity cytoplasm	molecular_function cellular_component	GO:0005094 GO:0005737
32229	7.48618	8.36961	8.30707	7.41464	4.31346	8.69621	0.0136415	-0.0105179	-0.832436	-0.745066	0.347977	0.992303	0.993503	0.556381	0.599776	0.805871	GH15					IPR000165 IPR011613 IPR008928	Glycoside_hydrolase,_family_15 Glycoside_hydrolase_15-related Six-hairpin_glycosidase-like					3.2.1.3	Glucan_1,4-alpha-glucosidase	Starch_and_sucrose_metabolism	Metabolism_of_Complex_Carbohydrates	METABOLIC	2745 4144 2290	glucan_1,4-alpha-glucosidase_activity polysaccharide_metabolic_process catalytic_activity	molecular_function biological_process	GO:0004339 GO:0005976 GO:0003824
32231	11.4068	11.2981	11.2186	11.6556	11.8081	11.5038	-0.17013	-0.242786	0.205805	0.335788	0.0695127	0.640555	0.465964	0.572354	0.358275	0.849131								KOG2510	SWI-SNF_chromatin-remodeling_complex_protein	Chromatin_structure_and_dynamics	INFORMATION_STORAGE_AND_PROCESSING
32233	9.05605	9.30613	9.19187	8.98442	9.08833	9.05366	0.241071	0.128151	-0.0800101	0.116152	0.0111674	0.575357	0.745166	0.852913	0.790175	0.979541						IPR002316 IPR002314 IPR004154 IPR016061 IPR004499 IPR006195 IPR017449	Prolyl-tRNA_synthetase,_class_IIa Aminoacyl-tRNA_synthetase,_class_II_(G,_H,_P_and_S) Anticodon-binding Prolyl-tRNA_synthetase,_class_II,_C-terminal Prolyl-tRNA_synthetase,_class_IIa,_prokaryotic-type Aminoacyl-tRNA_synthetase,_class_II Prolyl-tRNA_synthetase,_class_II	KOG4163	Prolyl-tRNA_synthetase	Translation,_ribosomal_structure_and_biogenesis	INFORMATION_STORAGE_AND_PROCESSING	6.1.1.15	Proline--tRNA_ligase	Aminoacyl-tRNA_biosynthesis Arginine_and_proline_metabolism	TRANSLATION Amino_Acid_Metabolism	REGULATORY METABOLIC	162 3172 3736 3930 4556 4561 3187 4576	nucleotide_binding aminoacyl-tRNA_ligase_activity ATP_binding cytoplasm translation tRNA_aminoacylation_for_protein_translation proline-tRNA_ligase_activity prolyl-tRNA_aminoacylation	molecular_function cellular_component biological_process	GO:0000166 GO:0004812 GO:0005524 GO:0005737 GO:0006412 GO:0006418 GO:0004827 GO:0006433
32234	8.94674	8.71492	8.64454	9.16159	8.76499	8.48017	-0.231377	-0.260317	0.21726	0.00770282	-0.348456	0.683431	0.616246	0.702064	0.989271	0.542938						IPR006773	Adhesion_regulating_molecule	KOG3037	Cell_membrane_glycoprotein	General_function_prediction_only	POORLY_CHARACTERIZED						3838 3930	nucleus cytoplasm	cellular_component	GO:0005634 GO:0005737
32238	8.82245	9.07696	8.91438	8.695	8.95725	9.11	0.269106	0.098721	-0.122227	0.124487	0.280908	0.475666	0.775641	0.747052	0.746684	0.463123						IPR013149 IPR013154 IPR002364 IPR011032 IPR016040	Alcohol_dehydrogenase,_zinc-binding Alcohol_dehydrogenase_GroES-like Quinone_oxidoreductase/zeta-crystallin,_conserved_site GroES-like NAD(P)-binding	KOG1197	Predicted_quinone_oxidoreductase	Energy_production_and_conversion General_function_prediction_only	METABOLISM POORLY_CHARACTERIZED	1.6.5.5	NADPH:quinone_reductase				5939 9710 2290 3708 5830 2413	zinc_ion_binding oxidoreductase_activity catalytic_activity binding metabolic_process NADPH:quinone_reductase_activity	molecular_function biological_process	GO:0008270 GO:0016491 GO:0003824 GO:0005488 GO:0008152 GO:0003960
32243	6.22377	6.78811	6.49283	6.06686	0	6.21737	0.273508	0.0644604	-0.464006	-7.6283	-0.273132	0.782724	0.943479	0.641362	1.30586e-05	0.78636						IPR011687 IPR011211	P60-like Tumor_suppressor_protein_Gltscr2	KOG2823	Cellular_protein_(glioma_tumor_suppressor_candidate_region_gene_2)	General_function_prediction_only	POORLY_CHARACTERIZED
32244	7.30091	6.47712	6.94874	6.18699	8.57104	6.98883	-0.830628	-0.362213	-0.809179	1.35414	-0.318569	0.255549	0.588792	0.270304	0.0650822	0.667874						IPR011701 IPR007114 IPR016196	Major_facilitator_superfamily_MFS-1 Major_facilitator_superfamily MFS_general_substrate_transporter	KOG2533	Permease_of_the_major_facilitator_superfamily	Carbohydrate_transport_and_metabolism	METABOLISM						3546 4927 9321	transporter_activity transport integral_to_membrane	molecular_function biological_process cellular_component	GO:0005215 GO:0006810 GO:0016021
32245	7.83232	7.07798	7.06899	7.9578	0.562766	7.25738	-0.820797	-0.80523	0.193846	-7.74206	-0.491943	0.284172	0.251804	0.800418	6.40582e-08	0.525617						IPR002013 IPR016191	Synaptojanin,_N-terminal Ribonuclease/ribotoxin	KOG1888	Putative_phosphoinositide_phosphatase	Lipid_transport_and_metabolism	METABOLISM						2216 2928	RNA_binding ribonuclease_activity	molecular_function	GO:0003723 GO:0004540
32247	6.59336	8.12025	7.99677	6.88372	7.98909	4.27282	0.632267	0.508633	-0.162723	0.564898	0.0571893	0.660053	0.698537	0.909953	0.695175	0.968366						IPR001312	Hexokinase	KOG1369	Hexokinase	Carbohydrate_transport_and_metabolism	METABOLISM	2.7.1.1	Hexokinase	Erythromycin_biosynthesis Aminosugars_metabolism Starch_and_sucrose_metabolism Glycolysis_/_Gluconeogenesis Fructose_and_mannose_metabolism Galactose_metabolism	Biosynthesis_of_Secondary_Metabolites Metabolism_of_Complex_Carbohydrates Carbohydrate_Metabolism	METABOLIC	2796 3736 4261	hexokinase_activity ATP_binding glycolysis	molecular_function biological_process	GO:0004396 GO:0005524 GO:0006096
32263	0.190223	1.09254	0.663821	3.44541	3.37318	0	2.26281	1.52936	7.96341	7.82923	0.980744	0.497441	0.636266	0.0157435	0.0178583	0.785158						IPR006175 IPR013813	Endoribonuclease_L-PSP Endoribonuclease_L-PSP/chorismate_mutase-like
32266	6.19959	6.32812	6.31603	5.55986	6.51494	3.25729	0.110127	0.106418	-0.499143	0.298384	-0.711859	0.930976	0.927163	0.695594	0.816329	0.581907						IPR000504 IPR003954	RNA_recognition_motif,_RNP-1 RNA_recognition,_region_1	KOG0127	Nucleolar_protein_fibrillarin_NOP77_(RRM_superfamily)	RNA_processing_and_modification	INFORMATION_STORAGE_AND_PROCESSING						2175	nucleic_acid_binding	molecular_function	GO:0003676
32274	10.1662	10.7507	10.1453	11.2216	11.2193	10.4842	0.588856	0.00172864	1.10121	1.0722	0.388505	0.133494	0.996159	0.00503575	0.00650768	0.324678				S09B; Prolyl oligopeptidase family		IPR001375	Peptidase_S9,_prolyl_oligopeptidase_active_site_region	KOG2100	Dipeptidyl_aminopeptidase	Posttranslational_modification,_protein_turnover,_chaperones	CELLULAR_PROCESSES_AND_SIGNALING	3.4.19.1	Acylaminoacyl-peptidase				4639 5908 2684	proteolysis serine-type_peptidase_activity acylaminoacyl-peptidase_activity	biological_process molecular_function	GO:0006508 GO:0008236 GO:0004254
32276	6.73245	6.13833	6.09224	6.34426	4.83727	4.9521	-0.5937	-0.790903	-0.438597	-1.52985	-1.99613	0.570142	0.409578	0.675534	0.156928	0.065796
32277	6.26605	6.24412	4.73988	6.7308	7.40317	6.1158	-0.0217755	-0.770096	0.529843	1.16362	-0.148416	0.983607	0.429788	0.617565	0.275619	0.890289			Unknown
32282	6.03469	5.15802	5.54713	5.74032	0	6.74576	-0.782644	-0.278582	-0.315546	-7.1243	0.707826	0.451732	0.770364	0.762294	6.05204e-05	0.499482						IPR007568	RTA1_like_protein										5053 9321	response_to_stress integral_to_membrane	biological_process cellular_component	GO:0006950 GO:0016021
32284	0.663475	1.09065	2.72774	0	4.00676	4.39998	0.525061	2.8702	-2.72355	7.24409	4.60347	0.831381	0.204223	0.33318	0.00278174	0.0595178						IPR002730	Ribonuclease_P/MRP,_p29_subunit,_eukaryotic/archaeal	KOG4046	RNase_MRP_and_P,_subunit_POP4/p29	RNA_processing_and_modification	INFORMATION_STORAGE_AND_PROCESSING						168 2216 2928 4513 4527 5721 13528	ribonuclease_MRP_complex RNA_binding ribonuclease_activity rRNA_processing mRNA_cleavage tRNA_processing ribonuclease_P_complex	cellular_component molecular_function biological_process	GO:0000172 GO:0003723 GO:0004540 GO:0006364 GO:0006379 GO:0008033 GO:0030677
32285	11.0145	11.3824	11.4288	11.4547	11.3635	11.4785	0.350983	0.408358	0.435725	0.333445	0.464741	0.223736	0.12162	0.131305	0.25109	0.108877						IPR000702 IPR002359	Ribosomal_protein_L6 Ribosomal_protein_L6,_conserved_site-2	KOG3255	60S_ribosomal_protein_L9	Translation,_ribosomal_structure_and_biogenesis	INFORMATION_STORAGE_AND_PROCESSING						2227 3827 4025 4556	structural_constituent_of_ribosome intracellular ribosome translation	molecular_function cellular_component biological_process	GO:0003735 GO:0005622 GO:0005840 GO:0006412
32288	5.55548	5.78285	6.04742	5.92614	3.95938	3.25729	0.251267	0.89949	0.380615	1.37273	-0.0301138	0.89508	0.605449	0.841819	0.472653	0.987481						IPR001395	Aldo/keto_reductase	KOG1575	Voltage-gated_shaker-like_K+_channel,_subunit_beta/KCNAB	Energy_production_and_conversion	METABOLISM	1.1.1.91	Aryl-alcohol_dehydrogenase_(NADP+)				9710 22091	oxidoreductase_activity aryl-alcohol_dehydrogenase_(NADP+)_activity	molecular_function	GO:0016491 GO:0047681
32298	7.55249	8.00793	7.92844	7.4594	7.15711	7.67821	0.4725	0.48733	0.135522	0.144455	0.199715	0.589009	0.5424	0.877057	0.870092	0.82065						IPR000219	Dbl_homology_(DH)_domain	KOG3522	Predicted_guanine_nucleotide_exchange_factor	Signal_transduction_mechanisms	CELLULAR_PROCESSES_AND_SIGNALING						3425 3827 17205	Rho_guanyl-nucleotide_exchange_factor_activity intracellular regulation_of_Rho_protein_signal_transduction	molecular_function cellular_component biological_process	GO:0005089 GO:0005622 GO:0035023
32301	7.94256	7.78952	7.85088	8.65517	7.89136	7.97789	-0.24121	-0.201554	0.593699	-0.101031	-0.0797224	0.68303	0.709828	0.315278	0.866487	0.894016
32308	8.37482	8.09089	8.79874	8.02349	8.0905	7.86828	-0.344585	0.358151	-0.394534	-0.279503	-0.578991	0.513009	0.457493	0.45532	0.602542	0.280425						IPR011701 IPR007114 IPR016196	Major_facilitator_superfamily_MFS-1 Major_facilitator_superfamily MFS_general_substrate_transporter	KOG0254	Predicted_transporter_(major_facilitator_superfamily)	General_function_prediction_only	POORLY_CHARACTERIZED						3546 4927 9321	transporter_activity transport integral_to_membrane	molecular_function biological_process cellular_component	GO:0005215 GO:0006810 GO:0016021
32311	1.40726	2.99355	1.44478	0	0	0	1.34154	1.07227	-4.57401	-2.70003	-2.70731	0.79738	0.822613	0.398479	0.618193	0.617245
32320	6.26556	5.76921	4.8963	6.06135	3.86982	7.55693	-0.517385	-1.17506	-0.142605	0.505781	1.29412	0.688834	0.322492	0.912257	0.697672	0.317769
32321	7.02742	6.36231	7.22802	6.83205	5.94039	6.33423	-0.704344	0.191132	-0.239872	0.0374578	-0.687515	0.496737	0.840146	0.817221	0.971448	0.512577	GT31
32322	2.72223	6.04792	4.08744	3.55531	6.87834	6.26499	1.60443	0.156334	1.68056	2.53417	1.83274	0.418326	0.931507	0.396982	0.202464	0.357061
32326	9.69505	10.9151	10.1159	9.77878	10.5468	10.2821	1.16812	0.369951	0.0511557	0.799453	0.535471	0.000265566	0.207633	0.873542	0.0134965	0.0977473						IPR005828 IPR007114 IPR016196	General_substrate_transporter Major_facilitator_superfamily MFS_general_substrate_transporter	KOG0254	Predicted_transporter_(major_facilitator_superfamily)	General_function_prediction_only	POORLY_CHARACTERIZED	5.3.1.4	L-arabinose_isomerase	Pentose_and_glucuronate_interconversions	Carbohydrate_Metabolism	METABOLIC	3546 4927 9321 6356	transporter_activity transport integral_to_membrane L-arabinose_isomerase_activity	molecular_function biological_process cellular_component	GO:0005215 GO:0006810 GO:0016021 GO:0008733
32329	8.33494	9.05317	8.17804	8.83916	8.17886	9.12705	0.737909	-0.149277	0.571905	0.449005	0.789765	0.289482	0.814978	0.412166	0.522299	0.258965				S09B; Dipeptidyl peptidase IV (DPP IV) N-terminal region; Prolyl oligopeptidase family		IPR001375 IPR002469 IPR002471	Peptidase_S9,_prolyl_oligopeptidase_active_site_region Peptidase_S9B,_dipeptidylpeptidase_IV_N-terminal Peptidase_S9,_serine_active_site	KOG2100	Dipeptidyl_aminopeptidase	Posttranslational_modification,_protein_turnover,_chaperones	CELLULAR_PROCESSES_AND_SIGNALING	3.4.14.-	Dipeptidyl-peptidases_and_tripeptidyl-peptidases				4639 5908 2689 9320 2699 5912	proteolysis serine-type_peptidase_activity dipeptidyl-peptidase_IV_activity membrane prolyl_oligopeptidase_activity tripeptidyl-peptidase_activity	biological_process molecular_function cellular_component	GO:0006508 GO:0008236 GO:0004274 GO:0016020 GO:0004287 GO:0008240
32333	6.2691	5.55992	6.74627	5.75756	3.31892	6.2844	-0.715587	0.52428	-0.505795	-0.702471	0.0115686	0.597516	0.672067	0.709596	0.610515	0.993241
32337	8.35236	8.5449	8.98754	8.73776	9.21484	8.3773	0.183309	0.730269	0.378183	0.86081	0.0483162	0.709503	0.104939	0.443092	0.0832956	0.922885						IPR013027	FAD-dependent_pyridine_nucleotide-disulphide_oxidoreductase	KOG1399	Flavin-containing_monooxygenase	Secondary_metabolites_biosynthesis,_transport_and_catabolism	METABOLISM
32338	5.66449	6.57375	7.16384	5.25255	3.52462	2.16749	0.592334	1.21287	-0.031309	0.0393324	-2.72294	0.735006	0.448116	0.985748	0.982213	0.136131						IPR002198 IPR002347 IPR016040	Short-chain_dehydrogenase/reductase_SDR Glucose/ribitol_dehydrogenase NAD(P)-binding	KOG1204	Predicted_dehydrogenase	Secondary_metabolites_biosynthesis,_transport_and_catabolism	METABOLISM	1.-.-.-	Oxidoreductases				5830 9710 2290 3708 19203 19290 19347 24588	metabolic_process oxidoreductase_activity catalytic_activity binding F420H2_dehydrogenase_activity sulfur_oxygenase_reductase_activity malolactic_enzyme_activity regulation_of_oxidoreductase_activity	biological_process molecular_function	GO:0008152 GO:0016491 GO:0003824 GO:0005488 GO:0043738 GO:0043826 GO:0043883 GO:0051341
32349	3.96706	0.356573	1.26239	0.486196	0	0	-7.85231	-5.49072	-7.27829	-7.0966	-7.10389	0.0095769	0.0425438	0.0200025	0.0264808	0.0263263
32351	6.74929	6.80338	6.83887	6.92021	6.65126	3.2127	0.0486955	0.187548	0.173219	-0.105209	-1.3439	0.966423	0.859353	0.881128	0.928367	0.255716						IPR006139 IPR006140 IPR016040	D-isomer_specific_2-hydroxyacid_dehydrogenase,_catalytic_region D-isomer_specific_2-hydroxyacid_dehydrogenase,_NAD-binding NAD(P)-binding	KOG0069	Glyoxylate/hydroxypyruvate_reductase_(D-isomer-specific_2-hydroxy_acid_dehydrogenase_superfamily)	Energy_production_and_conversion	METABOLISM	1.1.1.79	Glyoxylate_reductase_(NADP+)	Glyoxylate_and_dicarboxylate_metabolism Pyruvate_metabolism	Carbohydrate_Metabolism	METABOLIC	5830 9823 24535 22441 2290 3708 13156	metabolic_process oxidoreductase_activity,_acting_on_the_CH-OH_group_of_donors,_NAD_or_NADP_as_acceptor NAD_binding cofactor_binding catalytic_activity binding glyoxylate_reductase_(NADP)_activity	biological_process molecular_function	GO:0008152 GO:0016616 GO:0051287 GO:0048037 GO:0003824 GO:0005488 GO:0030267
32356	5.80175	5.53882	4.70545	6.07986	0	7.05865	-0.66185	-0.629535	-0.0536303	-7.26706	1.01282	0.632074	0.619236	0.969087	0.000272531	0.465093
32358	3.32816	3.66057	4.6479	4.05524	0	2.59735	0.536028	1.8816	0.826216	-4.29801	0.944315	0.791348	0.310122	0.684318	0.0834317	0.646214
32363	8.59443	7.98001	8.15884	8.59219	2.74295	8.30501	-0.606106	-0.400355	-0.00304558	-4.48173	-0.261756	0.504206	0.629389	0.997324	7.0696e-06	0.773951						IPR000585	Hemopexin										2290 21295	catalytic_activity metal_ion_binding	molecular_function	GO:0003824 GO:0046872
32365	6.53117	6.93018	7.03809	7.3304	3.23486	6.75614	0.3106	0.437419	0.765557	-1.25156	0.622634	0.817847	0.72278	0.57048	0.363506	0.645657								KOG0825	PHD_Zn-finger_protein	General_function_prediction_only	POORLY_CHARACTERIZED
32366	6.75718	6.92373	7.64003	6.78597	7.82091	7.13136	0.162525	0.94366	0.08779	1.54913	0.373584	0.839315	0.198272	0.913065	0.0548302	0.645357						IPR001199 IPR000262 IPR008259	Cytochrome_b5 FMN-dependent_alpha-hydroxy_acid_dehydrogenase FMN-dependent_alpha-hydroxy_acid_dehydrogenase,_active_site	KOG0538	Glycolate_oxidase	Energy_production_and_conversion	METABOLISM	1.1.2.3	L-lactate_dehydrogenase_(cytochrome)	Pyruvate_metabolism	Carbohydrate_Metabolism	METABOLIC	4283 9710 12251 21336 2854	electron_transport oxidoreductase_activity heme_binding transition_metal_ion_binding L-lactate_dehydrogenase_(cytochrome)_activity	biological_process molecular_function	GO:0006118 GO:0016491 GO:0020037 GO:0046914 GO:0004460
32368	4.67306	4.59205	3.66901	5.14835	0	0	-0.0692411	-0.51392	0.926498	-5.76252	-5.7698	0.970984	0.768814	0.626636	0.015728	0.0155967						IPR004841 IPR002293	Amino_acid_permease-associated_region Amino_acid/polyamine_transporter_I	KOG1287	Amino_acid_transporters	Amino_acid_transport_and_metabolism	METABOLISM						4977 8535 9320 4927	amino_acid_transport amino_acid_transmembrane_transporter_activity membrane transport	biological_process molecular_function cellular_component	GO:0006865 GO:0015171 GO:0016020 GO:0006810
32370	10.7436	11.0802	11.0021	11.08	10.2623	10.6342	0.336854	0.259528	0.337773	-0.301791	-0.0758971	0.409548	0.486922	0.408572	0.463099	0.853238						IPR005833 IPR005834 IPR006402	Haloacid_dehydrogenase/epoxide_hydrolase Haloacid_dehalogenase-like_hydrolase HAD-superfamily_hydrolase,_subfamily_IA,_variant_3	KOG2914	Predicted_haloacid-halidohydrolase_and_related_hydrolases	General_function_prediction_only	POORLY_CHARACTERIZED						5830 9985 2290	metabolic_process hydrolase_activity catalytic_activity	biological_process molecular_function	GO:0008152 GO:0016787 GO:0003824
32372	9.12523	9.44106	9.41099	10.0931	9.28682	9.51745	0.317422	0.288023	1.0069	0.508679	0.421706	0.571001	0.574027	0.0724107	0.366848	0.453844				M28A; PA domain; Peptidase family M28		IPR003137 IPR007484	Protease-associated_PA Peptidase_M28	KOG2195	Transferrin_receptor_and_related_proteins_containing_the_protease-associated_(PA)_domain	Posttranslational_modification,_protein_turnover,_chaperones Inorganic_ion_transport_and_metabolism General_function_prediction_only	CELLULAR_PROCESSES_AND_SIGNALING METABOLISM POORLY_CHARACTERIZED	3.4.11.-	Aminopeptidases				4639 5905 9560	proteolysis peptidase_activity alanine_aminopeptidase_activity	biological_process molecular_function	GO:0006508 GO:0008233 GO:0016284
32375	7.88386	8.53576	7.43608	7.66121	8.48975	7.45415	0.60925	-0.362969	-0.0676632	0.735654	-0.32457	0.43911	0.614918	0.931661	0.353142	0.683278								KOG4157	beta-1,6-N-acetylglucosaminyltransferase,_contains_WSC_domain	Carbohydrate_transport_and_metabolism Posttranslational_modification,_protein_turnover,_chaperones	METABOLISM CELLULAR_PROCESSES_AND_SIGNALING
32377	9.11931	9.28765	9.26948	9.24962	9.32968	9.43978	0.125731	0.109986	0.190329	0.167011	0.297335	0.777042	0.786775	0.668712	0.710156	0.50659						IPR011701 IPR016196	Major_facilitator_superfamily_MFS-1 MFS_general_substrate_transporter	KOG2533	Permease_of_the_major_facilitator_superfamily	Carbohydrate_transport_and_metabolism	METABOLISM
32378	2.18275	4.80397	3.11599	2.53406	2.90069	5.59886	1.54565	0.764402	0.723814	1.43834	2.32013	0.577792	0.763854	0.794828	0.607198	0.404741						IPR004841 IPR002293	Amino_acid_permease-associated_region Amino_acid/polyamine_transporter_I	KOG1287	Amino_acid_transporters	Amino_acid_transport_and_metabolism	METABOLISM						4977 8535 9320 4927	amino_acid_transport amino_acid_transmembrane_transporter_activity membrane transport	biological_process molecular_function cellular_component	GO:0006865 GO:0015171 GO:0016020 GO:0006810
32384	7.02336	5.83596	5.82974	6.80292	4.02189	4.12142	-1.22336	-0.89157	0.0488334	-0.0197457	-3.00186	0.43366	0.532667	0.975069	0.989961	0.0625055
32393	2.65414	3.63389	3.07687	0	0	0	-0.150612	-0.22329	-7.2432	-5.36922	-5.3765	0.972435	0.9553	0.114503	0.242026	0.241388
32400	9.09889	8.86559	8.1908	8.7491	7.99311	8.52205	-0.232271	-0.869068	-0.302168	-1.11405	-0.578149	0.596127	0.0309897	0.491744	0.0137404	0.19457						IPR011701 IPR007114 IPR016196	Major_facilitator_superfamily_MFS-1 Major_facilitator_superfamily MFS_general_substrate_transporter	KOG2615	Permease_of_the_major_facilitator_superfamily	General_function_prediction_only	POORLY_CHARACTERIZED						3546 4927 9321	transporter_activity transport integral_to_membrane	molecular_function biological_process cellular_component	GO:0005215 GO:0006810 GO:0016021
32402	8.10651	7.97277	7.53493	7.83798	8.72434	7.96252	-0.171451	-0.515432	-0.190872	0.689681	0.0263462	0.814524	0.441461	0.794319	0.348174	0.971456						IPR011044	Quinoprotein_amine_dehydrogenase,_beta_chain-like	KOG1721	FOG:_Zn-finger	General_function_prediction_only	POORLY_CHARACTERIZED	3.2.1.3	Glucan_1,4-alpha-glucosidase	Starch_and_sucrose_metabolism	Metabolism_of_Complex_Carbohydrates	METABOLIC	2745	glucan_1,4-alpha-glucosidase_activity	molecular_function	GO:0004339
32403	12.3543	12.342	12.5369	12.3797	12.9786	12.8152	-0.0143236	0.180258	0.0236706	0.625538	0.458917	0.93252	0.244101	0.888881	0.000238357	0.00696852			Ser-Thr-rich glycosyl-phosphatidyl-inositol-anchored membrane family					KOG4817	Unnamed_protein	no_description	UNDEFINED
32408	10.0062	10.1479	9.89487	10.3189	10.1974	10.2059	0.0864498	-0.156948	0.264861	0.175945	0.147672	0.812803	0.638705	0.468678	0.633078	0.68801						IPR003663 IPR005828 IPR007114 IPR005829 IPR016196	Sugar_transporter General_substrate_transporter Major_facilitator_superfamily Sugar_transporter,_conserved_site MFS_general_substrate_transporter	KOG0254	Predicted_transporter_(major_facilitator_superfamily)	General_function_prediction_only	POORLY_CHARACTERIZED	5.3.1.4	L-arabinose_isomerase	Pentose_and_glucuronate_interconversions	Carbohydrate_Metabolism	METABOLIC	3642 6276 9320 3546 4927 9321 6356	sugar:hydrogen_symporter_activity carbohydrate_transport membrane transporter_activity transport integral_to_membrane L-arabinose_isomerase_activity	molecular_function biological_process cellular_component	GO:0005351 GO:0008643 GO:0016020 GO:0005215 GO:0006810 GO:0016021 GO:0008733
32410	7.91938	8.19608	8.50832	8.04579	8.86346	7.97241	0.270387	0.587506	0.114742	0.937006	0.0500572	0.495256	0.106791	0.773578	0.0204273	0.90241						IPR000870 IPR006204 IPR000728 IPR010918 IPR013750 IPR004733 IPR006203 IPR016188	Homoserine_kinase GHMP_kinase AIR_synthase_related_protein AIR_synthase_related_protein,_C-terminal GHMP_kinase,_C-terminal Phosphoribosylformylglycinamidine_cyclo-ligase GHMP_kinase,_ATP-binding,_conserved_site PurM,_N-terminal-like	KOG1537	Homoserine_kinase	Amino_acid_transport_and_metabolism	METABOLISM	2.7.1.39	Homoserine_kinase	Glycine,_serine_and_threonine_metabolism	Amino_Acid_Metabolism	METABOLIC	2290 2811 3736 4696 3015 3930 4351 9573 9581	catalytic_activity homoserine_kinase_activity ATP_binding threonine_metabolic_process phosphoribosylformylglycinamidine_cyclo-ligase_activity cytoplasm 'de_novo'_IMP_biosynthetic_process kinase_activity phosphorylation	molecular_function biological_process cellular_component	GO:0003824 GO:0004413 GO:0005524 GO:0006566 GO:0004641 GO:0005737 GO:0006189 GO:0016301 GO:0016310
32412	10.1896	10.4965	10.2553	10.3965	9.37011	9.85655	0.272141	0.0349271	0.194816	-0.686519	-0.347427	0.557058	0.934303	0.674467	0.142505	0.456167						IPR006175 IPR006056 IPR013813	Endoribonuclease_L-PSP YjgF-like_protein Endoribonuclease_L-PSP/chorismate_mutase-like	KOG2317	Putative_translation_initiation_inhibitor_UK114/IBM1	Translation,_ribosomal_structure_and_biogenesis	INFORMATION_STORAGE_AND_PROCESSING
32416	3.65777	1.57522	3.6587	0.774016	3.42673	7.78858	-3.45152	0.0589035	-5.35036	0.690086	2.62318	0.125485	0.97701	0.0266268	0.75865	0.240623
32421	7.56699	7.07281	6.97468	7.17209	6.31891	8.094	-0.569903	-0.534482	-0.137296	-1.33491	0.558412	0.487817	0.477678	0.867454	0.114274	0.498799						IPR005140 IPR005141 IPR005142 IPR004405	eRF1_domain_1 eRF1_domain_2 eRF1_domain_3 Probable_translation_factor_pelota	KOG2869	Meiotic_cell_division_protein_Pelota/DOM34	Translation,_ribosomal_structure_and_biogenesis	INFORMATION_STORAGE_AND_PROCESSING						3838 4556	nucleus translation	cellular_component biological_process	GO:0005634 GO:0006412
32422	2.12792	2.75518	0	2.65292	0	0	-0.472431	-5.48897	1.08828	-4.27736	-4.28465	0.927784	0.262566	0.834602	0.428668	0.427882						IPR001360	Glycoside_hydrolase,_family_1										2933 4143	hydrolase_activity,_hydrolyzing_O-glycosyl_compounds carbohydrate_metabolic_process	molecular_function biological_process	GO:0004553 GO:0005975
32425	8.72574	8.91408	8.85392	8.70844	8.77705	8.89345	0.177281	0.154378	0.0287491	0.0926529	0.156673	0.71503	0.728529	0.952899	0.850784	0.749472						IPR000719 IPR017442 IPR001245 IPR002290 IPR017441 IPR008271 IPR011009	Protein_kinase,_core Serine/threonine_protein_kinase-related Tyrosine_protein_kinase Serine/threonine_protein_kinase Protein_kinase_ATP_binding,_conserved_site Serine/threonine_protein_kinase,_active_site Protein_kinase-like	KOG0590	Checkpoint_kinase_and_related_serine/threonine_protein_kinases	Cell_cycle_control,_cell_division,_chromosome_partitioning	METABOLISM	2.7.1.-	Phosphotransferases_with_an_alcohol_group_as_acceptor	Sphingoglycolipid_metabolism Benzoate_degradation_via_CoA_ligation Starch_and_sucrose_metabolism Inositol_phosphate_metabolism Nicotinate_and_nicotinamide_metabolism	Metabolism_of_Complex_Lipids Biodegradation_of_Xenobiotics Metabolism_of_Complex_Carbohydrates Metabolism_of_Cofactors_and_Vitamins	METABOLIC	3043 3736 4602 3079 3045 6102 6245 6438 9578 9751 11022 12155 15776 17186 18069 18070 19207 19235 19262 19305 24976 24979 24980	protein_kinase_activity ATP_binding protein_amino_acid_phosphorylation protein-tyrosine_kinase_activity protein_serine/threonine_kinase_activity phosphofructokinase_activity phosphorylase_kinase_regulator_activity cobinamide_kinase_activity phosphatidylinositol_phosphate_kinase_activity cyclin-dependent_protein_kinase_regulator_activity phenol_kinase_activity cyclin-dependent_protein_kinase_activ…	molecular_function biological_process	GO:0004672 GO:0005524 GO:0006468 GO:0004713 GO:0004674 GO:0008443 GO:0008607 GO:0008819 GO:0016307 GO:0016538 GO:0018720 GO:0019914 GO:0032942 GO:0035004 GO:0042556 GO:0042557 GO:0043743 GO:0043771 GO:0043798 GO:0043841 GO:0051731 GO:0051734 GO:0051735
32426	9.82507	9.59104	9.60578	9.88624	10.2288	9.50105	-0.243849	-0.214819	0.0668417	0.394019	-0.332847	0.429832	0.448348	0.829035	0.207787	0.289306						IPR013931	Oxidative_stress_survival,_Svf1-like
32431	7.30802	7.26224	7.37312	7.24709	2.74295	6.57863	-0.068464	0.0835387	0.140639	-3.09383	-0.712622	0.952156	0.936185	0.901997	0.0106555	0.536188						IPR004871 IPR000540 IPR011044	Cleavage_and_polyadenylation_specificity_factor,_A_subunit,_C-terminal Flagellar_motor_protein_MotA,_conserved_site Quinoprotein_amine_dehydrogenase,_beta_chain-like	KOG1897	Damage-specific_DNA_binding_complex,_subunit_DDB1	Replication,_recombination_and_repair	INFORMATION_STORAGE_AND_PROCESSING						770 2241 5041 9320 2175 3838	ciliary_or_flagellar_motility motor_activity chemotaxis membrane nucleic_acid_binding nucleus	biological_process molecular_function cellular_component	GO:0001539 GO:0003774 GO:0006935 GO:0016020 GO:0003676 GO:0005634
32434	6.82125	7.50706	7.35	7.44371	7.26606	6.94494	0.568531	0.405867	0.496246	0.439199	0.574044	0.505226	0.603597	0.561596	0.611295	0.504837						IPR015872 IPR015871 IPR003194 IPR009083 IPR009088	Transcription_initiation_factor_IIA,_gamma_subunit,_N-terminal Transcription_initiation_factor_IIA,_gamma_subunit,_C-terminal Transcription_initiation_factor_IIA,_gamma_subunit Transcription_factor_IIA,_helical Transcription_factor_IIA,_beta-barrel	KOG3463	Transcription_initiation_factor_IIA,_gamma_subunit	Transcription	INFORMATION_STORAGE_AND_PROCESSING						2198 3871 4515	RNA_polymerase_II_transcription_factor_activity transcription_factor_TFIIA_complex transcription_initiation_from_RNA_polymerase_II_promoter	molecular_function cellular_component biological_process	GO:0003702 GO:0005672 GO:0006367
32439	6.67197	7.55522	7.39294	7.37947	4.23988	6.41486	0.553349	0.428724	0.366236	0.451281	-0.372209	0.703468	0.746923	0.801234	0.75723	0.799081						IPR003107	RNA-processing_protein,_HAT_helix	KOG2047	mRNA_splicing_factor	RNA_processing_and_modification	INFORMATION_STORAGE_AND_PROCESSING						3827 4541	intracellular RNA_processing	cellular_component biological_process	GO:0005622 GO:0006396
32450	7.75826	7.86514	8.19479	7.63687	7.65364	8.50808	-0.0279395	0.366379	-0.256886	-0.112754	0.625571	0.964929	0.528812	0.686954	0.861526	0.328426						IPR006677	tRNA_intron_endonuclease,_catalytic_domain-like	KOG4133	tRNA_splicing_endonuclease	Translation,_ribosomal_structure_and_biogenesis	INFORMATION_STORAGE_AND_PROCESSING	3.1.27.9	tRNA-intron_endonuclease				210 211 4535	tRNA-intron_endonuclease_activity tRNA-intron_endonuclease_complex tRNA_splicing	molecular_function cellular_component biological_process	GO:0000213 GO:0000214 GO:0006388
32455	9.84498	9.48297	9.55682	9.78077	9.35215	9.20574	-0.373766	-0.288349	-0.0748842	-0.28212	-0.629576	0.431575	0.507149	0.874915	0.556274	0.189113						IPR006186 IPR004843	Serine/threonine-specific_protein_phosphatase_and_bis(5-nucleosyl)-tetraphosphatase Metallophosphoesterase	KOG0371	Serine/threonine_protein_phosphatase_2A,_catalytic_subunit	Signal_transduction_mechanisms	CELLULAR_PROCESSES_AND_SIGNALING	3.1.3.16	Serine/threonine_specific_protein_phosphatase				9985 3087 3089 3090 4132 6080 6240 10186 10187 10190	hydrolase_activity phosphoprotein_phosphatase_activity calcium-dependent_protein_serine/threonine_phosphatase_activity magnesium-dependent_protein_serine/threonine_phosphatase_activity magnesium-dependent_protein_serine/threonine_phosphatase_complex CTD_phosphatase_activity calcium-dependent_protein_serine/threonine_phosphatase_regulator_activity myosin_phosphatase_activity myosin_phosphatase_reg…	molecular_function cellular_component	GO:0016787 GO:0004721 GO:0004723 GO:0004724 GO:0005963 GO:0008420 GO:0008597 GO:0017018 GO:0017020 GO:0017023
32466	4.31553	4.12088	5.64838	5.01866	0	2.48041	-0.166514	1.32995	1.04837	-5.40018	-0.403689	0.921807	0.391123	0.536702	0.0151364	0.816834
32473	7.26228	7.0189	6.57866	7.10301	7.42156	7.10601	-0.24844	-0.679532	-0.163305	0.155335	0.274833	0.734422	0.313087	0.824065	0.834648	0.710516						IPR008728	PAXNEB	KOG3949	RNA_polymerase_II_elongator_complex,_subunit_ELP4	Chromatin_structure_and_dynamics Transcription	INFORMATION_STORAGE_AND_PROCESSING
32479	7.62046	7.21249	6.0806	6.22006	7.46579	5.41919	-0.425448	-1.46044	-0.710746	-0.180942	-0.779631	0.728122	0.192825	0.561969	0.883137	0.526942						IPR005024 IPR009050	Snf7 Globin-like	KOG2911	Uncharacterized_conserved_protein	Function_unknown	POORLY_CHARACTERIZED						8400	protein_transport	biological_process	GO:0015031
32480	8.92814	9.06304	9.18429	8.89579	8.92126	9.15292	0.12304	0.276078	-0.0477088	-0.0121781	0.214873	0.744772	0.425655	0.899915	0.974843	0.575096
32481	10.5663	12.4786	11.3984	9.74051	10.6492	11.4609	1.90923	0.8667	-0.668475	0.25379	0.951924	0.000419315	0.0795816	0.217369	0.64018	0.0790366	GH7					IPR001722 IPR008985	Glycoside_hydrolase,_family_7 Concanavalin_A-like_lectin/glucanase										2933 4143	hydrolase_activity,_hydrolyzing_O-glycosyl_compounds carbohydrate_metabolic_process	molecular_function biological_process	GO:0004553 GO:0005975
32483	8.63893	7.96921	7.7684	7.63051	7.19122	8.1804	-0.666238	-0.86435	-0.950032	-1.01198	-0.410775	0.334169	0.171411	0.169591	0.148985	0.554701
32485	5.91611	6.28558	4.65622	6.12144	6.99271	1.60244	0.0596773	-1.31287	-0.0497159	0.828683	-4.2739	0.960553	0.237749	0.967208	0.495371	0.00332073
32486	6.45378	6.03245	6.57988	6.09533	7.71845	7.37982	-0.42196	0.138913	-0.312265	1.351	0.984067	0.547763	0.829491	0.658449	0.0568847	0.165494						IPR001650	DNA/RNA_helicase,_C-terminal	KOG0953	Mitochondrial_RNA_helicase_SUV3,_DEAD-box_superfamily	RNA_processing_and_modification	INFORMATION_STORAGE_AND_PROCESSING	3.6.1.3	Adenosinetriphosphatase	Purine_metabolism	Nucleotide_Metabolism	METABOLIC	2175 2792 3736 2450 2451 5716 5778 5860 8800 10082 10273 18132 18133 18134 18135	nucleic_acid_binding helicase_activity ATP_binding ATP-dependent_DNA_helicase_activity ATP-dependent_RNA_helicase_activity ATP-dependent_helicase_activity DNA-dependent_ATPase_activity RNA-dependent_ATPase_activity protein-transmembrane_transporting_ATPase_activity ATPase_activity single-stranded_DNA-dependent_ATP-dependent_DNA_helicase_activity ATPase_activity,_coupled ATPase_activity,_uncoupled…	molecular_function	GO:0003676 GO:0004386 GO:0005524 GO:0004003 GO:0004004 GO:0008026 GO:0008094 GO:0008186 GO:0015462 GO:0016887 GO:0017116 GO:0042623 GO:0042624 GO:0042625 GO:0042626
32487	3.72572	3.12709	2.80257	2.75002	3.95938	2.25933	-1.1242	-0.110958	0.387391	2.82955	-0.628743	0.692002	0.965897	0.891396	0.318452	0.826805
32490	5.92375	4.82752	5.77542	6.4432	0	5.50099	-1.18514	0.282429	0.469177	-7.12538	-0.553807	0.338135	0.802756	0.704367	0.00017376	0.659506						IPR005679 IPR006032 IPR016027	Ribosomal_protein_S12,_bacterial-type Ribosomal_protein_S12/S23 Nucleic_acid-binding,_OB-fold-like	KOG1750	Mitochondrial/chloroplast_ribosomal_protein_S12	Translation,_ribosomal_structure_and_biogenesis	INFORMATION_STORAGE_AND_PROCESSING						2227 4556 9241 3827 4025	structural_constituent_of_ribosome translation small_ribosomal_subunit intracellular ribosome	molecular_function biological_process cellular_component	GO:0003735 GO:0006412 GO:0015935 GO:0005622 GO:0005840
32499	6.15981	3.63805	2.59476	1.26933	7.69749	4.12685	-2.72467	-3.40949	-5.13567	1.40546	-0.775177	0.0961505	0.025159	0.00297013	0.390035	0.637986						IPR001650 IPR003029 IPR007502 IPR011709 IPR014001 IPR014021 IPR002464 IPR016027	DNA/RNA_helicase,_C-terminal S1,_RNA_binding Helicase-associated_region Region_of_unknown_function_DUF1605 DEAD-like_helicase,_N-terminal Helicase,_superfamily_1_and_2,_ATP-binding DNA/RNA_helicase,_ATP-dependent,_DEAH-box_type,_conserved_site Nucleic_acid-binding,_OB-fold-like	KOG0922	DEAH-box_RNA_helicase	RNA_processing_and_modification	INFORMATION_STORAGE_AND_PROCESSING	3.6.1.3	Adenosinetriphosphatase	Purine_metabolism	Nucleotide_Metabolism	METABOLIC	2175 2792 3736 5716 2216 2450 2451 5778 5860 8800 10082 10273 18132 18133 18134 18135	nucleic_acid_binding helicase_activity ATP_binding ATP-dependent_helicase_activity RNA_binding ATP-dependent_DNA_helicase_activity ATP-dependent_RNA_helicase_activity DNA-dependent_ATPase_activity RNA-dependent_ATPase_activity protein-transmembrane_transporting_ATPase_activity ATPase_activity single-stranded_DNA-dependent_ATP-dependent_DNA_helicase_activity ATPase_activity,_coupled ATPase_activit…	molecular_function	GO:0003676 GO:0004386 GO:0005524 GO:0008026 GO:0003723 GO:0004003 GO:0004004 GO:0008094 GO:0008186 GO:0015462 GO:0016887 GO:0017116 GO:0042623 GO:0042624 GO:0042625 GO:0042626
32502	9.0048	9.10219	8.95549	8.97829	8.32052	8.76923	0.0976612	-0.0479065	-0.0187943	-0.679263	-0.236013	0.777504	0.880093	0.956806	0.0586266	0.504386								KOG4592	Uncharacterized_conserved_protein	Function_unknown	POORLY_CHARACTERIZED
32503	7.49934	6.83328	7.26448	8.34161	4.24647	8.75374	-1.20061	-0.532669	0.478359	-0.511614	0.734115	0.344854	0.646475	0.706601	0.68877	0.563963				A01A; Aspartyl protease; Eukaryotic aspartyl protease; Xylanase inhibitor N-terminal		IPR001461 IPR001969 IPR009007	Peptidase_A1 Peptidase_aspartic,_active_site Peptidase_aspartic,_catalytic	KOG1339	Aspartyl_protease	Posttranslational_modification,_protein_turnover,_chaperones	CELLULAR_PROCESSES_AND_SIGNALING	3.4.23.18	Aspergillopepsin_I				2632 4639 2628	pepsin_A_activity proteolysis aspartic-type_endopeptidase_activity	molecular_function biological_process	GO:0004194 GO:0006508 GO:0004190
32506	3.90416	2.09295	1.61423	5.23968	0	2.78896	-2.59227	-1.1899	0.826434	-5.49363	0.152169	0.380136	0.659389	0.778839	0.0933859	0.958979						IPR006034 IPR004550	Asparaginase/glutaminase L-asparaginase,_type_II	KOG0503	Asparaginase	Amino_acid_transport_and_metabolism	METABOLISM	3.5.1.1	Asparaginase	Nitrogen_metabolism Cyanoamino_acid_metabolism Alanine_and_aspartate_metabolism	Energy_Metabolism Metabolism_of_Other_Amino_Acids Amino_Acid_Metabolism	METABOLIC	2509 4658 4650	asparaginase_activity asparagine_metabolic_process amino_acid_metabolic_process	molecular_function biological_process	GO:0004067 GO:0006528 GO:0006520
32509	5.62344	5.97074	5.34038	6.44168	7.10865	5.93168	-0.0799714	-0.598693	0.488916	1.18211	-0.0478316	0.940197	0.541597	0.646975	0.271156	0.964764						IPR016040	NAD(P)-binding	KOG1203	Predicted_dehydrogenase	Carbohydrate_transport_and_metabolism	METABOLISM						2290 3708 5830	catalytic_activity binding metabolic_process	molecular_function biological_process	GO:0003824 GO:0005488 GO:0008152
32511	6.65249	6.25377	5.67833	5.78152	7.5896	3.35801	-0.436373	-0.8873	-0.799466	1.01404	-0.97549	0.736139	0.454801	0.538097	0.43534	0.457523						IPR011701 IPR007114 IPR016196	Major_facilitator_superfamily_MFS-1 Major_facilitator_superfamily MFS_general_substrate_transporter	KOG0254	Predicted_transporter_(major_facilitator_superfamily)	General_function_prediction_only	POORLY_CHARACTERIZED						3546 4927 9321	transporter_activity transport integral_to_membrane	molecular_function biological_process cellular_component	GO:0005215 GO:0006810 GO:0016021
32516	6.13361	6.89424	6.3442	6.75619	3.27811	7.37428	0.726222	0.185361	0.857364	-0.692675	1.32656	0.587113	0.879677	0.521862	0.611712	0.322892								KOG1227	Putative_methyltransferase	General_function_prediction_only	POORLY_CHARACTERIZED
32517	8.55264	8.44327	8.02256	8.3659	8.29044	8.27592	-0.125975	-0.433837	-0.155024	-0.281786	-0.281396	0.818207	0.388062	0.777785	0.612964	0.612122								KOG3756	Pinin_(desmosome-associated_protein)	Cytoskeleton	CELLULAR_PROCESSES_AND_SIGNALING
32523	6.87584	7.49532	7.54167	7.05669	7.96343	7.71121	0.472622	0.527304	0.0785404	0.978239	0.777981	0.474185	0.384065	0.905747	0.143724	0.244217	GT4					IPR001296	Glycosyl_transferase,_group_1	KOG0853	Glycosyltransferase	Cell_wall/membrane/envelope_biogenesis	CELLULAR_PROCESSES_AND_SIGNALING	2.4.1.132	Glycolipid_3-alpha-mannosyltransferase	N-Glycans_biosynthesis	Metabolism_of_Complex_Carbohydrates	METABOLIC	6667 2784	biosynthetic_process glycolipid_3-alpha-mannosyltransferase_activity	biological_process molecular_function	GO:0009058 GO:0004378
32525	9.36134	8.99628	8.95505	8.93897	9.73407	8.71661	-0.365238	-0.409335	-0.127143	0.379477	-0.648238	0.498973	0.407696	0.814143	0.484938	0.234673						IPR013057	Amino_acid_transporter,_transmembrane	KOG1303	Amino_acid_transporters	Amino_acid_transport_and_metabolism	METABOLISM
32526	5.92295	4.54062	5.16529	2.99475	3.51018	2.34079	-1.17908	-0.676929	-0.936881	0.129399	-2.28395	0.598219	0.740725	0.675825	0.954072	0.317047						IPR001878	Zinc_finger,_CCHC-type										2175 5939	nucleic_acid_binding zinc_ion_binding	molecular_function	GO:0003676 GO:0008270
32528	7.04485	6.77159	5.70184	6.70994	8.14777	6.24122	-0.275971	-0.195506	-0.318384	1.12107	-0.511109	0.81324	0.854862	0.785537	0.338841	0.664683						IPR002092	DNA-directed_RNA_polymerase,_bacteriophage_type	KOG1038	Mitochondrial/chloroplast_DNA-directed_RNA_polymerase_RPO41,_provides_primers_for_DNA_replication-initiation	Transcription Replication,_recombination_and_repair	INFORMATION_STORAGE_AND_PROCESSING	2.7.7.6	DNA-directed_RNA_polymerase	RNA_polymerase Purine_metabolism Pyrimidine_metabolism	TRANSCRIPTION Nucleotide_Metabolism	REGULATORY METABOLIC	2176 2356 4499 2357 2358 2359 16888	DNA_binding DNA-directed_RNA_polymerase_activity transcription DNA-directed_RNA_polymerase_I_activity DNA-directed_RNA_polymerase_II_activity DNA-directed_RNA_polymerase_III_activity RNA_polymerase_activity	molecular_function biological_process	GO:0003677 GO:0003899 GO:0006350 GO:0003900 GO:0003901 GO:0003902 GO:0034062
32533	8.28943	8.10934	8.9053	8.40639	8.99464	9.68209	-0.212423	0.586795	0.120885	0.701809	1.36541	0.637643	0.155349	0.789235	0.124578	0.00259746	AA16	AA16						KOG4157	beta-1,6-N-acetylglucosaminyltransferase,_contains_WSC_domain	Carbohydrate_transport_and_metabolism Posttranslational_modification,_protein_turnover,_chaperones	METABOLISM CELLULAR_PROCESSES_AND_SIGNALING
32542	0.190223	0.72988	0.663821	0	0	3.70849	1.48417	1.52802	-0.883463	0.990528	8.49385	0.678644	0.655536	0.816339	0.794553	0.0159414						IPR010256 IPR001905	Rh-like_protein/ammonium_transporter Ammonium_transporter	KOG0682	Ammonia_permease	Inorganic_ion_transport_and_metabolism	METABOLISM						4927 6171 9320	transport ammonium_transmembrane_transporter_activity membrane	biological_process molecular_function cellular_component	GO:0006810 GO:0008519 GO:0016020
32544	7.52179	8.44226	7.33683	5.79245	9.02475	6.86812	0.910736	0.0591054	-1.54142	1.56864	0.534026	0.382409	0.950591	0.141336	0.133435	0.610011						IPR005532 IPR017805	Sulphate-modifying_factor-like SAM-dependent_methyltransferase,_EsaF-type,_putative
32545	2.04038	1.76779	1.32751	4.98203	0	0	-1.69233	-0.675741	2.15211	-4.08108	-4.08837	0.680137	0.857236	0.599006	0.346721	0.345861
32554	10.7536	10.5431	10.5589	10.2847	10.4405	10.8345	-0.211285	-0.194331	-0.410167	-0.309084	0.0834239	0.512857	0.510672	0.204787	0.343546	0.797293						IPR001094 IPR001709 IPR001433 IPR008254 IPR003097	Flavodoxin-like Flavoprotein_pyridine_nucleotide_cytochrome_reductase Oxidoreductase_FAD/NAD(P)-binding Flavodoxin/nitric_oxide_synthase FAD-binding,_type_1	KOG1158	NADP/FAD_dependent_oxidoreductase	Energy_production_and_conversion	METABOLISM	1.6.2.4	NADPH--ferrihemoprotein_reductase				3721 4283 6664 7744 9710 2411	iron_ion_binding electron_transport electron_carrier_activity FMN_binding oxidoreductase_activity NADPH-hemoprotein_reductase_activity	molecular_function biological_process	GO:0005506 GO:0006118 GO:0009055 GO:0010181 GO:0016491 GO:0003958
32570	8.65502	8.64323	8.42995	8.56912	8.13346	7.81212	0.00602865	-0.216886	-0.086643	-0.512418	-0.836203	0.987419	0.537431	0.821474	0.195892	0.0349114						IPR002667 IPR000086 IPR011876 IPR015797	Isopentenyl-diphosphate_delta-isomerase NUDIX_hydrolase,_core Isopentenyl-diphosphate_delta-isomerase,_type_1 NUDIX	KOG0142	Isopentenyl_pyrophosphate:dimethylallyl_pyrophosphate_isomerase	Secondary_metabolites_biosynthesis,_transport_and_catabolism	METABOLISM	5.3.3.2	Isopentenyl-diphosphate_delta-isomerase	Sterol_biosynthesis Terpenoid_biosynthesis	Lipid_Metabolism Biosynthesis_of_Secondary_Metabolites	METABOLIC	9985 2846 5967	hydrolase_activity isopentenyl-diphosphate_delta-isomerase_activity isoprenoid_biosynthetic_process	molecular_function biological_process	GO:0016787 GO:0004452 GO:0008299
32571	9.44338	9.52995	9.80167	9.68913	10.0072	9.5466	0.0579694	0.384122	0.226329	0.548766	0.0814687	0.883628	0.289217	0.568311	0.169731	0.838595						IPR000891 IPR011872 IPR002034	Pyruvate_carboxyltransferase Homocitrate_synthase,_fungi_and_archaea Alpha-isopropylmalate/homocitrate_synthase,_conserved_site	KOG2367	Alpha-isopropylmalate_synthase/homocitrate_synthase	Amino_acid_transport_and_metabolism	METABOLISM						2290 12002 21335 2808	catalytic_activity carboxylic_acid_metabolic_process transferase_activity,_transferring_acyl_groups,_acyl_groups_converted_into_alkyl_on_transfer homocitrate_synthase_activity	molecular_function biological_process	GO:0003824 GO:0019752 GO:0046912 GO:0004410
32578	6.47166	3.09417	0.904035	7.16202	3.66871	5.14516	-3.53732	-5.91995	0.700659	-0.518613	-1.25355	0.0599623	0.00115897	0.708452	0.783092	0.506496			Unknown
32582	2.33455	2.395	4.7915	0	1.34765	7.12319	-1.4208	1.31207	-6.60011	-2.90281	3.50736	0.474891	0.468465	0.00691466	0.201618	0.0760607						IPR009548	Protein_of_unknown_function_DUF1168	KOG4055	Uncharacterized_conserved_protein	Function_unknown	POORLY_CHARACTERIZED
32586	0.88572	0.532396	1.4411	3.28216	6.81721	2.63177	-1.52573	0.589029	5.16404	7.35701	3.84365	0.537695	0.79317	0.0278106	0.00172318	0.10539
32593	6.52983	6.49946	6.30214	5.34411	3.54229	3.33896	-0.0317502	-0.210323	-0.648613	-0.411175	-0.856216	0.985144	0.892694	0.704121	0.810915	0.6185						IPR000795 IPR000640 IPR004161 IPR013842 IPR005225 IPR006297 IPR009000 IPR009022	Protein_synthesis_factor,_GTP-binding Translation_elongation_factor_EFG/EF2,_C-terminal Translation_elongation_factor_EFTu/EF1A,_domain_2 GTP-binding_protein_LepA,_C-terminal Small_GTP-binding_protein GTP-binding_protein_LepA Translation_elongation_and_initiation_factors/Ribosomal,_beta-barrel Elongation_factor_G,_III_and_V	KOG0462	Elongation_factor-type_GTP-binding_protein	Translation,_ribosomal_structure_and_biogenesis	INFORMATION_STORAGE_AND_PROCESSING						3737 2378 4556 6198	GTP_binding GTPase_activity translation protein-synthesizing_GTPase_activity	molecular_function biological_process	GO:0005525 GO:0003924 GO:0006412 GO:0008547
32594	6.92762	6.69007	6.70646	6.38479	3.60898	7.15741	-0.236112	-0.191205	-0.49273	-0.757388	0.233714	0.858485	0.874567	0.710296	0.572196	0.860525						IPR003511	DNA-binding_HORMA	KOG3285	Spindle_assembly_checkpoint_protein	Cell_cycle_control,_cell_division,_chromosome_partitioning Cytoskeleton	METABOLISM CELLULAR_PROCESSES_AND_SIGNALING						5160	mitosis	biological_process	GO:0007067
32595	6.33239	6.09098	2.02655	6.90098	3.15189	6.60183	-0.369012	-1.95966	0.479148	-1.11569	0.24855	0.854332	0.28779	0.811622	0.582576	0.90184						IPR015590 IPR001901 IPR016161	Aldehyde_dehydrogenase Protein_secE/sec61-gamma_protein Aldehyde/histidinol_dehydrogenase	KOG2451	Aldehyde_dehydrogenase	Energy_production_and_conversion	METABOLISM	1.2.1.28	Benzaldehyde_dehydrogenase_(NAD+)	Toluene_and_xylene_degradation Benzoate_degradation_via_hydroxylation	Biodegradation_of_Xenobiotics	METABOLIC	4734 4994 9320 5830 9710 10788 11399	protein_targeting intracellular_protein_transport membrane metabolic_process oxidoreductase_activity benzaldehyde_dehydrogenase_(NAD+)_activity benzaldehyde_dehydrogenase_activity	biological_process cellular_component molecular_function	GO:0006605 GO:0006886 GO:0016020 GO:0008152 GO:0016491 GO:0018479 GO:0019115
32598	7.54476	8.00921	7.99115	7.95296	8.76198	8.52712	0.339177	0.430255	0.298291	1.13775	0.908516	0.587661	0.45281	0.634277	0.0712325	0.149361	GH16					IPR000757 IPR008985	Glycoside_hydrolase,_family_16 Concanavalin_A-like_lectin/glucanase	KOG1279	Chromatin_remodeling_factor_subunit_and_related_transcription_factors	Chromatin_structure_and_dynamics	INFORMATION_STORAGE_AND_PROCESSING						2933 4143	hydrolase_activity,_hydrolyzing_O-glycosyl_compounds carbohydrate_metabolic_process	molecular_function biological_process	GO:0004553 GO:0005975
32603	6.90339	6.93777	5.67694	6.9478	6.9115	6.63569	-0.17611	-1.26582	-0.169267	-0.00259179	0.000281108	0.859699	0.167101	0.865351	0.997947	0.999777						IPR002347 IPR002198 IPR016040	Glucose/ribitol_dehydrogenase Short-chain_dehydrogenase/reductase_SDR NAD(P)-binding	KOG0725	Reductases_with_broad_range_of_substrate_specificities	General_function_prediction_only	POORLY_CHARACTERIZED	1.1.1.184	Carbonyl_reductase_(NADPH)	Prostaglandin_and_leukotriene_metabolism	Metabolism_of_Complex_Lipids	METABOLIC	5830 9710 2290 3708 2532	metabolic_process oxidoreductase_activity catalytic_activity binding carbonyl_reductase_(NADPH)_activity	biological_process molecular_function	GO:0008152 GO:0016491 GO:0003824 GO:0005488 GO:0004090
32606	2.29949	3.70461	0.639002	0	0	1.8329	0.0733127	-3.63255	-6.51035	-4.63637	-0.989829	0.988771	0.452891	0.228211	0.390819	0.850449						IPR001411 IPR011701 IPR007114 IPR016196	Tetracycline_resistance_protein,_TetB Major_facilitator_superfamily_MFS-1 Major_facilitator_superfamily MFS_general_substrate_transporter	KOG0254	Predicted_transporter_(major_facilitator_superfamily)	General_function_prediction_only	POORLY_CHARACTERIZED						8851 9211 9321 21106 3546 4927	tetracycline:hydrogen_antiporter_activity tetracycline_transport integral_to_membrane response_to_antibiotic transporter_activity transport	molecular_function biological_process cellular_component	GO:0015520 GO:0015904 GO:0016021 GO:0046677 GO:0005215 GO:0006810
32607	9.47818	9.44691	9.15435	10.0848	8.93441	9.3012	-0.290917	-0.524227	0.473205	-0.681217	-0.432346	0.655472	0.379179	0.46811	0.299506	0.509137								KOG4274	Positive_cofactor_2_(PC2),_subunit_of_a_multiprotein_coactivator_of_RNA_polymerase_II	Transcription	INFORMATION_STORAGE_AND_PROCESSING
32609	8.07288	8.78067	8.6875	8.16748	7.79315	9.1433	0.569679	0.499858	-0.0452772	-0.287609	0.936361	0.320917	0.341501	0.937309	0.623144	0.104878	CE5					IPR000675	Cutinase										5830 9985	metabolic_process hydrolase_activity	biological_process molecular_function	GO:0008152 GO:0016787
32611	8.66364	7.97582	8.03047	8.56232	7.47077	7.64937	-0.718883	-0.657921	-0.120679	-1.14303	-0.933523	0.200678	0.201428	0.830133	0.0473348	0.102396						IPR001202	WW/Rsp5/WWP										3727	protein_binding	molecular_function	GO:0005515
32616	6.44372	5.52515	6.56037	6.70001	0	6.09649	-0.925376	0.181382	0.397057	-7.56728	-0.119226	0.367565	0.846901	0.699065	1.89058e-05	0.908695						IPR011701 IPR007114 IPR016196	Major_facilitator_superfamily_MFS-1 Major_facilitator_superfamily MFS_general_substrate_transporter	KOG0255	Synaptic_vesicle_transporter_SVOP_and_related_transporters_(major_facilitator_superfamily)	General_function_prediction_only	POORLY_CHARACTERIZED						3546 4927 9321	transporter_activity transport integral_to_membrane	molecular_function biological_process cellular_component	GO:0005215 GO:0006810 GO:0016021
32617	11.0931	11.3004	11.3444	10.9465	10.9073	11.6232	0.00746163	0.0611034	-0.32718	-0.383976	0.335601	0.986173	0.876548	0.447622	0.374622	0.436582						IPR011701 IPR007114 IPR016196	Major_facilitator_superfamily_MFS-1 Major_facilitator_superfamily MFS_general_substrate_transporter	KOG0255	Synaptic_vesicle_transporter_SVOP_and_related_transporters_(major_facilitator_superfamily)	General_function_prediction_only	POORLY_CHARACTERIZED						3546 4927 9321	transporter_activity transport integral_to_membrane	molecular_function biological_process cellular_component	GO:0005215 GO:0006810 GO:0016021
32624	6.31227	6.93244	7.18674	6.2583	3.52462	6.41187	0.42974	0.739497	-0.0940476	-0.502538	0.0626504	0.759571	0.564511	0.946689	0.723824	0.964642								KOG4375	Scaffold_protein_Shank_and_related_SAM_domain_proteins	Signal_transduction_mechanisms	CELLULAR_PROCESSES_AND_SIGNALING	6.3.2.-	Acid--D-amino-acid_ligases_(peptide_synthases)	Tryptophan_metabolism Ubiquinone_biosynthesis	Amino_Acid_Metabolism Metabolism_of_Cofactors_and_Vitamins	METABOLIC	6387 10509 19237 19238	UDP-N-acetylmuramoylalanyl-D-glutamyl-2,6-diaminopimelate-D-alanyl-D-alanine_ligase_activity ribosomal_S6-glutamic_acid_ligase_activity coenzyme_F420-0_gamma-glutamyl_ligase_activity coenzyme_F420-2_alpha-glutamyl_ligase_activity	molecular_function	GO:0008766 GO:0018169 GO:0043773 GO:0043774
32625	9.08568	9.07895	9.36374	8.96447	9.06039	8.81223	-0.000570597	0.308708	-0.0889298	-0.0305954	-0.279984	0.998883	0.408236	0.827774	0.941175	0.498977												3.6.3.14	H(+)-transporting_two-sector_ATPase	ATP_synthesis Flagellar_assembly Type_III_secretion_system	Energy_Metabolism SORTING_AND_DEGRADATION	METABOLIC REGULATORY	2390 19729 21355 21380	hydrogen-transporting_two-sector_ATPase_activity proton-transporting_ATP_synthase_complex hydrogen_ion_transporting_ATP_synthase_activity,_rotational_mechanism hydrogen_ion_transporting_ATPase_activity,_rotational_mechanism	molecular_function cellular_component	GO:0003936 GO:0045259 GO:0046933 GO:0046961
32627	8.83669	8.58892	8.74644	8.44265	9.45972	8.37042	-0.247785	-0.0704359	-0.398069	0.623729	-0.398181	0.549433	0.852822	0.338209	0.136387	0.345537						IPR006885	ETC_complex_I_subunit_conserved_region	KOG3389	NADH:ubiquinone_oxidoreductase,_NDUFS4/18_kDa_subunit	Energy_production_and_conversion	METABOLISM						4283 9858	electron_transport oxidoreductase_activity,_acting_on_NADH_or_NADPH	biological_process molecular_function	GO:0006118 GO:0016651
32631	7.19065	6.69941	6.39394	7.57795	4.70277	7.66172	-1.27581	-0.879507	-0.236946	0.415532	-0.341014	0.402387	0.527546	0.876433	0.785391	0.823282						IPR009002	FMN-binding_split_barrel,_related	KOG4558	Uncharacterized_conserved_protein	Function_unknown	POORLY_CHARACTERIZED
32640	8.30642	8.39124	8.45633	7.45704	7.99968	8.52095	0.0706141	0.128168	-0.580321	-0.188326	0.203627	0.916237	0.834746	0.388794	0.78171	0.763262						IPR003323	Ovarian_tumour,_otubain	KOG2605	OTU_(ovarian_tumor)-like_cysteine_protease	Signal_transduction_mechanisms Posttranslational_modification,_protein_turnover,_chaperones	CELLULAR_PROCESSES_AND_SIGNALING
32647	11.2143	11.2288	11.3834	10.6021	11.2284	11.3224	-0.0691839	0.100741	-0.242537	-0.0695609	0.025176	0.904294	0.847964	0.673484	0.903965	0.965147	GH72-CBM43					IPR004886 IPR012946 IPR017853	Glycolipid_anchored_surface_protein_GAS1 X8 Glycoside_hydrolase,_catalytic_core
32648	2.05611	4.11251	2.92208	2.26279	0	5.91793	0.998953	1.95006	0.428944	-4.13556	2.91257	0.728823	0.459189	0.882015	0.198966	0.312819
32650	4.41281	3.61231	1.32751	4.42724	2.54078	0	-0.849664	-2.0496	0.234005	-0.372365	-5.46799	0.772972	0.450169	0.936693	0.900455	0.0950592
32651	6.95883	7.13147	6.73125	6.94545	3.49692	6.78071	0.0798271	-0.292934	-0.109347	-1.00119	0.0751654	0.944805	0.781375	0.924563	0.393743	0.948349
32652	9.46793	9.20773	9.16672	9.83749	9.79302	9.30709	-0.485447	-0.525749	0.230869	0.177916	-0.385747	0.380559	0.299195	0.676805	0.749178	0.488538						IPR002828	Survival_protein_SurE-like_phosphatase/nucleotidase					3.1.3.5	5'-nucleotidase	Purine_metabolism Nicotinate_and_nicotinamide_metabolism Pyrimidine_metabolism	Nucleotide_Metabolism Metabolism_of_Cofactors_and_Vitamins	METABOLIC	9985 5923 10329	hydrolase_activity 5'-nucleotidase_activity IMP-GMP_specific_5'-nucleotidase_activity	molecular_function	GO:0016787 GO:0008253 GO:0017175
32657	6.30135	5.78997	5.28894	6.93623	4.10655	0	-0.493825	-0.992262	0.558122	0.8214	-7.47434	0.770518	0.522191	0.741697	0.628645	0.000773604						IPR013078	Phosphoglycerate_mutase	KOG3734	Predicted_phosphoglycerate_mutase	Carbohydrate_transport_and_metabolism	METABOLISM
32658	5.61699	5.33549	4.11747	5.97539	0	5.94347	-0.243778	0.0863809	0.404439	-6.68889	0.326466	0.882268	0.954272	0.806081	0.00222649	0.843821						IPR013924	Ribonuclease_H1_small_subunit
32661	7.60654	7.61332	7.61366	7.24001	8.88739	6.24618	0.0256232	0.109472	-0.0757715	1.27137	-1.34726	0.972277	0.871213	0.918343	0.0862966	0.0759812
32663	3.31187	4.71151	3.08311	5.2865	0	1.93894	1.30888	0.847765	1.88457	-4.4612	-0.604346	0.569815	0.688181	0.41356	0.100408	0.799854						IPR001874	Dehydroquinase,_class_II					4.2.1.10	3-dehydroquinate_dehydratase	Phenylalanine,_tyrosine_and_tryptophan_biosynthesis	Amino_Acid_Metabolism	METABOLIC	2321 6682	3-dehydroquinate_dehydratase_activity aromatic_amino_acid_family_biosynthetic_process	molecular_function biological_process	GO:0003855 GO:0009073
32664	7.14012	6.76272	7.58155	7.41199	6.66175	5.80132	-0.276288	0.493638	0.364315	-0.0325083	-1.34568	0.746111	0.52715	0.669788	0.970062	0.126012						IPR000760	Inositol_monophosphatase	KOG2951	Inositol_monophosphatase	Carbohydrate_transport_and_metabolism	METABOLISM	3.1.3.25	Myo-inositol-1(or_4)-monophosphatase	Inositol_phosphate_metabolism Streptomycin_biosynthesis	Metabolism_of_Complex_Lipids Biosynthesis_of_Secondary_Metabolites	METABOLIC	2832 6548	inositol_or_phosphatidylinositol_phosphatase_activity inositol-1(or_4)-monophosphatase_activity	molecular_function	GO:0004437 GO:0008934
32668	4.16587	4.9875	1.82521	5.05868	0	5.5941	0.350396	-0.731303	0.495463	-5.6916	2.08463	0.88021	0.731842	0.831448	0.0373999	0.370656						IPR012307 IPR013022	Xylose_isomerase-type_TIM_barrel Xylose_isomerase-like,_TIM_barrel
32675	2.55413	5.32791	3.81265	2.08596	3.75285	0.951569	1.22496	1.56485	-0.97361	2.41744	-3.67255	0.680218	0.564497	0.74435	0.416801	0.263464
32678	8.04158	6.87717	7.59666	6.15501	7.84266	6.25556	-1.18255	0.261844	-1.00045	-0.126518	-1.04536	0.346599	0.819464	0.426338	0.920079	0.408022	GT58					IPR007873	ALG3	KOG2762	Mannosyltransferase	Carbohydrate_transport_and_metabolism	METABOLISM	2.4.1.130	Dolichyl-phosphate-mannose-glycolipid_alpha-mannosyltransferase	N-Glycans_biosynthesis	Metabolism_of_Complex_Carbohydrates	METABOLIC	45 3972 9321 2960	mannosyltransferase_activity endoplasmic_reticulum integral_to_membrane dolichyl-phosphate-mannose-glycolipid_alpha-mannosyltransferase_activity	molecular_function cellular_component	GO:0000030 GO:0005783 GO:0016021 GO:0004584
32692	7.2308	7.49405	6.87192	7.3858	6.83799	7.40626	0.226958	-0.392175	0.143614	-0.373601	0.160563	0.713426	0.490937	0.816898	0.558536	0.798515						IPR001453	Molybdopterin_binding	KOG2644	3'-phosphoadenosine_5'-phosphosulfate_sulfotransferase_(PAPS_reductase)/FAD_synthetase_and_related_enzymes	Amino_acid_transport_and_metabolism Coenzyme_transport_and_metabolism	METABOLISM						4894	Mo-molybdopterin_cofactor_biosynthetic_process	biological_process	GO:0006777
32699	5.98303	6.62142	6.32256	6.15825	6.43666	6.49864	0.542404	0.322688	0.315136	0.518214	0.411744	0.542421	0.693185	0.724408	0.568209	0.649201			Unknown
32710	6.97741	7.46138	7.33591	7.77418	3.73078	6.34134	0.471225	0.344048	0.783771	-0.572302	-0.307123	0.724122	0.778027	0.557366	0.671468	0.819259
32712	7.05185	7.70589	7.03399	8.33403	8.33785	6.78979	0.564045	-0.0998204	1.2007	1.23064	-0.11252	0.387889	0.86806	0.0663497	0.0622368	0.866145				M14A; Zinc carboxypeptidase		IPR000834	Peptidase_M14,_carboxypeptidase_A	KOG2650	Zinc_carboxypeptidase	Function_unknown	POORLY_CHARACTERIZED	3.4.17.15	Carboxypeptidase_A2				2620 4639 5939	carboxypeptidase_A_activity proteolysis zinc_ion_binding	molecular_function biological_process	GO:0004182 GO:0006508 GO:0008270
32717	8.72334	8.59449	10.0543	10.2725	9.56583	9.415	-0.138497	2.08945	1.64946	0.842495	0.754835	0.867635	0.00588201	0.0471222	0.311973	0.364705						IPR015809 IPR000918 IPR006254 IPR015813	Isocitrate_lyase_and_phosphorylmutase,_core Isocitrate_lyase_and_phosphorylmutase Isocitrate_lyase Pyruvate/Phosphoenolpyruvate_kinase,_catalytic_core	KOG1260	Isocitrate_lyase	Energy_production_and_conversion	METABOLISM	4.1.3.1	Isocitrate_lyase	Glyoxylate_and_dicarboxylate_metabolism	Carbohydrate_Metabolism	METABOLIC	2290 5830 2845 12002	catalytic_activity metabolic_process isocitrate_lyase_activity carboxylic_acid_metabolic_process	molecular_function biological_process	GO:0003824 GO:0008152 GO:0004451 GO:0019752
32719	8.71683	8.69367	8.60593	8.75002	8.34256	7.9807	-0.0239465	-0.0780267	0.0332176	-0.0134077	-0.738251	0.967329	0.88409	0.954762	0.9819	0.213124								KOG2146	Splicing_coactivator_SRm160/300,_subunit_SRm160_(contains_PWI_domain)	RNA_processing_and_modification General_function_prediction_only	INFORMATION_STORAGE_AND_PROCESSING POORLY_CHARACTERIZED
32726	2.4154	4.84543	2.84342	2.47812	0	4.55223	1.04083	-0.830538	0.126491	-4.88464	0.843149	0.690648	0.730156	0.961537	0.101768	0.748857
32728	2.08085	4.44719	0	0	0	1.34805	1.30796	-5.38967	-6.05204	-4.17807	-1.63593	0.801779	0.271349	0.262817	0.439503	0.757614						IPR013208 IPR011038	Lipocalin-like Calycin-like	KOG4824	Apolipoprotein_D/Lipocalin	Cell_wall/membrane/envelope_biogenesis	CELLULAR_PROCESSES_AND_SIGNALING
32741	6.7316	6.23401	5.57419	6.35509	0.875012	7.57057	-0.531577	-1.17773	-0.385513	-5.81957	0.825527	0.451844	0.0724669	0.587288	2.73246e-06	0.247294
32743	5.71071	5.12494	5.87151	4.98929	2.72223	2.90116	-0.588912	0.232237	-0.523297	-1.18203	-0.916147	0.720942	0.877573	0.751495	0.484272	0.584466
32760	9.32593	9.47572	9.16216	9.59034	9.44505	8.44369	0.152413	-0.148746	0.273073	0.119861	-0.867973	0.636623	0.615851	0.398592	0.715894	0.00924033						IPR000253 IPR008984	Forkhead-associated SMAD/FHA_domain	KOG3872	FOG:_FHA_domain	Signal_transduction_mechanisms	CELLULAR_PROCESSES_AND_SIGNALING
32763	8.67546	9.213	8.7949	9.01683	9.21212	8.7735	0.5273	0.135885	0.392384	0.526942	0.109462	0.221357	0.731213	0.36398	0.228071	0.802415						IPR002373 IPR000595 IPR003117	cAMP/cGMP-dependent_protein_kinase Cyclic_nucleotide-binding cAMP-dependent_protein_kinase,_regulatory_subunit,_type_I/II_alpha/beta	KOG1113	cAMP-dependent_protein_kinase_types_I_and_II,_regulatory_subunit	Signal_transduction_mechanisms	CELLULAR_PROCESSES_AND_SIGNALING	2.7.1.-	Phosphotransferases_with_an_alcohol_group_as_acceptor	Sphingoglycolipid_metabolism Benzoate_degradation_via_CoA_ligation Starch_and_sucrose_metabolism Inositol_phosphate_metabolism Nicotinate_and_nicotinamide_metabolism	Metabolism_of_Complex_Lipids Biodegradation_of_Xenobiotics Metabolism_of_Complex_Carbohydrates Metabolism_of_Cofactors_and_Vitamins	METABOLIC	4123 4602 6243 5250 6102 6245 6438 9578 9751 11022 12155 15776 17186 18069 18070 19207 19235 19262 19305 24976 24979 24980	cAMP-dependent_protein_kinase_complex protein_amino_acid_phosphorylation cAMP-dependent_protein_kinase_regulator_activity signal_transduction phosphofructokinase_activity phosphorylase_kinase_regulator_activity cobinamide_kinase_activity phosphatidylinositol_phosphate_kinase_activity cyclin-dependent_protein_kinase_regulator_activity phenol_kinase_activity cyclin-dependent_protein_kinase_activati…	cellular_component biological_process molecular_function	GO:0005952 GO:0006468 GO:0008603 GO:0007165 GO:0008443 GO:0008607 GO:0008819 GO:0016307 GO:0016538 GO:0018720 GO:0019914 GO:0032942 GO:0035004 GO:0042556 GO:0042557 GO:0043743 GO:0043771 GO:0043798 GO:0043841 GO:0051731 GO:0051734 GO:0051735
32768	2.59846	4.22344	2.2673	0.486196	6.2948	4.61911	1.73505	0.536151	-3.81818	3.87049	2.44767	0.329997	0.746428	0.0829179	0.0304842	0.174335						IPR013149 IPR013154 IPR002328 IPR006140 IPR011032 IPR016040	Alcohol_dehydrogenase,_zinc-binding Alcohol_dehydrogenase_GroES-like Alcohol_dehydrogenase,_zinc-containing,_conserved_site D-isomer_specific_2-hydroxyacid_dehydrogenase,_NAD-binding GroES-like NAD(P)-binding	KOG0023	Alcohol_dehydrogenase,_class_V	Secondary_metabolites_biosynthesis,_transport_and_catabolism	METABOLISM	1.1.1.-	With_NAD(+)_or_NADP(+)_as_acceptor	Bile_acid_biosynthesis Vitamin_B6_metabolism Glycine,_serine_and_threonine_metabolism Butanoate_metabolism Fructose_and_mannose_metabolism Galactose_metabolism Lysine_degradation Nucleotide_sugars_metabolism Ascorbate_and_aldarate_metabolism Tetrachloroethene_degradation Benzoate_degradation_via_CoA_ligation Glycerolipid_metabolism	Lipid_Metabolism Metabolism_of_Cofactors_and_Vitamins Amino_Acid_Metabolism Carbohydrate_Metabolism Nucleotide_Metabolism Biodegradation_of_Xenobiotics Metabolism_of_Complex_Lipids	METABOLIC	5939 9710 9823 22441 2290 3708 5830 247 248 2477 2842 2886 6491 9508 10761 10762 10763 15277 16590 16591 19178 22621 25233	zinc_ion_binding oxidoreductase_activity oxidoreductase_activity,_acting_on_the_CH-OH_group_of_donors,_NAD_or_NADP_as_acceptor cofactor_binding catalytic_activity binding metabolic_process C-3_sterol_dehydrogenase_(C-4_sterol_decarboxylase)_activity 3-keto_sterol_reductase_activity aldo-keto_reductase_activity isocitrate_dehydrogenase_activity mevaldate_reductase_activity gluconate_dehydrogenase_…	molecular_function biological_process	GO:0008270 GO:0016491 GO:0016616 GO:0048037 GO:0003824 GO:0005488 GO:0008152 GO:0000252 GO:0000253 GO:0004033 GO:0004448 GO:0004495 GO:0008875 GO:0016229 GO:0018451 GO:0018452 GO:0018453 GO:0032442 GO:0033764 GO:0033765 GO:0043713 GO:0048258 GO:0051990
32791	6.97433	7.31353	6.3849	7.43223	7.84524	6.79124	0.351635	-0.550054	0.466111	1.10945	-0.187807	0.593588	0.365947	0.480619	0.0962404	0.781016						IPR005321 IPR016117	Peptidase_S58,_DmpA Peptidase_S58_DmpA/arginine_biosynthesis_protein_ArgJ					3.4.11.19	D-stereospecific_aminopeptidase
32798	8.09745	8.431	8.51993	7.8979	7.83222	7.7704	0.20558	0.293953	-0.332163	-0.298264	-0.447965	0.699728	0.547239	0.534851	0.584149	0.409744
32801	8.42871	7.99869	7.88058	8.40897	3.27811	7.25938	-0.452171	-0.495876	-0.0127624	-3.0037	-0.785073	0.706788	0.651668	0.991532	0.0148358	0.515398								KOG3096	Spliceosome-associated_coiled-coil_protein	Function_unknown	POORLY_CHARACTERIZED
32803	5.77182	5.34785	3.57847	6.15931	3.42908	0	-0.493142	-0.883772	0.423448	0.0168182	-6.90835	0.822544	0.660561	0.847331	0.993931	0.00858127
32810	9.57191	9.77975	9.64674	9.00283	9.75539	9.27497	0.187033	0.0752388	-0.37496	0.167307	-0.306594	0.708965	0.869604	0.455139	0.740263	0.543755						IPR001585	Transaldolase	KOG1869	Splicing_coactivator_SRm160/300,_subunit_SRm300	RNA_processing_and_modification	INFORMATION_STORAGE_AND_PROCESSING						4143 3055	carbohydrate_metabolic_process myosin_light_chain_kinase_activity	biological_process molecular_function	GO:0005975 GO:0004687
32812	6.88184	7.61449	7.54487	7.43771	6.42919	5.90586	0.72047	0.619949	0.67612	-0.498241	-0.869606	0.335541	0.365946	0.367178	0.518806	0.260755						IPR004000	Actin/actin-like	KOG0676	Actin_and_related_proteins	Cytoskeleton	CELLULAR_PROCESSES_AND_SIGNALING						3727	protein_binding	molecular_function	GO:0005515
32818	7.43528	7.98491	7.47485	7.58616	8.73904	7.23352	0.551238	0.100948	0.183513	1.3214	-0.16191	0.330466	0.846288	0.746977	0.0209464	0.780231						IPR000719 IPR017442 IPR002290 IPR011009	Protein_kinase,_core Serine/threonine_protein_kinase-related Serine/threonine_protein_kinase Protein_kinase-like	KOG0017	FOG:_Transposon-encoded_proteins_with_TYA,_reverse_transcriptase,_integrase_domains_in_various_combinations	General_function_prediction_only	POORLY_CHARACTERIZED						3043 3736 4602 3045	protein_kinase_activity ATP_binding protein_amino_acid_phosphorylation protein_serine/threonine_kinase_activity	molecular_function biological_process	GO:0004672 GO:0005524 GO:0006468 GO:0004674
32820	6.77409	6.73989	7.17715	6.71031	3.77427	5.77346	-0.0448038	0.425087	-0.062867	-0.266772	-0.861463	0.974109	0.736193	0.96372	0.848129	0.536973						IPR005290 IPR000589 IPR009068	Ribosomal_protein_S15,_bacterial-type Ribosomal_protein_S15 S15/NS1,_RNA-binding	KOG2815	Mitochondrial/choloroplast_ribosomal_protein_S15	Translation,_ribosomal_structure_and_biogenesis	INFORMATION_STORAGE_AND_PROCESSING						2227 3827 4025 4556	structural_constituent_of_ribosome intracellular ribosome translation	molecular_function cellular_component biological_process	GO:0003735 GO:0005622 GO:0005840 GO:0006412
32822	6.72859	6.58109	6.98594	6.28455	4.1787	3.18932	-0.122579	0.736988	0.0144841	-1.86007	-1.36036	0.93454	0.588828	0.992264	0.223911	0.368555	GH72	GH72				IPR004886 IPR017853	Glycolipid_anchored_surface_protein_GAS1 Glycoside_hydrolase,_catalytic_core
32823	6.74388	5.96456	5.78623	5.90334	2.41351	3.22576	-0.729295	-0.304448	-0.572292	-3.10087	-1.29247	0.685129	0.853062	0.750571	0.0970842	0.476207						IPR001789 IPR004358 IPR003661 IPR003594 IPR013655 IPR005467 IPR009082 IPR011006	Signal_transduction_response_regulator,_receiver_region Signal_transduction_histidine_kinase-related_protein,_C-terminal Signal_transduction_histidine_kinase,_subgroup_1,_dimerisation_and_phosphoacceptor_region ATP-binding_region,_ATPase-like PAS_fold-3 Signal_transduction_histidine_kinase,_core Signal_transduction_histidine_kinase,_homodimeric CheY-like	KOG0519	Sensory_transduction_histidine_kinase	Signal_transduction_mechanisms	CELLULAR_PROCESSES_AND_SIGNALING	2.7.3.-	Phosphotransferases_with_a_nitrogenous_group_as_acceptor	Type_II_secretion_system	SORTING_AND_DEGRADATION	REGULATORY	155 157 4504 3736 154 5250 9320 9581 9970 3044 10446 3228 10450	two-component_response_regulator_activity two-component_signal_transduction_system_(phosphorelay) regulation_of_transcription,_DNA-dependent ATP_binding two-component_sensor_activity signal_transduction membrane phosphorylation transferase_activity,_transferring_phosphorus-containing_groups protein_histidine_kinase_activity peptidyl-histidine_phosphorylation signal_transducer_activity histone_arg…	molecular_function biological_process cellular_component	GO:0000156 GO:0000160 GO:0006355 GO:0005524 GO:0000155 GO:0007165 GO:0016020 GO:0016310 GO:0016772 GO:0004673 GO:0018106 GO:0004871 GO:0018110
32828	9.92935	9.91724	10.0528	9.88552	10.1221	9.94631	-0.0322873	0.116246	-0.0338601	0.178833	0.00091186	0.927174	0.719225	0.923784	0.61651	0.99796						IPR015590 IPR012394 IPR016161	Aldehyde_dehydrogenase Aldehyde_dehydrogenase_NAD(P)-dependent Aldehyde/histidinol_dehydrogenase	KOG2456	Aldehyde_dehydrogenase	Energy_production_and_conversion	METABOLISM						2474 4249 5830 9710	aldehyde_dehydrogenase_[NAD(P)+]_activity aldehyde_metabolic_process metabolic_process oxidoreductase_activity	molecular_function biological_process	GO:0004030 GO:0006081 GO:0008152 GO:0016491
32832	6.20725	6.74305	4.23092	6.70623	2.11354	5.71966	0.505521	-0.47718	0.471125	-2.87974	-0.436296	0.740332	0.73272	0.757654	0.0759186	0.776944						IPR011011	Zinc_finger,_FYVE/PHD-type										5939	zinc_ion_binding	molecular_function	GO:0008270
32834	6.6311	6.47424	6.88223	7.13567	2.49383	6.89053	-0.153419	0.398985	0.681926	-2.41957	0.26236	0.870459	0.643192	0.468919	0.0180406	0.782615						IPR000719 IPR017442 IPR001245 IPR002290 IPR017441 IPR008271 IPR011009	Protein_kinase,_core Serine/threonine_protein_kinase-related Tyrosine_protein_kinase Serine/threonine_protein_kinase Protein_kinase_ATP_binding,_conserved_site Serine/threonine_protein_kinase,_active_site Protein_kinase-like	KOG0590	Checkpoint_kinase_and_related_serine/threonine_protein_kinases	Cell_cycle_control,_cell_division,_chromosome_partitioning	METABOLISM						3043 3736 4602 3079 3045 3046 3047 3048 3049 3050 3051 3057 3061 3062 3063 3065 3067 3068 3070 3071 3072 3074 3076 3077 3084 6004 6005 6015 6196 10102 10103 11472 12154 17037	protein_kinase_activity ATP_binding protein_amino_acid_phosphorylation protein-tyrosine_kinase_activity protein_serine/threonine_kinase_activity transmembrane_receptor_protein_serine/threonine_kinase_activity 3-phosphoinositide-dependent_protein_kinase_activity DNA-dependent_protein_kinase_activity AMP-activated_protein_kinase_activity casein_kinase_activity casein_kinase_I_activity cyclic_nucleo…	molecular_function biological_process	GO:0004672 GO:0005524 GO:0006468 GO:0004713 GO:0004674 GO:0004675 GO:0004676 GO:0004677 GO:0004679 GO:0004680 GO:0004681 GO:0004690 GO:0004694 GO:0004695 GO:0004696 GO:0004698 GO:0004700 GO:0004702 GO:0004704 GO:0004705 GO:0004706 GO:0004708 GO:0004710 GO:0004711 GO:0004718 GO:0008338 GO:0008339 GO:0008349 GO:0008545 GO:0016908 GO:0016909 GO:0019199 GO:0019912 GO:0034211
32835	8.7124	9.04523	8.87432	8.66394	8.15935	9.14336	0.334612	0.190184	-0.0404152	-0.408346	0.436076	0.50363	0.678137	0.935786	0.42357	0.387302						IPR002306 IPR002305 IPR001412	Tryptophanyl-tRNA_synthetase,_class_Ib Aminoacyl-tRNA_synthetase,_class_Ib Aminoacyl-tRNA_synthetase,_class_I,_conserved_site	KOG2145	Cytoplasmic_tryptophanyl-tRNA_synthetase	Translation,_ribosomal_structure_and_biogenesis	INFORMATION_STORAGE_AND_PROCESSING	6.1.1.2	Tryptophan--tRNA_ligase	Tryptophan_metabolism Aminoacyl-tRNA_biosynthesis	Amino_Acid_Metabolism TRANSLATION	METABOLIC REGULATORY	162 3172 3736 3930 4556 4561 3190 4579	nucleotide_binding aminoacyl-tRNA_ligase_activity ATP_binding cytoplasm translation tRNA_aminoacylation_for_protein_translation tryptophan-tRNA_ligase_activity tryptophanyl-tRNA_aminoacylation	molecular_function cellular_component biological_process	GO:0000166 GO:0004812 GO:0005524 GO:0005737 GO:0006412 GO:0006418 GO:0004830 GO:0006436
32836	7.79579	8.4084	8.59056	7.97688	8.11207	7.94083	0.43412	0.624335	0.0679146	0.213848	0.38585	0.565786	0.366466	0.92854	0.779293	0.61199						IPR006797	MSF1	KOG3337	Protein_similar_to_predicted_member_of_the_intramitochondrial_sorting_protein_family	Intracellular_trafficking,_secretion,_and_vesicular_transport	CELLULAR_PROCESSES_AND_SIGNALING
32842	7.90581	9.46214	8.3518	9.25646	10.2791	9.80389	1.34121	0.403629	1.19495	2.16313	1.69095	0.0336386	0.485112	0.0586424	0.000635021	0.00758742								KOG3599	Ca2+-modulated_nonselective_cation_channel_polycystin	Inorganic_ion_transport_and_metabolism Signal_transduction_mechanisms	METABOLISM CELLULAR_PROCESSES_AND_SIGNALING
32846	5.01999	3.54855	2.8343	0.774016	0	4.97248	-1.92599	-1.32806	-5.66599	-6.58595	0.97843	0.394915	0.521673	0.0200659	0.0139877	0.665755						IPR010730	Heterokaryon_incompatibility
32850	7.72875	7.21952	7.4179	7.11081	3.77427	7.94842	-0.512021	-0.274187	-0.590759	-1.22409	0.260133	0.6869	0.813312	0.642251	0.340515	0.838163			Protein of unknown function (DUF3455)
32860	1.49458	2.81322	0.50381	0	0	0.951569	0.837659	-2.45179	-4.77414	-2.90017	-1.37606	0.872596	0.616082	0.377942	0.59223	0.79893						IPR005814 IPR015424	Aminotransferase_class-III Pyridoxal_phosphate-dependent_transferase,_major_region	KOG1404	Alanine-glyoxylate_aminotransferase_AGT2	Amino_acid_transport_and_metabolism	METABOLISM						6140 13063	transaminase_activity pyridoxal_phosphate_binding	molecular_function	GO:0008483 GO:0030170
32866	5.09604	5.04365	5.03541	4.94086	3.64972	2.41398	-0.0359082	0.0193572	-0.0851994	0.059106	-1.29613	0.983169	0.990098	0.960182	0.97271	0.460383						IPR001138	Fungal_transcriptional_regulatory_protein,_N-terminal										2196 3838 4504 5939	transcription_factor_activity nucleus regulation_of_transcription,_DNA-dependent zinc_ion_binding	molecular_function cellular_component biological_process	GO:0003700 GO:0005634 GO:0006355 GO:0008270
32871	2.61462	3.86541	3.98744	2.87177	0	5.50099	-0.412402	-0.0517599	0.521954	-5.29418	1.27804	0.867466	0.981752	0.832825	0.0639508	0.606162						IPR003722	Cobalamin_(vitamin_B12)_biosynthesis_CobH/CbiC,_precorrin-8X_methylmutase,_core										6841 10161	cobalamin_biosynthetic_process precorrin-8X_methylmutase_activity	biological_process molecular_function	GO:0009236 GO:0016993
32874	9.42251	9.6383	9.6593	9.64067	9.36132	8.63221	0.215499	0.237489	0.218203	0.0452444	-0.714849	0.632732	0.564914	0.628961	0.920934	0.118162								KOG1869	Splicing_coactivator_SRm160/300,_subunit_SRm300	RNA_processing_and_modification	INFORMATION_STORAGE_AND_PROCESSING
32877	7.80807	6.49425	6.7733	7.96538	9.65104	6.67507	-1.37184	-0.269555	0.317321	1.89821	-0.358537	0.223957	0.793675	0.778431	0.0925277	0.751682						IPR001189	Manganese_and_iron_superoxide_dismutase	KOG0876	Manganese_superoxide_dismutase	Inorganic_ion_transport_and_metabolism	METABOLISM	1.15.1.1	Superoxide_dismutase				3145 4918 21295	superoxide_dismutase_activity superoxide_metabolic_process metal_ion_binding	molecular_function biological_process	GO:0004784 GO:0006801 GO:0046872
32880	7.20555	6.38663	5.35325	6.48274	6.59164	4.07912	-0.730887	-0.390831	-0.355264	-0.311607	-2.45022	0.617801	0.770373	0.80851	0.832519	0.101655						IPR000571 IPR011061	Zinc_finger,_CCCH-type Proteinase_inhibitor_I14/I15,_hirudin/antistatin	KOG1040	Polyadenylation_factor_I_complex,_subunit,_Yth1_(CPSF_subunit)	RNA_processing_and_modification	INFORMATION_STORAGE_AND_PROCESSING						2175 5939 3215	nucleic_acid_binding zinc_ion_binding enzyme_inhibitor_activity	molecular_function	GO:0003676 GO:0008270 GO:0004857
32885	7.44036	7.36875	6.88854	7.75577	2.96826	6.87552	-0.0966394	-0.575981	0.332167	-2.71544	-0.588142	0.931066	0.573263	0.766364	0.0201785	0.601582
32887	5.92749	5.21566	5.49318	5.52468	3.41183	3.33896	-0.816559	-0.404605	-0.20896	-0.18442	-0.368165	0.65078	0.806278	0.907855	0.919202	0.839349						IPR000915	Ribosomal_protein_L6E	KOG1694	60s_ribosomal_protein_L6	Translation,_ribosomal_structure_and_biogenesis	INFORMATION_STORAGE_AND_PROCESSING						2227 3827 4025 4556	structural_constituent_of_ribosome intracellular ribosome translation	molecular_function cellular_component biological_process	GO:0003735 GO:0005622 GO:0005840 GO:0006412
32889	9.76072	10.6753	10.4265	10.5211	10.8358	10.8846	0.898729	0.674568	0.763839	1.06134	1.11561	0.00531349	0.0223151	0.0180166	0.0010933	0.000581554			Unknown
32890	7.74712	7.70576	6.85073	7.74406	3.95263	6.97672	-0.0403211	-0.809892	0.0129408	-0.814819	-0.562735	0.972151	0.44355	0.991068	0.484802	0.628244						IPR013057	Amino_acid_transporter,_transmembrane	KOG1304	Amino_acid_transporters	Amino_acid_transport_and_metabolism	METABOLISM
32897	3.7813	2.20284	0.639002	4.86761	0	0	-1.08283	-3.85953	1.22844	-4.89031	-4.89759	0.731648	0.200288	0.696925	0.158144	0.157526
32900	7.73716	7.4274	7.22849	6.98536	7.17233	8.1558	-0.422812	-0.600643	-0.759837	-0.251272	0.318837	0.581694	0.393248	0.32374	0.746624	0.679742						IPR001623	Heat_shock_protein_DnaJ,_N-terminal	KOG0714	Molecular_chaperone_(DnaJ_superfamily)	Posttranslational_modification,_protein_turnover,_chaperones	CELLULAR_PROCESSES_AND_SIGNALING	6.3.2.-	Acid--D-amino-acid_ligases_(peptide_synthases)	Tryptophan_metabolism Ubiquinone_biosynthesis	Amino_Acid_Metabolism Metabolism_of_Cofactors_and_Vitamins	METABOLIC	13917 6387 10509 19237 19238	heat_shock_protein_binding UDP-N-acetylmuramoylalanyl-D-glutamyl-2,6-diaminopimelate-D-alanyl-D-alanine_ligase_activity ribosomal_S6-glutamic_acid_ligase_activity coenzyme_F420-0_gamma-glutamyl_ligase_activity coenzyme_F420-2_alpha-glutamyl_ligase_activity	molecular_function	GO:0031072 GO:0008766 GO:0018169 GO:0043773 GO:0043774
32905	8.87515	7.59931	7.18942	8.54762	7.75066	6.4284	-1.2667	-0.648743	-0.317879	-0.83057	-1.25141	0.30014	0.561278	0.794884	0.498546	0.307931						IPR001447 IPR004081	N-acetyltransferase Arylamine_N-acetyltransferase					2.3.1.5	Arylamine_N-acetyltransferase				5830 9636 2502	metabolic_process acetyltransferase_activity arylamine_N-acetyltransferase_activity	biological_process molecular_function	GO:0008152 GO:0016407 GO:0004060
32918	8.77772	8.87747	8.42815	8.51323	7.85271	7.98786	-0.0148971	-0.381333	-0.296596	-1.03703	-0.871254	0.980184	0.487435	0.621582	0.0897605	0.151643						IPR004813	Oligopeptide_transporter_OPT_superfamily
32920	8.13623	7.6191	7.85624	7.54886	7.54364	8.64518	-0.515605	-0.275784	-0.568716	-0.599418	0.54584	0.259892	0.512121	0.216709	0.206805	0.238452				C13; Peptidase C13 family		IPR001096	Peptidase_C13,_legumain	KOG1349	Gpi-anchor_transamidase	Posttranslational_modification,_protein_turnover,_chaperones	CELLULAR_PROCESSES_AND_SIGNALING	3.4.22.34	Legumain				743 2635 4639	legumain_activity cysteine-type_endopeptidase_activity proteolysis	molecular_function biological_process	GO:0001509 GO:0004197 GO:0006508
32924	6.24308	6.32051	6.47248	6.55989	6.59093	6.93432	-0.308495	-0.133075	-0.0397993	0.0869957	0.400692	0.721759	0.867061	0.963459	0.921478	0.647333						IPR001370	Proteinase_inhibitor_I32,_inhibitor_of_apoptosis	KOG1101	Apoptosis_inhibitor_IAP1_and_related_BIR_domain_proteins	Cell_cycle_control,_cell_division,_chromosome_partitioning General_function_prediction_only	METABOLISM POORLY_CHARACTERIZED						3827 5022	intracellular anti-apoptosis	cellular_component biological_process	GO:0005622 GO:0006916
32925	5.69436	6.31913	6.34064	4.95988	4.23988	5.84888	0.133885	0.16907	-0.967307	1.29173	0.0470294	0.935128	0.910508	0.557716	0.43362	0.977323						IPR015222	Mitochondrial_matrix_Mmp37	KOG2986	Uncharacterized_conserved_protein	Function_unknown	POORLY_CHARACTERIZED
32926	6.12864	6.83352	7.28771	6.07146	3.52462	7.15373	0.352256	0.814964	-0.365744	-0.483372	0.674726	0.796333	0.51358	0.789183	0.726767	0.622544						IPR000637	HMG-I_and_HMG-Y,_DNA-binding	KOG1181	FOG:_Low-complexity	Function_unknown	POORLY_CHARACTERIZED	3.2.1.3	Glucan_1,4-alpha-glucosidase	Starch_and_sucrose_metabolism	Metabolism_of_Complex_Carbohydrates	METABOLIC	2745	glucan_1,4-alpha-glucosidase_activity	molecular_function	GO:0004339
32927	3.76952	4.20273	2.41123	5.44872	3.31892	2.1503	0.280424	-0.964512	1.48481	1.666	-0.696455	0.903866	0.652373	0.522565	0.475271	0.769622						IPR007537	tRNAHis_guanylyltransferase	KOG2721	Uncharacterized_conserved_protein	Function_unknown	POORLY_CHARACTERIZED
32930	8.64937	8.98017	9.07259	8.59306	8.12134	9.208	0.189171	0.283858	-0.154568	-0.278401	0.419507	0.778181	0.643866	0.818228	0.681368	0.533936						IPR004134 IPR000169	Peptidase_C1B,_bleomycin_hydrolase Peptidase,_cysteine_peptidase_active_site	KOG4128	Bleomycin_hydrolases_and_aminopeptidases_of_cysteine_protease_family	Amino_acid_transport_and_metabolism	METABOLISM	3.4.22.40	Bleomycin_hydrolase				2635 4639 6083	cysteine-type_endopeptidase_activity proteolysis bleomycin_hydrolase_activity	molecular_function biological_process	GO:0004197 GO:0006508 GO:0008423
32931	8.38136	8.3535	8.33185	8.7591	8.53016	8.99716	-0.0887882	0.0800247	0.318633	0.102946	0.566874	0.880201	0.882043	0.589055	0.862872	0.338856						IPR002155 IPR016039	Thiolase Thiolase-like	KOG1390	Acetyl-CoA_acetyltransferase	Lipid_transport_and_metabolism	METABOLISM	2.3.1.9	Acetyl-CoA_C-acetyltransferase	Fatty_acid_biosynthesis_(path_2) Tryptophan_metabolism Benzoate_degradation_via_CoA_ligation Propanoate_metabolism Fatty_acid_metabolism Synthesis_and_degradation_of_ketone_bodies Butanoate_metabolism Pyruvate_metabolism Lysine_degradation	Lipid_Metabolism Amino_Acid_Metabolism Biodegradation_of_Xenobiotics Carbohydrate_Metabolism	METABOLIC	2290 5830 2433	catalytic_activity metabolic_process acetyl-CoA_C-acetyltransferase_activity	molecular_function biological_process	GO:0003824 GO:0008152 GO:0003985
32936	9.47364	8.89048	9.33067	9.55385	8.61236	9.39094	-0.604781	-0.133244	0.0692176	-0.885229	-0.0510745	0.145292	0.725955	0.867765	0.0371217	0.902998								KOG2146	Splicing_coactivator_SRm160/300,_subunit_SRm160_(contains_PWI_domain)	RNA_processing_and_modification General_function_prediction_only	INFORMATION_STORAGE_AND_PROCESSING POORLY_CHARACTERIZED
32937	0.190223	0.356573	2.06792	3.12024	0	2.1503	0.251406	5.76124	7.31221	0.994131	5.31955	0.950772	0.114085	0.0638003	0.812804	0.181132						IPR001214	SET										3838	nucleus	cellular_component	GO:0005634
32941	6.20347	6.97378	7.32839	5.62796	7.20155	6.69152	0.649025	1.03095	-0.721181	0.945198	0.491057	0.383816	0.131357	0.338873	0.212495	0.517791						IPR013907	Sds3-like	KOG4466	Component_of_histone_deacetylase_complex_(breast_carcinoma_metastasis_suppressor_1_protein_in_human)	Cell_cycle_control,_cell_division,_chromosome_partitioning Transcription	METABOLISM INFORMATION_STORAGE_AND_PROCESSING
32942	6.6311	5.84103	6.84499	6.63481	3.03005	5.42897	-0.747448	0.441742	0.0050812	-1.6691	-0.326107	0.612133	0.7429	0.997252	0.268568	0.826051
32943	8.02263	7.56021	8.09694	7.40829	6.87761	7.47717	-0.525002	0.0917818	-0.567436	-1.20444	-0.608518	0.404058	0.873378	0.368704	0.0637974	0.341468						IPR009543 IPR017148	Vacuolar_protein_sorting-associated_protein Vacuolar_protein_sorting-associated_protein_13,_fungi	KOG1809	Vacuolar_protein_sorting-associated_protein	Intracellular_trafficking,_secretion,_and_vesicular_transport	CELLULAR_PROCESSES_AND_SIGNALING						5786	protein_localization	biological_process	GO:0008104
32946	6.91998	7.98378	7.86434	6.67138	4.75696	7.67615	0.79566	0.668265	-0.435471	0.174832	0.494221	0.533959	0.567592	0.734006	0.891935	0.700263								KOG4463	Uncharacterized_conserved_protein	Function_unknown	POORLY_CHARACTERIZED
32948	7.53016	6.53106	7.12136	6.4501	5.96753	6.95935	-1.00657	-0.357322	-0.843016	-1.56674	-0.570101	0.178518	0.602126	0.261624	0.0445775	0.453278						IPR016040	NAD(P)-binding	KOG1478	3-keto_sterol_reductase	Lipid_transport_and_metabolism	METABOLISM						2290 3708 5830 248 23835	catalytic_activity binding metabolic_process 3-keto_sterol_reductase_activity 3-keto-steroid_reductase_activity	molecular_function biological_process	GO:0003824 GO:0005488 GO:0008152 GO:0000253 GO:0050576
32953	7.19032	6.50595	6.03675	5.27309	3.18885	5.64999	-0.659096	-1.07477	-1.35065	-1.90468	-1.035	0.668145	0.444857	0.380677	0.223312	0.503846								KOG1869	Splicing_coactivator_SRm160/300,_subunit_SRm300	RNA_processing_and_modification	INFORMATION_STORAGE_AND_PROCESSING	3.2.1.3	Glucan_1,4-alpha-glucosidase	Starch_and_sucrose_metabolism	Metabolism_of_Complex_Carbohydrates	METABOLIC	2745	glucan_1,4-alpha-glucosidase_activity	molecular_function	GO:0004339
32956	6.01373	5.57239	5.71263	5.88464	3.35753	5.76834	-0.839944	-0.571609	-0.574383	-0.796162	-0.213178	0.60095	0.697222	0.720949	0.624149	0.894979
32964	7.81229	7.90924	7.93109	7.70731	6.91384	6.76678	0.0959052	0.137019	-0.0764499	-0.789402	-0.659645	0.897181	0.84017	0.918129	0.297986	0.381513								KOG1187	Serine/threonine_protein_kinase	Signal_transduction_mechanisms	CELLULAR_PROCESSES_AND_SIGNALING
32969	7.36051	6.37318	6.78925	7.5874	8.71201	5.85521	-1.09995	0.267053	0.311739	1.37135	-0.576084	0.372667	0.812671	0.800526	0.267001	0.642618						IPR004343	Plus-3	KOG2402	Paf1/RNA_polymerase_II_complex,_RTF1_component_(involved_in_regulation_of_TATA_box-binding_protein)	Transcription	INFORMATION_STORAGE_AND_PROCESSING
32970	6.4792	5.73283	5.35703	6.29302	3.08695	7.60144	-0.930183	-1.2938	-0.133215	-1.58095	0.996388	0.491635	0.297134	0.921602	0.254333	0.462266						IPR011566 IPR004916 IPR009078	Ubiquinone_biosynthesis_and_related Ubiquinone_biosynthesis_protein_COQ7 Ferritin/ribonucleotide_reductase-like	KOG4061	DMQ_mono-oxygenase/Ubiquinone_biosynthesis_protein_COQ7/CLK-1/CAT5	General_function_prediction_only	POORLY_CHARACTERIZED	1.14.13.-	With_NADH_or_NADPH_as_one_donor,_and_incorporation_of_one_atom	Methane_metabolism Phenylalanine_metabolism Ubiquinone_biosynthesis Alkaloid_biosynthesis_I Styrene_degradation Tryptophan_metabolism Androgen_and_estrogen_metabolism Sterol_biosynthesis 1,4-Dichlorobenzene_degradation Tyrosine_metabolism Bile_acid_biosynthesis Flavonoids,_stilbene_and_lignin_biosynthesis Histidine_metabolism gamma-Hexachlorocyclohexane_degradation	Energy_Metabolism Amino_Acid_Metabolism Metabolism_of_Cofactors_and_Vitamins Biosynthesis_of_Secondary_Metabolites Biodegradation_of_Xenobiotics Lipid_Metabolism	METABOLIC	4868 11802 9710 21336 6319 10781 10936 10937 10938 10939 10940 10941 10942 10943 10944 10945 10946 10947 10948 10949 10950 10952 10953 10954 10955 10956 10957 10958 10959 10960 10961 10962 10963 11397 19184 19196	ubiquinone_biosynthetic_process protein_metabolic_process oxidoreductase_activity transition_metal_ion_binding 3-(3-hydroxy-phenyl)propionate_hydroxylase_activity 4-chlorobenzaldehyde_oxidase_activity 3,5-xylenol_methylhydroxylase_activity phenylacetate_hydroxylase_activity 4-nitrophenol_4-monooxygenase_activity dimethyl_sulfide_monooxygenase_activity alpha-pinene_monooxygenase_[NADH]_activity li…	biological_process molecular_function	GO:0006744 GO:0019538 GO:0016491 GO:0046914 GO:0008688 GO:0018471 GO:0018630 GO:0018631 GO:0018632 GO:0018633 GO:0018634 GO:0018635 GO:0018636 GO:0018637 GO:0018638 GO:0018639 GO:0018640 GO:0018641 GO:0018642 GO:0018643 GO:0018644 GO:0018646 GO:0018647 GO:0018648 GO:0018649 GO:0018650 GO:0018651 GO:0018652 GO:0018653 GO:0018654 GO:0018655 GO:0018656 GO:0018657 GO:0019113 GO:0043719 GO:0043731
32973	1.05538	4.50056	1.23463	0	0	0	3.697	1.25774	-3.72046	-1.84648	-1.85376	0.480401	0.793634	0.493463	0.733951	0.732941
32976	8.25719	8.60033	8.76608	8.76233	7.72651	8.47831	0.34317	0.578145	0.550022	0.958637	0.23873	0.711732	0.495675	0.553883	0.303352	0.797878						IPR001303	Class_II_aldolase/adducin,_N-terminal	KOG3699	Cytoskeletal_protein_Adducin	Signal_transduction_mechanisms Cytoskeleton	CELLULAR_PROCESSES_AND_SIGNALING	4.1.2.17	L-fuculose-phosphate_aldolase	Fructose_and_mannose_metabolism	Carbohydrate_Metabolism	METABOLIC	21295 6361	metal_ion_binding L-fuculose-phosphate_aldolase_activity	molecular_function	GO:0046872 GO:0008738
32979	7.2669	7.9663	7.57111	7.64284	7.85308	7.68636	0.699695	0.369132	0.391805	0.744717	0.421162	0.243911	0.503216	0.515573	0.222341	0.489979						IPR013078	Phosphoglycerate_mutase	KOG3734	Predicted_phosphoglycerate_mutase	Carbohydrate_transport_and_metabolism	METABOLISM
32980	9.04894	8.64633	8.57358	8.94972	8.08504	8.54424	-0.403506	-0.463873	-0.0581532	-0.880595	-0.0860065	0.535679	0.436438	0.928937	0.182073	0.895529								KOG3294	WW_domain_binding_protein_WBP-2,_contains_GRAM_domain	Signal_transduction_mechanisms	CELLULAR_PROCESSES_AND_SIGNALING
32982	6.91468	7.53745	7.61741	6.92272	8.0629	7.88519	0.524472	0.622044	0.165007	1.05147	0.877924	0.438888	0.316697	0.808342	0.125174	0.1997								KOG3599	Ca2+-modulated_nonselective_cation_channel_polycystin	Inorganic_ion_transport_and_metabolism Signal_transduction_mechanisms	METABOLISM CELLULAR_PROCESSES_AND_SIGNALING
32985	0	1.25738	1.46953	2.23072	0	0	3.94473	6.10865	6.75065	0	0	0.466386	0.219399	0.211625	1	1
32991	2.71216	1.57013	1.96969	0	0	0	-3.40348	-1.83055	-7.36104	-5.48706	-5.49434	0.514285	0.700864	0.17288	0.309623	0.308982
32995	8.41748	8.50476	8.29316	8.46979	8.49809	7.89786	0.0879462	-0.112195	0.170157	0.381313	-0.274181	0.903641	0.865964	0.815006	0.602003	0.708093						IPR002509 IPR011330	Polysaccharide_deacetylase Glycoside_hydrolase/deacetylase,_beta/alpha-barrel										4143 10005 2290	carbohydrate_metabolic_process hydrolase_activity,_acting_on_carbon-nitrogen_(but_not_peptide)_bonds catalytic_activity	biological_process molecular_function	GO:0005975 GO:0016810 GO:0003824
32999	9.68942	9.71444	9.9269	9.80486	8.97457	9.41874	0.0139749	0.262672	0.10611	-0.680003	-0.282784	0.973055	0.487682	0.797875	0.106311	0.498662						IPR011701 IPR007114 IPR016196	Major_facilitator_superfamily_MFS-1 Major_facilitator_superfamily MFS_general_substrate_transporter	KOG0255	Synaptic_vesicle_transporter_SVOP_and_related_transporters_(major_facilitator_superfamily)	General_function_prediction_only	POORLY_CHARACTERIZED						3546 4927 9321	transporter_activity transport integral_to_membrane	molecular_function biological_process cellular_component	GO:0005215 GO:0006810 GO:0016021
33001	7.05077	6.25932	5.77	7.06004	2.59401	6.86751	-0.550551	-1.45459	-0.302467	-3.0348	-0.475451	0.644345	0.183613	0.800004	0.0157274	0.692167						IPR001804 IPR011829	Isocitrate/isopropylmalate_dehydrogenase Tartrate_dehydrogenase	KOG0786	3-isopropylmalate_dehydrogenase	Amino_acid_transport_and_metabolism	METABOLISM	1.1.1.93	Tartrate_dehydrogenase	Glyoxylate_and_dicarboxylate_metabolism	Carbohydrate_Metabolism	METABOLIC	5830 9823 6638 24535	metabolic_process oxidoreductase_activity,_acting_on_the_CH-OH_group_of_donors,_NAD_or_NADP_as_acceptor tartrate_dehydrogenase_activity NAD_binding	biological_process molecular_function	GO:0008152 GO:0016616 GO:0009027 GO:0051287
33008	9.17758	9.27919	9.46651	8.83041	9.23471	9.33289	0.0682628	0.268436	-0.326883	0.216396	0.279252	0.908976	0.622869	0.584644	0.718723	0.641486						IPR007230	Peptidase_S59,_nucleoporin	KOG0845	Nuclear_pore_complex,_Nup98_component_(sc_Nup145/Nup100/Nup116)	Nuclear_structure Intracellular_trafficking,_secretion,_and_vesicular_transport	CELLULAR_PROCESSES_AND_SIGNALING						3846 4927 3046 3047 3048 3049 3050 3051 3057 3061 3062 3063 3065 3067 3068 3070 3071 3072 3074 3076 3077 3084 6004 6005 6015 6196 10102 10103 11472 12154 17037	nuclear_pore transport transmembrane_receptor_protein_serine/threonine_kinase_activity 3-phosphoinositide-dependent_protein_kinase_activity DNA-dependent_protein_kinase_activity AMP-activated_protein_kinase_activity casein_kinase_activity casein_kinase_I_activity cyclic_nucleotide-dependent_protein_kinase_activity eukaryotic_translation_initiation_factor_2alpha_kinase_activity galactosyltransfera…	cellular_component biological_process molecular_function	GO:0005643 GO:0006810 GO:0004675 GO:0004676 GO:0004677 GO:0004679 GO:0004680 GO:0004681 GO:0004690 GO:0004694 GO:0004695 GO:0004696 GO:0004698 GO:0004700 GO:0004702 GO:0004704 GO:0004705 GO:0004706 GO:0004708 GO:0004710 GO:0004711 GO:0004718 GO:0008338 GO:0008339 GO:0008349 GO:0008545 GO:0016908 GO:0016909 GO:0019199 GO:0019912 GO:0034211
33012	6.00115	5.03425	4.33818	5.57748	5.57578	6.43286	-0.972325	-1.6057	-0.440871	-0.324077	0.628516	0.314448	0.0743026	0.649547	0.744595	0.519474						IPR003010	Nitrilase/cyanide_hydratase_and_apolipoprotein_N-acyltransferase	KOG0805	Carbon-nitrogen_hydrolase	Amino_acid_transport_and_metabolism	METABOLISM	3.5.5.1	Nitrilase	Nitrogen_metabolism Tryptophan_metabolism Benzoate_degradation_via_CoA_ligation Cyanoamino_acid_metabolism	Energy_Metabolism Amino_Acid_Metabolism Biodegradation_of_Xenobiotics Metabolism_of_Other_Amino_Acids	METABOLIC	4924 10005 252	nitrogen_compound_metabolic_process hydrolase_activity,_acting_on_carbon-nitrogen_(but_not_peptide)_bonds nitrilase_activity	biological_process molecular_function	GO:0006807 GO:0016810 GO:0000257
33020	5.51492	3.45606	1.54282	2.88907	3.63084	0	-1.85518	-4.13145	-0.807143	0.708714	-6.6579	0.48749	0.0976004	0.762684	0.791141	0.0281439
33021	5.39883	5.07318	3.59764	2.40209	3.1397	2.48041	-0.418503	-1.07172	-1.70907	-0.218111	-1.54495	0.869393	0.645581	0.503475	0.932135	0.548951						IPR006094 IPR002016 IPR016164 IPR016166	FAD_linked_oxidase,_N-terminal Haem_peroxidase,_plant/fungal/bacterial FAD-linked_oxidase-like,_C-terminal FAD-binding,_type_2	KOG1231	Proteins_containing_the_FAD_binding_domain	Energy_production_and_conversion	METABOLISM						2976 4283 5077 12251 9710 23919 2290	peroxidase_activity electron_transport response_to_oxidative_stress heme_binding oxidoreductase_activity FAD_binding catalytic_activity	molecular_function biological_process	GO:0004601 GO:0006118 GO:0006979 GO:0020037 GO:0016491 GO:0050660 GO:0003824
33024	6.91486	7.18023	6.62263	5.76439	7.32361	3.51003	0.241324	-0.118352	-0.651472	0.348852	-0.961623	0.861248	0.925325	0.637701	0.801521	0.490547						IPR003010 IPR003694 IPR014445	Nitrilase/cyanide_hydratase_and_apolipoprotein_N-acyltransferase NAD+_synthase Glutamine-dependent_NAD(+)_synthetase,_GAT_region	KOG2303	Predicted_NAD_synthase,_contains_CN_hydrolase_domain	Coenzyme_transport_and_metabolism General_function_prediction_only	METABOLISM POORLY_CHARACTERIZED	6.3.5.1	NAD(+)_synthase_(glutamine-hydrolysing)	Nicotinate_and_nicotinamide_metabolism Glutamate_metabolism	Metabolism_of_Cofactors_and_Vitamins Amino_Acid_Metabolism	METABOLIC	4924 10005 2405 3736 7026	nitrogen_compound_metabolic_process hydrolase_activity,_acting_on_carbon-nitrogen_(but_not_peptide)_bonds NAD+_synthase_(glutamine-hydrolyzing)_activity ATP_binding NAD_biosynthetic_process	biological_process molecular_function	GO:0006807 GO:0016810 GO:0003952 GO:0005524 GO:0009435
33026	10.8198	10.2854	10.3187	10.8891	10.5834	10.2873	-0.586034	-0.54844	0.0284073	-0.275374	-0.55969	0.0906839	0.0835595	0.934684	0.430389	0.108827
33030	6.0286	5.623	4.87637	6.37904	3.58194	6.94965	-0.453213	-1.22096	0.370814	0.0613868	0.932936	0.752142	0.354623	0.796234	0.966231	0.517126						IPR003347	Transcription_factor_jumonji/aspartyl_beta-hydroxylase	KOG2132	Uncharacterized_conserved_protein,_contains_JmjC_domain	Chromatin_structure_and_dynamics Signal_transduction_mechanisms	INFORMATION_STORAGE_AND_PROCESSING CELLULAR_PROCESSES_AND_SIGNALING
33038	6.4966	6.55654	6.68933	7.07899	6.43867	6.41187	0.0256221	0.480591	0.600241	0.356497	0.0393868	0.97928	0.594633	0.54339	0.721335	0.968554						IPR002347 IPR002198 IPR016040	Glucose/ribitol_dehydrogenase Short-chain_dehydrogenase/reductase_SDR NAD(P)-binding	KOG1204	Predicted_dehydrogenase	Secondary_metabolites_biosynthesis,_transport_and_catabolism	METABOLISM	1.-.-.-	Oxidoreductases				5830 9710 2290 3708 19203 19290 19347 24588	metabolic_process oxidoreductase_activity catalytic_activity binding F420H2_dehydrogenase_activity sulfur_oxygenase_reductase_activity malolactic_enzyme_activity regulation_of_oxidoreductase_activity	biological_process molecular_function	GO:0008152 GO:0016491 GO:0003824 GO:0005488 GO:0043738 GO:0043826 GO:0043883 GO:0051341
33058	8.18013	8.22321	8.0539	8.0679	7.8921	8.05442	0.0434177	-0.117935	-0.118981	-0.267319	-0.0941556	0.929834	0.794512	0.810031	0.597145	0.85117						IPR001026 IPR003903 IPR013809 IPR008942	Epsin,_N-terminal Ubiquitin_interacting_motif Epsin-like,_N-terminal ENTH/VHS	KOG2056	Equilibrative_nucleoside_transporter_protein	Nucleotide_transport_and_metabolism	METABOLISM	2.3.1.48	Histone_acetyltransferase				2802	histone_acetyltransferase_activity	molecular_function	GO:0004402
33060	8.94983	7.32909	10.0716	7.3443	8.02375	10.8602	-1.55002	1.58037	-1.04874	-0.910324	2.02681	0.0758921	0.0472953	0.230192	0.300721	0.0202488						IPR000971 IPR001433 IPR008333 IPR009050	Globin,_subset Oxidoreductase_FAD/NAD(P)-binding Oxidoreductase_FAD-binding_region Globin-like	KOG3378	Globins_and_related_hemoproteins	Energy_production_and_conversion	METABOLISM						3721 12251 4283 9710 6555	iron_ion_binding heme_binding electron_transport oxidoreductase_activity nitric_oxide_dioxygenase_activity	molecular_function biological_process	GO:0005506 GO:0020037 GO:0006118 GO:0016491 GO:0008941
33061	6.74603	7.81078	8.29874	6.73253	7.70699	7.41886	0.625483	1.18942	0.0791097	0.645671	0.341601	0.514876	0.175441	0.93448	0.504545	0.723936						IPR000760 IPR006239	Inositol_monophosphatase 3(2),5_-bisphosphate_nucleotidase_HAL2	KOG1528	Salt-sensitive_3'-phosphoadenosine-5'-phosphatase_HAL2/SAL1	Nucleotide_transport_and_metabolism Inorganic_ion_transport_and_metabolism	METABOLISM	3.1.3.7	3'(2'),5'-bisphosphate_nucleotidase	Sulfur_metabolism	Energy_Metabolism	METABOLIC	2832 4907 6100	inositol_or_phosphatidylinositol_phosphatase_activity sulfur_metabolic_process 3'(2'),5'-bisphosphate_nucleotidase_activity	molecular_function biological_process	GO:0004437 GO:0006790 GO:0008441
33062	6.65503	7.02326	6.93065	6.21867	7.8986	6.16405	0.309027	0.367658	-0.500553	1.22909	-0.545436	0.667242	0.577392	0.489526	0.0908119	0.462598						IPR012935 IPR013909	Zinc_finger,_C3HC-like mRNA_export,_Rsm1-like	KOG4765	Uncharacterized_conserved_protein	Function_unknown	POORLY_CHARACTERIZED						3838 5939	nucleus zinc_ion_binding	cellular_component molecular_function	GO:0005634 GO:0008270
33064	9.30197	9.10709	9.22166	9.30636	8.9614	8.7778	-0.230074	-0.0451462	0.00436864	-0.325836	-0.555315	0.632333	0.918288	0.992762	0.50355	0.25372
33076	7.77426	7.7464	6.78232	8.68799	7.44207	10.0862	-0.607227	-0.986775	0.284195	-0.804262	1.92323	0.559998	0.300467	0.785069	0.443524	0.064981						IPR011008	Dimeric_alpha-beta_barrel
33077	5.36269	4.99812	1.82104	5.21801	3.27811	2.48041	-0.371644	-2.49464	0.576358	0.173483	-1.43609	0.877002	0.260087	0.810363	0.942729	0.555461
33085	6.74774	6.54159	6.48931	6.18741	7.62293	6.72148	-0.280742	-0.180641	-0.577825	0.874464	0.0684788	0.735828	0.812995	0.489584	0.297909	0.935304						IPR013096 IPR011051	Cupin_2,_conserved_barrel Cupin,_RmlC-type
33087	7.33745	7.21322	6.25096	8.47505	3.72509	6.81848	-0.274133	-0.175155	1.00038	-3.38181	-0.643999	0.812253	0.868185	0.386089	0.00594263	0.579817						IPR001330 IPR008930	Prenyltransferase/squalene_oxidase Terpenoid_cylases/protein_prenyltransferase_alpha-alpha_toroid	KOG0365	Beta_subunit_of_farnesyltransferase	Posttranslational_modification,_protein_turnover,_chaperones	CELLULAR_PROCESSES_AND_SIGNALING						2290 3032 3034 5986 6072 6150 19230 19352 20865	catalytic_activity prenyltransferase_activity protein_geranylgeranyltransferase_activity protein_prenyltransferase_activity 4-hydroxybenzoate_octaprenyltransferase_activity protoheme_IX_farnesyltransferase_activity Sep-tRNA:Cys-tRNA_synthase_activity (S)-2,3-di-O-geranylgeranylglyceryl_phosphate_synthase_activity 1,4-dihydroxy-2-naphthoate_octaprenyltransferase_activity	molecular_function	GO:0003824 GO:0004659 GO:0004661 GO:0008318 GO:0008412 GO:0008495 GO:0043766 GO:0043888 GO:0046428
33090	5.68298	7.09421	6.97314	6.13778	3.08695	6.72812	0.835923	0.720285	-0.123865	-1.18894	0.676109	0.54558	0.56904	0.9288	0.40173	0.62671						IPR002728 IPR010014	Diphthamide_synthesis,_DPH1/DHP2 Diphthamide_synthesis,_DHP2	KOG2648	Diphthamide_biosynthesis_protein	Translation,_ribosomal_structure_and_biogenesis	INFORMATION_STORAGE_AND_PROCESSING
33097	8.10343	8.12879	8.13018	8.26671	8.07596	7.79835	-0.00235559	0.0318353	0.137247	0.0174812	-0.314642	0.996462	0.947907	0.796651	0.974238	0.561021						IPR000504 IPR003954 IPR001841 IPR016160	RNA_recognition_motif,_RNP-1 RNA_recognition,_region_1 Zinc_finger,_RING-type Aldehyde_dehydrogenase,_conserved_site	KOG2068	MOT2_transcription_factor	Transcription	INFORMATION_STORAGE_AND_PROCESSING						2175 3727 5939 5830 9710	nucleic_acid_binding protein_binding zinc_ion_binding metabolic_process oxidoreductase_activity	molecular_function biological_process	GO:0003676 GO:0005515 GO:0008270 GO:0008152 GO:0016491
33100	10.9746	11.5335	10.7729	11.3811	10.885	10.6022	0.49428	-0.267165	0.343356	-0.0254704	-0.395769	0.256769	0.502465	0.431047	0.953589	0.365805			Protein of unknown function (DUF1349)
33102	5.56409	5.1559	4.52388	5.06233	3.52961	5.08365	-0.684186	-1.09034	-0.723188	0.284424	-0.7609	0.643365	0.421999	0.625665	0.848782	0.612382						IPR002317 IPR002314 IPR015866 IPR006195 IPR010978	Seryl-tRNA_synthetase,_class_IIa Aminoacyl-tRNA_synthetase,_class_II_(G,_H,_P_and_S) Seryl-tRNA_synthetase,_class_IIa,_N-terminal Aminoacyl-tRNA_synthetase,_class_II tRNA-binding_arm	KOG2509	Seryl-tRNA_synthetase	Translation,_ribosomal_structure_and_biogenesis	INFORMATION_STORAGE_AND_PROCESSING	6.1.1.11	Serine--tRNA_ligase	Aminoacyl-tRNA_biosynthesis Glycine,_serine_and_threonine_metabolism	TRANSLATION Amino_Acid_Metabolism	REGULATORY METABOLIC	162 3172 3736 3930 4556 4561 3188 4577	nucleotide_binding aminoacyl-tRNA_ligase_activity ATP_binding cytoplasm translation tRNA_aminoacylation_for_protein_translation serine-tRNA_ligase_activity seryl-tRNA_aminoacylation	molecular_function cellular_component biological_process	GO:0000166 GO:0004812 GO:0005524 GO:0005737 GO:0006412 GO:0006418 GO:0004828 GO:0006434
33107	6.90236	6.61168	6.05894	6.67726	3.39419	5.47386	-0.293354	-0.82614	-0.165374	-1.17914	-1.39592	0.828811	0.506104	0.903091	0.392539	0.310712						IPR011545 IPR001650 IPR014001 IPR014021 IPR000629	DNA/RNA_helicase,_DEAD/DEAH_box_type,_N-terminal DNA/RNA_helicase,_C-terminal DEAD-like_helicase,_N-terminal Helicase,_superfamily_1_and_2,_ATP-binding RNA_helicase,_ATP-dependent,_DEAD-box,_conserved_site	KOG0345	ATP-dependent_RNA_helicase	RNA_processing_and_modification	INFORMATION_STORAGE_AND_PROCESSING	3.6.1.-	In_phosphorous-containing_anhydrides	Starch_and_sucrose_metabolism Folate_biosynthesis	Metabolism_of_Complex_Carbohydrates Metabolism_of_Cofactors_and_Vitamins	METABOLIC	2175 3736 5716 2792 611 3147 6073 6379 6416 6447 9684 11455 11456 18631	nucleic_acid_binding ATP_binding ATP-dependent_helicase_activity helicase_activity diacylglycerol_pyrophosphate_phosphatase_activity thiamin-pyrophosphatase_activity 8-oxo-7,8-dihydroguanine_triphosphatase_activity UDP-2,3-diacylglucosamine_hydrolase_activity bis(5'-nucleosyl)-tetraphosphatase_activity dATP_pyrophosphohydrolase_activity pyrophosphatase_activity dihydroneopterin_monophosphate_phos…	molecular_function	GO:0003676 GO:0005524 GO:0008026 GO:0004386 GO:0000810 GO:0004787 GO:0008413 GO:0008758 GO:0008796 GO:0008828 GO:0016462 GO:0019176 GO:0019177 GO:0043141
33116	1.78418	0.532396	2.0707	0	0	4.34847	-3.57642	-0.580108	-5.43072	-3.55673	3.51092	0.23632	0.830036	0.094863	0.273992	0.229379						IPR004875	CENP-B_protein	KOG0401	Translation_initiation_factor_4F,_ribosome/mRNA-bridging_subunit_(eIF-4G)	Translation,_ribosomal_structure_and_biogenesis	INFORMATION_STORAGE_AND_PROCESSING						2175 3838	nucleic_acid_binding nucleus	molecular_function cellular_component	GO:0003676 GO:0005634
33124	3.23388	5.41843	2.98029	4.9052	0	2.16749	2.21326	0.6432	1.70817	-4.27225	0.0735941	0.329153	0.757715	0.452193	0.111807	0.97477						IPR001128 IPR002403	Cytochrome_P450 Cytochrome_P450,_E-class,_group_IV	KOG0159	Cytochrome_P450_CYP11/CYP12/CYP24/CYP27_subfamilies	Secondary_metabolites_biosynthesis,_transport_and_catabolism	METABOLISM	1.14.13.13	Calcidiol_1-monooxygenase	Sterol_biosynthesis	Lipid_Metabolism	METABOLIC	2888 3721 4283 12251 2889	monooxygenase_activity iron_ion_binding electron_transport heme_binding calcidiol_1-monooxygenase_activity	molecular_function biological_process	GO:0004497 GO:0005506 GO:0006118 GO:0020037 GO:0004498
33125	6.92248	7.84884	7.80517	6.16055	3.87274	7.94116	0.768469	0.768942	-0.444793	-0.367139	0.862838	0.578504	0.542932	0.748187	0.792339	0.533775						IPR011701 IPR016196	Major_facilitator_superfamily_MFS-1 MFS_general_substrate_transporter	KOG2563	Permease_of_the_major_facilitator_superfamily	General_function_prediction_only	POORLY_CHARACTERIZED
33127	8.00226	8.37016	8.62871	7.42751	9.00812	7.02284	0.27856	0.530443	-0.661104	0.901914	0.144693	0.758621	0.522002	0.466764	0.321468	0.873775						IPR003959 IPR000642 IPR003593 IPR005936	AAA_ATPase,_core Peptidase_M41 AAA+_ATPase,_core Peptidase_M41,_FtsH	KOG0734	AAA+-type_ATPase_containing_the_peptidase_M41_domain	Posttranslational_modification,_protein_turnover,_chaperones	CELLULAR_PROCESSES_AND_SIGNALING	3.4.24.-	Metalloendopeptidases				2658 3736 4639 162 10269 9320 13056 2679 5813 5987 13282	metalloendopeptidase_activity ATP_binding proteolysis nucleotide_binding nucleoside-triphosphatase_activity membrane protein_catabolic_process stromelysin_3_activity collagenase_activity prenyl_protein_specific_endopeptidase_activity matrilysin-2_activity	molecular_function biological_process cellular_component	GO:0004222 GO:0005524 GO:0006508 GO:0000166 GO:0017111 GO:0016020 GO:0030163 GO:0004249 GO:0008133 GO:0008319 GO:0030402
33130	6.26879	7.10473	6.4831	6.03706	3.27811	8.03543	0.762028	0.340569	-0.26982	-0.878476	1.70692	0.563303	0.777741	0.838275	0.514041	0.196475
33134	8.56158	8.904	8.57447	8.48172	7.30177	8.7005	0.282505	0.0152446	-0.137932	-0.502168	0.0830163	0.712216	0.982633	0.857252	0.516152	0.914096						IPR001138 IPR007219	Fungal_transcriptional_regulatory_protein,_N-terminal Fungal_specific_transcription_factor	KOG3779	Homeobox_transcription_factor_prospero	Transcription	INFORMATION_STORAGE_AND_PROCESSING						2196 3838 4504 5939 2176 4499	transcription_factor_activity nucleus regulation_of_transcription,_DNA-dependent zinc_ion_binding DNA_binding transcription	molecular_function cellular_component biological_process	GO:0003700 GO:0005634 GO:0006355 GO:0008270 GO:0003677 GO:0006350
33137	7.03855	6.5951	6.95314	7.28295	6.82164	7.30446	-0.45331	0.0208394	0.281971	0.447726	0.273629	0.61643	0.979934	0.7556	0.624128	0.764261						IPR001958 IPR011701 IPR007114 IPR016196	Tetracycline_resistance_protein,_TetA Major_facilitator_superfamily_MFS-1 Major_facilitator_superfamily MFS_general_substrate_transporter	KOG2615	Permease_of_the_major_facilitator_superfamily	General_function_prediction_only	POORLY_CHARACTERIZED						8851 9211 9321 21106 3546 4927	tetracycline:hydrogen_antiporter_activity tetracycline_transport integral_to_membrane response_to_antibiotic transporter_activity transport	molecular_function biological_process cellular_component	GO:0015520 GO:0015904 GO:0016021 GO:0046677 GO:0005215 GO:0006810
33139	7.77889	7.30692	7.38265	7.41542	3.80299	7.75894	-0.468398	-0.248958	-0.367624	-1.12631	-0.00504365	0.661899	0.799345	0.731733	0.299625	0.99626						IPR000608 IPR016135	Ubiquitin-conjugating_enzyme,_E2 Ubiquitin-conjugating_enzyme/RWD-like	KOG0429	Ubiquitin-conjugating_enzyme-related_protein_Ft1,_involved_in_programmed_cell_death	Posttranslational_modification,_protein_turnover,_chaperones	CELLULAR_PROCESSES_AND_SIGNALING						12037 19152 24495	small_conjugating_protein_ligase_activity post-translational_protein_modification regulation_of_protein_metabolic_process	molecular_function biological_process	GO:0019787 GO:0043687 GO:0051246
33143	5.54585	5.29167	5.55754	4.93029	5.31319	5.32379	-0.276825	0.405963	-0.120799	-0.258854	-0.244946	0.814423	0.707132	0.918712	0.830849	0.838853						IPR002198 IPR002347 IPR016160 IPR016040	Short-chain_dehydrogenase/reductase_SDR Glucose/ribitol_dehydrogenase Aldehyde_dehydrogenase,_conserved_site NAD(P)-binding	KOG1201	Hydroxysteroid_17-beta_dehydrogenase_11	Secondary_metabolites_biosynthesis,_transport_and_catabolism	METABOLISM						5830 9710 2290 3708	metabolic_process oxidoreductase_activity catalytic_activity binding	biological_process molecular_function	GO:0008152 GO:0016491 GO:0003824 GO:0005488
33144	5.31565	6.24458	6.31424	5.08811	0	5.89068	0.676576	0.76036	-0.422293	-6.64484	0.539487	0.525987	0.437079	0.694498	0.000210979	0.618425						IPR006073 IPR006169 IPR002917 IPR014100	GTP1/OBG GTP1/OBG_subdomain GTP-binding_protein,_HSR1-related GTP-binding_protein_Obg/CgtA	KOG1489	Predicted_GTP-binding_protein_(ODN_superfamily)	General_function_prediction_only	POORLY_CHARACTERIZED						3737 3827	GTP_binding intracellular	molecular_function cellular_component	GO:0005525 GO:0005622
33149	7.32392	7.26027	6.79364	6.90709	7.29185	7.32075	-0.060078	-0.450071	-0.363655	-0.0135985	0.0820955	0.928584	0.465381	0.589198	0.98415	0.903973								KOG1216	von_Willebrand_factor_and_related_coagulation_proteins	Extracellular_structures Defense_mechanisms	CELLULAR_PROCESSES_AND_SIGNALING	3.2.1.3	Glucan_1,4-alpha-glucosidase	Starch_and_sucrose_metabolism	Metabolism_of_Complex_Carbohydrates	METABOLIC	2745	glucan_1,4-alpha-glucosidase_activity	molecular_function	GO:0004339
33151	9.03307	9.08663	9.14648	8.99934	9.47822	9.12998	0.00421491	0.07754	-0.0886746	0.39993	0.102171	0.992338	0.847054	0.840271	0.367345	0.817767						IPR013538 IPR015310	Activator_of_Hsp90_ATPase_homologue_1-like Activator_of_Hsp90_ATPase,_N-terminal	KOG2936	Uncharacterized_conserved_protein	Function_unknown	POORLY_CHARACTERIZED						891 3930 13081 24341	ATPase_activator_activity cytoplasm chaperone_activator_activity chaperone_binding	molecular_function cellular_component	GO:0001671 GO:0005737 GO:0030189 GO:0051087
33152	10.4969	10.6702	10.4957	10.7545	10.4868	10.6434	0.155796	-0.0181349	0.259627	-0.0289252	0.127036	0.584454	0.944591	0.362847	0.920184	0.658528						IPR004839 IPR015424	Aminotransferase,_class_I_and_II Pyridoxal_phosphate-dependent_transferase,_major_region	KOG0257	Kynurenine_aminotransferase,_glutamine_transaminase_K	Amino_acid_transport_and_metabolism	METABOLISM	2.6.1.1	Aspartate_aminotransferase	Alanine_and_aspartate_metabolism Phenylalanine_metabolism Arginine_and_proline_metabolism Cysteine_metabolism Tyrosine_metabolism Alkaloid_biosynthesis_I Carbon_fixation Phenylalanine,_tyrosine_and_tryptophan_biosynthesis Glutamate_metabolism	Amino_Acid_Metabolism Biosynthesis_of_Secondary_Metabolites Energy_Metabolism	METABOLIC	6667 9967 13063 2511	biosynthetic_process transferase_activity,_transferring_nitrogenous_groups pyridoxal_phosphate_binding aspartate_transaminase_activity	biological_process molecular_function	GO:0009058 GO:0016769 GO:0030170 GO:0004069
33155	8.6437	9.0354	8.78979	8.45482	9.1027	8.60634	0.383132	0.200769	-0.201593	0.557711	0.042262	0.494136	0.695499	0.719707	0.323557	0.940426						IPR001619	Sec1-like_protein	KOG1301	Vesicle_trafficking_protein_Sly1_(Sec1_family)	Intracellular_trafficking,_secretion,_and_vesicular_transport	CELLULAR_PROCESSES_AND_SIGNALING						5010 9480	vesicle_docking_during_exocytosis vesicle-mediated_transport	biological_process	GO:0006904 GO:0016192
33157	1.54742	1.61536	0.967566	0	2.91067	0	0.141372	-0.804502	-4.89373	2.87971	-3.02703	0.978412	0.866978	0.365993	0.581859	0.576042
33159	7.11872	6.73388	6.43706	7.15673	5.20133	8.38941	-0.614976	-0.161895	-0.219077	-0.616088	1.021	0.62802	0.889023	0.863073	0.630409	0.421892						IPR000235	Ribosomal_protein_S7	KOG3291	Ribosomal_protein_S7	Translation,_ribosomal_structure_and_biogenesis	INFORMATION_STORAGE_AND_PROCESSING						2227 3827 4025 4556	structural_constituent_of_ribosome intracellular ribosome translation	molecular_function cellular_component biological_process	GO:0003735 GO:0005622 GO:0005840 GO:0006412
33164	1.3079	3.91755	0.904035	0	0	3.16549	2.48107	-0.474416	-4.34644	-2.47246	3.9367	0.577847	0.908391	0.353393	0.597565	0.377764						IPR002347 IPR002198 IPR016040	Glucose/ribitol_dehydrogenase Short-chain_dehydrogenase/reductase_SDR NAD(P)-binding	KOG0725	Reductases_with_broad_range_of_substrate_specificities	General_function_prediction_only	POORLY_CHARACTERIZED	1.1.1.250	D-arabinitol_2-dehydrogenase				5830 9710 2290 3708 21456	metabolic_process oxidoreductase_activity catalytic_activity binding D-arabinitol_2-dehydrogenase_activity	biological_process molecular_function	GO:0008152 GO:0016491 GO:0003824 GO:0005488 GO:0047038
33168	11.3519	13.2605	12.051	12.5419	12.5562	11.7816	1.71005	0.542172	1.22539	1.16556	0.276	0.00479342	0.32742	0.0432834	0.0547029	0.649246				S08A; Peptidase inhibitor I9; Subtilase family		IPR000209 IPR010259 IPR009020	Peptidase_S8_and_S53,_subtilisin,_kexin,_sedolisin Proteinase_inhibitor_I9,_subtilisin_propeptide Proteinase_inhibitor,_propeptide	KOG1153	Subtilisin-related_protease/Vacuolar_protease_B	Posttranslational_modification,_protein_turnover,_chaperones	CELLULAR_PROCESSES_AND_SIGNALING	3.4.21.-	Serine_endopeptidases				2700 4639 18306 18579 5812 5915 6602 10004	subtilase_activity proteolysis identical_protein_binding negative_regulation_of_catalytic_activity pancreatic_elastase_activity plasminogen_activator_activity serine-type_signal_peptidase_activity proprotein_convertase_activity	molecular_function biological_process	GO:0004289 GO:0006508 GO:0042802 GO:0043086 GO:0008132 GO:0008243 GO:0008991 GO:0016808
33172	9.77691	9.79633	9.8841	9.75767	9.61163	9.6719	0.0147394	0.102158	-0.00507662	-0.176875	-0.107178	0.963291	0.727768	0.987385	0.587865	0.741369						IPR001083	Copper_fist_DNA-binding										2176 2196 3722 3838 4504	DNA_binding transcription_factor_activity copper_ion_binding nucleus regulation_of_transcription,_DNA-dependent	molecular_function cellular_component biological_process	GO:0003677 GO:0003700 GO:0005507 GO:0005634 GO:0006355
33178	7.2723	7.55153	7.73702	7.36584	7.89324	7.7771	0.281781	0.581857	0.0932931	0.650929	0.581758	0.640213	0.292553	0.877528	0.2883	0.341045						IPR006043	Xanthine/uracil/vitamin_C_permease										3546 4927 9320	transporter_activity transport membrane	molecular_function biological_process cellular_component	GO:0005215 GO:0006810 GO:0016020
33179	4.01052	0.356573	1.64112	0.486196	3.32389	2.05919	-8.49314	-5.40961	-7.9455	-0.980801	-3.59055	0.0017238	0.0220484	0.00485479	0.697594	0.162969						IPR006769	Protein_of_unknown_function_DUF607	KOG2966	Uncharacterized_conserved_protein	General_function_prediction_only	POORLY_CHARACTERIZED
33181	8.79545	8.73119	8.81828	8.69155	8.76836	8.63482	-0.0684812	0.0262922	-0.0829525	0.0483923	-0.113582	0.885885	0.952042	0.862324	0.920371	0.81414								KOG1216	von_Willebrand_factor_and_related_coagulation_proteins	Extracellular_structures Defense_mechanisms	CELLULAR_PROCESSES_AND_SIGNALING
33185	6.82343	5.91907	6.91473	6.84085	4.80022	4.48786	-0.943166	0.0509906	-0.0154863	-0.482552	-1.35805	0.48818	0.967287	0.990923	0.725355	0.324994						IPR005607 IPR013876	BSD TFIIH_p62_subunit,_N-terminal	KOG2074	RNA_polymerase_II_transcription_initiation/nucleotide_excision_repair_factor_TFIIH,_subunit_TFB1	Transcription Replication,_recombination_and_repair	INFORMATION_STORAGE_AND_PROCESSING
33187	3.76829	6.85997	6.44326	2.76281	4.11974	6.48033	0.362853	-0.00713684	-2.03086	0.695417	-0.0475536	0.871705	0.997226	0.367538	0.757414	0.983159
33197	8.00202	8.37783	8.49288	8.26204	6.03143	7.7207	0.383294	0.516754	0.262631	-2.00588	-0.202596	0.454571	0.271357	0.609453	0.000312121	0.698581
33202	9.07725	9.11167	9.16987	8.91241	9.1083	9.09255	0.0217353	0.0868575	-0.117417	0.24073	0.0793992	0.968899	0.864757	0.833438	0.668253	0.88747						IPR000608 IPR016135	Ubiquitin-conjugating_enzyme,_E2 Ubiquitin-conjugating_enzyme/RWD-like	KOG0420	Ubiquitin-protein_ligase	Posttranslational_modification,_protein_turnover,_chaperones	CELLULAR_PROCESSES_AND_SIGNALING	6.3.2.19	Ubiquitin--protein_ligase				12037 19152 24495 3200 24685 24687 24690 24691	small_conjugating_protein_ligase_activity post-translational_protein_modification regulation_of_protein_metabolic_process ubiquitin-protein_ligase_activity regulation_of_ubiquitin-protein_ligase_activity regulation_of_ubiquitin-protein_ligase_activity_during_meiotic_cell_cycle positive_regulation_of_ubiquitin-protein_ligase_activity negative_regulation_of_ubiquitin-protein_ligase_activity	molecular_function biological_process	GO:0019787 GO:0043687 GO:0051246 GO:0004842 GO:0051438 GO:0051440 GO:0051443 GO:0051444
33205	10.9966	10.496	10.7237	10.7745	10.4539	10.5055	-0.515419	-0.278654	-0.225139	-0.5567	-0.504548	0.065119	0.275912	0.421108	0.0494571	0.0739082	GT2					IPR004834 IPR013616	Chitin_synthase Chitin_synthase_N-terminal	KOG2571	Chitin_synthase/hyaluronan_synthase_(glycosyltransferases)	Cell_wall/membrane/envelope_biogenesis	CELLULAR_PROCESSES_AND_SIGNALING	2.4.1.16	Chitin_synthase	Aminosugars_metabolism	Metabolism_of_Complex_Carbohydrates	METABOLIC	2540 4199	chitin_synthase_activity chitin_biosynthetic_process	molecular_function biological_process	GO:0004100 GO:0006031
33215	2.56041	4.36019	3.26335	2.39169	0	2.8266	0.300721	0.305063	-0.349035	-5.17887	0.538813	0.930609	0.923032	0.91964	0.166223	0.876493						IPR010730 IPR000197	Heterokaryon_incompatibility Zinc_finger,_TAZ-type										2206 2802 3838 4504 5939	transcription_cofactor_activity histone_acetyltransferase_activity nucleus regulation_of_transcription,_DNA-dependent zinc_ion_binding	molecular_function cellular_component biological_process	GO:0003712 GO:0004402 GO:0005634 GO:0006355 GO:0008270
33221	8.67834	8.5635	8.53924	8.66106	7.11981	8.14465	-0.114414	-0.129676	-0.0136786	-1.32386	-0.495586	0.824702	0.784097	0.978917	0.0133049	0.344745						IPR008999	Actin-crosslinking_proteins
33222	6.35085	4.91776	4.05205	4.79309	3.62526	6.76991	-1.49663	-1.21749	0.270534	-0.107391	0.415068	0.410503	0.464487	0.881693	0.953152	0.819823						IPR001010	Thionin										5054	defense_response	biological_process	GO:0006952
33224	4.09124	4.3693	3.6768	4.61623	0	6.39686	-0.00288214	0.532483	0.166683	-5.4965	2.03359	0.998723	0.746888	0.92647	0.0170808	0.260082						IPR003439 IPR013525 IPR010929 IPR003593 IPR002052 IPR016196	ABC_transporter-like ABC-2_type_transporter CDR_ABC_transporter AAA+_ATPase,_core N-6_adenine-specific_DNA_methylase,_conserved_site MFS_general_substrate_transporter	KOG0065	Pleiotropic_drug_resistance_proteins_(PDR1-15),_ABC_superfamily	Secondary_metabolites_biosynthesis,_transport_and_catabolism	METABOLISM						2175 5846 15094 3736 10082 162 10269 4927 9321 18135	nucleic_acid_binding methyltransferase_activity methylation ATP_binding ATPase_activity nucleotide_binding nucleoside-triphosphatase_activity transport integral_to_membrane ATPase_activity,_coupled_to_transmembrane_movement_of_substances	molecular_function biological_process cellular_component	GO:0003676 GO:0008168 GO:0032259 GO:0005524 GO:0016887 GO:0000166 GO:0017111 GO:0006810 GO:0016021 GO:0042626
33230	5.71975	4.77418	5.603	5.71642	3.31892	5.83957	-1.06792	-0.207421	-0.0917574	-0.235158	0.0208984	0.46912	0.877879	0.950443	0.875051	0.988789						IPR002125 IPR016193	CMP/dCMP_deaminase,_zinc-binding Cytidine_deaminase-like	KOG1018	Cytosine_deaminase_FCY1_and_related_enzymes	Nucleotide_transport_and_metabolism	METABOLISM						5939 9985 2290	zinc_ion_binding hydrolase_activity catalytic_activity	molecular_function	GO:0008270 GO:0016787 GO:0003824
33232	8.95248	8.96934	8.87097	9.15239	7.33998	8.47322	0.00661649	-0.0904194	0.192948	-1.44364	-0.48766	0.989706	0.847316	0.70713	0.00639842	0.34784						IPR010989	t-SNARE	KOG0161	Myosin_class_II_heavy_chain	Cytoskeleton	CELLULAR_PROCESSES_AND_SIGNALING						3727 9320 9480	protein_binding membrane vesicle-mediated_transport	molecular_function cellular_component biological_process	GO:0005515 GO:0016020 GO:0016192
33236	9.27981	9.48088	9.3049	9.38083	9.53654	9.34611	0.149883	-0.0258471	0.0623948	0.221417	0.0469073	0.714097	0.945028	0.87904	0.592856	0.909669						IPR000608 IPR016135	Ubiquitin-conjugating_enzyme,_E2 Ubiquitin-conjugating_enzyme/RWD-like	KOG0416	Ubiquitin-protein_ligase	Posttranslational_modification,_protein_turnover,_chaperones	CELLULAR_PROCESSES_AND_SIGNALING	6.3.2.19	Ubiquitin--protein_ligase				12037 19152 24495 3200 24685 24687 24690 24691	small_conjugating_protein_ligase_activity post-translational_protein_modification regulation_of_protein_metabolic_process ubiquitin-protein_ligase_activity regulation_of_ubiquitin-protein_ligase_activity regulation_of_ubiquitin-protein_ligase_activity_during_meiotic_cell_cycle positive_regulation_of_ubiquitin-protein_ligase_activity negative_regulation_of_ubiquitin-protein_ligase_activity	molecular_function biological_process	GO:0019787 GO:0043687 GO:0051246 GO:0004842 GO:0051438 GO:0051440 GO:0051443 GO:0051444
33241	7.33475	7.46851	6.68951	7.00946	7.31635	7.41342	0.124612	-0.258128	-0.232524	0.145127	0.0818762	0.886857	0.747746	0.791139	0.869836	0.926175
33246	9.12967	8.94113	8.84172	8.81495	8.02074	8.28357	-0.185698	-0.22899	-0.250601	-1.0146	-0.73193	0.743639	0.659428	0.659468	0.0791396	0.202386						IPR000608 IPR016135	Ubiquitin-conjugating_enzyme,_E2 Ubiquitin-conjugating_enzyme/RWD-like	KOG0419	Ubiquitin-protein_ligase	Posttranslational_modification,_protein_turnover,_chaperones	CELLULAR_PROCESSES_AND_SIGNALING	6.3.2.19	Ubiquitin--protein_ligase				12037 19152 24495 3200 24685 24687 24690 24691	small_conjugating_protein_ligase_activity post-translational_protein_modification regulation_of_protein_metabolic_process ubiquitin-protein_ligase_activity regulation_of_ubiquitin-protein_ligase_activity regulation_of_ubiquitin-protein_ligase_activity_during_meiotic_cell_cycle positive_regulation_of_ubiquitin-protein_ligase_activity negative_regulation_of_ubiquitin-protein_ligase_activity	molecular_function biological_process	GO:0019787 GO:0043687 GO:0051246 GO:0004842 GO:0051438 GO:0051440 GO:0051443 GO:0051444
33247	9.78273	9.58009	8.63949	8.56106	9.51121	8.84637	-0.464229	-1.37476	-1.37909	-0.542418	-0.868786	0.515202	0.0351212	0.0535554	0.448959	0.225159						IPR000917 IPR017785 IPR017850	Sulphatase Choline-sulphatase Alkaline-phosphatase-like,_core_domain	KOG3867	Sulfatase	General_function_prediction_only	POORLY_CHARACTERIZED	3.1.6.14	N-acetylglucosamine-6-sulfatase	Glycosaminoglycan_degradation	Metabolism_of_Complex_Carbohydrates	METABOLIC	5830 6141 6108	metabolic_process sulfuric_ester_hydrolase_activity N-acetylglucosamine-6-sulfatase_activity	biological_process molecular_function	GO:0008152 GO:0008484 GO:0008449
33250	7.34592	7.59675	7.1602	7.3825	6.35851	7.3407	0.250126	0.0072677	0.0373748	0.336884	0.0517016	0.804999	0.993745	0.970616	0.741335	0.959579						IPR000719 IPR017442 IPR001245 IPR002290 IPR008271 IPR011009	Protein_kinase,_core Serine/threonine_protein_kinase-related Tyrosine_protein_kinase Serine/threonine_protein_kinase Serine/threonine_protein_kinase,_active_site Protein_kinase-like	KOG0032	Ca2+/calmodulin-dependent_protein_kinase,_EF-Hand_protein_superfamily	Signal_transduction_mechanisms	CELLULAR_PROCESSES_AND_SIGNALING						3043 3736 4602 3079 3045	protein_kinase_activity ATP_binding protein_amino_acid_phosphorylation protein-tyrosine_kinase_activity protein_serine/threonine_kinase_activity	molecular_function biological_process	GO:0004672 GO:0005524 GO:0006468 GO:0004713 GO:0004674
33251	9.25129	9.38472	9.14485	9.43178	8.34563	9.28073	0.13145	-0.0694623	0.274208	-0.712657	0.0355868	0.804705	0.886457	0.606373	0.186664	0.946983						IPR008183 IPR011013	Aldose_1-epimerase Glycoside_hydrolase-type_carbohydrate-binding	KOG1594	Uncharacterized_enzymes_related_to_aldose_1-epimerase	Carbohydrate_transport_and_metabolism	METABOLISM						4143 10048 2290 13135	carbohydrate_metabolic_process isomerase_activity catalytic_activity carbohydrate_binding	biological_process molecular_function	GO:0005975 GO:0016853 GO:0003824 GO:0030246
33257	0.745403	0.554057	2.29758	0	0	5.11648	-1.02387	4.4127	-2.91839	-1.0444	6.80321	0.749228	0.122929	0.394089	0.760378	0.0286868								KOG1399	Flavin-containing_monooxygenase	Secondary_metabolites_biosynthesis,_transport_and_catabolism	METABOLISM
33268	5.95566	6.69845	5.12092	5.77491	2.15768	6.65795	0.340515	-0.249875	-0.19178	-2.90861	0.294665	0.814366	0.850721	0.894988	0.0598057	0.839873						IPR008701	Necrosis_inducing
33270	3.57357	4.56693	1.79274	4.58733	0	3.82945	0.967207	-1.6485	1.28507	-4.63644	3.11204	0.659134	0.421839	0.558389	0.0770405	0.156384
33271	5.55135	6.8748	6.67139	5.69485	4.15793	2.78621	0.546928	0.480846	-0.256628	0.982643	-1.7824	0.772487	0.780886	0.892221	0.604418	0.353459						IPR013719	Region_of_unknown_function_DUF1747,_eukaryote	KOG3265	Histone_chaperone_involved_in_gene_silencing	Transcription Chromatin_structure_and_dynamics	INFORMATION_STORAGE_AND_PROCESSING	6.3.2.19	Ubiquitin--protein_ligase				3200 24685 24687 24690 24691	ubiquitin-protein_ligase_activity regulation_of_ubiquitin-protein_ligase_activity regulation_of_ubiquitin-protein_ligase_activity_during_meiotic_cell_cycle positive_regulation_of_ubiquitin-protein_ligase_activity negative_regulation_of_ubiquitin-protein_ligase_activity	molecular_function biological_process	GO:0004842 GO:0051438 GO:0051440 GO:0051443 GO:0051444
33274	7.155	8.02407	8.18252	7.28835	8.7329	7.91825	0.843356	1.03131	0.410225	1.58406	0.821914	0.222218	0.103048	0.553846	0.0228031	0.238664						IPR001958 IPR011701 IPR007114 IPR016196	Tetracycline_resistance_protein,_TetA Major_facilitator_superfamily_MFS-1 Major_facilitator_superfamily MFS_general_substrate_transporter	KOG0254	Predicted_transporter_(major_facilitator_superfamily)	General_function_prediction_only	POORLY_CHARACTERIZED						8851 9211 9321 21106 3546 4927	tetracycline:hydrogen_antiporter_activity tetracycline_transport integral_to_membrane response_to_antibiotic transporter_activity transport	molecular_function biological_process cellular_component	GO:0015520 GO:0015904 GO:0016021 GO:0046677 GO:0005215 GO:0006810
33275	9.37175	9.2961	9.55196	9.22525	9.88448	9.63265	-0.0820831	0.18222	-0.115755	0.511547	0.314842	0.833428	0.610161	0.767357	0.194479	0.423976	GT1							KOG1192	UDP-glucuronosyl_and_UDP-glucosyl_transferase	Carbohydrate_transport_and_metabolism Energy_production_and_conversion	METABOLISM
33276	9.82268	10.434	10.2697	9.7306	10.5618	10.2135	0.420302	0.250829	-0.246593	0.549937	0.205148	0.3723	0.560307	0.601204	0.245235	0.664636
33277	8.15328	8.14364	8.07551	8.01316	6.92888	8.6908	-0.00798481	-0.00955808	-0.110987	-1.24255	0.545553	0.987218	0.98333	0.824424	0.0175979	0.278799								KOG2806	Chitinase	Carbohydrate_transport_and_metabolism	METABOLISM
33280	7.35607	8.21736	8.76992	8.84274	8.90837	7.13515	0.774542	1.41447	1.41982	1.47579	-0.179264	0.198006	0.0102002	0.0183944	0.0149997	0.770698						IPR013879 IPR002332	Protein_of_unknown_function_DUF1761 P-II_protein_urydylation_site
33284	8.99347	8.63656	8.68985	8.30411	8.23956	8.40702	-0.372085	-0.307275	-0.56967	-0.684042	-0.445764	0.542851	0.582863	0.352457	0.269488	0.469695						IPR000788 IPR013509 IPR005144 IPR013346 IPR008926	Ribonucleotide_reductase_large_subunit,_C-terminal Ribonucleotide_reductase_large_subunit,_N-terminal ATP-cone Ribonucleoside-diphosphate_reductase,_alpha_subunit Ribonucleotide_reductase_R1_subunit,_N-terminal	KOG1112	Ribonucleotide_reductase,_alpha_subunit	Nucleotide_transport_and_metabolism	METABOLISM	1.17.4.1	Ribonucleoside-diphosphate_reductase	Pyrimidine_metabolism Purine_metabolism	Nucleotide_Metabolism	METABOLIC	3114 4139 4421 3727	ribonucleoside-diphosphate_reductase_activity ribonucleoside-diphosphate_reductase_complex DNA_replication protein_binding	molecular_function cellular_component biological_process	GO:0004748 GO:0005971 GO:0006260 GO:0005515
33285	8.84518	8.76423	8.63987	8.80128	9.17702	8.02977	-0.119812	-0.216022	-0.0542525	0.306722	-0.814648	0.794293	0.608148	0.906234	0.50955	0.0826398						IPR005545 IPR011008	YCII-related Dimeric_alpha-beta_barrel
33292	6.70685	6.51222	6.67852	6.51104	3.035	5.02793	-0.191142	0.389029	-0.143505	-1.54544	-1.44084	0.877395	0.731283	0.907937	0.225355	0.254822						IPR002198 IPR002347 IPR016040	Short-chain_dehydrogenase/reductase_SDR Glucose/ribitol_dehydrogenase NAD(P)-binding	KOG1201	Hydroxysteroid_17-beta_dehydrogenase_11	Secondary_metabolites_biosynthesis,_transport_and_catabolism	METABOLISM	1.1.-.-	Acting_on_the_CH-OH_group_of_donors	Benzoate_degradation_via_CoA_ligation Ethylbenzene_degradation	Biodegradation_of_Xenobiotics	METABOLIC	5830 9710 2290 3708 2750 10756 10757 10758 10759 10760 17983 20156	metabolic_process oxidoreductase_activity catalytic_activity binding glucose_dehydrogenase_activity pinocarveol_dehydrogenase_activity chloral_hydrate_dehydrogenase_activity hydroxymethylmethylsilanediol_oxidase_activity 1-phenylethanol_dehydrogenase_activity myrtenol_dehydrogenase_activity versicolorin_reductase_activity ketoreductase_activity	biological_process molecular_function	GO:0008152 GO:0016491 GO:0003824 GO:0005488 GO:0004344 GO:0018446 GO:0018447 GO:0018448 GO:0018449 GO:0018450 GO:0042469 GO:0045703
33298	4.98782	3.3144	4.92299	3.0268	3.63504	2.74342	-1.9639	0.131702	-0.142431	1.07627	-0.720725	0.429195	0.953669	0.954246	0.665171	0.7733
33299	2.87078	3.45708	3.95765	2.08596	0	5.34547	-1.12055	-0.668112	-1.61791	-5.81555	0.849153	0.654123	0.770447	0.519822	0.0436793	0.734851						IPR001395	Aldo/keto_reductase	KOG1577	Aldo/keto_reductase_family_proteins	General_function_prediction_only	POORLY_CHARACTERIZED	1.-.-.-	Oxidoreductases				9710 19203 19290 19347 24588	oxidoreductase_activity F420H2_dehydrogenase_activity sulfur_oxygenase_reductase_activity malolactic_enzyme_activity regulation_of_oxidoreductase_activity	molecular_function biological_process	GO:0016491 GO:0043738 GO:0043826 GO:0043883 GO:0051341
33300	9.66562	9.4291	9.34547	9.2117	9.7681	9.28318	-0.229717	-0.316653	-0.305869	0.149839	-0.394858	0.651183	0.495744	0.547737	0.769511	0.440436						IPR006095 IPR006096 IPR006097 IPR014362 IPR016040	Glutamate/phenylalanine/leucine/valine_dehydrogenase Glutamate/phenylalanine/leucine/valine_dehydrogenase,_C-terminal Glutamate/phenylalanine/leucine/valine_dehydrogenase,_dimerisation_region Glutamate_dehydrogenase NAD(P)-binding	KOG2250	Glutamate/leucine/phenylalanine/valine_dehydrogenases	Amino_acid_transport_and_metabolism	METABOLISM	1.4.1.4	Glutamate_dehydrogenase_(NADP+)	Nitrogen_metabolism Glutamate_metabolism	Energy_Metabolism Amino_Acid_Metabolism	METABOLIC	4650 9710 2290 3708 5830 2760	amino_acid_metabolic_process oxidoreductase_activity catalytic_activity binding metabolic_process glutamate_dehydrogenase_(NADP+)_activity	biological_process molecular_function	GO:0006520 GO:0016491 GO:0003824 GO:0005488 GO:0008152 GO:0004354
33308	7.0949	5.21028	5.55924	7.52519	4.09893	6.07215	-1.76256	-0.920415	0.834333	-3.24154	-1.09939	0.168573	0.431739	0.514092	0.0165015	0.39482						IPR000511	Cytochrome_c_and_c1_haem-lyase	KOG3996	Holocytochrome_c_synthase/heme-lyase	Energy_production_and_conversion Posttranslational_modification,_protein_turnover,_chaperones	METABOLISM CELLULAR_PROCESSES_AND_SIGNALING						2806 3931 6445 23574	holocytochrome-c_synthase_activity mitochondrion cysteine_sulfinate_desulfinase_activity sulfoacetaldehyde_lyase_activity	molecular_function cellular_component	GO:0004408 GO:0005739 GO:0008826 GO:0050312
33312	8.58818	7.86142	9.35209	9.44008	6.97116	8.46548	-0.723388	0.869406	0.989077	-1.15137	-0.0409257	0.318826	0.18953	0.172769	0.118759	0.95527						IPR008030 IPR016040	NmrA-like NAD(P)-binding										4925 9773 2290 3708 5830	regulation_of_nitrogen_utilization transcription_repressor_activity catalytic_activity binding metabolic_process	biological_process molecular_function	GO:0006808 GO:0016564 GO:0003824 GO:0005488 GO:0008152
33314	11.9344	11.7736	11.7966	12.017	12.105	11.8144	-0.162357	-0.135126	0.0816514	0.173886	-0.118472	0.420931	0.464236	0.686024	0.39268	0.560128						IPR001806 IPR013753 IPR003577 IPR003578 IPR003579 IPR005225	Ras_GTPase Ras Ras_small_GTPase,_Ras_type Ras_small_GTPase,_Rho_type Ras_small_GTPase,_Rab_type Small_GTP-binding_protein	KOG0393	Ras-related_small_GTPase,_Rho_type	General_function_prediction_only	POORLY_CHARACTERIZED						3737 5344 3827 8400	GTP_binding small_GTPase_mediated_signal_transduction intracellular protein_transport	molecular_function biological_process cellular_component	GO:0005525 GO:0007264 GO:0005622 GO:0015031
33322	7.54948	6.71739	7.15245	6.87938	5.29564	8.31982	-0.843294	0.214916	-0.162418	-0.480917	0.901282	0.523819	0.858833	0.902332	0.717947	0.49626								KOG4526	Predicted_membrane_protein	Function_unknown	POORLY_CHARACTERIZED
33323	6.26114	4.72573	4.61178	6.44795	3.73417	5.75751	-1.6003	-0.509598	0.161718	0.149428	-0.605148	0.332892	0.735848	0.922012	0.928311	0.716158	CE4					IPR002509 IPR011330	Polysaccharide_deacetylase Glycoside_hydrolase/deacetylase,_beta/alpha-barrel										4143 10005 2290	carbohydrate_metabolic_process hydrolase_activity,_acting_on_carbon-nitrogen_(but_not_peptide)_bonds catalytic_activity	biological_process molecular_function	GO:0005975 GO:0016810 GO:0003824
33324	8.28301	7.79303	7.84467	8.02031	7.33042	7.5503	-0.535506	-0.475498	-0.13946	-0.560837	-0.624814	0.513932	0.526433	0.865146	0.498738	0.450096						IPR007232 IPR004585	Rad52/22_double-strand_break_repair_protein Recombination_protein_Rad52	KOG4141	DNA_repair_and_recombination_protein_RAD52/RAD22	Replication,_recombination_and_repair	INFORMATION_STORAGE_AND_PROCESSING						4440 4468	DNA_repair DNA_recombination	biological_process	GO:0006281 GO:0006310
33328	4.58582	6.93411	6.75095	6.51531	3.66019	6.62329	1.20077	1.14967	0.844462	0.556168	0.940139	0.450425	0.429337	0.59599	0.728795	0.556427						IPR001680 IPR011046	WD40_repeat WD40_repeat-like	KOG4155	FOG:_WD40_repeat	General_function_prediction_only	POORLY_CHARACTERIZED
33329	8.46882	8.45182	8.04884	8.1379	8.72067	8.32007	-0.0416211	-0.411154	-0.332183	0.256172	-0.173678	0.928872	0.337299	0.478029	0.58865	0.714159				S08A; Subtilase family		IPR000209 IPR009020	Peptidase_S8_and_S53,_subtilisin,_kexin,_sedolisin Proteinase_inhibitor,_propeptide	KOG1153	Subtilisin-related_protease/Vacuolar_protease_B	Posttranslational_modification,_protein_turnover,_chaperones	CELLULAR_PROCESSES_AND_SIGNALING	3.4.21.-	Serine_endopeptidases				2700 4639 5812 5915 6602 10004	subtilase_activity proteolysis pancreatic_elastase_activity plasminogen_activator_activity serine-type_signal_peptidase_activity proprotein_convertase_activity	molecular_function biological_process	GO:0004289 GO:0006508 GO:0008132 GO:0008243 GO:0008991 GO:0016808
33331	4.22785	5.7527	5.38143	5.91333	0	6.15292	1.47205	1.11903	2.00372	-5.34952	2.07379	0.205676	0.296084	0.0854581	0.00386472	0.0775404						IPR002885	Pentatricopeptide_repeat	KOG4197	FOG:_PPR_repeat	General_function_prediction_only	POORLY_CHARACTERIZED
33339	1.34256	4.96941	4.10686	2.90471	6.22386	2.6494	3.42652	2.54638	3.28401	4.71121	2.75067	0.12418	0.214844	0.141323	0.0351905	0.22302						IPR011701 IPR007114 IPR016196	Major_facilitator_superfamily_MFS-1 Major_facilitator_superfamily MFS_general_substrate_transporter	KOG0253	Synaptic_vesicle_transporter_SV2_(major_facilitator_superfamily)	General_function_prediction_only	POORLY_CHARACTERIZED						3546 4927 9321	transporter_activity transport integral_to_membrane	molecular_function biological_process cellular_component	GO:0005215 GO:0006810 GO:0016021
33349	7.59804	8.81445	9.02457	8.39226	8.83055	8.16348	0.741638	0.975375	0.319893	0.778857	0.0908543	0.261597	0.10643	0.628857	0.24202	0.891666
33354	8.87535	8.90074	8.96616	8.55581	9.02713	8.97566	0.0246149	0.114732	-0.304141	0.197772	0.104988	0.950316	0.751502	0.443364	0.622811	0.793383						IPR003639 IPR000555	Mov34-1 Mov34/MPN/PAD-1	KOG2975	Translation_initiation_factor_3,_subunit_f_(eIF-3f)	Translation,_ribosomal_structure_and_biogenesis	INFORMATION_STORAGE_AND_PROCESSING	3.4.25.1	Proteasome_endopeptidase_complex				2706 2707	threonine_endopeptidase_activity proteasome_endopeptidase_activity	molecular_function	GO:0004298 GO:0004299
33355	7.62443	6.75489	7.22269	7.93038	3.70801	7.85723	-0.893887	-0.31415	0.283033	-1.28053	0.269395	0.485745	0.788643	0.825329	0.323588	0.834009						IPR009653	Protein_of_unknown_function_DUF1242	KOG3808	Uncharacterized_conserved_protein	Function_unknown	POORLY_CHARACTERIZED
33358	7.8729	7.57601	8.48406	7.71405	7.43703	8.59106	-0.445023	0.536951	-0.378199	-0.616255	0.494802	0.55252	0.432939	0.614369	0.417824	0.510975						IPR009050	Globin-like
33359	4.23705	5.67668	3.95985	5.61093	3.68435	6.15961	1.59183	1.38833	1.43223	2.18164	2.028	0.390221	0.413122	0.440145	0.241405	0.275753						IPR008030 IPR016040	NmrA-like NAD(P)-binding										4925 9773 2290 3708 5830	regulation_of_nitrogen_utilization transcription_repressor_activity catalytic_activity binding metabolic_process	biological_process molecular_function	GO:0006808 GO:0016564 GO:0003824 GO:0005488 GO:0008152
33362	7.12993	6.57274	5.59628	6.85509	6.98611	6.20651	-0.70212	-1.61637	-0.0843452	0.182548	-1.05767	0.471189	0.0715755	0.931099	0.852651	0.285886						IPR002818	ThiJ/PfpI
33364	5.82683	4.24746	4.15372	2.53758	0	5.84377	-2.19102	-1.78005	-2.5134	-7.63067	-0.235806	0.286926	0.34447	0.223621	0.00236497	0.908959								KOG2878	Predicted_kinase	General_function_prediction_only	POORLY_CHARACTERIZED
33378	4.0397	2.21296	1.62332	4.80266	6.90337	0	-2.1423	-0.839585	1.12617	2.87647	-5.16192	0.328279	0.675631	0.605168	0.187012	0.0478514						IPR013094	Alpha/beta_hydrolase_fold-3	KOG1515	Arylacetamide_deacetylase	Defense_mechanisms	CELLULAR_PROCESSES_AND_SIGNALING	3.1.1.-	Carboxylic_ester_hydrolases	2,4-Dichlorobenzoate_degradation Pentose_and_glucuronate_interconversions Butanoate_metabolism	Biodegradation_of_Xenobiotics Carbohydrate_Metabolism	METABOLIC	5830 9985 2994 9570 11033 11034 11035 11036	metabolic_process hydrolase_activity phospholipase_activity lipase_activity 1-oxa-2-oxocycloheptane_lactonase_activity sulfolactone_hydrolase_activity 3,4-dihydrocoumarin_hydrolase_activity butyrolactone_hydrolase_activity	biological_process molecular_function	GO:0008152 GO:0016787 GO:0004620 GO:0016298 GO:0018731 GO:0018732 GO:0018733 GO:0018734
33382	5.79799	5.99129	4.79852	4.41542	3.09581	6.41067	0.160055	-0.500617	0.0752092	-0.594776	0.732759	0.923069	0.741677	0.96386	0.723779	0.659767						IPR003323	Ovarian_tumour,_otubain	KOG3288	OTU-like_cysteine_protease	Signal_transduction_mechanisms Posttranslational_modification,_protein_turnover,_chaperones	CELLULAR_PROCESSES_AND_SIGNALING
33383	10.0659	9.69573	9.57167	9.4064	9.91216	9.26906	-0.387765	-0.508988	-0.507803	-0.162888	-0.812823	0.386378	0.214055	0.257407	0.718084	0.0721468						IPR001623 IPR001440 IPR013026	Heat_shock_protein_DnaJ,_N-terminal Tetratricopeptide_TPR-1 Tetratricopeptide_region	KOG0624	dsRNA-activated_protein_kinase_inhibitor_P58,_contains_TPR_and_DnaJ_domains	Defense_mechanisms	CELLULAR_PROCESSES_AND_SIGNALING						13917	heat_shock_protein_binding	molecular_function	GO:0031072
33384	8.95465	6.64145	7.89497	8.24093	9.9754	7.49427	-2.11309	-1.00224	-0.534929	1.09484	-1.04109	0.00818139	0.169917	0.503088	0.170862	0.195519	GH5_12					IPR001547 IPR017853	Glycoside_hydrolase,_family_5 Glycoside_hydrolase,_catalytic_core										2933 4143	hydrolase_activity,_hydrolyzing_O-glycosyl_compounds carbohydrate_metabolic_process	molecular_function biological_process	GO:0004553 GO:0005975
33387	6.17069	7.29979	7.14764	6.98843	7.73748	6.76177	0.854494	0.701769	0.575147	1.29761	0.465567	0.272927	0.326384	0.46201	0.0997295	0.556701						IPR002220	Dihydrodipicolinate_synthetase										5830 10024	metabolic_process lyase_activity	biological_process molecular_function	GO:0008152 GO:0016829
33389	5.80934	6.66407	6.50652	4.67881	6.82424	6.87287	0.712505	0.569795	-1.01273	1.09774	0.937177	0.424685	0.486866	0.26298	0.22523	0.299557						IPR001440 IPR013026	Tetratricopeptide_TPR-1 Tetratricopeptide_region	KOG1127	TPR_repeat-containing_protein	RNA_processing_and_modification	INFORMATION_STORAGE_AND_PROCESSING	2.4.1.-	Hexosyltransferases	O-Glycans_biosynthesis Fructose_and_mannose_metabolism Peptidoglycan_biosynthesis Sphingoglycolipid_metabolism Blood_group_glycolipid_biosynthesis_-_lact_series Blood_group_glycolipid_biosynthesis_-_neolact_series Glycerolipid_metabolism Globoside_metabolism Chondroitin_/_heparan_sulfate_biosynthesis Keratan_sulfate_biosynthesis N-Glycans_biosynthesis	Metabolism_of_Complex_Carbohydrates Carbohydrate_Metabolism Metabolism_of_Complex_Lipids	METABOLIC	24 42 45 48 1170 2430 2782 2953 2959 6039 6040 6042 6077 6376 6535 9532 9958 11017 11018 11019 11020 11396 11466 14119 16390 17801 17803 19616 20962 21342 21343	alpha-1,6-mannosyltransferase_activity alpha-1,2-mannosyltransferase_activity mannosyltransferase_activity alpha-1,3-mannosyltransferase_activity alpha-1,3-galactosyltransferase_activity UDP-glucose:glycoprotein_glucosyltransferase_activity glycolipid_mannosyltransferase_activity oligosaccharyl_transferase_activity dolichyl-phosphate-glucose-glycolipid_alpha-glucosyltransferase_activity acetylglu…	molecular_function	GO:0000009 GO:0000026 GO:0000030 GO:0000033 GO:0001962 GO:0003980 GO:0004376 GO:0004576 GO:0004583 GO:0008375 GO:0008376 GO:0008378 GO:0008417 GO:0008755 GO:0008921 GO:0016253 GO:0016759 GO:0018715 GO:0018716 GO:0018717 GO:0018718 GO:0019112 GO:0019187 GO:0031278 GO:0033556 GO:0042281 GO:0042283 GO:0045140 GO:0046527 GO:0046920 GO:0046921
33391	9.99923	9.65378	9.95426	9.68944	9.74587	9.72152	-0.345807	-0.022863	-0.177183	-0.176601	-0.267959	0.458802	0.957277	0.704564	0.707358	0.568361	GH17	GH17				IPR017853	Glycoside_hydrolase,_catalytic_core					3.2.1.58	Glucan_1,3-beta-glucosidase	Starch_and_sucrose_metabolism	Metabolism_of_Complex_Carbohydrates	METABOLIC	2744	glucan_1,3-beta-glucosidase_activity	molecular_function	GO:0004338
33392	7.2654	7.92964	8.12981	6.99586	4.20589	8.64272	0.537291	0.746056	-0.193395	-0.000373937	1.25677	0.686421	0.539485	0.884591	0.999777	0.345735						IPR006084 IPR006085 IPR006086 IPR008918	DNA_repair_protein_(XPGC)/yeast_Rad XPG_N-terminal XPG_I Helix-hairpin-helix_motif,_class_2	KOG2518	5'-3'_exonuclease	Replication,_recombination_and_repair	INFORMATION_STORAGE_AND_PROCESSING	3.1.11.1	Exodeoxyribonuclease_I				2909 4440 2176 2290 3838 6469	nuclease_activity DNA_repair DNA_binding catalytic_activity nucleus exodeoxyribonuclease_I_activity	molecular_function biological_process cellular_component	GO:0004518 GO:0006281 GO:0003677 GO:0003824 GO:0005634 GO:0008852
33394	8.59968	6.24082	6.96163	8.77016	7.14403	8.41058	-2.76581	-1.88019	-0.122545	-1.80404	-0.457112	0.000822572	0.0129346	0.881977	0.0314107	0.581246						IPR011046	WD40_repeat-like	KOG3630	Nuclear_pore_complex,_Nup214/CAN_component	Nuclear_structure Intracellular_trafficking,_secretion,_and_vesicular_transport	CELLULAR_PROCESSES_AND_SIGNALING	3.2.1.3	Glucan_1,4-alpha-glucosidase	Starch_and_sucrose_metabolism	Metabolism_of_Complex_Carbohydrates	METABOLIC	2745	glucan_1,4-alpha-glucosidase_activity	molecular_function	GO:0004339
33397	7.1754	6.46552	6.61269	6.63441	7.62238	3.27859	-0.71784	-0.527973	-0.506136	0.492578	-1.63833	0.532092	0.615577	0.660038	0.669697	0.162149						IPR004299	Membrane_bound_O-acyl_transferase,_MBOAT	KOG3860	Acyltransferase_required_for_palmitoylation_of_Hedgehog_(Hh)_family_of_secreted_signaling_proteins	Signal_transduction_mechanisms	CELLULAR_PROCESSES_AND_SIGNALING
33398	6.64271	6.39109	4.95209	7.11643	0	6.69539	-0.286471	0.456924	0.554824	-7.76151	0.476426	0.861428	0.760559	0.735382	0.000380384	0.772207						IPR001313 IPR016024	Pumilio_RNA-binding_region Armadillo-type_fold	KOG2188	Predicted_RNA-binding_protein,_contains_Pumilio_domains	Translation,_ribosomal_structure_and_biogenesis	INFORMATION_STORAGE_AND_PROCESSING						2216 3708	RNA_binding binding	molecular_function	GO:0003723 GO:0005488
33399	7.66528	7.63349	7.7793	7.74972	6.83411	7.33752	-0.0332496	0.159968	0.0832397	-0.818044	-0.327397	0.945697	0.72142	0.865177	0.111648	0.515268						IPR007528	RINT-1/TIP-1	KOG2218	ER_to_golgi_transport_protein/RAD50-interacting_protein_1	Intracellular_trafficking,_secretion,_and_vesicular_transport Cell_cycle_control,_cell_division,_chromosome_partitioning	CELLULAR_PROCESSES_AND_SIGNALING METABOLISM
33401	7.03008	7.91264	7.94621	7.2674	4.34284	6.72053	0.646312	0.685445	0.249644	0.403738	-0.432143	0.650398	0.598825	0.861135	0.777926	0.763106
33402	5.03261	1.39864	2.15687	2.40209	0	6.85397	-5.14029	-4.06583	-2.17496	-7.00877	0.944486	0.0101013	0.0274595	0.26944	0.00391802	0.630026
33406	6.69738	6.97592	5.97803	6.0731	0	5.358	0.287947	-0.585114	-0.413228	-7.78058	-0.527816	0.80716	0.588552	0.726824	2.96081e-05	0.658521						IPR001810	Cyclin-like_F-box
33408	8.47375	8.33648	8.73134	9.00093	9.10771	8.82074	-0.200555	0.208244	0.490358	0.620047	0.290002	0.6702	0.629326	0.298346	0.192934	0.542461					GGGX; alpha/beta hydrolase fold; Carboxylesterase family	IPR002018	Carboxylesterase,_type_B	KOG1516	Carboxylesterase_and_related_proteins	General_function_prediction_only	POORLY_CHARACTERIZED	3.1.1.1	Carboxylesterase				2533	carboxylesterase_activity	molecular_function	GO:0004091
33419	9.53856	9.8868	9.05316	9.64922	10.5607	9.08409	0.310876	-0.411699	0.0923023	1.02762	-0.00791889	0.645998	0.505866	0.891595	0.129723	0.990697			Unknown
33423	5.83454	3.17328	4.97582	4.92753	7.44279	4.78394	-1.57179	-0.857541	-0.946691	1.67604	-1.09791	0.209763	0.45583	0.451478	0.18157	0.393354								KOG4297	C-type_lectin	Signal_transduction_mechanisms Defense_mechanisms	CELLULAR_PROCESSES_AND_SIGNALING
33428	6.8132	6.88395	5.8014	6.81094	2.34516	7.32487	0.0624785	-0.679087	-0.0110431	-2.92886	0.858934	0.953746	0.492004	0.991835	0.0121672	0.427289
33430	8.18514	7.97892	8.45411	8.67599	8.33127	8.13199	-0.208013	0.292205	0.50067	0.271511	-0.023619	0.675507	0.521048	0.314335	0.591042	0.962694						IPR008509 IPR005829 IPR016196	Protein_of_unknown_function_DUF791 Sugar_transporter,_conserved_site MFS_general_substrate_transporter	KOG4332	Predicted_sugar_transporter	Carbohydrate_transport_and_metabolism	METABOLISM						3546 4927 9320	transporter_activity transport membrane	molecular_function biological_process cellular_component	GO:0005215 GO:0006810 GO:0016020
33431	7.96516	8.09111	8.43574	8.322	8.74663	7.911	0.115687	0.462754	0.401111	0.77118	-0.0359448	0.792462	0.2515	0.363119	0.0846846	0.936418
33434	7.57416	5.30715	7.17388	6.51254	4.78897	7.22872	-2.23325	-0.257982	-1.07466	-1.55769	-0.171209	0.0290867	0.782345	0.293909	0.135963	0.867653
33442	5.53616	6.9135	6.82598	5.00587	3.39419	6.6354	1.01463	0.92019	-0.272768	-0.177651	0.876009	0.507598	0.511078	0.859009	0.908828	0.569059
33449	10.2681	10.2339	10.6439	10.2526	10.8261	10.2344	-0.0363585	0.375854	-0.0104222	0.556825	-0.014273	0.897835	0.147049	0.970709	0.0515668	0.960272						IPR006094 IPR004113 IPR002119 IPR003006 IPR016164 IPR016166	FAD_linked_oxidase,_N-terminal FAD-linked_oxidase,_C-terminal Histone_H2A Immunoglobulin/major_histocompatibility_complex,_conserved_site FAD-linked_oxidase-like,_C-terminal FAD-binding,_type_2	KOG1231	Proteins_containing_the_FAD_binding_domain	Energy_production_and_conversion	METABOLISM	1.1.1.4	(R,R)-butanediol_dehydrogenase	Butanoate_metabolism	Carbohydrate_Metabolism	METABOLIC	587 2176 3838 4484 2290 23919 9710 522	nucleosome DNA_binding nucleus nucleosome_assembly catalytic_activity FAD_binding oxidoreductase_activity (R,R)-butanediol_dehydrogenase_activity	cellular_component molecular_function biological_process	GO:0000786 GO:0003677 GO:0005634 GO:0006334 GO:0003824 GO:0050660 GO:0016491 GO:0000721
33450	5.10286	4.48753	5.08266	4.11404	7.07094	6.06755	-0.376805	0.208262	-0.787255	2.00468	1.04954	0.734191	0.838156	0.482876	0.0724196	0.349385
33459	5.89592	7.04833	6.84406	6.26086	3.18885	2.54125	0.64538	0.440342	-0.149228	-1.08919	-2.3651	0.69699	0.771323	0.92836	0.517362	0.165376
33475	12.4874	12.5216	12.2432	12.4706	12.8244	12.5177	0.035534	-0.233212	-0.0132367	0.336977	0.0306208	0.865478	0.224098	0.949731	0.109858	0.884456						IPR006662 IPR013766 IPR005788 IPR005792 IPR012336	Thioredoxin-related Thioredoxin_domain Disulphide_isomerase Protein_disulphide_isomerase Thioredoxin-like_fold	KOG0190	Protein_disulfide_isomerase_(prolyl_4-hydroxylase_beta_subunit)	Posttranslational_modification,_protein_turnover,_chaperones	CELLULAR_PROCESSES_AND_SIGNALING	5.3.4.1	Protein_disulfide_isomerase				10048 3972 19912 2234	isomerase_activity endoplasmic_reticulum cell_redox_homeostasis protein_disulfide_isomerase_activity	molecular_function cellular_component biological_process	GO:0016853 GO:0005783 GO:0045454 GO:0003756
33482	6.61143	7.28775	6.62331	4.3512	3.09581	6.61571	0.667307	-0.0148683	0.0886077	-1.41062	0.518923	0.676791	0.991896	0.955905	0.386231	0.74661						IPR004353 IPR011012	Protein_of_unknown_function_DUF254,_SAND Longin-like	KOG0997	Uncharacterized_conserved_protein_Sand	Function_unknown	POORLY_CHARACTERIZED						4927	transport	biological_process	GO:0006810
33488	10.0121	9.50268	10.1634	9.51205	9.61665	9.94527	-0.648857	0.0169473	-0.390334	-0.531106	-0.209252	0.243558	0.973405	0.483312	0.342873	0.707885						IPR001138	Fungal_transcriptional_regulatory_protein,_N-terminal										2196 3838 4504 5939	transcription_factor_activity nucleus regulation_of_transcription,_DNA-dependent zinc_ion_binding	molecular_function cellular_component biological_process	GO:0003700 GO:0005634 GO:0006355 GO:0008270
33492	7.62239	7.59895	8.06971	7.72987	4.63152	7.78856	0.0233608	0.477719	0.241318	0.6224	0.163853	0.986521	0.70529	0.861527	0.653475	0.905934						IPR000555	Mov34/MPN/PAD-1	KOG2880	SMAD6_interacting_protein_AMSH,_contains_JAB/MPN/Mov34_domain	Signal_transduction_mechanisms	CELLULAR_PROCESSES_AND_SIGNALING	3.1.2.15	Ubiquitin_thiolesterase				2657	ubiquitin_thiolesterase_activity	molecular_function	GO:0004221
33493	8.3975	8.92696	8.85744	8.34352	9.20669	8.81175	0.404456	0.38014	-0.180489	0.778726	0.289079	0.454954	0.443027	0.739553	0.1536	0.596607						IPR013945	Endoplasmic_reticulum,_protein_Pkr1
33495	5.91321	4.34247	4.54299	5.9184	6.90724	4.61911	-1.1924	-0.585301	0.145043	1.13871	-1.08902	0.39413	0.647941	0.917447	0.417464	0.445565						IPR016040	NAD(P)-binding										2290 3708 5830	catalytic_activity binding metabolic_process	molecular_function biological_process	GO:0003824 GO:0005488 GO:0008152
33502	12.4788	11.9667	12.0873	11.7489	12.0371	11.9919	-0.528977	-0.408701	-0.694902	-0.449659	-0.492687	0.0914915	0.153537	0.0267355	0.152956	0.117052						IPR002119 IPR007125 IPR009072	Histone_H2A Histone_core Histone-fold	KOG1756	Histone_2A	Chromatin_structure_and_dynamics	INFORMATION_STORAGE_AND_PROCESSING						587 2176 3838 4484	nucleosome DNA_binding nucleus nucleosome_assembly	cellular_component molecular_function biological_process	GO:0000786 GO:0003677 GO:0005634 GO:0006334
33503	11.6766	11.7745	12.0145	11.5936	11.8612	11.9107	0.0235965	0.267469	-0.143883	0.109249	0.166952	0.942953	0.374633	0.66282	0.741372	0.613619						IPR000558 IPR007125 IPR009072	Histone_H2B Histone_core Histone-fold	KOG1744	Histone_H2B	Chromatin_structure_and_dynamics	INFORMATION_STORAGE_AND_PROCESSING						587 2176 3838 4484	nucleosome DNA_binding nucleus nucleosome_assembly	cellular_component molecular_function biological_process	GO:0000786 GO:0003677 GO:0005634 GO:0006334
33504	7.28488	7.03696	6.61686	7.33747	6.89208	7.34132	-0.317371	-0.578549	-0.0143971	-0.405888	0.19623	0.682723	0.417062	0.985236	0.608478	0.802382						IPR001374 IPR000467 IPR016197	Single-stranded_nucleic_acid_binding_R3H D111/G-patch Chromo_domain-like	KOG0154	RNA-binding_protein_RBM5_and_related_proteins,_contain_G-patch_and_RRM_domains	General_function_prediction_only	POORLY_CHARACTERIZED						2175 3827 3838	nucleic_acid_binding intracellular nucleus	molecular_function cellular_component	GO:0003676 GO:0005622 GO:0005634
33510	4.71197	5.01016	5.68877	4.34871	0	5.20507	0.0319184	0.776091	0.53993	-6.02907	0.352652	0.98295	0.570274	0.718182	0.00365374	0.815689								KOG0161	Myosin_class_II_heavy_chain	Cytoskeleton	CELLULAR_PROCESSES_AND_SIGNALING
33513	7.28334	8.39095	8.44542	7.53475	7.91534	8.4783	0.994867	1.08711	0.47149	0.542943	1.07333	0.161856	0.0948388	0.508351	0.450911	0.13374						IPR013216	Methyltransferase_type_11										5830 5846	metabolic_process methyltransferase_activity	biological_process molecular_function	GO:0008152 GO:0008168
33523	8.5624	8.02387	7.48318	8.54616	8.404	9.24083	-0.555624	0.167378	0.0118887	-0.192858	0.687783	0.592189	0.859777	0.990859	0.853108	0.507895						IPR001844 IPR002423 IPR012722 IPR002194 IPR008950	Chaperonin_Cpn60 Chaperonin_Cpn60/TCP-1 T-complex_protein_1,_zeta_subunit Chaperonin_TCP-1,_conserved_site GroEL-like_chaperone,_ATPase	KOG0359	Chaperonin_complex_component,_TCP-1_zeta_subunit_(CCT6)	Posttranslational_modification,_protein_turnover,_chaperones	CELLULAR_PROCESSES_AND_SIGNALING						3727 3736 19405 4591 24336	protein_binding ATP_binding cellular_protein_metabolic_process protein_folding unfolded_protein_binding	molecular_function biological_process	GO:0005515 GO:0005524 GO:0044267 GO:0006457 GO:0051082
33527	4.72408	4.55228	3.03382	3.24201	3.18885	1.93894	-0.625236	-1.10765	0.284263	0.159047	-2.41548	0.825427	0.669499	0.920143	0.955455	0.40491			Unknown			IPR008972	Cupredoxin
33530	8.19693	8.20927	7.66966	8.21331	8.53165	8.00877	-0.0292475	-0.494282	-0.0160298	0.348394	-0.218792	0.956112	0.311479	0.976003	0.517847	0.68538								KOG1187	Serine/threonine_protein_kinase	Signal_transduction_mechanisms	CELLULAR_PROCESSES_AND_SIGNALING
33534	6.9067	6.45842	6.9222	6.02508	6.50545	5.22757	-0.52773	-0.0395564	-0.866647	-0.118021	-1.05951	0.608755	0.966558	0.40227	0.909948	0.313142
33541	7.66149	7.31798	7.98854	7.37165	7.06405	7.15118	-0.383754	0.293115	-0.200724	-0.338812	-0.521566	0.581229	0.645244	0.773492	0.63272	0.460971						IPR001138	Fungal_transcriptional_regulatory_protein,_N-terminal	KOG2510	SWI-SNF_chromatin-remodeling_complex_protein	Chromatin_structure_and_dynamics	INFORMATION_STORAGE_AND_PROCESSING						2196 3838 4504 5939	transcription_factor_activity nucleus regulation_of_transcription,_DNA-dependent zinc_ion_binding	molecular_function cellular_component biological_process	GO:0003700 GO:0005634 GO:0006355 GO:0008270
33550	7.51946	7.54841	7.91839	7.59823	7.63453	7.96763	0.0174177	0.462942	0.0656142	0.11771	0.437292	0.972987	0.326668	0.898939	0.823799	0.403124						IPR004127 IPR016655 IPR009053	Prefoldin_alpha-like Prefoldin,_subunit_3 Prefoldin	KOG3313	Molecular_chaperone_Prefoldin,_subunit_3	Posttranslational_modification,_protein_turnover,_chaperones	CELLULAR_PROCESSES_AND_SIGNALING						4591 9551 24336	protein_folding prefoldin_complex unfolded_protein_binding	biological_process cellular_component molecular_function	GO:0006457 GO:0016272 GO:0051082
33553	7.53186	8.59793	6.33999	7.73592	4.65431	7.89466	0.840019	-1.01075	-0.0259526	-3.17332	0.206463	0.34371	0.214458	0.976704	0.000906017	0.817094						IPR000408 IPR009091	Regulator_of_chromosome_condensation,_RCC1 Regulator_of_chromosome_condensation/beta-lactamase-inhibitor_protein_II	KOG1426	FOG:_RCC1_domain	Function_unknown	POORLY_CHARACTERIZED	6.3.2.-	Acid--D-amino-acid_ligases_(peptide_synthases)	Tryptophan_metabolism Ubiquinone_biosynthesis	Amino_Acid_Metabolism Metabolism_of_Cofactors_and_Vitamins	METABOLIC	6387 10509 19237 19238	UDP-N-acetylmuramoylalanyl-D-glutamyl-2,6-diaminopimelate-D-alanyl-D-alanine_ligase_activity ribosomal_S6-glutamic_acid_ligase_activity coenzyme_F420-0_gamma-glutamyl_ligase_activity coenzyme_F420-2_alpha-glutamyl_ligase_activity	molecular_function	GO:0008766 GO:0018169 GO:0043773 GO:0043774
33554	7.69615	8.31617	8.04017	7.70346	7.28327	7.94329	0.605404	0.339752	-0.0209867	-0.348579	0.323794	0.312856	0.536746	0.972196	0.57122	0.593976
33557	3.70232	5.49924	6.28531	3.82407	0	3.25729	1.19806	2.08913	0.849385	-5.3703	1.22054	0.544668	0.247896	0.668186	0.0281677	0.539826						IPR002563 IPR009002	Flavin_reductase-like,_FMN-binding FMN-binding_split_barrel,_related										4283 9710	electron_transport oxidoreductase_activity	biological_process molecular_function	GO:0006118 GO:0016491
33564	8.88763	8.77133	8.91535	8.95593	8.47743	8.04341	-0.118293	0.0420651	0.0915756	-0.0563811	-0.848855	0.836904	0.93623	0.873541	0.92263	0.145209						IPR002733	AMMECR1	KOG3274	Uncharacterized_conserved_protein,_AMMECR1	Function_unknown	POORLY_CHARACTERIZED
33570	8.39313	8.67358	8.58592	8.99926	8.6228	8.25795	0.264286	0.221284	0.603764	0.218311	-0.0941023	0.590514	0.623059	0.219681	0.661758	0.85036						IPR002320 IPR002314 IPR004095 IPR004154 IPR012947 IPR006195 IPR012676	Threonyl-tRNA_synthetase,_class_IIa Aminoacyl-tRNA_synthetase,_class_II_(G,_H,_P_and_S) TGS Anticodon-binding Threonyl/alanyl_tRNA_synthetase,_SAD Aminoacyl-tRNA_synthetase,_class_II TGS-like	KOG1637	Threonyl-tRNA_synthetase	Translation,_ribosomal_structure_and_biogenesis	INFORMATION_STORAGE_AND_PROCESSING	6.1.1.3	Threonine--tRNA_ligase	Glycine,_serine_and_threonine_metabolism Aminoacyl-tRNA_biosynthesis	Amino_Acid_Metabolism TRANSLATION	METABOLIC REGULATORY	162 3172 3736 3930 4556 4561 3189 4578 10071 18535	nucleotide_binding aminoacyl-tRNA_ligase_activity ATP_binding cytoplasm translation tRNA_aminoacylation_for_protein_translation threonine-tRNA_ligase_activity threonyl-tRNA_aminoacylation ligase_activity,_forming_aminoacyl-tRNA_and_related_compounds tRNA_aminoacylation	molecular_function cellular_component biological_process	GO:0000166 GO:0004812 GO:0005524 GO:0005737 GO:0006412 GO:0006418 GO:0004829 GO:0006435 GO:0016876 GO:0043039
33580	7.77632	7.67008	7.86124	6.17417	3.73078	6.81361	-0.209446	-0.0125302	-0.508795	-1.45377	-0.781802	0.888199	0.992654	0.732902	0.333316	0.601216						IPR001849	Pleckstrin-like	KOG4205	RNA-binding_protein_musashi/mRNA_cleavage_and_polyadenylation_factor_I_complex,_subunit_HRP1	RNA_processing_and_modification	INFORMATION_STORAGE_AND_PROCESSING
33583	6.30461	7.96998	4.60913	5.39103	2.82612	7.38844	1.59392	0.153445	-1.02242	-1.84295	1.13321	0.356068	0.922602	0.555012	0.2972	0.512678	AA9	AA9	AA9; Glycosyl hydrolase family 61			IPR005103	Glycoside_hydrolase,_family_61
33584	6.86411	6.34131	7.28939	4.39902	7.92673	7.30883	-0.504945	0.977332	-0.596142	1.06341	0.552191	0.694864	0.405797	0.643914	0.410234	0.669063						IPR001394 IPR001607	Peptidase_C19,_ubiquitin_carboxyl-terminal_hydrolase_2 Zinc_finger,_UBP-type	KOG1867	Ubiquitin-specific_protease	Posttranslational_modification,_protein_turnover,_chaperones	CELLULAR_PROCESSES_AND_SIGNALING	3.1.2.15	Ubiquitin_thiolesterase				2657 4642 5939	ubiquitin_thiolesterase_activity ubiquitin-dependent_protein_catabolic_process zinc_ion_binding	molecular_function biological_process	GO:0004221 GO:0006511 GO:0008270
33585	6.66907	6.24177	6.12892	6.29225	2.74295	6.5146	-0.451695	-0.535213	-0.272172	-2.42309	-0.178925	0.718083	0.640451	0.828059	0.0652348	0.887177
33592	5.64285	5.84992	4.89993	4.03362	7.46087	6.26269	0.0819147	0.186449	0.338516	1.77362	0.498479	0.958305	0.896539	0.829149	0.258935	0.751802						IPR013929 IPR013930	RNA_polymerase_II-associated_protein_1,_C-terminal RNA_polymerase_II-associated_protein_1,_N-terminal	KOG1894	Uncharacterized_conserved_protein	Function_unknown	POORLY_CHARACTERIZED
33602	8.36748	7.27189	7.51799	7.37123	6.63103	7.22509	-1.08581	-0.824318	-0.99275	1.37953	-0.681057	0.403871	0.488009	0.445712	0.289205	0.601751						IPR001680 IPR007582 IPR013720 IPR006594 IPR011046	WD40_repeat WD40_associated_region_in_TFIID_subunit LisH_dimerisation_motif,_subgroup LisH_dimerisation_motif WD40_repeat-like	KOG0263	Transcription_initiation_factor_TFIID,_subunit_TAF5_(also_component_of_histone_acetyltransferase_SAGA)	Transcription	INFORMATION_STORAGE_AND_PROCESSING	3.1.1.47	2-acetyl-1-alkylglycerophosphocholine_esterase	Glycerolipid_metabolism	Metabolism_of_Complex_Lipids	METABOLIC	3838 13391 19908 2313	nucleus transcription_regulator_activity regulation_of_transcription 1-alkyl-2-acetylglycerophosphocholine_esterase_activity	cellular_component molecular_function biological_process	GO:0005634 GO:0030528 GO:0045449 GO:0003847
33604	5.77692	5.05935	5.39924	5.35813	0	7.56055	-0.912569	-0.379681	-0.558645	-7.04036	1.67887	0.385681	0.694218	0.596899	7.85901e-05	0.111214								KOG0557	Dihydrolipoamide_acetyltransferase	Energy_production_and_conversion	METABOLISM
33605	8.9128	8.90161	8.95459	8.65137	9.29766	8.14658	-0.014224	0.120622	-0.204229	0.414107	-0.772453	0.977053	0.789907	0.680354	0.40682	0.124817						IPR011258 IPR006124 IPR005995 IPR017850	BPG-independent_PGAM,_N-terminal Metalloenzyme Phosphoglycerate_mutase,_2,3-bisphosphoglycerate-independent Alkaline-phosphatase-like,_core_domain	KOG4513	Phosphoglycerate_mutase	Carbohydrate_transport_and_metabolism	METABOLISM	5.4.2.1	Phosphoglycerate_mutase	Glycolysis_/_Gluconeogenesis	Carbohydrate_Metabolism	METABOLIC	2993 4175 2290 21295 3930 13038 20971 20972	phosphoglycerate_mutase_activity glucose_catabolic_process catalytic_activity metal_ion_binding cytoplasm manganese_ion_binding 2,3-bisphosphoglycerate-independent_phosphoglycerate_mutase_activity 2,3-bisphosphoglycerate-dependent_phosphoglycerate_mutase_activity	molecular_function biological_process cellular_component	GO:0004619 GO:0006007 GO:0003824 GO:0046872 GO:0005737 GO:0030145 GO:0046537 GO:0046538
33610	6.93278	7.16023	7.3015	6.97549	6.54258	6.00594	0.278902	0.418959	0.239498	-0.360059	-0.259213	0.775188	0.639202	0.806588	0.716982	0.79316						IPR001567 IPR006025	Peptidase_M3A_and_M3B,_thimet/oligopeptidase_F Peptidase_M,_neutral_zinc_metallopeptidases,_zinc-binding_site	KOG2090	Metalloendopeptidase_family_-_mitochondrial_intermediate_peptidase	Posttranslational_modification,_protein_turnover,_chaperones	CELLULAR_PROCESSES_AND_SIGNALING	3.4.24.59	Mitochondrial_intermediate_peptidase				2658 4639 5909 5939 2673	metalloendopeptidase_activity proteolysis metallopeptidase_activity zinc_ion_binding mitochondrial_intermediate_peptidase_activity	molecular_function biological_process	GO:0004222 GO:0006508 GO:0008237 GO:0008270 GO:0004243
33611	7.62132	7.76982	8.11405	7.37511	8.19302	8.10123	0.148338	0.54491	-0.231167	0.605318	0.498317	0.767754	0.237027	0.647428	0.237106	0.328881
33618	5.8173	6.28706	5.64649	5.09126	6.227	3.5251	0.417039	0.164025	-0.170723	0.553861	0.171871	0.792441	0.909959	0.914401	0.728604	0.914259						IPR000277 IPR015424	Cys/Met_metabolism,_pyridoxal_phosphate-dependent_enzyme Pyridoxal_phosphate-dependent_transferase,_major_region	KOG0053	Cystathionine_beta-lyases/cystathionine_gamma-synthases	Amino_acid_transport_and_metabolism	METABOLISM						4650 13063 2415	amino_acid_metabolic_process pyridoxal_phosphate_binding cystathionine_gamma-synthase_activity	biological_process molecular_function	GO:0006520 GO:0030170 GO:0003962
33622	4.67769	1.9517	3.68422	0.486196	3.81528	1.50135	-2.97132	0.858755	-6.13056	1.79949	-2.98007	0.229959	0.702516	0.0271699	0.465495	0.252595						IPR005554	Nrap_protein	KOG2054	Nucleolar_RNA-associated_protein_(NRAP)	Function_unknown	POORLY_CHARACTERIZED	3.2.1.18	Exo-alpha-sialidase	N-Glycan_degradation Sphingoglycolipid_metabolism	Metabolism_of_Complex_Carbohydrates Metabolism_of_Complex_Lipids	METABOLIC	2715	exo-alpha-sialidase_activity	molecular_function	GO:0004308
33637	1.9178	3.08334	3.23112	2.91748	3.95938	3.34943	0.173032	2.53082	2.06696	4.16233	2.94109	0.956294	0.379982	0.512424	0.187159	0.351869						IPR002067 IPR001993	Mitochondrial_carrier_protein Mitochondrial_substrate_carrier	KOG0758	Mitochondrial_carnitine-acylcarnitine_carrier_protein	Energy_production_and_conversion	METABOLISM						3708 4927 9320 3935	binding transport membrane mitochondrial_inner_membrane	molecular_function biological_process cellular_component	GO:0005488 GO:0006810 GO:0016020 GO:0005743
33640	0.190223	1.41745	2.15278	2.88512	0	0	3.27943	4.61401	6.8384	0.998035	0.990753	0.475574	0.275691	0.135889	0.835431	0.836615
33643	8.66067	9.4718	9.10484	8.74746	10.0753	9.05259	0.78597	0.431005	0.308836	1.39286	0.398149	0.148718	0.386931	0.57112	0.0108563	0.467784						IPR000033	Low-density_lipoprotein_receptor,_YWTD_repeat										9320	membrane	cellular_component	GO:0016020
33649	5.98925	4.1353	5.63169	5.23476	4.30551	4.47317	-1.90663	-0.222409	-0.793551	1.62382	-1.5507	0.184662	0.865446	0.581172	0.25859	0.292426						IPR016009	tRNA_(guanine-N1-)-methyltransferase	KOG2967	Uncharacterized_conserved_protein	Function_unknown	POORLY_CHARACTERIZED
33653	6.81839	6.893	6.02576	6.26267	7.1613	6.31285	0.0563949	-0.776118	-0.575232	0.387468	0.104434	0.949636	0.344756	0.521342	0.668251	0.907979						IPR007320	Programmed_cell_death_protein_2,_C-terminal	KOG2061	Uncharacterized_MYND_Zn-finger_protein	General_function_prediction_only	POORLY_CHARACTERIZED						3930	cytoplasm	cellular_component	GO:0005737
33657	7.9178	7.55456	7.78843	7.32491	3.60898	6.07582	-0.383404	-0.133818	-0.534257	-1.77481	-1.55249	0.768133	0.910334	0.681469	0.178112	0.236701						IPR013947	Mediator_complex,_subunit_MED14	KOG1875	Thyroid_hormone_receptor-associated_coactivator_complex_component_(TRAP170)	Transcription	INFORMATION_STORAGE_AND_PROCESSING
33660	6.42867	6.83963	6.43405	6.53614	3.1397	6.54206	0.388689	0.0333116	0.639506	-1.26694	0.102594	0.777801	0.978916	0.642715	0.368777	0.941025						IPR003959 IPR015415 IPR003593 IPR003960	AAA_ATPase,_core Vps4_oligomerisation,_C-terminal AAA+_ATPase,_core AAA_ATPase,_conserved_site	KOG0740	AAA+-type_ATPase	Posttranslational_modification,_protein_turnover,_chaperones	CELLULAR_PROCESSES_AND_SIGNALING	3.6.1.3	Adenosinetriphosphatase	Purine_metabolism	Nucleotide_Metabolism	METABOLIC	162 10269 3736 2450 2451 5716 5778 5860 8800 10082 10273 18132 18133 18134 18135	nucleotide_binding nucleoside-triphosphatase_activity ATP_binding ATP-dependent_DNA_helicase_activity ATP-dependent_RNA_helicase_activity ATP-dependent_helicase_activity DNA-dependent_ATPase_activity RNA-dependent_ATPase_activity protein-transmembrane_transporting_ATPase_activity ATPase_activity single-stranded_DNA-dependent_ATP-dependent_DNA_helicase_activity ATPase_activity,_coupled ATPase_acti…	molecular_function	GO:0000166 GO:0017111 GO:0005524 GO:0004003 GO:0004004 GO:0008026 GO:0008094 GO:0008186 GO:0015462 GO:0016887 GO:0017116 GO:0042623 GO:0042624 GO:0042625 GO:0042626
33664	6.00768	4.87367	4.75376	5.27386	3.85775	4.26423	-1.24842	-0.995631	-0.819278	0.59384	-0.330879	0.474961	0.53374	0.639678	0.734914	0.850716						IPR003213	Cytochrome_c_oxidase,_subunit_VIb	KOG3057	Cytochrome_c_oxidase,_subunit_VIb/COX12	Energy_production_and_conversion	METABOLISM						2567 3931 4283	cytochrome-c_oxidase_activity mitochondrion electron_transport	molecular_function cellular_component biological_process	GO:0004129 GO:0005739 GO:0006118
33665	6.92256	6.90201	6.64558	6.48218	6.12066	6.24419	-0.0186134	-0.181331	-0.2967	-0.0116624	-0.38878	0.985512	0.846866	0.772787	0.991032	0.707932								KOG4697	Integral_membrane_protein_involved_in_transport_between_the_late_Golgi_and_endosome	Intracellular_trafficking,_secretion,_and_vesicular_transport	CELLULAR_PROCESSES_AND_SIGNALING
33672	8.96714	9.3821	9.30207	9.61787	9.33754	8.82368	0.274062	0.202869	0.512563	0.246238	-0.27546	0.55562	0.633697	0.270933	0.600407	0.558427						IPR006818	Anti-silencing_protein,_ASF1-like	KOG3265	Histone_chaperone_involved_in_gene_silencing	Transcription Chromatin_structure_and_dynamics	INFORMATION_STORAGE_AND_PROCESSING						3838 4483	nucleus chromatin_assembly_or_disassembly	cellular_component biological_process	GO:0005634 GO:0006333
33674	6.84302	6.72853	7.0242	4.94668	3.68449	6.78574	-0.0839173	0.316293	-0.700637	-0.504895	0.0457889	0.957567	0.826285	0.657394	0.75079	0.97693	GT8							KOG1950	Glycosyl_transferase,_family_8_-_glycogenin	Carbohydrate_transport_and_metabolism	METABOLISM
33675	10.2871	9.83135	9.63003	9.82862	8.92746	9.97662	-0.469552	-0.65618	-0.462287	-1.1274	-0.31461	0.325563	0.133127	0.333641	0.0196902	0.512195	GH20					IPR001540 IPR015883 IPR015882 IPR013838 IPR017853	Glycoside_hydrolase,_family_20 Glycoside_hydrolase,_family_20,_catalytic_core Beta-N-acetylhexosaminidase-like Beta_tubulin,_autoregulation_binding_site Glycoside_hydrolase,_catalytic_core	KOG2499	Beta-N-acetylhexosaminidase	Carbohydrate_transport_and_metabolism	METABOLISM	3.2.1.52	Beta-N-acetylhexosaminidase	N-Glycan_degradation Aminosugars_metabolism Globoside_metabolism Sphingoglycolipid_metabolism Glycosaminoglycan_degradation	Metabolism_of_Complex_Carbohydrates Metabolism_of_Complex_Lipids	METABOLIC	2941 4143 9510	beta-N-acetylhexosaminidase_activity carbohydrate_metabolic_process beta-N-acetylglucosaminidase_activity	molecular_function biological_process	GO:0004563 GO:0005975 GO:0016231
33676	6.85692	7.20451	7.11181	7.6632	3.57902	6.26249	0.373947	0.373428	0.81112	-0.628139	-0.602185	0.724715	0.700733	0.445305	0.561537	0.576152
33682	9.21089	9.40984	10.225	9.34878	9.41129	9.87784	0.171634	0.99481	0.0994989	0.174209	0.650715	0.642235	0.00324119	0.788238	0.642647	0.0807318	AA9-CBM1	AA9-CBM1				IPR000254 IPR005103	Cellulose-binding_region,_fungal Glycoside_hydrolase,_family_61	KOG0907	Thioredoxin	Posttranslational_modification,_protein_turnover,_chaperones	CELLULAR_PROCESSES_AND_SIGNALING						2933 3782 4143 13137	hydrolase_activity,_hydrolyzing_O-glycosyl_compounds extracellular_region carbohydrate_metabolic_process cellulose_binding	molecular_function cellular_component biological_process	GO:0004553 GO:0005576 GO:0005975 GO:0030248
33697	8.20277	7.40392	7.72941	6.50624	5.3431	9.62103	-0.836687	-0.472538	-0.948245	-1.57384	1.45244	0.453158	0.642962	0.395814	0.163474	0.193094
33700	4.64212	6.48656	6.4151	5.15514	3.49416	5.98113	1.14275	1.11814	-0.155022	0.607994	0.847167	0.47095	0.440631	0.922364	0.704211	0.595449						IPR001578	Peptidase_C12,_ubiquitin_carboxyl-terminal_hydrolase_1	KOG2778	Ubiquitin_C-terminal_hydrolase	Posttranslational_modification,_protein_turnover,_chaperones	CELLULAR_PROCESSES_AND_SIGNALING	3.4.19.12	Ubiquitinyl_hydrolase_1				2657 3827 4642	ubiquitin_thiolesterase_activity intracellular ubiquitin-dependent_protein_catabolic_process	molecular_function cellular_component biological_process	GO:0004221 GO:0005622 GO:0006511
33702	7.64435	7.01416	6.69438	6.39638	0	6.7483	-0.649087	-0.806313	-0.537734	-8.75459	-0.668524	0.554622	0.422602	0.624951	1.3683e-06	0.545887						IPR001810 IPR011722	Cyclin-like_F-box Hemimethylated_DNA-binding_region
33703	11.1636	11.1863	10.6066	11.1677	11.0109	10.3725	-0.0227613	-0.580261	-0.0400335	-0.160588	-0.771272	0.954189	0.109225	0.91957	0.686661	0.0529076						IPR003663 IPR005828 IPR007114 IPR005829 IPR016196	Sugar_transporter General_substrate_transporter Major_facilitator_superfamily Sugar_transporter,_conserved_site MFS_general_substrate_transporter	KOG0254	Predicted_transporter_(major_facilitator_superfamily)	General_function_prediction_only	POORLY_CHARACTERIZED	5.3.1.4	L-arabinose_isomerase	Pentose_and_glucuronate_interconversions	Carbohydrate_Metabolism	METABOLIC	3642 6276 9320 3546 4927 9321 6356	sugar:hydrogen_symporter_activity carbohydrate_transport membrane transporter_activity transport integral_to_membrane L-arabinose_isomerase_activity	molecular_function biological_process cellular_component	GO:0005351 GO:0008643 GO:0016020 GO:0005215 GO:0006810 GO:0016021 GO:0008733
33705	10.5913	10.4009	10.3901	10.2572	10.1565	10.4506	-0.192861	-0.202284	-0.309715	-0.402694	-0.141374	0.560719	0.504925	0.351023	0.230067	0.672105						IPR003216 IPR005819 IPR005818	Linker_histone,_N-terminal Histone_H5 Histone_H1/H5	KOG4012	Histone_H1	Chromatin_structure_and_dynamics	INFORMATION_STORAGE_AND_PROCESSING						587 2176 3838 4484	nucleosome DNA_binding nucleus nucleosome_assembly	cellular_component molecular_function biological_process	GO:0000786 GO:0003677 GO:0005634 GO:0006334
33708	9.05105	8.98474	9.18852	8.62228	8.35721	9.46877	-0.0728471	0.18019	-0.381938	-0.704218	0.504353	0.882428	0.689339	0.439305	0.160909	0.30876						IPR001085 IPR015424	Glycine_hydroxymethyltransferase Pyridoxal_phosphate-dependent_transferase,_major_region	KOG2467	Glycine/serine_hydroxymethyltransferase	Amino_acid_transport_and_metabolism	METABOLISM	2.1.2.1	Glycine_hydroxymethyltransferase	Glycine,_serine_and_threonine_metabolism Methane_metabolism Lysine_degradation Cyanoamino_acid_metabolism One_carbon_pool_by_folate	Amino_Acid_Metabolism Energy_Metabolism Metabolism_of_Other_Amino_Acids Metabolism_of_Cofactors_and_Vitamins	METABOLIC	2778 4674 4693	glycine_hydroxymethyltransferase_activity glycine_metabolic_process L-serine_metabolic_process	molecular_function biological_process	GO:0004372 GO:0006544 GO:0006563
33722	9.02334	9.08091	9.2003	8.90714	9.67896	9.24589	0.0573141	0.191203	-0.096062	0.661977	0.223647	0.867873	0.545335	0.781283	0.0583045	0.522817						IPR003959 IPR003593 IPR005937 IPR003960	AAA_ATPase,_core AAA+_ATPase,_core 26S_proteasome_subunit_P45 AAA_ATPase,_conserved_site	KOG0727	26S_proteasome_regulatory_complex,_ATPase_RPT3	Posttranslational_modification,_protein_turnover,_chaperones	CELLULAR_PROCESSES_AND_SIGNALING	3.6.1.3	Adenosinetriphosphatase	Purine_metabolism	Nucleotide_Metabolism	METABOLIC	162 10269 3736 3838 3930 9985 13056 2450 2451 5716 5778 5860 8800 10082 10273 18132 18133 18134 18135	nucleotide_binding nucleoside-triphosphatase_activity ATP_binding nucleus cytoplasm hydrolase_activity protein_catabolic_process ATP-dependent_DNA_helicase_activity ATP-dependent_RNA_helicase_activity ATP-dependent_helicase_activity DNA-dependent_ATPase_activity RNA-dependent_ATPase_activity protein-transmembrane_transporting_ATPase_activity ATPase_activity single-stranded_DNA-dependent_ATP-depen…	molecular_function cellular_component biological_process	GO:0000166 GO:0017111 GO:0005524 GO:0005634 GO:0005737 GO:0016787 GO:0030163 GO:0004003 GO:0004004 GO:0008026 GO:0008094 GO:0008186 GO:0015462 GO:0016887 GO:0017116 GO:0042623 GO:0042624 GO:0042625 GO:0042626
33724	7.62915	7.64965	7.82753	7.97749	8.32913	8.25945	-0.0267877	0.151893	0.300035	0.655617	0.680868	0.958129	0.74586	0.557675	0.206447	0.18756						IPR002610	Peptidase_S54,_rhomboid	KOG2632	Rhomboid_family_proteins	Function_unknown	POORLY_CHARACTERIZED						9321	integral_to_membrane	cellular_component	GO:0016021
33725	7.26752	7.93237	7.56604	7.81702	4.31346	6.5439	0.636434	0.306498	0.520482	0.31742	0.35655	0.669694	0.822123	0.727329	0.832131	0.81162						IPR007246 IPR017063	Gaa1-like,_GPI_transamidase_component Glycosylphosphatidylinositol:protein_transamidase_complex,_GAA1_component	KOG3566	Glycosylphosphatidylinositol_anchor_attachment_protein_GAA1	Posttranslational_modification,_protein_turnover,_chaperones	CELLULAR_PROCESSES_AND_SIGNALING						9321 18269	integral_to_membrane GPI-anchor_transamidase_complex	cellular_component	GO:0016021 GO:0042765
33726	8.91785	8.99602	8.9918	8.93274	9.2082	9.04263	0.0531394	0.049868	-0.00949581	0.302691	0.175453	0.902578	0.900258	0.982594	0.491348	0.689348						IPR000717	Proteasome_component_region_PCI	KOG2908	26S_proteasome_regulatory_complex,_subunit_RPN9/PSMD13	Posttranslational_modification,_protein_turnover,_chaperones	CELLULAR_PROCESSES_AND_SIGNALING	3.4.25.1	Proteasome_endopeptidase_complex				2706 2707	threonine_endopeptidase_activity proteasome_endopeptidase_activity	molecular_function	GO:0004298 GO:0004299
33735	6.36293	7.03916	7.21801	7.06452	3.89092	6.2366	0.536226	0.726918	0.647471	0.243108	-0.284258	0.699923	0.567613	0.641924	0.862323	0.83946						IPR001279	Beta-lactamase-like	KOG0813	Glyoxylase	General_function_prediction_only	POORLY_CHARACTERIZED						9985	hydrolase_activity	molecular_function	GO:0016787
33739	1.14972	3.95115	1.53105	3.01222	3.56698	4.74109	2.9109	1.93539	3.98503	5.11417	3.90101	0.343253	0.493711	0.194568	0.0964131	0.205664						IPR001138	Fungal_transcriptional_regulatory_protein,_N-terminal										2196 3838 4504 5939	transcription_factor_activity nucleus regulation_of_transcription,_DNA-dependent zinc_ion_binding	molecular_function cellular_component biological_process	GO:0003700 GO:0005634 GO:0006355 GO:0008270
33750	6.19086	5.58408	5.52162	6.64239	0	3.44638	-0.782178	-0.710756	0.291239	-7.44221	-0.470179	0.618587	0.62118	0.852978	0.000480362	0.766507						IPR011685	LETM1-like
33751	9.51479	9.65369	9.50027	9.34652	9.01315	9.09126	0.135864	-0.0170582	-0.138958	-0.230377	-0.407154	0.790241	0.970877	0.785891	0.655091	0.429254								KOG4035	Coeffector_of_mDia_Rho_GTPase,_regulates_actin_polymerization_and_cell_adhesion_turnover	Signal_transduction_mechanisms Cytoskeleton	CELLULAR_PROCESSES_AND_SIGNALING
33752	7.30964	6.16743	4.4432	5.89698	0	6.22872	-1.40509	-2.74336	-1.68075	-8.65246	-1.09389	0.233715	0.0117193	0.155608	3.39599e-06	0.358294						IPR011701 IPR016196	Major_facilitator_superfamily_MFS-1 MFS_general_substrate_transporter	KOG2504	Monocarboxylate_transporter	Carbohydrate_transport_and_metabolism	METABOLISM
33755	4.19998	2.9683	2.23087	5.80646	3.66342	3.79527	-2.59182	-2.5944	0.85463	0.803334	1.05466	0.257786	0.218346	0.708256	0.725879	0.644822
33757	11.0427	10.7847	10.5704	10.3917	9.63649	11.0852	-0.255872	-0.467987	-0.555708	-1.40708	0.0486338	0.473267	0.15155	0.119861	0.000103507	0.892013						IPR000626	Ubiquitin	KOG0001	Ubiquitin_and_ubiquitin-like_proteins	General_function_prediction_only Posttranslational_modification,_protein_turnover,_chaperones	POORLY_CHARACTERIZED CELLULAR_PROCESSES_AND_SIGNALING						4598	protein_modification_process	biological_process	GO:0006464
33758	9.21382	9.29723	9.21852	9.21607	9.61769	8.80155	0.0234849	-0.0459395	0.025402	0.378279	-0.466391	0.959283	0.913148	0.956039	0.415015	0.316778						IPR001199 IPR006090 IPR006091 IPR006089 IPR009075 IPR009100	Cytochrome_b5 Acyl-CoA_oxidase/dehydrogenase,_type_1 Acyl-CoA_dehydrogenase/oxidase,_central_region Acyl-CoA_dehydrogenase,_conserved_site Acyl-CoA_dehydrogenase/oxidase_C-terminal Acyl-CoA_dehydrogenase/oxidase,_middle_and_N-terminal	KOG0137	Very-long-chain_acyl-CoA_dehydrogenase	Lipid_transport_and_metabolism	METABOLISM						12251 21336 2443 4283 9834 5830	heme_binding transition_metal_ion_binding acyl-CoA_dehydrogenase_activity electron_transport oxidoreductase_activity,_acting_on_the_CH-CH_group_of_donors metabolic_process	molecular_function biological_process	GO:0020037 GO:0046914 GO:0003995 GO:0006118 GO:0016627 GO:0008152
33775	6.58386	6.57713	6.54107	5.37362	3.52462	5.44342	0.00230891	0.0619774	0.212509	-0.567528	-0.613896	0.998898	0.967638	0.898882	0.736426	0.71528						IPR011701 IPR007114 IPR016196	Major_facilitator_superfamily_MFS-1 Major_facilitator_superfamily MFS_general_substrate_transporter	KOG2533	Permease_of_the_major_facilitator_superfamily	Carbohydrate_transport_and_metabolism	METABOLISM						3546 4927 9321	transporter_activity transport integral_to_membrane	molecular_function biological_process cellular_component	GO:0005215 GO:0006810 GO:0016021
33784	4.68109	1.37977	0.852563	2.88907	6.03	0	-4.54704	-5.21932	-0.483035	0.966567	-6.33258	0.0525648	0.022037	0.834543	0.676498	0.0199235
33785	11.5993	11.2877	11.4219	11.1981	11.5354	11.5519	-0.321173	-0.182773	-0.392566	-0.0714857	-0.0564925	0.195881	0.421055	0.114496	0.77526	0.821119						IPR002227 IPR001254 IPR008922	Tyrosinase Peptidase_S1_and_S6,_chymotrypsin/Hap Di-copper_centre-containing	KOG0260	RNA_polymerase_II,_large_subunit	Transcription	INFORMATION_STORAGE_AND_PROCESSING						2682 4639 5830 9710	serine-type_endopeptidase_activity proteolysis metabolic_process oxidoreductase_activity	molecular_function biological_process	GO:0004252 GO:0006508 GO:0008152 GO:0016491
33786	6.41022	6.14156	5.94652	5.19123	5.31881	7.74121	-0.330244	-0.221337	-0.284737	-0.934915	1.29759	0.781922	0.839471	0.811764	0.443794	0.278072						IPR000182 IPR015416 IPR016181	GCN5-related_N-acetyltransferase Zinc_finger,_H2C2-type,_histone_UAS_binding Acyl-CoA_N-acyltransferase	KOG1878	Nuclear_receptor_coregulator_SMRT/SMRTER,_contains_Myb-like_domains	Transcription	INFORMATION_STORAGE_AND_PROCESSING						5765 5830	N-acetyltransferase_activity metabolic_process	molecular_function biological_process	GO:0008080 GO:0008152
33787	5.29124	6.80942	6.84639	5.87794	3.39419	7.40537	1.06983	1.21046	0.243211	-0.0078923	1.93064	0.462945	0.363777	0.867767	0.995741	0.186381						IPR007681 IPR016124	Ran-interacting_Mog1_protein Mog1/PsbP/DUF1795,_alpha/beta/alpha_sandwich	KOG3329	RAN_guanine_nucleotide_release_factor	Signal_transduction_mechanisms	CELLULAR_PROCESSES_AND_SIGNALING
33788	6.84558	7.06757	7.47276	7.02091	7.95518	7.65079	0.0651534	0.489712	0.0400729	1.21649	0.657069	0.926074	0.44671	0.954655	0.086097	0.354695						IPR003604 IPR007087	Zinc_finger,_U1-type Zinc_finger,_C2H2-type	KOG3408	U1-like_Zn-finger-containing_protein,_probabl_erole_in_RNA_processing/splicing	RNA_processing_and_modification	INFORMATION_STORAGE_AND_PROCESSING						2175 5939 3827	nucleic_acid_binding zinc_ion_binding intracellular	molecular_function cellular_component	GO:0003676 GO:0008270 GO:0005622
33790	5.48877	6.00116	6.01749	5.32019	2.54078	5.43929	0.170934	0.184458	0.198491	-1.95968	-0.373697	0.909113	0.892938	0.894705	0.211304	0.805276						IPR006640	Protein_of_unknown_function_SprT	KOG3854	SPRT-like_metalloprotease	Function_unknown	POORLY_CHARACTERIZED
33793	7.09312	7.11554	6.6312	6.7141	7.15029	5.44051	-0.000671416	-0.493099	0.0170798	0.099161	-1.50537	0.99939	0.540925	0.984527	0.911334	0.097302						IPR011050	Pectin_lyase_fold/virulence_factor	KOG1399	Flavin-containing_monooxygenase	Secondary_metabolites_biosynthesis,_transport_and_catabolism	METABOLISM
33794	7.40924	6.68717	6.174	7.43076	6.5746	8.36926	-0.75737	-0.15677	0.0583842	-0.570268	1.08832	0.509856	0.881376	0.959501	0.623167	0.344397						IPR007247	Ureidoglycolate_hydrolase					3.5.3.19	Ureidoglycolate_hydrolase	Purine_metabolism	Nucleotide_Metabolism	METABOLIC	251 3206	allantoin_catabolic_process ureidoglycolate_hydrolase_activity	biological_process molecular_function	GO:0000256 GO:0004848
33799	8.5446	8.31385	8.60639	8.60594	8.07863	8.52622	-0.23142	0.0636418	0.0635836	-0.302985	-0.0208179	0.606144	0.877107	0.887631	0.510014	0.963568
33801	6.92156	6.9837	7.14483	6.79481	3.08695	5.668	-0.0513694	0.0990897	-0.16653	-1.96838	-0.212518	0.971629	0.94017	0.908303	0.182821	0.883607						IPR001138	Fungal_transcriptional_regulatory_protein,_N-terminal										2196 3838 4504 5939	transcription_factor_activity nucleus regulation_of_transcription,_DNA-dependent zinc_ion_binding	molecular_function cellular_component biological_process	GO:0003700 GO:0005634 GO:0006355 GO:0008270
33804	2.39994	5.45999	6.3361	2.63442	3.58194	3.25729	1.73982	2.72343	0.478891	2.38299	1.73936	0.504987	0.253432	0.85476	0.362667	0.506716						IPR001128 IPR002401	Cytochrome_P450 Cytochrome_P450,_E-class,_group_I	KOG0157	Cytochrome_P450_CYP4/CYP19/CYP26_subfamilies	Lipid_transport_and_metabolism Secondary_metabolites_biosynthesis,_transport_and_catabolism	METABOLISM	1.14.15.3	Alkane-1_monooxygenase	Fatty_acid_metabolism	Lipid_Metabolism	METABOLIC	2888 3721 4283 12251 10991	monooxygenase_activity iron_ion_binding electron_transport heme_binding alkane_1-monooxygenase_activity	molecular_function biological_process	GO:0004497 GO:0005506 GO:0006118 GO:0020037 GO:0018685
33809	6.13966	8.06494	6.16937	6.47223	8.82642	7.763	1.80443	0.197688	0.146727	3.00307	1.75593	0.0723266	0.830131	0.884253	0.00284184	0.0816538						IPR002938	Monooxygenase,_FAD-binding										2888 4283 4851	monooxygenase_activity electron_transport aromatic_compound_metabolic_process	molecular_function biological_process	GO:0004497 GO:0006118 GO:0006725
33812	5.76921	6.74719	4.24429	5.14456	9.94669	3.74075	1.31087	-0.731233	-0.0461988	4.1937	0.723282	0.37552	0.590574	0.975155	0.00459401	0.627027
33813	6.24862	6.96959	4.87795	6.33164	10.3061	7.64198	0.733649	-0.332842	0.126829	4.0222	1.35417	0.478609	0.726483	0.902811	0.000102864	0.193194
33815	4.3614	6.55172	1.02367	5.14018	7.9133	4.31706	1.6818	-3.58761	0.318417	2.95828	0.807468	0.306539	0.0247586	0.846961	0.072682	0.626384
33819	4.88517	4.21194	4.74424	3.04285	0	4.76486	-0.636539	-0.0638845	-0.366454	-5.93686	0.327096	0.726656	0.969444	0.840931	0.0104871	0.858644						IPR013901	Protein_of_unknown_function_DUF1772,_fungi
33820	5.30079	7.25604	5.70821	5.69859	8.54583	7.8593	1.5295	0.176748	0.404868	2.88329	2.10468	0.135877	0.851352	0.694225	0.00507363	0.04106						IPR002198 IPR002347 IPR016040	Short-chain_dehydrogenase/reductase_SDR Glucose/ribitol_dehydrogenase NAD(P)-binding	KOG0725	Reductases_with_broad_range_of_substrate_specificities	General_function_prediction_only	POORLY_CHARACTERIZED	1.1.1.100	3-oxoacyl-[acyl-carrier_protein]_reductase	Fatty_acid_biosynthesis_(path_1)	Lipid_Metabolism	METABOLIC	5830 9710 2290 3708 2723	metabolic_process oxidoreductase_activity catalytic_activity binding 3-oxoacyl-[acyl-carrier-protein]_reductase_activity	biological_process molecular_function	GO:0008152 GO:0016491 GO:0003824 GO:0005488 GO:0004316
33821	5.40072	6.27378	5.2896	4.52385	8.72239	6.10001	0.75456	-0.154506	-0.538026	3.16261	0.522337	0.445218	0.865447	0.589916	0.00141061	0.603636
33827	5.76783	6.10576	3.71062	5.40803	8.67721	6.30431	0.323917	-1.98955	0.689978	2.90812	0.504288	0.767505	0.0526088	0.529588	0.00805353	0.649291						IPR002409 IPR001138 IPR013700	Aflatoxin_biosynthesis_regulatory_protein Fungal_transcriptional_regulatory_protein,_N-terminal Aflatoxin_regulatory_protein										2196 3838 4504 5939	transcription_factor_activity nucleus regulation_of_transcription,_DNA-dependent zinc_ion_binding	molecular_function cellular_component biological_process	GO:0003700 GO:0005634 GO:0006355 GO:0008270
33829	2.13923	4.13867	2.02936	2.86499	3.75285	2.91796	1.07597	-0.176624	1.49316	3.27891	1.60054	0.739066	0.952491	0.644132	0.310617	0.621574						IPR005828 IPR007114 IPR016196	General_substrate_transporter Major_facilitator_superfamily MFS_general_substrate_transporter	KOG0254	Predicted_transporter_(major_facilitator_superfamily)	General_function_prediction_only	POORLY_CHARACTERIZED	5.3.1.4	L-arabinose_isomerase	Pentose_and_glucuronate_interconversions	Carbohydrate_Metabolism	METABOLIC	3546 4927 9321 6356	transporter_activity transport integral_to_membrane L-arabinose_isomerase_activity	molecular_function biological_process cellular_component	GO:0005215 GO:0006810 GO:0016021 GO:0008733
33831	7.66198	6.93887	6.94617	8.12236	7.56999	7.62882	-0.780324	-0.66293	0.489867	0.652426	-0.0354661	0.383655	0.419005	0.584483	0.468583	0.96862			Unknown
33834	2.9801	0.356573	1.7179	2.40209	0	0	-6.39187	-2.81936	-0.807468	-5.65122	-5.6585	0.115631	0.436389	0.8376	0.17728	0.176722
33837	5.02058	7.13013	6.48715	6.30857	4.14542	7.38853	1.53621	1.01971	0.695422	1.67247	1.87974	0.318402	0.46908	0.65203	0.279408	0.223377						IPR001466 IPR012338	Beta-lactamase Beta-lactamase-type_transpeptidase_fold					3.5.2.6	Beta-lactamase				6419 13507 21106	beta-lactamase_activity beta-lactam_antibiotic_catabolic_process response_to_antibiotic	molecular_function biological_process	GO:0008800 GO:0030655 GO:0046677
33845	7.44866	7.80172	7.35778	7.68701	7.67387	7.23392	0.34051	-0.0941734	0.306207	0.533563	0.0391953	0.658824	0.894029	0.691859	0.493367	0.959911						IPR005606	Sec20
33846	9.7889	9.68826	9.20342	9.66992	8.91882	9.29338	-0.0950239	-0.57462	-0.117187	-0.869691	-0.499789	0.761519	0.0458529	0.709014	0.00712288	0.11742						IPR000277 IPR015424	Cys/Met_metabolism,_pyridoxal_phosphate-dependent_enzyme Pyridoxal_phosphate-dependent_transferase,_major_region	KOG0053	Cystathionine_beta-lyases/cystathionine_gamma-synthases	Amino_acid_transport_and_metabolism	METABOLISM	4.4.1.1	Cystathionine_gamma-lyase	Selenoamino_acid_metabolism Methionine_metabolism Cysteine_metabolism Nitrogen_metabolism	Metabolism_of_Other_Amino_Acids Amino_Acid_Metabolism Energy_Metabolism	METABOLIC	4650 13063 2561	amino_acid_metabolic_process pyridoxal_phosphate_binding cystathionine_gamma-lyase_activity	biological_process molecular_function	GO:0006520 GO:0030170 GO:0004123
33847	7.48091	7.63822	7.84566	7.48481	7.05024	7.60159	0.0959064	0.334307	-0.0584939	-0.312184	0.126245	0.885695	0.584392	0.93035	0.647401	0.851804
33849	1.8023	2.8606	3.04048	3.34078	4.10006	4.89244	0.232692	0.78044	3.16083	4.69384	2.81466	0.923208	0.724865	0.189292	0.0514263	0.244503
33850	9.11572	8.93813	9.05916	8.89605	8.36071	9.03599	-0.238522	-0.0976331	-0.19781	-0.81603	-0.137811	0.613962	0.821582	0.676325	0.0910414	0.772888						IPR001327 IPR013027 IPR000759 IPR000103 IPR005982 IPR008255	Pyridine_nucleotide-disulphide_oxidoreductase,_NAD-binding_region FAD-dependent_pyridine_nucleotide-disulphide_oxidoreductase Adrenodoxin_reductase Pyridine_nucleotide-disulphide_oxidoreductase,_class-II Thioredoxin_reductase Pyridine_nucleotide-disulphide_oxidoreductase,_class-II,_active_site	KOG0404	Thioredoxin_reductase	Posttranslational_modification,_protein_turnover,_chaperones	CELLULAR_PROCESSES_AND_SIGNALING						4283 9710 23919 3151 3930 11695	electron_transport oxidoreductase_activity FAD_binding thioredoxin-disulfide_reductase_activity cytoplasm removal_of_superoxide_radicals	biological_process molecular_function cellular_component	GO:0006118 GO:0016491 GO:0050660 GO:0004791 GO:0005737 GO:0019430
33853	3.05313	5.99718	5.39537	1.5859	3.27811	2.06223	0.889789	0.424691	-3.06293	0.430284	-2.06042	0.728548	0.856216	0.238577	0.867416	0.432545						IPR016181	Acyl-CoA_N-acyltransferase
33854	8.73679	5.78072	4.19643	5.54567	8.40536	5.40356	-3.13025	-3.08408	-1.1084	-0.473357	-3.25168	0.0507006	0.0353554	0.488831	0.767828	0.044307			Unknown
33856	6.8486	5.83751	6.61838	6.29096	4.11725	6.27568	-1.38138	-0.226421	-0.588965	0.0208564	-0.0358885	0.376186	0.873827	0.706091	0.989378	0.981706						IPR002067 IPR002113 IPR001993	Mitochondrial_carrier_protein Adenine_nucleotide_translocator_1 Mitochondrial_substrate_carrier	KOG0752	Mitochondrial_solute_carrier_protein	Energy_production_and_conversion	METABOLISM						3708 4927 9320 3935 3546	binding transport membrane mitochondrial_inner_membrane transporter_activity	molecular_function biological_process cellular_component	GO:0005488 GO:0006810 GO:0016020 GO:0005743 GO:0005215
33857	5.22024	5.51791	5.6466	5.14388	7.40883	2.54125	0.166775	0.264068	0.422332	2.05996	-1.34579	0.90029	0.828686	0.751522	0.123142	0.332423								KOG1818	Membrane_trafficking_and_cell_signaling_protein_HRS,_contains_VHS_and_FYVE_domains	Signal_transduction_mechanisms Intracellular_trafficking,_secretion,_and_vesicular_transport	CELLULAR_PROCESSES_AND_SIGNALING
33859	8.30295	9.81789	8.90964	8.01309	8.60204	8.7016	1.51504	0.68281	-0.202638	0.303308	0.514924	0.00769521	0.189541	0.722494	0.598344	0.369094	GH3					IPR001764 IPR002772 IPR011658 IPR017853	Glycoside_hydrolase,_family_3,_N-terminal Glycoside_hydrolase,_family_3,_C-terminal PA14 Glycoside_hydrolase,_catalytic_core					3.2.1.21	Beta-glucosidase	Starch_and_sucrose_metabolism Cyanoamino_acid_metabolism Flavonoids,_stilbene_and_lignin_biosynthesis	Metabolism_of_Complex_Carbohydrates Metabolism_of_Other_Amino_Acids Biosynthesis_of_Secondary_Metabolites	METABOLIC	2933 4143 6082	hydrolase_activity,_hydrolyzing_O-glycosyl_compounds carbohydrate_metabolic_process beta-glucosidase_activity	molecular_function biological_process	GO:0004553 GO:0005975 GO:0008422
33863	7.04052	7.24886	7.56715	7.54621	4.47406	6.61479	0.195699	0.541153	0.538324	0.870579	-0.260346	0.890913	0.678097	0.706112	0.542987	0.855985						IPR010754	Optic_atrophy_3-like	KOG3335	Predicted_coiled-coil_protein	General_function_prediction_only	POORLY_CHARACTERIZED
33865	6.60419	7.22916	5.98837	6.6725	7.76956	7.73004	0.474648	-0.424616	-0.0541368	1.2474	0.963128	0.617811	0.626873	0.954749	0.192501	0.314097						IPR000467	D111/G-patch	KOG1994	Predicted_RNA_binding_protein,_contains_G-patch_and_Zn-finger_domains	RNA_processing_and_modification	INFORMATION_STORAGE_AND_PROCESSING						2175 3827	nucleic_acid_binding intracellular	molecular_function cellular_component	GO:0003676 GO:0005622
33868	10.9343	10.5893	11.1285	10.9606	11.1656	11.0077	-0.344688	0.21118	0.0295389	0.337881	0.0733462	0.331138	0.514721	0.933676	0.343062	0.836867						IPR001199 IPR003953 IPR010960	Cytochrome_b5 Fumarate_reductase/succinate_dehydrogenase_flavoprotein,_N-terminal Flavocytochrome_c	KOG2404	Fumarate_reductase,_flavoprotein_subunit	Energy_production_and_conversion	METABOLISM	1.3.99.1	Succinate_dehydrogenase	Citrate_cycle_(TCA_cycle) Benzoate_degradation_via_CoA_ligation Butanoate_metabolism Reductive_carboxylate_cycle_(CO2_fixation) Oxidative_phosphorylation	Carbohydrate_Metabolism Biodegradation_of_Xenobiotics Energy_Metabolism	METABOLIC	12251 21336 4283 9710 109	heme_binding transition_metal_ion_binding electron_transport oxidoreductase_activity succinate_dehydrogenase_activity	molecular_function biological_process	GO:0020037 GO:0046914 GO:0006118 GO:0016491 GO:0000104
33879	8.58077	8.48529	8.53633	8.37398	7.69669	8.28325	-0.108367	-0.0235307	-0.202181	-0.265788	-0.304655	0.878699	0.971097	0.776152	0.710826	0.670214						IPR001698	F-actin_capping_protein,_beta_subunit	KOG3174	F-actin_capping_protein,_beta_subunit	Cytoskeleton	CELLULAR_PROCESSES_AND_SIGNALING						2246 5958 12936	actin_binding F-actin_capping_protein_complex actin_cytoskeleton_organization_and_biogenesis	molecular_function cellular_component biological_process	GO:0003779 GO:0008290 GO:0030036
33882	5.11716	3.78641	4.321	2.59683	5.57195	2.48041	-1.58707	-0.893911	-1.36393	0.688118	-1.60364	0.455301	0.645811	0.522189	0.746894	0.458303						IPR002347 IPR002198 IPR016040	Glucose/ribitol_dehydrogenase Short-chain_dehydrogenase/reductase_SDR NAD(P)-binding	KOG0725	Reductases_with_broad_range_of_substrate_specificities	General_function_prediction_only	POORLY_CHARACTERIZED	1.1.1.184	Carbonyl_reductase_(NADPH)	Prostaglandin_and_leukotriene_metabolism	Metabolism_of_Complex_Lipids	METABOLIC	5830 9710 2290 3708 2532	metabolic_process oxidoreductase_activity catalytic_activity binding carbonyl_reductase_(NADPH)_activity	biological_process molecular_function	GO:0008152 GO:0016491 GO:0003824 GO:0005488 GO:0004090
33883	9.6189	9.5592	9.21748	9.61949	9.60145	9.31111	-0.0623092	-0.397614	0.00314018	0.0496689	-0.270306	0.870706	0.257352	0.993468	0.898063	0.485532						IPR006662 IPR013766 IPR012336	Thioredoxin-related Thioredoxin_domain Thioredoxin-like_fold	KOG0191	Thioredoxin/protein_disulfide_isomerase	Posttranslational_modification,_protein_turnover,_chaperones	CELLULAR_PROCESSES_AND_SIGNALING	5.3.4.1	Protein_disulfide_isomerase				19912 2234	cell_redox_homeostasis protein_disulfide_isomerase_activity	biological_process molecular_function	GO:0045454 GO:0003756
33897	11.1797	11.0049	11.3769	10.9968	11.3619	11.6356	-0.193802	0.18088	-0.202418	0.162694	0.447945	0.433887	0.424632	0.414595	0.515129	0.072047	GH17					IPR017853	Glycoside_hydrolase,_catalytic_core	KOG1187	Serine/threonine_protein_kinase	Signal_transduction_mechanisms	CELLULAR_PROCESSES_AND_SIGNALING	3.2.1.58	Glucan_1,3-beta-glucosidase	Starch_and_sucrose_metabolism	Metabolism_of_Complex_Carbohydrates	METABOLIC	2744	glucan_1,3-beta-glucosidase_activity	molecular_function	GO:0004338
33907	7.07204	5.89746	5.15996	7.20533	0	6.47374	-1.18869	-1.80802	0.0902198	-8.20266	-0.591249	0.187821	0.0301103	0.920388	1.40549e-06	0.518498						IPR003402	Protein_of_unknown_function_Met10	KOG2078	tRNA_modification_enzyme	RNA_processing_and_modification	INFORMATION_STORAGE_AND_PROCESSING
33908	8.70537	8.6556	8.74569	8.54025	8.32602	8.9094	-0.055163	0.0480444	-0.170659	-0.365399	0.213526	0.890539	0.896085	0.671538	0.37561	0.599542
33910	7.24947	5.47524	6.29699	7.09624	2.41351	7.14451	-2.47058	-1.52238	-0.78709	-4.4392	-0.779963	0.0467461	0.180156	0.526203	0.000969041	0.531725						IPR015983	Phenolic_acid_decarboxylase
33911	6.81854	8.40246	7.1715	7.20796	7.70372	7.13438	1.26289	0.179286	0.708542	1.92776	0.260194	0.326378	0.87889	0.582145	0.134711	0.840411						IPR001248	Permease_for_cytosine/purines,_uracil,_thiamine,_allantoin	KOG2466	Uridine_permease/thiamine_transporter/allantoin_transport	Nucleotide_transport_and_metabolism Coenzyme_transport_and_metabolism	METABOLISM						8565 9237 9320	nucleobase_transmembrane_transporter_activity nucleobase,_nucleoside,_nucleotide_and_nucleic_acid_transport membrane	molecular_function biological_process cellular_component	GO:0015205 GO:0015931 GO:0016020
33917	7.36497	6.48054	5.94173	8.32656	3.44851	6.60904	-1.01728	-1.00515	1.27253	-1.55532	-0.864651	0.435402	0.399597	0.328996	0.240062	0.510244
33924	0.190223	0.356573	1.00468	0	3.30669	3.18932	0.239601	2.55691	-0.884455	7.69645	7.44478	0.94658	0.432786	0.812005	0.0251676	0.0302979						IPR006175 IPR013813	Endoribonuclease_L-PSP Endoribonuclease_L-PSP/chorismate_mutase-like
33928	0.946815	2.96073	4.00971	0	4.23988	2.6494	2.23652	3.91774	-3.49697	6.94271	3.72957	0.399113	0.107774	0.245662	0.00874187	0.162492						IPR006035	Ureohydrolase	KOG2965	Arginase	Amino_acid_transport_and_metabolism	METABOLISM	3.5.3.1	Arginase	Urea_cycle_and_metabolism_of_amino_groups Arginine_and_proline_metabolism	Amino_Acid_Metabolism	METABOLIC	10008 21295 2495	hydrolase_activity,_acting_on_carbon-nitrogen_(but_not_peptide)_bonds,_in_linear_amidines metal_ion_binding arginase_activity	molecular_function	GO:0016813 GO:0046872 GO:0004053
33930	6.40423	6.95226	7.02779	7.30719	8.78847	7.59344	-0.279691	0.550572	0.184352	1.96209	0.428035	0.815498	0.615169	0.877853	0.102057	0.721993						IPR001138 IPR007219	Fungal_transcriptional_regulatory_protein,_N-terminal Fungal_specific_transcription_factor										2196 3838 4504 5939 2176 4499	transcription_factor_activity nucleus regulation_of_transcription,_DNA-dependent zinc_ion_binding DNA_binding transcription	molecular_function cellular_component biological_process	GO:0003700 GO:0005634 GO:0006355 GO:0008270 GO:0003677 GO:0006350
33935	0	1.74872	1.87585	0	0	3.70197	5.71494	5.8451	0	0	9.74956	0.241183	0.193969	1	1	0.0454393						IPR003010 IPR000132	Nitrilase/cyanide_hydratase_and_apolipoprotein_N-acyltransferase Nitrilase/cyanide_hydratase,_conserved_site	KOG0805	Carbon-nitrogen_hydrolase	Amino_acid_transport_and_metabolism	METABOLISM	3.5.5.1	Nitrilase	Nitrogen_metabolism Tryptophan_metabolism Benzoate_degradation_via_CoA_ligation Cyanoamino_acid_metabolism	Energy_Metabolism Amino_Acid_Metabolism Biodegradation_of_Xenobiotics Metabolism_of_Other_Amino_Acids	METABOLIC	10005 4924 252	hydrolase_activity,_acting_on_carbon-nitrogen_(but_not_peptide)_bonds nitrogen_compound_metabolic_process nitrilase_activity	molecular_function biological_process	GO:0016810 GO:0006807 GO:0000257
33939	7.47827	6.98844	7.61494	8.25314	7.42985	8.23052	-0.612457	0.260873	0.657906	0.144342	0.645227	0.453909	0.727209	0.421169	0.861279	0.432305						IPR001128 IPR002401	Cytochrome_P450 Cytochrome_P450,_E-class,_group_I	KOG0158	Cytochrome_P450_CYP3/CYP5/CYP6/CYP9_subfamilies	Secondary_metabolites_biosynthesis,_transport_and_catabolism	METABOLISM	1.14.14.1	Unspecific_monooxygenase	Tryptophan_metabolism Fatty_acid_metabolism gamma-Hexachlorocyclohexane_degradation	Amino_Acid_Metabolism Lipid_Metabolism Biodegradation_of_Xenobiotics	METABOLIC	2888 3721 4283 12251 23642	monooxygenase_activity iron_ion_binding electron_transport heme_binding unspecific_monooxygenase_activity	molecular_function biological_process	GO:0004497 GO:0005506 GO:0006118 GO:0020037 GO:0050381
33940	8.96111	9.04449	9.08868	9.03645	8.85962	8.52252	0.0856731	0.140506	0.0783675	0.125835	-0.419498	0.862952	0.757131	0.874761	0.802078	0.404159						IPR013217	Methyltransferase_type_12
33950	6.20961	3.57085	4.74268	5.89343	0	0	-2.75165	-1.10228	-0.0866721	-7.32354	-7.33082	0.0726685	0.431072	0.954763	0.000484176	0.000477929						IPR000637	HMG-I_and_HMG-Y,_DNA-binding	KOG0613	Projectin/twitchin_and_related_proteins	Cytoskeleton	CELLULAR_PROCESSES_AND_SIGNALING	4.2.99.18	DNA-(apurinic_or_apyrimidinic_site)_lyase				2362	DNA-(apurinic_or_apyrimidinic_site)_lyase_activity	molecular_function	GO:0003906
33960	5.90865	6.70482	5.68469	5.7115	3.60898	6.23989	0.737552	-0.0190592	-0.190085	0.213801	0.265501	0.623564	0.98895	0.899588	0.887953	0.860751						IPR011701 IPR007114 IPR016196	Major_facilitator_superfamily_MFS-1 Major_facilitator_superfamily MFS_general_substrate_transporter	KOG2504	Monocarboxylate_transporter	Carbohydrate_transport_and_metabolism	METABOLISM						3546 4927 9321	transporter_activity transport integral_to_membrane	molecular_function biological_process cellular_component	GO:0005215 GO:0006810 GO:0016021
33961	7.65622	8.73738	8.42976	8.24586	4.97732	7.26285	0.883083	0.577884	0.405527	1.09565	0.55356	0.644336	0.740783	0.832151	0.567137	0.772504						IPR015803 IPR002308 IPR009080	Cysteinyl-tRNA_synthetase,_class_Ia,_N-terminal Cysteinyl-tRNA_synthetase,_class_Ia Aminoacyl-tRNA_synthetase,_class_1a,_anticodon-binding	KOG2007	Cysteinyl-tRNA_synthetase	Translation,_ribosomal_structure_and_biogenesis	INFORMATION_STORAGE_AND_PROCESSING	6.1.1.16	Cysteine--tRNA_ligase	Cysteine_metabolism Aminoacyl-tRNA_biosynthesis	Amino_Acid_Metabolism TRANSLATION	METABOLIC REGULATORY	162 3177 3736 3930 4556 4566 3172 4561	nucleotide_binding cysteine-tRNA_ligase_activity ATP_binding cytoplasm translation cysteinyl-tRNA_aminoacylation aminoacyl-tRNA_ligase_activity tRNA_aminoacylation_for_protein_translation	molecular_function cellular_component biological_process	GO:0000166 GO:0004817 GO:0005524 GO:0005737 GO:0006412 GO:0006423 GO:0004812 GO:0006418
33964	3.40968	4.09084	2.03584	5.44229	3.39419	3.22576	-0.436616	-2.19544	0.954645	1.25337	0.935198	0.858165	0.331907	0.695977	0.609312	0.702904
33967	1.10409	3.9478	1.56658	0	0	0	2.97656	2.18569	-3.84437	-1.97039	-1.97768	0.569767	0.648475	0.47895	0.716699	0.715697						IPR000383 IPR013736 IPR005674 IPR008979	Peptidase_S15 Peptidase_S15/CocE/NonD,__C-terminal CocE/NonD_hydrolase Galactose-binding_like										4639 6110 5830 9985 10247	proteolysis X-Pro_aminopeptidase_activity metabolic_process hydrolase_activity X-Pro_dipeptidyl-peptidase_activity	biological_process molecular_function	GO:0006508 GO:0008451 GO:0008152 GO:0016787 GO:0017088
33969	3.75188	2.86077	2.52027	4.82755	0	0	-1.49538	-0.0688695	0.643304	-5.27478	-5.28207	0.585708	0.978083	0.814378	0.0880445	0.0876068						IPR003042 IPR006076	Aromatic-ring_hydroxylase FAD_dependent_oxidoreductase	KOG2614	Kynurenine_3-monooxygenase_and_related_flavoprotein_monooxygenases	Energy_production_and_conversion General_function_prediction_only	METABOLISM POORLY_CHARACTERIZED						5830 9710	metabolic_process oxidoreductase_activity	biological_process molecular_function	GO:0008152 GO:0016491
33970	8.03653	7.60904	7.91858	9.26253	9.50093	8.77975	-0.490116	-0.121754	1.16634	1.41455	0.802899	0.362659	0.805215	0.0302104	0.00897482	0.138605			Unknown					KOG4443	Putative_transcription_factor_HALR/MLL3,_involved_in_embryonic_development	General_function_prediction_only	POORLY_CHARACTERIZED
33973	3.70613	1.59717	2.10626	4.03213	3.44132	0	-2.69303	-1.02582	0.899343	2.14342	-4.84739	0.279301	0.651884	0.715415	0.385955	0.0892296
33978	7.08782	2.03363	3.49509	5.175	0	0	-5.542	-3.84175	-1.81557	-8.46976	-8.47704	0.000497194	0.00816297	0.247672	6.93069e-05	6.83166e-05						IPR001926 IPR001763	Pyridoxal_phosphate-dependent_enzyme,_beta_subunit Rhodanese-like	KOG1252	Cystathionine_beta-synthase_and_related_enzymes	Amino_acid_transport_and_metabolism	METABOLISM						2290 5830 13063	catalytic_activity metabolic_process pyridoxal_phosphate_binding	molecular_function biological_process	GO:0003824 GO:0008152 GO:0030170
33979	2.81826	2.85317	1.4187	4.48274	0	3.09972	-0.860933	-0.903641	1.05692	-4.59505	1.68186	0.778766	0.748199	0.729977	0.174018	0.58365						IPR002198 IPR002347 IPR016040	Short-chain_dehydrogenase/reductase_SDR Glucose/ribitol_dehydrogenase NAD(P)-binding	KOG1208	Dehydrogenases_with_different_specificities_(related_to_short-chain_alcohol_dehydrogenases)	Secondary_metabolites_biosynthesis,_transport_and_catabolism	METABOLISM	1.1.1.184	Carbonyl_reductase_(NADPH)	Prostaglandin_and_leukotriene_metabolism	Metabolism_of_Complex_Lipids	METABOLIC	5830 9710 2290 3708 2532	metabolic_process oxidoreductase_activity catalytic_activity binding carbonyl_reductase_(NADPH)_activity	biological_process molecular_function	GO:0008152 GO:0016491 GO:0003824 GO:0005488 GO:0004090
33988	7.91722	7.38061	7.92182	7.86767	6.22817	7.73624	-0.527307	0.0604922	0.0288198	0.0119839	0.0021549	0.629309	0.951679	0.978964	0.991292	0.998432								KOG2992	Nucleolar_GTPase/ATPase_p130	Nuclear_structure	CELLULAR_PROCESSES_AND_SIGNALING
33989	3.5605	0.659537	1.1992	0	0	0	-6.51645	-4.21684	-9.07994	-7.20597	-7.21325	0.213619	0.376774	0.0925874	0.181948	0.181506
33992	9.46645	9.29255	9.24557	9.4708	9.73298	8.94696	-0.171416	-0.218755	0.00415803	0.274887	-0.272492	0.731174	0.631861	0.993359	0.584314	0.587973						IPR000092 IPR008949	Polyprenyl_synthetase Terpenoid_synthase	KOG0711	Polyprenyl_synthetase	Coenzyme_transport_and_metabolism	METABOLISM						5967	isoprenoid_biosynthetic_process	biological_process	GO:0008299
33998	6.0342	6.37984	5.16468	6.25471	3.18885	2.88781	0.353388	-0.758381	0.272489	-0.733029	-1.28744	0.841945	0.640406	0.877917	0.683026	0.474114
34011	9.92058	9.85657	9.99334	10.1031	9.57957	10.1709	-0.0687745	0.0697724	0.188121	-0.311218	0.256578	0.824227	0.805744	0.544257	0.32461	0.41204						IPR004136	2-nitropropane_dioxygenase,_NPD	KOG2550	IMP_dehydrogenase/GMP_reductase	Nucleotide_transport_and_metabolism	METABOLISM						4283 9710	electron_transport oxidoreductase_activity	biological_process molecular_function	GO:0006118 GO:0016491
34017	7.88828	6.08185	7.31074	7.78002	6.70668	6.84304	-1.81203	1.10285	0.094166	-1.16237	-1.08787	0.145312	0.331276	0.939648	0.354385	0.384825								KOG1399	Flavin-containing_monooxygenase	Secondary_metabolites_biosynthesis,_transport_and_catabolism	METABOLISM
34026	6.67031	7.19877	7.20565	7.1575	7.89612	7.20603	0.524922	0.829143	0.533651	1.41959	0.603043	0.526792	0.274976	0.520894	0.0893819	0.47199
34031	4.91327	5.61608	3.95583	4.24824	0	6.16382	0.787121	-0.878663	-0.67441	-5.96105	1.27801	0.49027	0.408912	0.559768	0.00117987	0.268376						IPR001509 IPR016040	NAD-dependent_epimerase/dehydratase NAD(P)-binding	KOG1430	C-3_sterol_dehydrogenase/3-beta-hydroxysteroid_dehydrogenase_and_related_dehydrogenases	Lipid_transport_and_metabolism Amino_acid_transport_and_metabolism	METABOLISM	2.5.1.6	Methionine_adenosyltransferase	Selenoamino_acid_metabolism Methionine_metabolism	Metabolism_of_Other_Amino_Acids Amino_Acid_Metabolism	METABOLIC	2290 19375 23921 3708 5830 2870 22631 22632	catalytic_activity cellular_metabolic_process coenzyme_binding binding metabolic_process methionine_adenosyltransferase_activity methionine_adenosyltransferase_complex methionine_adenosyltransferase_regulator_activity	molecular_function biological_process cellular_component	GO:0003824 GO:0044237 GO:0050662 GO:0005488 GO:0008152 GO:0004478 GO:0048269 GO:0048270
34039	8.26864	8.79939	8.5859	8.5086	7.64408	8.75374	0.46938	0.266948	0.177255	-0.686626	0.420712	0.296381	0.517515	0.694348	0.141028	0.355702						IPR001012 IPR012989 IPR009060	UBX SEP UBA-like	KOG2086	Protein_tyrosine_phosphatase_SHP1/Cofactor_for_p97_ATPase-mediated_vesicle_membrane_fusion	Nuclear_structure	CELLULAR_PROCESSES_AND_SIGNALING
34043	9.47038	9.11361	9.49576	8.6877	9.50777	9.21575	-0.400783	0.00157952	-0.786694	-0.00223747	-0.293722	0.32781	0.996638	0.0556738	0.995694	0.478361	AA5_2	AA5_2				IPR003014 IPR006652 IPR015202 IPR003609 IPR011043 IPR014756	N/apple_PAN Kelch_repeat_type_1 Region_of_unknown_function_DUF1929 Apple-like Galactose_oxidase/kelch,_beta-propeller Immunoglobulin_E-set	KOG1072	FOG:_Kelch_repeat	General_function_prediction_only	POORLY_CHARACTERIZED
34049	8.55115	9.22662	9.25614	9.33977	9.42321	9.21508	0.65798	0.727435	0.872329	1.06391	0.650551	0.266873	0.179546	0.141361	0.0741592	0.274969			Unknown
[truncated: 9,273 more rows]

## Sheet: Column description
Supplementary Table S5 - B. sorokiniana transcriptome
Column names	Descriptions
JGI Protein ID	Protein identification number from the genome assembly Mycocosm JGI
###.ave	Averaged normalised read count in log2
[truncated: 22 more rows]
