# Supplementary material for: The fungal root endophyte Serendipita vermifera displays inter-kingdom synergistic beneficial effects with the microbiota in Arabidopsis thaliana and barley
Source: ISME J. 2021 Oct 22;16(3):876–89. doi: 10.1038/s41396-021-01138-y (PMC8857181; doi:10.1038/s41396-021-01138-y)
Supplement: Supplementary file 7 — Table S6 [file 41396_2021_1138_MOESM7_ESM.xlsx]

## Sheet: Hv_Up_Regulated
Supplementary Table S6 - DE genes used for Upset plots
H. vulgare up regulated genes
State	Condition	Count	GeneID	Arabi.Defline	Arabi.GeneSymbol	Rice.Defline	CAZyme	MEROP	PFAM	KEGG.Path	GO.Term	GO.ID
Unique	Root172	13	HORVU2Hr1G112630	heat shock cognate protein 70-1; heat shock protein 70 (Hsp 70) family protein	AT-HSC70-1,HSC70,HSC70-1,HSP70-1; ERD2,HSP70T-1	DnaK family protein, putative, expressed			Hsp70 protein
Unique	Root172	13	HORVU1Hr1G009070	disease resistance family protein / LRR family protein		leucine rich repeat protein, putative, expressed			Leucine rich repeat N-terminal domain
Unique	Root172	13	HORVU2Hr1G123160	lysine histidine transporter 1	LHT1	amino acid transporter, putative, expressed			Tryptophan/tyrosine permease family; Transmembrane amino acid transporter protein		amino acid transmembrane transport	GO:0003333
Unique	Root172	13	HORVU6Hr1G009570	Heat shock protein 70 (Hsp 70) family protein		DnaK family protein, putative, expressed			Hsp70 protein
Unique	Root172	13	HORVU5Hr1G023480	Calmodulin-binding protein		calmodulin binding protein, putative, expressed			Calmodulin binding protein-like		calmodulin binding; response to stress	GO:0006950,GO:0005516
Unique	Root172	13	HORVU1Hr1G075040	Integrase-type DNA-binding superfamily protein		AP2 domain containing protein, expressed			AP2 domain		DNA-binding transcription factor activity; regulation of transcription, DNA-templated	GO:0006355,GO:0003700
Unique	Root172	13	HORVU1Hr1G045690	HXXXD-type acyl-transferase family protein		transferase family protein, putative, expressed			Transferase family		transferase activity, transferring acyl groups other than amino-acyl groups	GO:0016747
Unique	Root172	13	HORVU1Hr1G000560	Leucine-rich repeat receptor-like protein kinase family protein; Protein kinase family protein with leucine-rich repeat domain		receptor-like protein kinase 5 precursor, putative, expressed; leucine-rich repeat receptor-like protein kinase 1, putative, expressed; receptor-like protein kinase precursor, putative, expressed			Leucine rich repeat N-terminal domain; Leucine rich repeat; Protein tyrosine kinase; Leucine Rich Repeat		protein binding; protein kinase activity; protein phosphorylation	GO:0005515; GO:0006468,GO:0004672
Unique	Root172	13	HORVU2Hr1G097030	serine racemase	ATSR,SR	serine racemase, putative, expressed			Pyridoxal-phosphate dependent enzyme
Unique	Root172	13	HORVU4Hr1G010490	Protein of unknown function, DUF617		DUF617 domain containing protein, expressed			Protein of unknown function, DUF617
Unique	Root172	13	HORVU5Hr1G061930	Cytochrome P450 superfamily protein	CYP75B1,D501,TT7	cytochrome P450, putative, expressed			Cytochrome P450		iron ion binding; oxidation-reduction process; oxidoreductase activity, acting on paired donors, with incorporation or reduction of molecular oxygen; heme binding	GO:0055114,GO:0020037,GO:0016705,GO:0005506
Unique	Root172	13	HORVU5Hr1G077700	U-box domain-containing protein kinase family protein; RING/U-box superfamily protein		protein kinase family protein, putative, expressed; protein kinase, putative, expressed			; Protein kinase domain; U-box domain; Universal stress protein family; Protein tyrosine kinase		protein kinase activity; ATP binding; protein phosphorylation; ubiquitin-protein transferase activity; protein ubiquitination; response to stress	GO:0006468,GO:0005524,GO:0004672; GO:0016567,GO:0004842,GO:0006468,GO:0005524,GO:0004672; GO:0016567,GO:0004842; GO:0006950,GO:0016567,GO:0004842,GO:0006468,GO:0004672; GO:0016567,GO:0004842,GO:0006468,GO:0004672; GO:0006468,GO:0004672
Unique	Root172	13	HORVU5Hr1G105930	; Uncharacterised protein family (UPF0497)		integral membrane protein TIGR01569 containing protein, expressed			Domain of unknown function (DUF588)
Unique	Bs_Root11	467	HORVU3Hr1G031140	; Late embryogenesis abundant protein, group 2		harpin-induced protein, putative, expressed			Late embryogenesis abundant protein
Unique	Bs_Root11	467	HORVU4Hr1G080250	RING/U-box superfamily protein		RING-H2 finger protein ATL3F, putative, expressed			Ring finger domain		protein binding; zinc ion binding	GO:0008270,GO:0005515
Unique	Bs_Root11	467	HORVU2Hr1G098720	Arabidopsis thaliana protein of unknown function (DUF794)	APO1	APO, putative, expressed			APO RNA-binding		RNA binding	GO:0003723
Unique	Bs_Root11	467	HORVU3Hr1G116320	cytochrome P450, family 72, subfamily A, polypeptide 15	CYP72A15	cytochrome P450 72A1, putative, expressed			Cytochrome P450		iron ion binding; oxidation-reduction process; oxidoreductase activity, acting on paired donors, with incorporation or reduction of molecular oxygen; heme binding	GO:0055114,GO:0020037,GO:0016705,GO:0005506
Unique	Bs_Root11	467	HORVU4Hr1G043900	Protein of unknown function (DUF793)	BPS1	expressed protein
Unique	Bs_Root11	467	HORVU3Hr1G041130	HXXXD-type acyl-transferase family protein		transferase family protein, putative, expressed			Transferase family		transferase activity, transferring acyl groups other than amino-acyl groups	GO:0016747
Unique	Bs_Root11	467	HORVU3Hr1G066210	P-glycoprotein 6	PGP6	ABC transporter, ATP-binding protein, putative, expressed
Unique	Bs_Root11	467	HORVU2Hr1G085290	Cytochrome c oxidase biogenesis protein Cmc1-like		expressed protein			Cytochrome c oxidase biogenesis protein Cmc1 like
Unique	Bs_Root11	467	HORVU7Hr1G043150	Protein kinase superfamily protein		protein kinase, putative, expressed			Protein tyrosine kinase		protein kinase activity; protein phosphorylation	GO:0006468,GO:0004672
Unique	Bs_Root11	467	HORVU7Hr1G036890	UDP-glucosyl transferase 85A7	AtUGT85A7,UGT85A7	cytokinin-O-glucosyltransferase 2, putative, expressed	GT1		UDP-glucoronosyl and UDP-glucosyl transferase		metabolic process; transferase activity, transferring hexosyl groups	GO:0016758,GO:0008152
Unique	Bs_Root11	467	HORVU2Hr1G001630	P-glycoprotein 11; ATP binding cassette subfamily B4	PGP11; ABCB4,ATPGP4,MDR4,PGP4	MDR-like ABC transporter, putative, expressed			ABC transporter; ABC transporter transmembrane region		integral component of membrane; ATPase activity, coupled to transmembrane movement of substances; ATP binding; ATPase activity; transport; transmembrane transport	GO:0016887,GO:0005524,GO:0055085,GO:0042626,GO:0016021,GO:0006810
Unique	Bs_Root11	467	HORVU7Hr1G022090
Unique	Bs_Root11	467	HORVU5Hr1G069140	alpha/beta-Hydrolases superfamily protein		gibberellin receptor GID1L2, putative, expressed			Carboxylesterase family
Unique	Bs_Root11	467	HORVU2Hr1G025940	Putative methyltransferase family protein		expressed protein			Lysine methyltransferase
Unique	Bs_Root11	467	HORVU5Hr1G058810	; F-box/RNI-like superfamily protein		expressed protein; OsFBX184 - F-box domain containing protein, expressed; OsFBL25 - F-box domain and LRR containing protein, expressed			; F-box domain		protein binding	GO:0005515
Unique	Bs_Root11	467	HORVU3Hr1G070750	IQ-domain 26	IQD26	IQ calmodulin-binding motif family protein, expressed			IQ calmodulin-binding motif		protein binding	GO:0005515
Unique	Bs_Root11	467	HORVU7Hr1G083130	like heterochromatin protein (LHP1)	LHP1,TFL2	chromo domain-containing protein LHP1, putative, expressed			Chromo (CHRromatin Organisation MOdifier) domain
Unique	Bs_Root11	467	HORVU1Hr1G027520	agenet domain-containing protein		agenet domain containing protein, putative, expressed			Agenet domain
Unique	Bs_Root11	467	HORVU2Hr1G086410	magnesium transporter 1	ATMGT1,MGT1,MRS2-10	CorA-like magnesium transporter protein, putative, expressed
Unique	Bs_Root11	467	HORVU5Hr1G093880	Phototropic-responsive NPH3 family protein		BTBN9 - Bric-a-Brac, Tramtrack, Broad Complex BTB domain with non-phototropic hypocotyl 3 NPH3 and coiled-coil domains, expressed			NPH3 family
Unique	Bs_Root11	467	HORVU5Hr1G029820	; ferredoxin/thioredoxin reductase subunit A (variable subunit) 2	FTRA2	; ferredoxin-thioredoxin reductase, variable chain, putative, expressed			; Ferredoxin thioredoxin reductase variable alpha chain		lipoate biosynthetic process; photosynthesis; lipoate synthase activity; 4 iron, 4 sulfur cluster binding	GO:0015979,GO:0051539,GO:0016992,GO:0009107
Unique	Bs_Root11	467	HORVU1Hr1G055370	3-deoxy-d-arabino-heptulosonate 7-phosphate synthase	DHS2	phospho-2-dehydro-3-deoxyheptonate aldolase, chloroplast precursor, putative, expressed			Class-II DAHP synthetase family		3-deoxy-7-phosphoheptulonate synthase activity; aromatic amino acid family biosynthetic process	GO:0009073,GO:0003849
Unique	Bs_Root11	467	HORVU2Hr1G029450			WRKY69, expressed
Unique	Bs_Root11	467	HORVU3Hr1G019280			myb-like DNA-binding domain containing protein, expressed
Unique	Bs_Root11	467	HORVU6Hr1G067630	AAA-type ATPase family protein; P-loop containing nucleoside triphosphate hydrolases superfamily protein		AAA-type ATPase family protein, putative, expressed			ATPase family associated with various cellular activities (AAA); Domain of unknown function (DUF3523)		ATP binding	GO:0005524
Unique	Bs_Root11	467	HORVU1Hr1G039810	Protein of unknown function (DUF810)		expressed protein			Plant family of unknown function (DUF810)
Unique	Bs_Root11	467	HORVU2Hr1G123050	plant U-box 23	PUB23	U-box domain-containing protein, putative, expressed
Unique	Bs_Root11	467	HORVU4Hr1G079350	VQ motif-containing protein		VQ domain containing protein, putative, expressed			VQ motif
Unique	Bs_Root11	467	HORVU6Hr1G015700
Unique	Bs_Root11	467	HORVU7Hr1G090210			OsFBL30 - F-box domain and LRR containing protein, expressed
Unique	Bs_Root11	467	HORVU1Hr1G019740	laccase 7	LAC7	laccase precursor protein, putative, expressed			Multicopper oxidase		copper ion binding; oxidation-reduction process; oxidoreductase activity	GO:0055114,GO:0016491,GO:0005507
Unique	Bs_Root11	467	HORVU5Hr1G078030	Core-2/I-branching beta-1,6-N-acetylglucosaminyltransferase family protein		DNA binding protein, putative, expressed			Core-2/I-Branching enzyme		membrane; acetylglucosaminyltransferase activity	GO:0016020,GO:0008375
Unique	Bs_Root11	467	HORVU6Hr1G001110			expressed protein
Unique	Bs_Root11	467	HORVU3Hr1G111060	Noc2p family		nucleolar complex protein 2, putative, expressed
Unique	Bs_Root11	467	HORVU0Hr1G006620			expressed protein					integral component of membrane; mechanosensitive ion channel activity	GO:0016021,GO:0008381
Unique	Bs_Root11	467	HORVU7Hr1G119790	Protein of unknown function (DUF679)		expressed protein			Protein of unknown function (DUF679)
Unique	Bs_Root11	467	HORVU3Hr1G091310	; Pentatricopeptide repeat (PPR-like) superfamily protein		pentatricopeptide, putative, expressed			; PPR repeat; PPR repeat family
Unique	Bs_Root11	467	HORVU2Hr1G114240	receptor like protein 13; receptor like protein 9; receptor like protein 15; receptor like protein 14; receptor like protein 1; receptor like protein 46; Leucine-rich receptor-like protein kinase family protein; receptor like protein 21; Leucine-rich repeat protein kinase family protein	AtRLP13,RLP13; AtRLP9,RLP9; AtRLP15,RLP15; AtRLP14,RLP14; AtRLP1,RLP1; AtRLP46,RLP46; ATCLV1,CLV1,FAS3,FLO5; AtRLP21,RLP21	leucine-rich repeat family protein, putative, expressed; Cf-4A protein, putative, expressed			Leucine Rich Repeat; Leucine rich repeat; Leucine rich repeat N-terminal domain;		protein binding	GO:0005515
Unique	Bs_Root11	467	HORVU2Hr1G021530			sex determination protein tasselseed-2, putative, expressed
Unique	Bs_Root11	467	HORVU1Hr1G003020			; 3-5 exonuclease domain-containing protein, putative, expressed			3'-5' exonuclease		nucleic acid binding; nucleobase-containing compound metabolic process; 3'-5' exonuclease activity	GO:0008408,GO:0006139,GO:0003676
Unique	Bs_Root11	467	HORVU1Hr1G001590	; ADP glucose pyrophosphorylase large subunit 1	ADG2,APL1	; glucose-1-phosphate adenylyltransferase large subunit, putative, expressed			; Nucleotidyl transferase		biosynthetic process; nucleotidyltransferase activity	GO:0016779,GO:0009058
Unique	Bs_Root11	467	HORVU6Hr1G020560	F-box/RNI-like superfamily protein		OsFBX417 - F-box domain containing protein, expressed; OsFBX412 - F-box domain containing protein, expressed			F-box domain		protein binding	GO:0005515
Unique	Bs_Root11	467	HORVU4Hr1G014120	CLPC homologue 1	ATHSP93-V,CLPC,CLPC1,DCA1,HSP93-V	ATP-dependent Clp protease ATP-binding subunit clpA homolog CD4B,chloroplast precursor, putative, expressed; ATP-dependent Clp protease ATP-binding subunit clpA homolog,chloroplast precursor, putative, expressed			ATPase family associated with various cellular activities (AAA); UvrB/uvrC motif; Clp amino terminal domain, pathogenicity island component; AAA domain (dynein-related subfamily); C-terminal, D2-small domain, of ClpB protein		protein binding; ATP binding; ATPase activity; protein metabolic process	GO:0005515,GO:0019538,GO:0016887,GO:0005524; GO:0005524; GO:0005515,GO:0016887,GO:0005524,GO:0019538; GO:0016887,GO:0005524; GO:0005515,GO:0016887,GO:0005524; GO:0005515,GO:0005524,GO:0019538; GO:0005524,GO:0019538; GO:0005515,GO:0005524
Unique	Bs_Root11	467	HORVU7Hr1G059910			expressed protein
Unique	Bs_Root11	467	HORVU5Hr1G008990	wall-associated kinase 2; Wall-associated kinase family protein; wall associated kinase 3	WAK2; ; WAK3	OsWAK126 - OsWAK receptor-like protein kinase, expressed; OsWAK128b - OsWAK receptor-like protein kinase, expressed; OsWAK129b - OsWAK receptor-like protein kinase, expressed			Wall-associated receptor kinase galacturonan-binding; Protein kinase domain;		polysaccharide binding; protein kinase activity; ATP binding; protein phosphorylation	GO:0030247; GO:0006468,GO:0005524,GO:0004672; ; GO:0030247,GO:0006468,GO:0005524,GO:0004672
Unique	Bs_Root11	467	HORVU6Hr1G092740	cytochrome P450, family 715, subfamily A, polypeptide 1	CYP715A1	cytochrome P450, putative, expressed			Cytochrome P450		iron ion binding; oxidation-reduction process; oxidoreductase activity, acting on paired donors, with incorporation or reduction of molecular oxygen; heme binding	GO:0055114,GO:0020037,GO:0016705,GO:0005506
Unique	Bs_Root11	467	HORVU7Hr1G095190	; Pentatricopeptide repeat (PPR-like) superfamily protein		pentatricopeptide, putative, expressed			; PPR repeat; PPR repeat family; Pentatricopeptide repeat domain
Unique	Bs_Root11	467	HORVU4Hr1G085990	Receptor-like protein kinase-related family protein		cysteine-rich repeat secretory protein 55 precursor, putative, expressed			Salt stress response/antifungal
Unique	Bs_Root11	467	HORVU0Hr1G022690	Rhodanese/Cell cycle control phosphatase superfamily protein	ATSEN1,DIN1,SEN1	rhodanese-like domain containing protein, putative, expressed			Rhodanese-like domain;
Unique	Bs_Root11	467	HORVU2Hr1G091780	NAD(P)-binding Rossmann-fold superfamily protein; tropinone reductase; senescence-associated gene 13	TRI; SAG13	tropinone reductase 2, putative, expressed			KR domain; Enoyl-(Acyl carrier protein) reductase; short chain dehydrogenase		metabolic process; oxidoreductase activity	GO:0016491,GO:0008152
Unique	Bs_Root11	467	HORVU7Hr1G050680	lipoxygenase 2	ATLOX2,LOX2	lipoxygenase, chloroplast precursor, putative, expressed			Lipoxygenase		metal ion binding; oxidation-reduction process; oxidoreductase activity, acting on single donors with incorporation of molecular oxygen, incorporation of two atoms of oxygen	GO:0055114,GO:0046872,GO:0016702
Unique	Bs_Root11	467	HORVU5Hr1G078590	peroxisome 1;	PEX1	AAA-type ATPase family protein, putative, expressed;			ATPase family associated with various cellular activities (AAA); Peroxisome biogenesis factor 1, N-terminal; AAA domain;		ATPase activity, coupled; peroxisome; ATP binding; peroxisomal membrane; protein targeting to peroxisome; peroxisome organization	GO:0007031,GO:0005777,GO:0005524,GO:0042623,GO:0006625,GO:0005778; GO:0005524,GO:0042623,GO:0006625,GO:0005778; GO:0007031,GO:0005777,GO:0005524; GO:0005524,GO:0007031,GO:0005777,GO:0042623,GO:0006625,GO:0005778; ; GO:0005524,GO:0007031,GO:0005777
Unique	Bs_Root11	467	HORVU3Hr1G011820	cytochrome P450, family 71, subfamily A, polypeptide 26; cytochrome P450, family 71, subfamily B, polypeptide 34	CYP71A26; CYP71B34	cytochrome P450, putative, expressed			Cytochrome P450		iron ion binding; oxidation-reduction process; oxidoreductase activity, acting on paired donors, with incorporation or reduction of molecular oxygen; heme binding	GO:0055114,GO:0020037,GO:0016705,GO:0005506
Unique	Bs_Root11	467	HORVU4Hr1G015370	Protein phosphatase 2C family protein		protein phosphatase 2C, putative, expressed			Protein phosphatase 2C		catalytic activity; protein serine/threonine phosphatase activity; protein dephosphorylation	GO:0003824,GO:0006470,GO:0004722
Unique	Bs_Root11	467	HORVU0Hr1G005510			U-box domain-containing protein, putative, expressed
Unique	Bs_Root11	467	HORVU5Hr1G115870	PLANT CADMIUM RESISTANCE 2	PCR2	uncharacterized Cys-rich domain containing protein, putative, expressed			PLAC8 family
Unique	Bs_Root11	467	HORVU4Hr1G090120	RmlC-like cupins superfamily protein		Cupin domain containing protein, expressed			Cupin; Cupin domain		nutrient reservoir activity	GO:0045735
Unique	Bs_Root11	467	HORVU4Hr1G043760	leucine-rich repeat transmembrane protein kinase family protein		receptor-like protein kinase 5 precursor, putative, expressed			Leucine Rich Repeat; Leucine rich repeat N-terminal domain; Leucine rich repeat		protein binding	GO:0005515
Unique	Bs_Root11	467	HORVU7Hr1G053480	ubiquitin-specific protease 1; ubiquitin-specific protease 2	ATUBP1,UBP1; ATUBP2,UBP2	ubiquitin carboxyl-terminal hydrolase family protein, expressed; ubiquitin carboxyl-terminal hydrolase domain containing protein, expressed		C19	Ubiquitin carboxyl-terminal hydrolase		thiol-dependent ubiquitinyl hydrolase activity; protein deubiquitination	GO:0036459,GO:0016579
Unique	Bs_Root11	467	HORVU5Hr1G111240	Receptor-like protein kinase-related family protein; cysteine-rich RLK (RECEPTOR-like protein kinase) 29; cysteine-rich RLK (RECEPTOR-like protein kinase) 30; cysteine-rich RLK (RECEPTOR-like protein kinase) 25; cysteine-rich RLK (RECEPTOR-like protein kinase) 5	CRK29; CRK30; CRK25; CRK5,RLK6	DUF domain containing protein, expressed; TKL_IRAK_DUF26-lc.7 - DUF26 kinases have homology to DUF26 containing loci, expressed; TKL_IRAK_DUF26-lc.11 - DUF26 kinases have homology to DUF26 containing loci, expressed			Salt stress response/antifungal; Protein kinase domain; Protein tyrosine kinase		protein kinase activity; ATP binding; protein phosphorylation	GO:0006468,GO:0005524,GO:0004672; GO:0006468,GO:0004672
Unique	Bs_Root11	467	HORVU4Hr1G066170	chitin elicitor receptor kinase 1	CERK1,LYSM RLK1	LYK, putative, expressed			Protein tyrosine kinase		protein kinase activity; protein phosphorylation	GO:0006468,GO:0004672
Unique	Bs_Root11	467	HORVU4Hr1G075550	Concanavalin A-like lectin protein kinase family protein		lectin-like receptor kinase, putative, expressed			Protein kinase domain; Legume lectin domain		protein kinase activity; carbohydrate binding; ATP binding; protein phosphorylation	GO:0006468,GO:0005524,GO:0004672,GO:0030246
Unique	Bs_Root11	467	HORVU1Hr1G090850	F-box family protein with a domain of unknown function (DUF295)		expressed protein			Protein of unknown function (DUF295)
Unique	Bs_Root11	467	HORVU7Hr1G108450	Leucine-rich repeat protein kinase family protein		expressed protein			Leucine rich repeat N-terminal domain
Unique	Bs_Root11	467	HORVU7Hr1G023700	RNI-like superfamily protein	MAX2,ORE9,PPS	OsFBL27 - F-box domain and LRR containing protein, expressed
Unique	Bs_Root11	467	HORVU2Hr1G070490
Unique	Bs_Root11	467	HORVU2Hr1G084130	malate synthase	MLS	malate synthase, glyoxysomal, putative, expressed			Malate synthase		malate synthase activity; glyoxylate cycle	GO:0006097,GO:0004474
Unique	Bs_Root11	467	HORVU6Hr1G078960	WCRKC thioredoxin 1	WCRKC1	thioredoxin, putative, expressed			Thioredoxin		cell redox homeostasis; glycerol ether metabolic process; protein disulfide oxidoreductase activity	GO:0045454,GO:0015035,GO:0006662
Unique	Bs_Root11	467	HORVU3Hr1G007970	Class I glutamine amidotransferase-like superfamily protein		transposon protein, putative, unclassified, expressed		C56; C26	Glutamine amidotransferase class-I
Unique	Bs_Root11	467	HORVU3Hr1G078030	Beta-glucosidase, GBA2 type family protein		non-lysosomal glucosylceramidase, putative, expressed	GH116		Glycosyl-hydrolase family 116, catalytic region; beta-glucosidase 2, glycosyl-hydrolase family 116 N-term		integral component of membrane; glucosylceramidase activity; sphingolipid metabolic process	GO:0016021,GO:0006665,GO:0004348
Unique	Bs_Root11	467	HORVU2Hr1G109100	SWIB complex BAF60b domain-containing protein		SWIB/MDM2 domain containing protein, expressed			DEK C terminal domain
Unique	Bs_Root11	467	HORVU3Hr1G084210	ferredoxin 3	ATFD3,FD3	2Fe-2S iron-sulfur cluster binding domain containing protein, expressed			2Fe-2S iron-sulfur cluster binding domain		electron transfer activity; iron-sulfur cluster binding	GO:0051536,GO:0009055
Unique	Bs_Root11	467	HORVU4Hr1G086110	phloem protein 2-A13	AtPP2-A13,PP2-A13	OsFBX76 - F-box domain containing protein, expressed
Unique	Bs_Root11	467	HORVU2Hr1G025080	DUF679 domain membrane protein 1	AtDMP1,DMP1	expressed protein			Protein of unknown function (DUF679)
Unique	Bs_Root11	467	HORVU1Hr1G004800	Leucine-rich repeat transmembrane protein kinase protein		senescence-induced receptor-like serine/threonine-protein kinase precursor, putative, expressed; protein kinase domain containing protein, expressed			Malectin-like domain; Leucine rich repeat; Protein tyrosine kinase		protein binding; protein kinase activity; protein phosphorylation	GO:0005515; GO:0005515,GO:0006468,GO:0004672
Unique	Bs_Root11	467	HORVU0Hr1G029500	poly(A) polymerase 3	PAPS3	expressed protein					polynucleotide adenylyltransferase activity; nucleus; RNA polyadenylation	GO:0043631,GO:0005634,GO:0004652
Unique	Bs_Root11	467	HORVU3Hr1G096360	HXXXD-type acyl-transferase family protein		transferase family protein, putative, expressed			Transferase family		transferase activity, transferring acyl groups other than amino-acyl groups	GO:0016747
Unique	Bs_Root11	467	HORVU2Hr1G116970	exocyst subunit exo70 family protein F1	ATEXO70F1,EXO70F1	exo70 exocyst complex subunit family protein, putative, expressed			Exo70 exocyst complex subunit		exocyst; exocytosis	GO:0006887,GO:0000145
Unique	Bs_Root11	467	HORVU6Hr1G020210	wall associated kinase 5; wall-associated kinase 2; cell wall-associated kinase	WAK5; WAK2; PRO25,WAK1	OsWAK90 - OsWAK receptor-like protein kinase, expressed; OsWAK124 - OsWAK receptor-like protein OsWAK-RLP, expressed			Protein tyrosine kinase; Calcium-binding EGF domain; Wall-associated receptor kinase galacturonan-binding	Long-term depression;	protein kinase activity; protein phosphorylation; calcium ion binding; polysaccharide binding	GO:0006468,GO:0004672; GO:0005509,GO:0030247,GO:0006468,GO:0004672
Unique	Bs_Root11	467	HORVU7Hr1G036880			expressed protein
Unique	Bs_Root11	467	HORVU0Hr1G015760	zinc finger protein 3	ZFP3	ZOS2-04 - C2H2 zinc finger protein, expressed
Unique	Bs_Root11	467	HORVU4Hr1G004890	receptor kinase 3	ARK3,RK3	serine/threonine-protein kinase receptor precursor, putative, expressed; receptor-like kinase, putative, expressed			S-locus glycoprotein domain; D-mannose binding lectin; Protein tyrosine kinase; PAN-like domain		protein kinase activity; protein phosphorylation; recognition of pollen	GO:0048544,GO:0006468,GO:0004672; GO:0048544
Unique	Bs_Root11	467	HORVU2Hr1G101930			expressed protein
Unique	Bs_Root11	467	HORVU3Hr1G071800			coiled-coil domain-containing protein 25, putative, expressed			; NFACT protein RNA binding domain
Unique	Bs_Root11	467	HORVU1Hr1G036970	Concanavalin A-like lectin protein kinase family protein		lectin-like receptor kinase, putative, expressed			Protein kinase domain; Legume lectin domain		protein kinase activity; carbohydrate binding; ATP binding; protein phosphorylation	GO:0006468,GO:0005524,GO:0004672,GO:0030246
Unique	Bs_Root11	467	HORVU7Hr1G022340			F-box family protein, putative, expressed			Petal formation-expressed
Unique	Bs_Root11	467	HORVU2Hr1G079200	Protein phosphatase 2C family protein		protein phosphatase 2C, putative, expressed			Protein phosphatase 2C; Stage II sporulation protein E (SpoIIE)		catalytic activity; protein serine/threonine phosphatase activity; protein dephosphorylation	GO:0003824,GO:0006470,GO:0004722
Unique	Bs_Root11	467	HORVU7Hr1G040480	U5 small nuclear ribonucleoprotein helicase, putative	emb1507	U5 small nuclear ribonucleoprotein 200 kDa helicase, putative, expressed			Helicase conserved C-terminal domain; Type III restriction enzyme, res subunit; Sec63 Brl domain; DEAD/DEAH box helicase		DNA binding; ATP binding; hydrolase activity; protein transporter activity; posttranslational protein targeting to membrane, translocation; nucleic acid binding	GO:0016787,GO:0005524,GO:0003677; GO:0031204,GO:0008565; GO:0016787,GO:0005524,GO:0003677,GO:0003676,GO:0031204,GO:0008565; GO:0005524,GO:0003676,GO:0031204,GO:0008565
Unique	Bs_Root11	467	HORVU5Hr1G059900	zinc finger (AN1-like) family protein	PMZ,SAP12	AN1-like zinc finger domain containing protein, expressed			AN1-like Zinc finger		zinc ion binding	GO:0008270
Unique	Bs_Root11	467	HORVU6Hr1G083990	Leucine-rich repeat protein kinase family protein		receptor-like kinase, putative, expressed; receptor kinase, putative, expressed			Protein tyrosine kinase; Leucine rich repeat; Leucine rich repeat N-terminal domain; Protein kinase domain;		protein binding; protein kinase activity; protein phosphorylation; ; ATP binding	GO:0005515,GO:0006468,GO:0004672; GO:0006468,GO:0004672,GO:0005515; ; GO:0006468,GO:0005524,GO:0004672; GO:0006468,GO:0005524,GO:0004672,GO:0005515
Unique	Bs_Root11	467	HORVU3Hr1G083370	actin 7	ACT7	actin, putative, expressed			Actin
Unique	Bs_Root11	467	HORVU5Hr1G010560	VQ motif-containing protein		VQ domain containing protein, putative, expressed			VQ motif
Unique	Bs_Root11	467	HORVU6Hr1G020980	Pre-mRNA cleavage complex II protein family		expressed protein			mRNA cleavage and polyadenylation factor CLP1 P-loop
Unique	Bs_Root11	467	HORVU1Hr1G083610			expressed protein
Unique	Bs_Root11	467	HORVU0Hr1G000840			BBTI11 - Bowman-Birk type bran trypsin inhibitor precursor, putative, expressed
Unique	Bs_Root11	467	HORVU3Hr1G014140	NAC domain containing protein 25	anac025,NAC025	No apical meristem protein, putative, expressed			No apical meristem (NAM) protein		DNA binding; regulation of transcription, DNA-templated	GO:0006355,GO:0003677
Unique	Bs_Root11	467	HORVU7Hr1G113370	Concanavalin A-like lectin protein kinase family protein		protein kinase, putative, expressed			Protein kinase domain; Legume lectin domain		protein kinase activity; carbohydrate binding; ATP binding; protein phosphorylation	GO:0006468,GO:0005524,GO:0004672,GO:0030246; GO:0006468,GO:0005524,GO:0004672
Unique	Bs_Root11	467	HORVU2Hr1G076320			; expressed protein
Unique	Bs_Root11	467	HORVU0Hr1G005420	Peptidyl-tRNA hydrolase II (PTH2) family protein; alternative oxidase 1A; alternative oxidase 1B	AOX1A,ATAOX1A; AOX1B	tyrosine phosphatase, putative, expressed; transposon protein, putative, unclassified, expressed			Peptidyl-tRNA hydrolase PTH2; Alternative oxidase		aminoacyl-tRNA hydrolase activity; oxidation-reduction process; alternative oxidase activity	GO:0004045; GO:0055114,GO:0009916
Unique	Bs_Root11	467	HORVU7Hr1G010320	lectin protein kinase family protein; cysteine-rich RLK (RECEPTOR-like protein kinase) 11; cysteine-rich RLK (RECEPTOR-like protein kinase) 16; PLAC8 family protein; S-locus lectin protein kinase family protein	CES101; AT-RLK3,CRK11; CRK16; MCA2; ; MCA1	TKL_IRAK_DUF26-lh.11 - DUF26 kinases have homology to DUF26 containing loci, expressed; TKL_IRAK_DUF26-lh.6 - DUF26 kinases have homology to DUF26 containing loci, expressed; expressed protein; cysteine-rich receptor-like protein kinase 28 precursor, putative, expressed; TKL_IRAK_DUF26-le.1 - DUF26 kinases have homology to DUF26 containing loci, expressed; TKL_IRAK_DUF26-lh.5 - DUF26 kinases have…			Protein kinase domain; ; Protein tyrosine kinase		protein kinase activity; ATP binding; protein phosphorylation	GO:0006468,GO:0005524,GO:0004672; ; GO:0006468,GO:0004672
Unique	Bs_Root11	467	HORVU2Hr1G083020	cytochrome P450, family 71, subfamily A, polypeptide 26; cytochrome P450, family 71, subfamily A, polypeptide 23	CYP71A26; CYP71A23	cytochrome P450, putative, expressed			Cytochrome P450		iron ion binding; oxidation-reduction process; oxidoreductase activity, acting on paired donors, with incorporation or reduction of molecular oxygen; heme binding	GO:0055114,GO:0020037,GO:0016705,GO:0005506
Unique	Bs_Root11	467	HORVU6Hr1G034250	plant U-box 23	PUB23	U-box domain-containing protein, putative, expressed			U-box domain		ubiquitin-protein transferase activity; protein ubiquitination	GO:0016567,GO:0004842
Unique	Bs_Root11	467	HORVU5Hr1G121640	LRR and NB-ARC domains-containing disease resistance protein		rp1, putative, expressed			NACHT domain
Unique	Bs_Root11	467	HORVU3Hr1G073910	exocyst subunit exo70 family protein E1	ATEXO70E1,EXO70E1	exo70 exocyst complex subunit domain containing protein, expressed			Exo70 exocyst complex subunit		exocyst; exocytosis	GO:0006887,GO:0000145
Unique	Bs_Root11	467	HORVU0Hr1G040210	wall associated kinase 3; wall-associated kinase 2; indole-3-acetate beta-D-glucosyltransferase	WAK3; WAK2; IAGLU	OsWAK91 - OsWAK receptor-like protein kinase, expressed; OsWAK92 - OsWAK receptor-like protein kinase, expressed; UDP-glucoronosyl and UDP-glucosyl transferase domain containing protein, expressed			Protein kinase domain; Wall-associated receptor kinase galacturonan-binding		protein kinase activity; ATP binding; protein phosphorylation; polysaccharide binding; metabolic process; transferase activity, transferring hexosyl groups	GO:0030247,GO:0006468,GO:0005524,GO:0004672; GO:0006468,GO:0005524,GO:0004672; GO:0030247; GO:0016758,GO:0008152
Unique	Bs_Root11	467	HORVU7Hr1G040140	Plant stearoyl-acyl-carrier-protein desaturase family protein	FAB2,SSI2	acyl-desaturase, chloroplast precursor, putative, expressed			Fatty acid desaturase		oxidation-reduction process; fatty acid metabolic process; acyl-[acyl-carrier-protein] desaturase activity	GO:0055114,GO:0045300,GO:0006631
Unique	Bs_Root11	467	HORVU7Hr1G045660	2-oxoglutarate (2OG) and Fe(II)-dependent oxygenase superfamily protein		1-aminocyclopropane-1-carboxylate oxidase homolog 1, putative, expressed			2OG-Fe(II) oxygenase superfamily; non-haem dioxygenase in morphine synthesis N-terminal		oxidation-reduction process; oxidoreductase activity	GO:0055114,GO:0016491
Unique	Bs_Root11	467	HORVU5Hr1G015120	WRKY DNA-binding protein 11	ATWRKY11,WRKY11	WRKY68, expressed			WRKY DNA -binding domain; Plant zinc cluster domain		DNA-binding transcription factor activity; regulation of transcription, DNA-templated; sequence-specific DNA binding	GO:0043565,GO:0006355,GO:0003700
Unique	Bs_Root11	467	HORVU2Hr1G008220	receptor kinase 3	ARK3,RK3	receptor-like kinase, putative, expressed			S-locus glycoprotein domain; D-mannose binding lectin; PAN-like domain		recognition of pollen	GO:0048544
Unique	Bs_Root11	467	HORVU7Hr1G107530	Homeodomain-like superfamily protein		MYB family transcription factor, putative, expressed
Unique	Bs_Root11	467	HORVU6Hr1G019870			F-box family protein, putative, expressed			Petal formation-expressed
Unique	Bs_Root11	467	HORVU1Hr1G077170	CLAVATA3/ESR-RELATED 9	CLE9	expressed protein
Unique	Bs_Root11	467	HORVU2Hr1G003900	2-oxoglutarate (2OG) and Fe(II)-dependent oxygenase superfamily protein		1-aminocyclopropane-1-carboxylate oxidase homolog 2, putative, expressed			non-haem dioxygenase in morphine synthesis N-terminal
Unique	Bs_Root11	467	HORVU1Hr1G055710	ethylene responsive element binding factor 6	ATERF6,ERF-6-6,ERF6	AP2 domain containing protein, expressed			AP2 domain		DNA-binding transcription factor activity; regulation of transcription, DNA-templated	GO:0006355,GO:0003700
Unique	Bs_Root11	467	HORVU1Hr1G050850	VQ motif-containing protein	IKU1				VQ motif
Unique	Bs_Root11	467	HORVU3Hr1G063460	myb domain protein 87; Duplicated homeodomain-like superfamily protein; myb domain protein 68	ATMYB87,MYB87; ATMYB38,BIT1,MYB38,RAX2; ATMYB68,MYB68	MYB family transcription factor, putative, expressed			Myb-like DNA-binding domain
Unique	Bs_Root11	467	HORVU7Hr1G020010	cytochrome oxidase		cytochrome c oxidase subunit 1, putative, expressed			Cytochrome C and Quinol oxidase polypeptide I		electron transfer activity; integral component of membrane; cytochrome-c oxidase activity; iron ion binding; oxidation-reduction process; aerobic respiration; heme binding	GO:0055114,GO:0020037,GO:0016021,GO:0009060,GO:0009055,GO:0005506,GO:0004129
Unique	Bs_Root11	467	HORVU1Hr1G016120			G-patch domain containing protein, expressed
Unique	Bs_Root11	467	HORVU3Hr1G092020	BTB and TAZ domain protein 1; BTB and TAZ domain protein 2	BT1; ATBT2,BT2	BTBZ2 - Bric-a-Brac, Tramtrack, and Broad Complex BTB domain with TAZ zinc finger and Calmodulin-binding domains, expressed			TAZ zinc finger; BTB/POZ domain		transcription coregulator activity; histone acetyltransferase activity; nucleus; regulation of transcription, DNA-templated; zinc ion binding; protein binding	GO:0008270,GO:0006355,GO:0005634,GO:0004402,GO:0003712; GO:0005515,GO:0008270,GO:0006355,GO:0005634,GO:0004402,GO:0003712
Unique	Bs_Root11	467	HORVU6Hr1G062970	Uncharacterised conserved protein (UCP012943)		expressed protein
Unique	Bs_Root11	467	HORVU5Hr1G106450			expressed protein
Unique	Bs_Root11	467	HORVU7Hr1G071790	; XH/XS domain-containing protein	IDN2,RDM12	; transcription factor X1, putative, expressed			; XH domain; XS domain; XS zinc finger domain		gene silencing by RNA	GO:0031047
Unique	Bs_Root11	467	HORVU1Hr1G026100			expressed protein
Unique	Bs_Root11	467	HORVU6Hr1G091790	calmodulin-binding receptor-like cytoplasmic kinase 2	CRCK2	tyrosine protein kinase domain containing protein, putative, expressed			Protein kinase domain	Long-term depression	protein kinase activity; ATP binding; protein phosphorylation	GO:0006468,GO:0005524,GO:0004672
Unique	Bs_Root11	467	HORVU6Hr1G067740	; peptide transporter 2	ATPTR2,ATPTR2-B,NTR1,PTR2,PTR2-B	; peptide transporter PTR2, putative, expressed			; POT family		membrane; transporter activity; transport	GO:0016020,GO:0006810,GO:0005215
Unique	Bs_Root11	467	HORVU5Hr1G048000	calmodulin-like 38	CML38	OsCML26 - Calmodulin-related calcium sensor protein, expressed			EF-hand domain pair
Unique	Bs_Root11	467	HORVU6Hr1G068610	UDP-glucosyl transferase 85A2	AtUGT85A2,UGT85A2	cytokinin-O-glucosyltransferase 2, putative, expressed	GT1		UDP-glucoronosyl and UDP-glucosyl transferase		metabolic process; transferase activity, transferring hexosyl groups	GO:0016758,GO:0008152
Unique	Bs_Root11	467	HORVU2Hr1G082520
Unique	Bs_Root11	467	HORVU6Hr1G078670	Calcium-binding EF-hand family protein	MSS3	EF hand family protein, putative, expressed			EF hand		calcium ion binding	GO:0005509
Unique	Bs_Root11	467	HORVU2Hr1G109960	haloacid dehalogenase-like hydrolase family protein		expressed protein			Uncharacterized protein family UPF0054; haloacid dehalogenase-like hydrolase;		metalloendopeptidase activity; rRNA processing	GO:0006364,GO:0004222
Unique	Bs_Root11	467	HORVU5Hr1G012010	Concanavalin A-like lectin protein kinase family protein		cysteine-rich receptor-like protein kinase 8 precursor, putative, expressed			Protein kinase domain; Salt stress response/antifungal		protein kinase activity; ATP binding; protein phosphorylation	GO:0006468,GO:0005524,GO:0004672
Unique	Bs_Root11	467	HORVU5Hr1G096240	UDP-Glycosyltransferase superfamily protein		UDP-glucoronosyl and UDP-glucosyl transferase domain containing protein, expressed	GT1		UDP-glucoronosyl and UDP-glucosyl transferase		metabolic process; transferase activity, transferring hexosyl groups	GO:0016758,GO:0008152
Unique	Bs_Root11	467	HORVU5Hr1G072780	tonoplast dicarboxylate transporter	ATSDAT,ATTDT,TDT	citrate transporter, putative, expressed			Sodium:sulfate symporter transmembrane region; Citrate transporter		membrane; transporter activity; sodium ion transport; transmembrane transport; integral component of membrane	GO:0055085,GO:0016020,GO:0006814,GO:0005215; GO:0055085,GO:0016021
Unique	Bs_Root11	467	HORVU2Hr1G090250	wall associated kinase-like 2; wall associated kinase 4; wall associated kinase 5	WAKL2; WAK4; WAK5	OsWAK32 - OsWAK receptor-like protein kinase, expressed; OsWAK28 - OsWAK receptor-like protein kinase, expressed; expressed protein			Protein kinase domain; Calcium-binding EGF domain; Wall-associated receptor kinase galacturonan-binding		protein kinase activity; ATP binding; protein phosphorylation; calcium ion binding; polysaccharide binding	GO:0006468,GO:0005524,GO:0004672; GO:0006468,GO:0005524,GO:0004672,GO:0005509,GO:0030247; GO:0006468,GO:0005524,GO:0004672,GO:0005509
Unique	Bs_Root11	467	HORVU2Hr1G118500	exocyst subunit exo70 family protein F1	ATEXO70F1,EXO70F1	expressed protein			Exo70 exocyst complex subunit		exocyst; exocytosis	GO:0006887,GO:0000145
Unique	Bs_Root11	467	HORVU7Hr1G087800	beta glucosidase 40;	BGLU40	Os10bglu34 - beta-glucosidase homologue, similar to Os3bglu6, expressed;	GH1		Glycosyl hydrolase family 1;		hydrolase activity, hydrolyzing O-glycosyl compounds; carbohydrate metabolic process	GO:0005975,GO:0004553
Unique	Bs_Root11	467	HORVU2Hr1G093700	oxidative stress 3	ATOXS3,OXS3	expressed protein
Unique	Bs_Root11	467	HORVU3Hr1G013270	NB-ARC domain-containing disease resistance protein;		NBS-LRR disease resistance protein, putative, expressed			NB-ARC domain; Leucine rich repeat;		protein binding; ADP binding	GO:0005515,GO:0043531
Unique	Bs_Root11	467	HORVU7Hr1G049870	alanine:glyoxylate aminotransferase	AGT,AGT1,SGAT	aminotransferase, putative, expressed			Aminotransferase class-V	Retinol metabolism
Unique	Bs_Root11	467	HORVU0Hr1G000420			OsFBX356 - F-box domain containing protein, expressed
Unique	Bs_Root11	467	HORVU7Hr1G006600	Protein of unknown function (DUF295)		OsFBX182 - F-box domain containing protein, expressed
Unique	Bs_Root11	467	HORVU3Hr1G080120	Pentatricopeptide repeat (PPR) superfamily protein;		pentatricopeptide, putative, expressed;			PPR repeat; PPR repeat family;
Unique	Bs_Root11	467	HORVU6Hr1G071950	; B-box type zinc finger protein with CCT domain		; CCT/B-box zinc finger protein, putative, expressed			; B-box zinc finger; CCT motif		protein binding; intracellular; zinc ion binding	GO:0008270,GO:0005622,GO:0005515; GO:0008270,GO:0005622; GO:0005515
Unique	Bs_Root11	467	HORVU2Hr1G014890	Concanavalin A-like lectin protein kinase family protein		lectin receptor-type protein kinase, putative, expressed			Protein kinase domain; Legume lectin domain		protein kinase activity; carbohydrate binding; ATP binding; protein phosphorylation	GO:0006468,GO:0005524,GO:0004672,GO:0030246
Unique	Bs_Root11	467	HORVU3Hr1G026050	; 3-hydroxyacyl-CoA dehydratase 1; delta(3), delta(2)-enoyl CoA isomerase 1	ATECI3,ECI3,HCD1; ATECI1,ECHIC,ECI1,PEC11	carnitine racemase like protein, putative, expressed			; Enoyl-CoA hydratase/isomerase		metabolic process; catalytic activity	GO:0008152,GO:0003824
Unique	Bs_Root11	467	HORVU2Hr1G082480	C2 calcium/lipid-binding and GRAM domain containing protein		GRAM and C2 domains containing protein, putative, expressed			C2 domain; GRAM domain; VAD1 Analog of StAR-related lipid transfer domain		protein binding	GO:0005515
Unique	Bs_Root11	467	HORVU2Hr1G104860	RING-H2 finger A3A	RHA3A	RING-H2 finger protein ATL2A, putative, expressed			Ring finger domain		protein binding; zinc ion binding	GO:0008270,GO:0005515
Unique	Bs_Root11	467	HORVU7Hr1G088260	myo-inositol oxygenase 1; myo-inositol oxygenase 5	MIOX1; MIOX5	inositol oxygenase, putative, expressed			Myo-inositol oxygenase		iron ion binding; cytoplasm; oxidation-reduction process; inositol catabolic process; inositol oxygenase activity	GO:0055114,GO:0050113,GO:0019310,GO:0005737,GO:0005506
Unique	Bs_Root11	467	HORVU2Hr1G123730	AT hook motif DNA-binding family protein		AT hook motif domain containing protein, expressed			Plants and Prokaryotes Conserved (PCC) domain
Unique	Bs_Root11	467	HORVU6Hr1G082310			expressed protein
Unique	Bs_Root11	467	HORVU4Hr1G090020	receptor like protein 34; receptor like protein 19	AtRLP34,RLP34; AtRLP19,RLP19	verticillium wilt disease resistance protein, putative, expressed			Leucine Rich Repeat; Leucine rich repeat N-terminal domain; Leucine rich repeat		protein binding	GO:0005515
Unique	Bs_Root11	467	HORVU6Hr1G010470	AT-hook motif nuclear-localized protein 19; AT-hook motif nuclear-localized protein 20	AHL19; AHL20	DNA binding protein, putative, expressed			; Plants and Prokaryotes Conserved (PCC) domain
Unique	Bs_Root11	467	HORVU1Hr1G015810	Leucine-rich receptor-like protein kinase family protein; Protein kinase family protein with leucine-rich repeat domain; Leucine-rich repeat receptor-like protein kinase family protein; receptor like protein 15	AtRLP15,RLP15	Cf2/Cf5 disease resistance protein, putative, expressed; leucine-rich repeat receptor protein kinase EXS precursor, putative, expressed			Leucine Rich Repeat; Leucine rich repeat N-terminal domain; Leucine rich repeat		protein binding	GO:0005515
Unique	Bs_Root11	467	HORVU3Hr1G057910			expressed protein
Unique	Bs_Root11	467	HORVU5Hr1G114140			expressed protein
Unique	Bs_Root11	467	HORVU6Hr1G023340	Leucine-rich receptor-like protein kinase family protein; receptor like protein 2	AtRLP2,RLP2	phytosulfokine receptor precursor, putative, expressed			Protein kinase domain; Leucine Rich Repeat; Leucine rich repeat N-terminal domain; Leucine rich repeat		protein binding; protein kinase activity; ATP binding; protein phosphorylation	GO:0005515,GO:0006468,GO:0005524,GO:0004672; GO:0005515
Unique	Bs_Root11	467	HORVU1Hr1G095270	zinc finger protein 1; Zinc finger C-x8-C-x5-C-x3-H type family protein; floral homeotic protein (HUA1)	ZFN1; ; HUA1	zinc finger C-x8-C-x5-C-x3-H type family protein, expressed			Zinc finger C-x8-C-x5-C-x3-H type (and similar)		metal ion binding	GO:0046872
Unique	Bs_Root11	467	HORVU1Hr1G073870	bZIP transcription factor family protein	bZIP21,TGA9	transcription factor, putative, expressed			bZIP transcription factor; Seed dormancy control; Basic region leucine zipper		DNA-binding transcription factor activity; regulation of transcription, DNA-templated; sequence-specific DNA binding; transcription, DNA-templated	GO:0043565,GO:0006355,GO:0003700; GO:0043565,GO:0006355,GO:0003700,GO:0006351; GO:0043565,GO:0006351
Unique	Bs_Root11	467	HORVU6Hr1G071380			expressed protein
Unique	Bs_Root11	467	HORVU0Hr1G019390	wall associated kinase 3	WAK3	OsWAK11 - OsWAK receptor-like protein kinase, expressed			Protein kinase domain; Wall-associated receptor kinase galacturonan-binding		protein kinase activity; ATP binding; protein phosphorylation; polysaccharide binding	GO:0030247,GO:0006468,GO:0005524,GO:0004672; GO:0006468,GO:0005524,GO:0004672
Unique	Bs_Root11	467	HORVU3Hr1G044760	Sec23/Sec24 protein transport family protein		protein transport protein-related, putative, expressed
Unique	Bs_Root11	467	HORVU5Hr1G118040	Peptidase M20/M25/M40 family protein	ILR1	hydrolase, putative, expressed		M20	Peptidase family M20/M25/M40; Peptidase dimerisation domain		metabolic process; hydrolase activity	GO:0016787,GO:0008152
Unique	Bs_Root11	467	HORVU3Hr1G029120	RING/U-box superfamily protein		expressed protein			; Protein of unknown function (DUF3615)
Unique	Bs_Root11	467	HORVU7Hr1G028840	2-oxoglutarate (2OG) and Fe(II)-dependent oxygenase superfamily protein		flavonol synthase/flavanone 3-hydroxylase, putative, expressed; iron/ascorbate-dependent oxidoreductase, putative, expressed; expressed protein			2OG-Fe(II) oxygenase superfamily; non-haem dioxygenase in morphine synthesis N-terminal;		oxidation-reduction process; oxidoreductase activity	GO:0055114,GO:0016491
Unique	Bs_Root11	467	HORVU2Hr1G093670
Unique	Bs_Root11	467	HORVU1Hr1G058330			expressed protein
Unique	Bs_Root11	467	HORVU2Hr1G117840	S-locus lectin protein kinase family protein; receptor kinase 3; cysteine-rich RLK (RECEPTOR-like protein kinase) 10; cysteine-rich RLK (RECEPTOR-like protein kinase) 6	B120; ARK3,RK3; CRK10,RLK4; ; CRK6	kinase, putative, expressed			Protein tyrosine kinase; S-locus glycoprotein domain; PAN-like domain; ; D-mannose binding lectin		protein kinase activity; protein phosphorylation; recognition of pollen	GO:0006468,GO:0004672; GO:0006468,GO:0004672,GO:0048544; ; GO:0048544; GO:0048544,GO:0006468,GO:0004672
Unique	Bs_Root11	467	HORVU5Hr1G109290	Calcium-binding EF-hand family protein		EF hand family protein, expressed			EF-hand domain pair
Unique	Bs_Root11	467	HORVU1Hr1G072250			glycosyl hydrolase, putative, expressed			Glycosyl hydrolases family 18		hydrolase activity, hydrolyzing O-glycosyl compounds; carbohydrate metabolic process	GO:0005975,GO:0004553
Unique	Bs_Root11	467	HORVU1Hr1G092680	FAD-binding Berberine family protein		reticuline oxidase-like protein precursor, putative, expressed			FAD binding domain; Berberine and berberine like		oxidation-reduction process; oxidoreductase activity; flavin adenine dinucleotide binding	GO:0055114,GO:0050660,GO:0016491
Unique	Bs_Root11	467	HORVU6Hr1G092010	disease resistance family protein / LRR family protein		expressed protein			Leucine Rich Repeat; Leucine rich repeat N-terminal domain; Leucine rich repeat		protein binding	GO:0005515
Unique	Bs_Root11	467	HORVU1Hr1G005180	NB-ARC domain-containing disease resistance protein; LRR and NB-ARC domains-containing disease resistance protein		NBS type disease resistance protein, putative, expressed			NB-ARC domain		ADP binding	GO:0043531
Unique	Bs_Root11	467	HORVU0Hr1G008950	branched-chain amino acid transaminase 2; branched-chain aminotransferase 3; ; branched-chain amino acid aminotransferase 5 / branched-chain amino acid transaminase 5 (BCAT5)	ATBCAT-2,BCAT-2; ATBCAT-3,BCAT3; ; ATBCAT-5	aminotransferase domain containing protein, putative, expressed;			Amino-transferase class IV;		metabolic process; catalytic activity	GO:0008152,GO:0003824
Unique	Bs_Root11	467	HORVU4Hr1G039300	flavin-binding, kelch repeat, f box 1	ADO3,FKF1	OsFBO10 - F-box and other domain containing protein, expressed			F-box domain; Galactose oxidase, central domain; PAS domain		protein binding; regulation of circadian rhythm	GO:0005515,GO:0042752
Unique	Bs_Root11	467	HORVU2Hr1G007640			expressed protein
Unique	Bs_Root11	467	HORVU3Hr1G089380	Protein of unknown function (DUF1685)		expressed protein			Protein of unknown function (DUF1685)
Unique	Bs_Root11	467	HORVU3Hr1G057180	Protein of unknown function (DUF1645)		DUF1645 domain containing protein, putative, expressed			Protein of unknown function (DUF1645)
Unique	Bs_Root11	467	HORVU4Hr1G020490	LRR and NB-ARC domains-containing disease resistance protein; GRAS family transcription factor family protein; NB-ARC domain-containing disease resistance protein; ; GRAS family transcription factor; RGA-like 2	GAI,RGA2; RGL2	expressed protein; nodulation-signaling pathway 2 protein, putative, expressed			NB-ARC domain; GRAS domain family;		ADP binding	GO:0043531
Unique	Bs_Root11	467	HORVU2Hr1G063640	Purple acid phosphatases superfamily protein		Ser/Thr protein phosphatase family protein, putative, expressed
Unique	Bs_Root11	467	HORVU1Hr1G020170	; Ribonuclease H-like superfamily protein		expressed protein; OsFBL31 - F-box domain and LRR containing protein, expressed; OsFBX286 - F-box domain containing protein, expressed; retrotransposon protein, putative, unclassified			; zinc-binding in reverse transcriptase
Unique	Bs_Root11	467	HORVU1Hr1G048410	HIT-type Zinc finger family protein		HIT zinc finger domain containing protein, expressed			SHQ1 protein; HIT zinc finger
Unique	Bs_Root11	467	HORVU6Hr1G020380	arabinose kinase	ARA1,ATISA1,ISA1	GHMP kinases ATP-binding protein, putative, expressed	GT1		GHMP kinases N terminal domain; Galactokinase galactose-binding signature; Glycosyl transferase family 1; ; GHMP kinases C terminal		ATP binding	GO:0005524
Unique	Bs_Root11	467	HORVU7Hr1G049610	Sterile alpha motif (SAM) domain-containing protein		expressed protein
Unique	Bs_Root11	467	HORVU6Hr1G059940	GRAM domain-containing protein / ABA-responsive protein-related		GEM, putative, expressed			GRAM domain
Unique	Bs_Root11	467	HORVU3Hr1G093350	selenium-binding protein 1	SBP1	selenium-binding protein, putative, expressed			56kDa selenium binding protein (SBP56)		selenium binding	GO:0008430
Unique	Bs_Root11	467	HORVU2Hr1G094960	phloem protein 2-A13; phloem protein 2-A14	AtPP2-A13,PP2-A13; AtPP2-A14,PP2-A14	OsFBX148 - F-box domain containing protein, expressed			Phloem protein 2
Unique	Bs_Root11	467	HORVU2Hr1G012010	NB-ARC domain-containing disease resistance protein; Disease resistance protein (CC-NBS-LRR class) family	RPM1,RPS3; RPP13	stripe rust resistance protein Yr10, putative, expressed; Jacalin-like lectin domain containing protein, putative, expressed			NB-ARC domain; Jacalin-like lectin domain;		ADP binding	GO:0043531
Unique	Bs_Root11	467	HORVU6Hr1G079650	Phosphotyrosine protein phosphatases superfamily protein		tyrosine phosphatase family protein, putative, expressed			Tyrosine phosphatase family
Unique	Bs_Root11	467	HORVU2Hr1G109210	beta-fructofuranosidase 5; 6-&1-fructan exohydrolase	AtcwINV3,ATFRUCT5,FRUCT5; AtcwINV6,cwINV6	glycosyl hydrolases, putative, expressed	GH32		Glycosyl hydrolases family 32 C terminal
Unique	Bs_Root11	467	HORVU5Hr1G018340	Protein kinase superfamily protein	ATOST1,OST1,P44,SNRK2-6,SNRK2.6,SRK2E	CAMK_CAMK_like.49 - CAMK includes calcium/calmodulin depedent protein kinases, expressed; CAMK_CAMK_like.7 - CAMK includes calcium/calmodulin depedent protein kinases, expressed			Protein kinase domain; Protein tyrosine kinase		protein kinase activity; ATP binding; protein phosphorylation	GO:0006468,GO:0005524,GO:0004672; GO:0006468,GO:0004672
Unique	Bs_Root11	467	HORVU6Hr1G076510	Matrixin family protein		metalloendoproteinase 1 precursor, putative, expressed		M12; M10; M15	Matrixin; Putative peptidoglycan binding domain		metalloendopeptidase activity; proteolysis; zinc ion binding; extracellular matrix	GO:0031012,GO:0008270,GO:0006508,GO:0004222
Unique	Bs_Root11	467	HORVU4Hr1G017280	Mitochondrial transcription termination factor family protein		mTERF family protein, expressed			mTERF		double-stranded DNA binding; mitochondrion; regulation of transcription, DNA-templated	GO:0006355,GO:0005739,GO:0003690
Unique	Bs_Root11	467	HORVU2Hr1G083490			BTBZ4 - Bric-a-Brac, Tramtrack, Broad Complex BTB domain with TAZ zinc finger and Calmodulin-binding domains, expressed
Unique	Bs_Root11	467	HORVU3Hr1G055620	Protein kinase family protein		protein kinase family protein, putative, expressed			Protein of unknown function (DUF1221); Protein tyrosine kinase		protein kinase activity; protein phosphorylation	GO:0006468,GO:0004672
Unique	Bs_Root11	467	HORVU6Hr1G079710	WRKY DNA-binding protein 9	ATWRKY9,WRKY9	WRKY32, expressed			WRKY DNA -binding domain		DNA-binding transcription factor activity; regulation of transcription, DNA-templated; sequence-specific DNA binding	GO:0043565,GO:0006355,GO:0003700
Unique	Bs_Root11	467	HORVU5Hr1G021830	Major facilitator superfamily protein		unc-93 homolog A, putative, expressed			; Ion channel regulatory protein UNC-93
Unique	Bs_Root11	467	HORVU0Hr1G015710	bZIP transcription factor family protein	bZIP65,TGA10	transcription factor, putative, expressed; bZIP transcription factor domain containing protein, expressed			bZIP transcription factor; Seed dormancy control;		DNA-binding transcription factor activity; transcription, DNA-templated; regulation of transcription, DNA-templated; sequence-specific DNA binding	GO:0043565,GO:0006355,GO:0003700,GO:0006351; ; GO:0043565,GO:0006355,GO:0003700
Unique	Bs_Root11	467	HORVU6Hr1G038520	ABC2 homolog 7; ABC2 homolog 5; ABC2 homolog 6; ABC2 homolog 2; ATP binding cassette subfamily A4; ABC2 homolog 16	ATATH7,ATH7; ATATH5,ATH5; ATATH6,ATH6; ATATH2,ATH2; ABCA4,ATATH3; ATATH16,ATH16	ABC transporter, ATP-binding protein, putative, expressed; ABC2 homolog 4, putative, expressed			ABC transporter; ABC-2 family transporter protein; ; AAA domain, putative AbiEii toxin, Type IV TA system		integral component of membrane; transporter activity; ATP binding; ATPase activity; transport	GO:0016887,GO:0005524,GO:0016021,GO:0006810,GO:0005215; GO:0016021,GO:0006810,GO:0005215; GO:0005524,GO:0016021,GO:0006810,GO:0005215
Unique	Bs_Root11	467	HORVU1Hr1G062030	basic chitinase	ATHCHIB,B-CHI,CHI-B,HCHIB,PR-3,PR3	CHIT17 - Chitinase family protein precursor, expressed	GH19; CBM18		Chitinase class I; Chitin recognition protein		chitinase activity; chitin catabolic process; chitin binding; cell wall macromolecule catabolic process	GO:0008061,GO:0016998,GO:0006032,GO:0004568
Unique	Bs_Root11	467	HORVU7Hr1G001520			expressed protein
Unique	Bs_Root11	467	HORVU4Hr1G057930	glutathione transferase lambda 2; Glutathione S-transferase family protein	GSTL2; GSTL3	IN2-1 protein, putative, expressed			Glutathione S-transferase, N-terminal domain		protein binding	GO:0005515
Unique	Bs_Root11	467	HORVU2Hr1G066200	Core-2/I-branching beta-1,6-N-acetylglucosaminyltransferase family protein		xylosyltransferase, putative, expressed			Core-2/I-Branching enzyme		membrane; acetylglucosaminyltransferase activity	GO:0016020,GO:0008375
Unique	Bs_Root11	467	HORVU3Hr1G113640	LRR and NB-ARC domains-containing disease resistance protein		powdery mildew resistance protein PM3b, putative, expressed; disease resistance protein RGA4, putative, expressed			NB-ARC domain		ADP binding	GO:0043531
Unique	Bs_Root11	467	HORVU7Hr1G092710	glutamine dumper 1	GDU1	expressed protein
Unique	Bs_Root11	467	HORVU7Hr1G107680	; Homeodomain-like superfamily protein		MYB family transcription factor, putative, expressed			; Myb-like DNA-binding domain
Unique	Bs_Root11	467	HORVU3Hr1G070560	Peptidase M28 family protein		glutamate carboxypeptidase 2, putative, expressed		S8; M28; A22	PA domain
Unique	Bs_Root11	467	HORVU5Hr1G062510	Dormancy/auxin associated family protein		auxin-repressed protein, putative, expressed			Dormancy/auxin associated protein
Unique	Bs_Root11	467	HORVU7Hr1G035850	Protein of unknown function (DUF1645)	AR781	DUF1645 domain containing protein, putative, expressed			Protein of unknown function (DUF1645)
Unique	Bs_Root11	467	HORVU3Hr1G106140	Glycosyl hydrolase superfamily protein; beta-1,3-glucanase 3	BG3	glycosyl hydrolases family 17, putative, expressed	GH17		Glycosyl hydrolases family 17		hydrolase activity, hydrolyzing O-glycosyl compounds; carbohydrate metabolic process	GO:0005975,GO:0004553
Unique	Bs_Root11	467	HORVU3Hr1G114990	ZRT/IRT-like protein 2	ZIP2	metal cation transporter, putative, expressed			ZIP Zinc transporter		membrane; metal ion transmembrane transporter activity; metal ion transport; transmembrane transport	GO:0055085,GO:0046873,GO:0030001,GO:0016020
Unique	Bs_Root11	467	HORVU2Hr1G090730	GRAM domain-containing protein / ABA-responsive protein-related;		GEM, putative, expressed			; GRAM domain
Unique	Bs_Root11	467	HORVU3Hr1G034980	alpha/beta-Hydrolases superfamily protein		lipase, putative, expressed			Lipase (class 3)		lipid metabolic process	GO:0006629
Unique	Bs_Root11	467	HORVU0Hr1G038420	T-complex protein 11		T-complex protein 11, putative, expressed			T-complex protein 11
Unique	Bs_Root11	467	HORVU5Hr1G012900	methylcrotonyl-CoA carboxylase alpha chain, mitochondrial / 3-methylcrotonyl-CoA carboxylase 1 (MCCA)	MCCA	methylcrotonoyl-CoA carboxylase subunit alpha, mitochondrial precursor, putative, expressed			Biotin-requiring enzyme; Biotin carboxylase C-terminal domain; Carbamoyl-phosphate synthase L chain, ATP binding domain; Biotin carboxylase, N-terminal domain; ATP-grasp domain		ATP binding	GO:0005524
Unique	Bs_Root11	467	HORVU3Hr1G083740	Homeodomain-like transcriptional regulator; Duplicated homeodomain-like superfamily protein		MYB family transcription factor, putative, expressed			Myb-like DNA-binding domain
Unique	Bs_Root11	467	HORVU2Hr1G125270	hydroxycinnamoyl-CoA shikimate/quinate hydroxycinnamoyl transferase	HCT	transferase family protein, putative, expressed			Transferase family		transferase activity, transferring acyl groups other than amino-acyl groups	GO:0016747
Unique	Bs_Root11	467	HORVU1Hr1G093790	S-adenosyl-L-methionine-dependent methyltransferases superfamily protein		RNA cap guanine-N2 methyltransferase domain containing protein, expressed			WW domain; Met-10+ like-protein; RNA cap guanine-N2 methyltransferase		protein binding; ; RNA methylation; methyltransferase activity; 7-methylguanosine RNA capping	GO:0005515; ; GO:0009452,GO:0008168,GO:0001510
Unique	Bs_Root11	467	HORVU5Hr1G050970			expressed protein
Unique	Bs_Root11	467	HORVU2Hr1G087540	Leucine-rich repeat protein kinase family protein		receptor-like protein kinase precursor, putative, expressed			Protein tyrosine kinase; Leucine rich repeat N-terminal domain; Leucine rich repeat; Protein kinase domain; Leucine Rich Repeat		protein binding; protein kinase activity; protein phosphorylation; ATP binding	GO:0006468,GO:0004672,GO:0005515; GO:0005515,GO:0006468,GO:0005524,GO:0004672; GO:0005515,GO:0006468,GO:0004672
Unique	Bs_Root11	467	HORVU1Hr1G013820	isovaleryl-CoA-dehydrogenase	ATIVD,IVD,IVDH	acyl-coenzyme A dehydrogenase, mitochondrial precursor, putative, expressed			Acyl-CoA dehydrogenase, middle domain; Acyl-CoA dehydrogenase, N-terminal domain; Acyl-CoA dehydrogenase, C-terminal domain	; Tetracycline biosynthesis	metabolic process; acyl-CoA dehydrogenase activity; oxidation-reduction process; oxidoreductase activity, acting on the CH-CH group of donors; flavin adenine dinucleotide binding	GO:0055114,GO:0050660,GO:0016627,GO:0008152,GO:0003995; GO:0055114,GO:0016627,GO:0003995,GO:0050660,GO:0008152; GO:0055114,GO:0003995,GO:0050660,GO:0016627,GO:0008152; GO:0055114,GO:0016627,GO:0003995
Unique	Bs_Root11	467	HORVU6Hr1G000130	sulfurtransferase 18	STR18	rhodanese-like domain containing protein, putative, expressed			Rhodanese-like domain
Unique	Bs_Root11	467	HORVU2Hr1G020140	myb-like transcription factor family protein	HRS1	MYB family transcription factor, putative, expressed			Myb-like DNA-binding domain;
Unique	Bs_Root11	467	HORVU0Hr1G003000	RING/U-box superfamily protein; P-loop containing nucleoside triphosphate hydrolases superfamily protein	ATL3	RING finger protein, putative, expressed; sulfotransferase domain containing protein, expressed			Ring finger domain; Sulfotransferase domain		protein binding; zinc ion binding; sulfotransferase activity	GO:0008270,GO:0005515; GO:0008146
Unique	Bs_Root11	467	HORVU2Hr1G012440	2-oxoacid dehydrogenases acyltransferase family protein	BCE2,DIN3,LTA1	2-oxo acid dehydrogenases acyltransferase domain containing protein, expressed			2-oxoacid dehydrogenases acyltransferase (catalytic domain); Biotin-requiring enzyme; e3 binding domain		metabolic process; transferase activity, transferring acyl groups	GO:0016746,GO:0008152
Unique	Bs_Root11	467	HORVU6Hr1G086830	serine-rich protein-related		expressed protein
Unique	Bs_Root11	467	HORVU5Hr1G124750	Putative lysine decarboxylase family protein		uncharacterized protein PA4923, putative, expressed			Possible lysine decarboxylase
Unique	Bs_Root11	467	HORVU5Hr1G114230			BBTI13 - Bowman-Birk type bran trypsin inhibitor precursor, expressed			; Bowman-Birk serine protease inhibitor family		extracellular region; serine-type endopeptidase inhibitor activity	GO:0005576,GO:0004867
Unique	Bs_Root11	467	HORVU3Hr1G071520	MAC/Perforin domain-containing protein	CAD1	MAC/Perforin domain containing protein, putative, expressed			MAC/Perforin domain
Unique	Bs_Root11	467	HORVU3Hr1G087690	ammonium transporter 2	AMT2,AMT2;1,ATAMT2	ammonium transporter protein, putative, expressed			Ammonium Transporter Family	PPAR signaling pathway	membrane; ammonium transmembrane transporter activity; ammonium transport; ammonium transmembrane transport	GO:0016020,GO:0015696,GO:0008519,GO:0072488
Unique	Bs_Root11	467	HORVU5Hr1G027290								RNA binding	GO:0003723
Unique	Bs_Root11	467	HORVU7Hr1G012560	arginine decarboxylase 2	ADC2,ATADC2,SPE2	pyridoxal-dependent decarboxylase protein, putative, expressed			Pyridoxal-dependent decarboxylase, pyridoxal binding domain		catalytic activity; arginine catabolic process; spermidine biosynthetic process; arginine decarboxylase activity	GO:0003824,GO:0008792,GO:0008295,GO:0006527
Unique	Bs_Root11	467	HORVU2Hr1G106750	; BTB-POZ and MATH domain 2	ATBPM2,BPM2	; MBTB7 - Bric-a-Brac, Tramtrack, Broad Complex BTB domain with Meprin and TRAF Homology MATH domain, expressed			; BTB/POZ domain; MATH domain		protein binding	GO:0005515
Unique	Bs_Root11	467	HORVU1Hr1G065470	Octicosapeptide/Phox/Bem1p family protein		PB1 domain containing protein, expressed			PB1 domain		protein binding	GO:0005515
Unique	Bs_Root11	467	HORVU5Hr1G074360			expressed protein
Unique	Bs_Root11	467	HORVU5Hr1G084880	cysteine-rich RLK (RECEPTOR-like protein kinase) 10	CRK10,RLK4	TKL_IRAK_DUF26-lc.15 - DUF26 kinases have homology to DUF26 containing loci, expressed; TKL_IRAK_DUF26-lc.12 - DUF26 kinases have homology to DUF26 containing loci, expressed			Protein kinase domain; Salt stress response/antifungal		protein kinase activity; ATP binding; protein phosphorylation	GO:0006468,GO:0005524,GO:0004672
Unique	Bs_Root11	467	HORVU5Hr1G055260	NB-ARC domain-containing disease resistance protein		disease resistant protein, identical, putative, expressed			Leucine rich repeat		protein binding	GO:0005515
Unique	Bs_Root11	467	HORVU1Hr1G072720			expressed protein
Unique	Bs_Root11	467	HORVU3Hr1G030890	NAD(P)-binding Rossmann-fold superfamily protein	NYC1	oxidoreductase, short chain dehydrogenase/reductase family domain containing protein, expressed			Enoyl-(Acyl carrier protein) reductase; short chain dehydrogenase		metabolic process; oxidoreductase activity	GO:0016491,GO:0008152
Unique	Bs_Root11	467	HORVU1Hr1G058520	beta glucosidase 11	BGLU11	Os5bglu22 - beta-glucosidase homologue, similar to G. max isohydroxyurate hydrolase, expressed	GH1		Glycosyl hydrolase family 1		hydrolase activity, hydrolyzing O-glycosyl compounds; carbohydrate metabolic process	GO:0005975,GO:0004553
Unique	Bs_Root11	467	HORVU6Hr1G000090	sulfurtransferase 18; Rhodanese/Cell cycle control phosphatase superfamily protein;	STR18	rhodanese-like domain containing protein, putative, expressed			Rhodanese-like domain;
Unique	Bs_Root11	467	HORVU3Hr1G080650	Leucine-rich repeat protein kinase family protein;		expressed protein; ATP binding protein, putative, expressed;			Protein kinase domain; Leucine rich repeat N-terminal domain; Leucine rich repeat; Protein tyrosine kinase;		protein binding; protein kinase activity; ATP binding; protein phosphorylation	GO:0005515,GO:0006468,GO:0005524,GO:0004672; GO:0006468,GO:0004672; GO:0006468,GO:0005524,GO:0004672
Unique	Bs_Root11	467	HORVU7Hr1G031610			expressed protein			Protein of unknown function (DUF3615)
Unique	Bs_Root11	467	HORVU2Hr1G111760	S-domain-2 5	SD2-5	protein kinase, putative, expressed			Protein tyrosine kinase		protein kinase activity; protein phosphorylation	GO:0006468,GO:0004672
Unique	Bs_Root11	467	HORVU6Hr1G091540	Protein kinase superfamily protein		LYK8, putative, expressed			Protein kinase domain		protein kinase activity; ATP binding; protein phosphorylation	GO:0006468,GO:0005524,GO:0004672
Unique	Bs_Root11	467	HORVU3Hr1G085460	SOUL heme-binding family protein	SOUL-1	SOUL heme-binding protein, putative, expressed			SOUL heme-binding protein
Unique	Bs_Root11	467	HORVU7Hr1G079210			; avr9/Cf-9 rapidly elicited protein 194, putative, expressed
Unique	Bs_Root11	467	HORVU3Hr1G039660	Chaperone DnaJ-domain superfamily protein;		heat shock protein DnaJ, putative, expressed			DnaJ domain;
Unique	Bs_Root11	467	HORVU4Hr1G000630			expressed protein
Unique	Bs_Root11	467	HORVU3Hr1G011620	Tetratricopeptide repeat (TPR)-like superfamily protein		thylakoid lumenal protein, putative, expressed			; Pentapeptide repeats (8 copies); Pentapeptide repeats (9 copies)
Unique	Bs_Root11	467	HORVU6Hr1G083050	lysine-ketoglutarate reductase/saccharopine dehydrogenase bifunctional enzyme	LKR,LKR/SDH,SDH	saccharopine dehydrogenase, putative, expressed			Saccharopine dehydrogenase NADP binding domain; LOR/SDH bifunctional enzyme conserved region; Alanine dehydrogenase/PNT, N-terminal domain; Saccharopine dehydrogenase C-terminal domain		oxidation-reduction process; oxidoreductase activity	GO:0055114,GO:0016491
Unique	Bs_Root11	467	HORVU4Hr1G077360	Integrase-type DNA-binding superfamily protein	HRE1	AP2 domain containing protein, expressed			AP2 domain		DNA-binding transcription factor activity; regulation of transcription, DNA-templated	GO:0006355,GO:0003700
Unique	Bs_Root11	467	HORVU7Hr1G088210	multidrug resistance-associated protein 6; multidrug resistance-associated protein 14	ATMRP6,MRP6; ATMRP14,MRP14	ABC transporter, ATP-binding protein, putative, expressed; ABC transporter family protein, putative, expressed			ABC transporter transmembrane region; ; ABC transporter		integral component of membrane; ATPase activity, coupled to transmembrane movement of substances; ATP binding; transport; transmembrane transport; ; ATPase activity	GO:0055085,GO:0042626,GO:0016021,GO:0006810,GO:0005524; ; GO:0016887,GO:0005524,GO:0055085,GO:0042626,GO:0016021,GO:0006810; GO:0055085,GO:0042626,GO:0016021,GO:0006810,GO:0005524,GO:0016887; GO:0016887,GO:0005524
Unique	Bs_Root11	467	HORVU6Hr1G073630			expressed protein
Unique	Bs_Root11	467	HORVU7Hr1G074050	Magnesium transporter CorA-like family protein		expressed protein			CorA-like Mg2+ transporter protein		membrane; metal ion transmembrane transporter activity; metal ion transport; transmembrane transport	GO:0055085,GO:0046873,GO:0030001,GO:0016020
Unique	Bs_Root11	467	HORVU6Hr1G067360	C2 calcium/lipid-binding and GRAM domain containing protein		GRAM and C2 domains containing protein, putative, expressed			C2 domain; GRAM domain; VAD1 Analog of StAR-related lipid transfer domain		protein binding	GO:0005515
Unique	Bs_Root11	467	HORVU7Hr1G084140	lectin protein kinase family protein		S-locus-like receptor protein kinase, putative, expressed			Protein kinase domain; S-locus glycoprotein domain; D-mannose binding lectin; PAN-like domain		protein kinase activity; ATP binding; protein phosphorylation; recognition of pollen	GO:0048544,GO:0006468,GO:0005524,GO:0004672
Unique	Bs_Root11	467	HORVU5Hr1G034820	Thiamin diphosphate-binding fold (THDP-binding) superfamily protein		dehydrogenase E1 component domain containing protein, expressed			Dehydrogenase E1 component		metabolic process; oxidoreductase activity, acting on the aldehyde or oxo group of donors, disulfide as acceptor	GO:0016624,GO:0008152
Unique	Bs_Root11	467	HORVU7Hr1G091180	salt tolerance homolog2; B-box zinc finger family protein	STH2; STO	B-box zinc finger family protein, putative, expressed			B-box zinc finger		intracellular; zinc ion binding	GO:0008270,GO:0005622
Unique	Bs_Root11	467	HORVU1Hr1G049190	glutathione S-transferase TAU 18	ATGSTU18,GST29,GSTU18	glutathione S-transferase, putative, expressed			Glutathione S-transferase, C-terminal domain; Glutathione S-transferase, N-terminal domain		protein binding	GO:0005515
Unique	Bs_Root11	467	HORVU1Hr1G058820	alpha/beta-Hydrolases superfamily protein		expressed protein; esterase/lipase/thioesterase family protein, putative, expressed; lipase, putative, expressed		S33	Serine aminopeptidase, S33; ; Alpha/beta hydrolase family
Unique	Bs_Root11	467	HORVU1Hr1G013740	mitochondrial lipoamide dehydrogenase 1	mtLPD1	dihydrolipoyl dehydrogenase 1, mitochondrial precursor, putative, expressed			Pyridine nucleotide-disulphide oxidoreductase; Pyridine nucleotide-disulphide oxidoreductase, dimerisation domain; FAD dependent oxidoreductase		oxidation-reduction process; oxidoreductase activity; cell redox homeostasis	GO:0055114,GO:0016491,GO:0045454
Unique	Bs_Root11	467	HORVU5Hr1G081500	non-yellowing 1	ATNYE1,NYE1	senescence-inducible chloroplast stay-green protein 1, putative, expressed			Staygreen protein
Unique	Bs_Root11	467	HORVU1Hr1G084670	Plant protein of unknown function (DUF247)		plant protein of unknown function domain containing protein, expressed			Plant protein of unknown function
Unique	Bs_Root11	467	HORVU2Hr1G067350	exocyst subunit exo70 family protein H6	ATEXO70H6,EXO70H6	exo70 exocyst complex subunit domain containing protein, expressed			Exo70 exocyst complex subunit		exocyst; exocytosis	GO:0006887,GO:0000145
Unique	Bs_Root11	467	HORVU5Hr1G021690	Leucine-rich repeat protein kinase family protein; Leucine-rich repeat transmembrane protein kinase protein; ; root hair specific 16	RHS16	protein kinase domain containing protein, expressed;			Protein kinase domain; Protein tyrosine kinase; Malectin-like domain; Leucine Rich Repeat; Leucine rich repeat;		protein kinase activity; ATP binding; protein phosphorylation; protein binding	GO:0006468,GO:0005524,GO:0004672; GO:0006468,GO:0004672; GO:0005515,GO:0006468,GO:0004672; GO:0005515
Unique	Bs_Root11	467	HORVU3Hr1G081300	ARM repeat superfamily protein		spotted leaf 11, putative, expressed			Armadillo/beta-catenin-like repeat; U-box domain		protein binding; ubiquitin-protein transferase activity; protein ubiquitination	GO:0005515,GO:0016567,GO:0004842
Unique	Bs_Root11	467	HORVU3Hr1G023750			expressed protein
Unique	Bs_Root11	467	HORVU6Hr1G004120	pentatricopeptide (PPR) repeat-containing protein; ; NB-ARC domain-containing disease resistance protein		pentatricopeptide, putative, expressed; Leucine Rich Repeat family protein, expressed			PPR repeat; PPR repeat family; DYW family of nucleic acid deaminases; ; Pentatricopeptide repeat domain
Unique	Bs_Root11	467	HORVU2Hr1G118520	exocyst subunit exo70 family protein H6	ATEXO70H6,EXO70H6	leucine zipper protein-like, putative, expressed			Exo70 exocyst complex subunit		exocyst; exocytosis	GO:0006887,GO:0000145
Unique	Bs_Root11	467	HORVU6Hr1G012810	GHMP kinase family protein; glucuronokinase G	ATGLCAK,GLCAK	GHMP kinases ATP-binding protein, putative, expressed			GHMP kinases N terminal domain; GHMP kinases C terminal;		ATP binding	GO:0005524
Unique	Bs_Root11	467	HORVU7Hr1G001070	Glycosyl hydrolases family 32 protein;	ATBETAFRUCT4,VAC-INV	glycosyl hydrolases, putative, expressed;	GH32		Glycosyl hydrolases family 32 N-terminal domain; Glycosyl hydrolases family 32 C terminal; Domain of unknown function (DUF3357);		beta-fructofuranosidase activity; sucrose alpha-glucosidase activity	GO:0004575,GO:0004564
Unique	Bs_Root11	467	HORVU6Hr1G093180	electron transfer flavoprotein beta	ETFBETA	electron transfer flavoprotein subunit beta, putative, expressed			; Electron transfer flavoprotein domain		electron transfer activity	GO:0009055
Unique	Bs_Root11	467	HORVU2Hr1G023940	alpha/beta-Hydrolases superfamily protein;		triacylglycerol Lipase, putative, expressed; ; lipase precursor, putative, expressed			; Lipase (class 3)		lipid metabolic process	GO:0006629
Unique	Bs_Root11	467	HORVU7Hr1G099030	S-locus lectin protein kinase family protein		protein kinase, putative, expressed; serine/threonine-protein kinase receptor precursor, putative, expressed			Protein kinase domain; S-locus glycoprotein domain; D-mannose binding lectin; PAN-like domain; Protein tyrosine kinase		protein kinase activity; ATP binding; protein phosphorylation; recognition of pollen	GO:0048544,GO:0006468,GO:0005524,GO:0004672; GO:0006468,GO:0004672,GO:0048544; ; GO:0006468,GO:0005524,GO:0004672; GO:0006468,GO:0005524,GO:0004672,GO:0048544
Unique	Bs_Root11	467	HORVU4Hr1G056610	SNF1 kinase homolog 10	AKIN10,KIN10,SNRK1.1	CAMK_KIN1/SNF1/Nim1_like_AMPKh.4 - CAMK includes calcium/calmodulin depedent protein kinases, expressed; CAMK_KIN1/SNF1/Nim1_like_AMPKh.2 - CAMK includes calcium/calmodulin depedent protein kinases, expressed			UBA/TS-N domain; Kinase associated domain 1; Kinase-like; Protein kinase domain		protein kinase activity; ATP binding; protein phosphorylation	GO:0006468,GO:0005524,GO:0004672
Unique	Bs_Root11	467	HORVU3Hr1G070270	N-acetyl-l-glutamate synthase 1; N-acetyl-l-glutamate synthase 2	NAGS1; NAGS2	GCN5-related N-acetyltransferase, putative, expressed			Amino acid kinase family; Acetyltransferase (GNAT) domain		N-acetyltransferase activity	GO:0008080
Unique	Bs_Root11	467	HORVU2Hr1G060650	Putative membrane lipoprotein		cadmium-induced protein, putative, expressed
Unique	Bs_Root11	467	HORVU3Hr1G057660	MAP kinase 15; mitogen-activated protein kinase 16; MAP kinase 9	ATMPK15,MPK15; MPK16; MPK9	CGMC_MAPKCMGC_2.5 - CGMC includes CDA, MAPK, GSK3, and CLKC kinases, expressed; CGMC_MAPKCMGC_2.3 - CGMC includes CDA, MAPK, GSK3, and CLKC kinases, expressed			Protein tyrosine kinase; Lipopolysaccharide kinase (Kdo/WaaP) family; Protein kinase domain		protein kinase activity; protein phosphorylation; membrane; ATP binding; phosphotransferase activity, alcohol group as acceptor	GO:0006468,GO:0004672; GO:0016773,GO:0016020,GO:0005524; GO:0006468,GO:0005524,GO:0004672
Unique	Bs_Root11	467	HORVU2Hr1G120410			expressed protein
Unique	Bs_Root11	467	HORVU2Hr1G108990	plastoglobulin 34kD	PGL34	expressed protein			PAP_fibrillin
Unique	Bs_Root11	467	HORVU7Hr1G119610	Tetratricopeptide repeat (TPR)-like superfamily protein		expressed protein
Unique	Bs_Root11	467	HORVU7Hr1G048430	Glycosyltransferase family 61 protein		glycosyltransferase, putative, expressed			Protein of unknown function (DUF563)		transferase activity, transferring glycosyl groups	GO:0016757
Unique	Bs_Root11	467	HORVU4Hr1G071830	Protein phosphatase 2C family protein;		stage II sporulation protein E, putative, expressed; expressed protein;			Stage II sporulation protein E (SpoIIE);		catalytic activity	GO:0003824
Unique	Bs_Root11	467	HORVU6Hr1G034900	Transmembrane amino acid transporter family protein;		amino acid transporter, putative, expressed;			Tryptophan/tyrosine permease family; ; Transmembrane amino acid transporter protein		amino acid transmembrane transport	GO:0003333
Unique	Bs_Root11	467	HORVU7Hr1G097880	NB-ARC domain-containing disease resistance protein	RPM1,RPS3	disease resistance protein RPM1, putative, expressed			NB-ARC domain		ADP binding	GO:0043531
Unique	Bs_Root11	467	HORVU4Hr1G031510	; Tyrosine transaminase family protein		; tyrosine aminotransferase, putative, expressed			; DegT/DnrJ/EryC1/StrS aminotransferase family; Aminotransferase class I and II		biosynthetic process; pyridoxal phosphate binding	GO:0030170,GO:0009058
Unique	Bs_Root11	467	HORVU0Hr1G016350	Protein of unknown function, DUF584		DUF584 domain containing protein, putative, expressed			Senescence regulator
Unique	Bs_Root11	467	HORVU4Hr1G014630	RNI-like superfamily protein		F-box domain containing protein, expressed			Leucine Rich repeat
Unique	Bs_Root11	467	HORVU2Hr1G115730	stress enhanced protein 2	2021-09-02	expressed protein			; Chlorophyll A-B binding protein
Unique	Bs_Root11	467	HORVU2Hr1G038330	; SNARE associated Golgi protein family		transmembrane protein 49, putative, expressed			; SNARE associated Golgi protein
Unique	Bs_Root11	467	HORVU7Hr1G000370	MEI2-like protein 5	AML5,ML5	AML1, putative, expressed			RNA recognition motif. (a.k.a. RRM, RBD, or RNP domain); RNA recognition motif 2		nucleic acid binding	GO:0003676
Unique	Bs_Root11	467	HORVU4Hr1G074600			OsFBL33 - F-box domain and LRR containing protein, expressed
Unique	Bs_Root11	467	HORVU4Hr1G062460	; Far-red impaired responsive (FAR1) family protein; FAR1-related sequence 3; FAR1-related sequence 5; FAR1-related sequence 12	FRS3; FRS5; FRS12	FAR1 family protein, expressed			; FAR1 DNA-binding domain		regulation of transcription, DNA-templated	GO:0006355
Unique	Bs_Root11	467	HORVU0Hr1G009080	P-type ATPase of Arabidopsis 2	ATHMA8,HMA8,PAA2	copper-transporting ATPase PAA1, putative, expressed			E1-E2 ATPase; haloacid dehalogenase-like hydrolase		nucleotide binding; metal ion binding	GO:0046872,GO:0000166
Unique	Bs_Root11	467	HORVU3Hr1G068600	NADP-malic enzyme 3; NADP-malic enzyme 4; NADP-malic enzyme 2	ATNADP-ME3,NADP-ME3; ATNADP-ME4,NADP-ME4; ATNADP-ME2,NADP-ME2	NADP-dependent malic enzyme, putative, expressed			Malic enzyme, N-terminal domain; Malic enzyme, NAD binding domain		malate dehydrogenase (decarboxylating) (NAD+) activity; oxidation-reduction process; NAD binding	GO:0055114,GO:0004471,GO:0051287; GO:0055114,GO:0051287,GO:0004471; GO:0055114,GO:0004471
Unique	Bs_Root11	467	HORVU3Hr1G041820	Protein kinase superfamily protein		protein kinase, putative, expressed			Protein tyrosine kinase; Protein kinase domain		protein kinase activity; protein phosphorylation; ATP binding	GO:0006468,GO:0004672; GO:0006468,GO:0005524,GO:0004672
Unique	Bs_Root11	467	HORVU6Hr1G081400	Protein of unknown function (DUF567)		DUF567 domain containing protein, putative, expressed			LURP-one-related
Unique	Bs_Root11	467	HORVU3Hr1G085100	HXXXD-type acyl-transferase family protein		transferase family protein, putative, expressed			Transferase family		transferase activity, transferring acyl groups other than amino-acyl groups	GO:0016747
Unique	Bs_Root11	467	HORVU3Hr1G074250	Acetamidase/Formamidase family protein; Pentatricopeptide repeat (PPR) superfamily protein		acetamidase, putative, expressed; pentatricopeptide, putative, expressed			Acetamidase/Formamidase family; PPR repeat; PPR repeat family; Pentatricopeptide repeat domain		hydrolase activity, acting on carbon-nitrogen (but not peptide) bonds, in linear amides	GO:0016811
Unique	Bs_Root11	467	HORVU1Hr1G084800	2-oxoglutarate (2OG) and Fe(II)-dependent oxygenase superfamily protein		expressed protein			non-haem dioxygenase in morphine synthesis N-terminal
Unique	Bs_Root11	467	HORVU3Hr1G095340			expressed protein			Domain of unknown function (DUF4408)
Unique	Bs_Root11	467	HORVU1Hr1G054560	DYNAMIN-like 1E; DYNAMIN-like 1C	ADL1E,ADL4,ADLP2,DL1E,DRP1E,EDR3; ADL1C,ADL5,DL1C,DRP1C	dynamin family protein, putative, expressed			Dynamin family; Dynamin central region; Dynamin GTPase effector domain; 50S ribosome-binding GTPase		GTPase activity; GTP binding	GO:0005525,GO:0003924; GO:0005525
Unique	Bs_Root11	467	HORVU5Hr1G107330	Protein kinase superfamily protein		protein kinase domain containing protein, expressed			Protein kinase domain; Protein tyrosine kinase		protein kinase activity; ATP binding; protein phosphorylation	GO:0006468,GO:0005524,GO:0004672; GO:0006468,GO:0004672
Unique	Bs_Root11	467	HORVU2Hr1G069440	HCP-like superfamily protein with MYND-type zinc finger		OsFBO3 - F-box and other domain containing protein, expressed			MYND finger; Sel1 repeat
Unique	Bs_Root11	467	HORVU5Hr1G111850	2-oxoglutarate-dependent dioxygenase family protein		oxidoreductase, 2OG-Fe oxygenase family protein, putative, expressed			2OG-Fe(II) oxygenase superfamily
Unique	Bs_Root11	467	HORVU7Hr1G065130	Protein kinase superfamily protein		protein kinase, putative, expressed			Protein tyrosine kinase		protein kinase activity; protein phosphorylation	GO:0006468,GO:0004672
Unique	Bs_Root11	467	HORVU3Hr1G054070	ThiF family protein	APG7,ATAPG7,ATATG7,ATG7	ThiF family domain containing protein, putative, expressed			ThiF family; Ubiquitin-like modifier-activating enzyme ATG7 N-terminus		cytoplasm; autophagy; ubiquitin-like modifier activating enzyme activity	GO:0008641,GO:0006914,GO:0005737; GO:0006914,GO:0005737
Unique	Bs_Root11	467	HORVU4Hr1G071000	polyol/monosaccharide transporter 5; polyol/monosaccharide transporter 1	ATPLT5,ATPMT5,PMT5; ATPMT1,PMT1	transporter family protein, putative, expressed			Sugar (and other) transporter		integral component of membrane; transmembrane transporter activity; transmembrane transport	GO:0055085,GO:0022857,GO:0016021
Unique	Bs_Root11	467	HORVU6Hr1G006560	Transketolase family protein; branched-chain alpha-keto acid decarboxylase E1 beta subunit	DIN4; BCDH BETA1	transketolase, putative, expressed			Transketolase, pyrimidine binding domain; Transketolase, C-terminal domain		metabolic process; catalytic activity	GO:0008152,GO:0003824
Unique	Bs_Root11	467	HORVU1Hr1G006910	C2H2-type zinc finger family protein	RHL41,ZAT12	ZOS5-02 - C2H2 zinc finger protein, expressed			C2H2-type zinc finger
Unique	Bs_Root11	467	HORVU4Hr1G052610	NFU domain protein 1	AtCNFU1,NFU1	nifU, putative, expressed			NifU-like domain		iron ion binding; iron-sulfur cluster assembly; iron-sulfur cluster binding	GO:0051536,GO:0016226,GO:0005506
Unique	Bs_Root11	467	HORVU5Hr1G085070	glutathione S-transferase PHI 9; glutathione S-transferase F11; ; glutathione S-transferase PHI 10; glutathione S-transferase phi 8; ACT-like protein tyrosine kinase family protein	ATGSTF7,ATGSTF9,GLUTTR,GSTF9; ATGSTF11,ATGSTF6,GSTF11; ; ATGSTF10,ATGSTF4,ERD13,GSTF10; ATGSTF5,ATGSTF8,GST6,GSTF8	glutathione S-transferase, C-terminal domain containing protein, expressed; ; protein kinase family protein, putative, expressed			Glutathione S-transferase, C-terminal domain; ; Protein tyrosine kinase		protein kinase activity; protein phosphorylation	GO:0006468,GO:0004672
Unique	Bs_Root11	467	HORVU2Hr1G031670	Protein kinase superfamily protein		tyrosine protein kinase domain containing protein, putative, expressed
Unique	Bs_Root11	467	HORVU1Hr1G062970	chromatin remodeling 31; chromatin remodeling 40	chr31; chr40	required to maintain repression 1, putative, expressed			SNF2 family N-terminal domain;		ATP binding	GO:0005524
Unique	Bs_Root11	467	HORVU1Hr1G039220			expressed protein
Unique	Bs_Root11	467	HORVU2Hr1G091840	calmodulin-related; Leucine-rich repeat protein kinase family protein;		EF hand family protein, expressed; leucine-rich repeat family protein, putative, expressed; expressed protein			; EF hand; Protein tyrosine kinase; Leucine Rich Repeat; Leucine rich repeat N-terminal domain; Leucine rich repeat		calcium ion binding; protein kinase activity; protein phosphorylation; protein binding	GO:0005509; GO:0006468,GO:0004672; GO:0005515,GO:0006468,GO:0004672; GO:0005515
Unique	Bs_Root11	467	HORVU3Hr1G071220	Protein of unknown function (DUF506)		plant-specific domain TIGR01615 family protein, expressed			PDDEXK-like family of unknown function
Unique	Bs_Root11	467	HORVU0Hr1G039910	; CRINKLY4 related 3	ATCRR3,CCR3	; TKL_IRAK_CR4L.4 - The CR4L subfamily has homology with Crinkly4, expressed			; Protein kinase domain		protein kinase activity; ATP binding; protein phosphorylation	GO:0006468,GO:0005524,GO:0004672
Unique	Bs_Root11	467	HORVU2Hr1G101370	; RING/U-box superfamily protein		zinc finger, C3HC4 type domain containing protein, expressed			; Ring finger domain; RING-H2 zinc finger domain		protein binding; zinc ion binding	GO:0008270,GO:0005515; GO:0008270
Unique	Bs_Root11	467	HORVU5Hr1G061480	F-box/RNI-like superfamily protein		OsFBLD9 - F-box, LRR and FBD domain containing protein, expressed
Unique	Bs_Root11	467	HORVU2Hr1G092810	YELLOW STRIPE like 3; YELLOW STRIPE like 1; YELLOW STRIPE like 2	ATYSL3,YSL3; ATYSL1,YSL1; ATYSL2,YSL2	transposon protein, putative, unclassified, expressed			OPT oligopeptide transporter protein;		transmembrane transport	GO:0055085
Unique	Bs_Root11	467	HORVU6Hr1G062410			expressed protein			Uncharacterised protein family UPF0565
Unique	Bs_Root11	467	HORVU1Hr1G018770	Serine protease inhibitor, potato inhibitor I-type family protein		expressed protein			Potato inhibitor I family		serine-type endopeptidase inhibitor activity; response to wounding	GO:0009611,GO:0004867
Unique	Bs_Root11	467	HORVU4Hr1G015000	Galactose oxidase/kelch repeat superfamily protein		OsFBK25 - F-box domain and kelch repeat containing protein, expressed			F-box domain; Kelch motif		protein binding	GO:0005515
Unique	Bs_Root11	467	HORVU1Hr1G079170	LRR and NB-ARC domains-containing disease resistance protein; NB-ARC domain-containing disease resistance protein; ; Pectin lyase-like superfamily protein		NBS-LRR type disease resistance protein Rps1-k-1, putative, expressed; ; polygalacturonase, putative, expressed; expressed protein	GH28		NB-ARC domain; ; Glycosyl hydrolases family 28; Domain of unknown function (DUF4666)		ADP binding; ; polygalacturonase activity; carbohydrate metabolic process	GO:0043531; ; GO:0005975,GO:0004650
Unique	Bs_Root11	467	HORVU2Hr1G031740	RELA/SPOT homolog 2; RELA/SPOT homolog 3	AT-RSH2,ATRSH2,RSH2; AT-RSH3,ATRSH3,RSH3	HD domain containing protein, putative, expressed			Region found in RelA / SpoT proteins; HD domain		guanosine tetraphosphate metabolic process	GO:0015969
Unique	Bs_Root11	467	HORVU4Hr1G088720	alpha/beta-Hydrolases superfamily protein		palmitoyl-protein thioesterase 1 precursor, putative, expressed			Palmitoyl protein thioesterase; Putative serine esterase (DUF676)		palmitoyl hydrolase activity	GO:0098599
Unique	Bs_Root11	467	HORVU3Hr1G071750	WRKY DNA-binding protein 69	ATWRKY69,WRKY69	WRKY13, expressed			WRKY DNA -binding domain		DNA-binding transcription factor activity; regulation of transcription, DNA-templated; sequence-specific DNA binding	GO:0043565,GO:0006355,GO:0003700
Unique	Bs_Root11	467	HORVU4Hr1G054210	acyl-activating enzyme 7	AAE7,ACN1	AMP-binding enzyme, putative, expressed			AMP-binding enzyme; AMP-binding enzyme C-terminal domain		metabolic process; catalytic activity	GO:0008152,GO:0003824
Unique	Bs_Root11	467	HORVU5Hr1G006900	cationic amino acid transporter 2	CAT2	amino acid permease, putative, expressed			Amino acid permease; C-terminus of AA_permease;		amino acid transmembrane transport; membrane; amino acid transmembrane transporter activity; transport; transmembrane transport	GO:0055085,GO:0016020,GO:0006810,GO:0015171,GO:0003333; GO:0016020,GO:0015171,GO:0003333
Unique	Bs_Root11	467	HORVU5Hr1G075200			expressed protein
Unique	Bs_Root11	467	HORVU2Hr1G086980	Leucine-rich repeat family protein		regulatory subunit, putative, expressed			Leucine rich repeat		protein binding	GO:0005515
Unique	Bs_Root11	467	HORVU7Hr1G091250	alpha-amylase-like	AMY1,ATAMY1	alpha-amylase precursor, putative, expressed	GH13		Alpha amylase, catalytic domain; Alpha-amylase C-terminal beta-sheet domain		calcium ion binding; catalytic activity; alpha-amylase activity; carbohydrate metabolic process; cation binding	GO:0043169,GO:0005975,GO:0003824,GO:0005509,GO:0004556; GO:0043169,GO:0005975,GO:0003824
Unique	Bs_Root11	467	HORVU2Hr1G098330	ethylene responsive element binding factor 1	ATERF-1,ERF-1	ethylene-responsive transcription factor, putative, expressed
Unique	Bs_Root11	467	HORVU4Hr1G052330	bZIP transcription factor family protein; TGACG motif-binding factor 6	AHBP-1B,TGA2; BZIP45,TGA6	transcription factor HBP-1b, putative, expressed			Seed dormancy control; bZIP transcription factor		transcription, DNA-templated; sequence-specific DNA binding; DNA-binding transcription factor activity; regulation of transcription, DNA-templated	GO:0043565,GO:0006351; GO:0043565,GO:0006355,GO:0003700,GO:0006351
Unique	Bs_Root11	467	HORVU6Hr1G022340	Protein of unknown function (DUF1644)		expressed protein			Protein of unknown function (DUF1644)
Unique	Bs_Root11	467	HORVU3Hr1G023700	Eukaryotic aspartyl protease family protein		eukaryotic aspartyl protease domain containing protein, expressed			Xylanase inhibitor C-terminal; Xylanase inhibitor N-terminal;		aspartic-type endopeptidase activity; proteolysis	GO:0006508,GO:0004190
Unique	Bs_Root11	467	HORVU1Hr1G026590			early fruit mRNA, putative, expressed
Unique	Bs_Root11	467	HORVU2Hr1G020330	alpha/beta-Hydrolases superfamily protein		lipase precursor, putative, expressed			Lipase (class 3)		lipid metabolic process	GO:0006629
Unique	Bs_Root11	467	HORVU5Hr1G060460	UDP-Glycosyltransferase / trehalose-phosphatase family protein	ATTPS6,TPS6	trehalose synthase, putative, expressed	GT20		Glycosyltransferase family 20; Trehalose-phosphatase		catalytic activity; trehalose biosynthetic process	GO:0005992,GO:0003824
Unique	Bs_Root11	467	HORVU7Hr1G090830	RING domain ligase1; RING domain ligase2	RGLG1; RGLG2	copine-1, putative, expressed			Copine; Zinc finger, C3HC4 type (RING finger)
Unique	Bs_Root11	467	HORVU2Hr1G029560	UDP-glucosyl transferase 85A3; UDP-glucosyl transferase 85A2; UDP-Glycosyltransferase superfamily protein	AtUGT85A3,UGT85A3; AtUGT85A2,UGT85A2; ATUGT85A1,UGT85A1	UDP-glucoronosyl and UDP-glucosyl transferase domain containing protein, expressed	GT1		UDP-glucoronosyl and UDP-glucosyl transferase		metabolic process; transferase activity, transferring hexosyl groups	GO:0016758,GO:0008152
Unique	Bs_Root11	467	HORVU1Hr1G039000	RPM1 interacting protein 13	RIN13	expressed protein
Unique	Bs_Root11	467	HORVU1Hr1G005600	ACT-like superfamily protein; ACT domain-containing protein		ACT domain containing protein, expressed			; ACT domain		metabolic process; amino acid binding	GO:0016597,GO:0008152
Unique	Bs_Root11	467	HORVU6Hr1G062260	ATP-dependent caseinolytic (Clp) protease/crotonase family protein		enoyl-CoA hydratase/isomerase family protein, putative, expressed			Enoyl-CoA hydratase/isomerase		metabolic process; catalytic activity	GO:0008152,GO:0003824
Unique	Bs_Root11	467	HORVU4Hr1G080560	Protein of unknown function (DUF3353)		expressed protein			Protein CHAPERONE-LIKE PROTEIN OF POR1-like
Unique	Bs_Root11	467	HORVU6Hr1G033380	heavy metal atpase 5	HMA5	copper-transporting ATPase, putative, expressed			E1-E2 ATPase; haloacid dehalogenase-like hydrolase; Heavy-metal-associated domain		nucleotide binding; metal ion binding; metal ion transport	GO:0046872,GO:0000166; GO:0046872,GO:0030001,GO:0000166
Unique	Bs_Root11	467	HORVU5Hr1G030500	quinolinate synthase	OLD5,QS,SUFE3	Fe-S metabolism associated domain containing protein, expressed			Quinolinate synthetase A protein; Fe-S metabolism associated domain		quinolinate synthetase A activity; NAD biosynthetic process; 4 iron, 4 sulfur cluster binding	GO:0051539,GO:0009435,GO:0008987
Unique	Bs_Root11	467	HORVU2Hr1G003540	exocyst subunit exo70 family protein B2; HOPZ-ACTIVATED RESISTANCE 1; Disease resistance protein (CC-NBS-LRR class) family; NB-ARC domain-containing disease resistance protein	ATEXO70B2,EXO70B2; ZAR1; ; RPM1,RPS3	expressed protein; NB-ARC domain containing protein, expressed; resistance protein, putative, expressed			Exo70 exocyst complex subunit; NB-ARC domain		exocyst; exocytosis; ADP binding	GO:0006887,GO:0000145; GO:0043531; GO:0043531,GO:0006887,GO:0000145; GO:0006887,GO:0000145,GO:0043531
Unique	Bs_Root11	467	HORVU3Hr1G117890	Leucine-rich repeat protein kinase family protein		expressed protein			Protein kinase domain; Leucine rich repeat N-terminal domain; Leucine rich repeat		protein kinase activity; ATP binding; protein phosphorylation; protein binding	GO:0006468,GO:0005524,GO:0004672; GO:0005515,GO:0006468,GO:0005524,GO:0004672; GO:0006468,GO:0005524,GO:0004672,GO:0005515; GO:0005515
Unique	Bs_Root11	467	HORVU4Hr1G077680	hydroxycinnamoyl-CoA shikimate/quinate hydroxycinnamoyl transferase	HCT	transferase family protein, putative, expressed			Transferase family		transferase activity, transferring acyl groups other than amino-acyl groups	GO:0016747
Unique	Bs_Root11	467	HORVU7Hr1G021890	3-methylcrotonyl-CoA carboxylase	MCCB	methylcrotonoyl-CoA carboxylase beta chain, mitochondrial precursor, putative, expressed			Carboxyl transferase domain
Unique	Bs_Root11	467	HORVU3Hr1G114920	Heavy metal transport/detoxification superfamily protein ; Chloroplast-targeted copper chaperone protein		heavy metal-associated domain containing protein, expressed			Heavy-metal-associated domain		metal ion binding; metal ion transport	GO:0046872,GO:0030001
Unique	Bs_Root11	467	HORVU1Hr1G087620	S-adenosyl-L-methionine-dependent methyltransferases superfamily protein		expressed protein			Lysine methyltransferase
Unique	Bs_Root11	467	HORVU4Hr1G062940	Calcium-binding EF-hand family protein		calcium-binding EF hand family protein, putative, expressed			EF hand		calcium ion binding	GO:0005509
Unique	Bs_Root11	467	HORVU2Hr1G113940	DREB and EAR motif protein 3; related to AP2 10	DEAR3; DEAR4,RAP2.10	AP2 domain containing protein, expressed			; AP2 domain		DNA-binding transcription factor activity; regulation of transcription, DNA-templated	GO:0006355,GO:0003700
Unique	Bs_Root11	467	HORVU2Hr1G102620			seed specific protein Bn15D1B, putative, expressed
Unique	Bs_Root11	467	HORVU3Hr1G013650	; gamma-glutamyl transpeptidase 4	GGT3,GGT4	; gamma-glutamyltranspeptidase 1 precursor, putative, expressed		T3	; Gamma-glutamyltranspeptidase		glutathione metabolic process	GO:0006749,GO:0003840
Unique	Bs_Root11	467	HORVU5Hr1G043650	Calcium-binding EF-hand family protein		peflin, putative, expressed			EF-hand domain; EF hand		calcium ion binding	GO:0005509
Unique	Bs_Root11	467	HORVU6Hr1G039940	Protein phosphatase 2C family protein		protein phosphatase 2C, putative, expressed			Protein phosphatase 2C;		catalytic activity; protein serine/threonine phosphatase activity; protein dephosphorylation	GO:0003824,GO:0006470,GO:0004722; GO:0006470,GO:0004722
Unique	Bs_Root11	467	HORVU3Hr1G029770	glycerol-3-phosphate acyltransferase 4; glycerol-3-phosphate acyltransferase 1; glycerol-3-phosphate acyltransferase 3;	ATGPAT4,GPAT4; ATGPAT1,GPAT1; ATGPAT3,GPAT3	glycerol-3-phosphate acyltransferase, putative, expressed;			; Acyltransferase		metabolic process; transferase activity, transferring acyl groups	GO:0016746,GO:0008152
Unique	Bs_Root11	467	HORVU1Hr1G084980	O-acyltransferase (WSD1-like) family protein		wax synthase, putative, expressed			Protein of unknown function (DUF1298); Wax ester synthase-like Acyl-CoA acyltransferase domain;		diacylglycerol O-acyltransferase activity; glycerolipid biosynthetic process	GO:0004144; GO:0045017,GO:0004144
Unique	Bs_Root11	467	HORVU3Hr1G058440	GDSL-like Lipase/Acylhydrolase superfamily protein		GDSL-like lipase/acylhydrolase, putative, expressed			GDSL-like Lipase/Acylhydrolase		hydrolase activity, acting on ester bonds	GO:0016788
Unique	Bs_Root11	467	HORVU6Hr1G077440			expressed protein			CAAD domains of cyanobacterial aminoacyl-tRNA synthetase
Unique	Bs_Root11	467	HORVU3Hr1G094870	histidine kinase 3;	AHK3,HK3	histidine kinase, putative, expressed;			Response regulator receiver domain; His Kinase A (phospho-acceptor) domain; Histidine kinase-, DNA gyrase B-, and HSP90-like ATPase; CHASE domain;		phosphorelay sensor kinase activity; phosphorelay signal transduction system; signal transduction	GO:0007165,GO:0000155,GO:0000160; GO:0000160
Unique	Bs_Root11	467	HORVU1Hr1G046990	electron-transfer flavoprotein:ubiquinone oxidoreductase	ETFQO	FAD dependent oxidoreductase domain containing protein, expressed			Electron transfer flavoprotein-ubiquinone oxidoreductase, 4Fe-4S; NAD(P)-binding Rossmann-like domain;	Penicillin and cephalosporin biosynthesis;	electron-transferring-flavoprotein dehydrogenase activity; oxidation-reduction process	GO:0055114,GO:0004174
Unique	Bs_Root11	467	HORVU5Hr1G085710	NOD26-like intrinsic protein 1;2	ATNLM2,NIP1;2,NLM2	aquaporin protein, putative, expressed			Major intrinsic protein		membrane; transporter activity; transport	GO:0016020,GO:0006810,GO:0005215
Unique	Bs_Root11	467	HORVU5Hr1G042080	Major facilitator superfamily protein	MEE15	transporter, major facilitator family, putative, expressed			Major Facilitator Superfamily;		integral component of membrane; transmembrane transport	GO:0055085,GO:0016021
Unique	Bs_Root11	467	HORVU4Hr1G053570			expressed protein
Unique	Bs_Root11	467	HORVU1Hr1G066630	DCD (Development and Cell Death) domain protein		N-rich protein, putative, expressed			Development and cell death domain
Unique	Bs_Root11	467	HORVU5Hr1G002150	cold, circadian rhythm, and RNA binding 1	ATGRP8,CCR1,GR-RBP8,GRP8	RNA recognition motif containing protein, expressed			RNA recognition motif. (a.k.a. RRM, RBD, or RNP domain)		nucleic acid binding	GO:0003676
Unique	Bs_Root11	467	HORVU2Hr1G038480	; time for coffee	TIC	; expressed protein
Unique	Bs_Root11	467	HORVU1Hr1G031990			; retrotransposon protein, putative, unclassified, expressed
Unique	Bs_Root11	467	HORVU7Hr1G051150	; AT hook motif DNA-binding family protein		AT hook motif domain containing protein, expressed			; Plants and Prokaryotes Conserved (PCC) domain
Unique	Bs_Root11	467	HORVU2Hr1G082810			; expressed protein
Unique	Bs_Root11	467	HORVU5Hr1G062070	copper transporter 5	COPT5	ctr copper transporter family protein, putative, expressed			Ctr copper transporter family		integral component of membrane; copper ion transmembrane transporter activity; copper ion transmembrane transport	GO:0035434,GO:0016021,GO:0005375
Unique	Bs_Root11	467	HORVU6Hr1G018510	Plant regulator RWP-RK family protein; NIN like protein 7	NLP7	NIN-like protein 2, putative, expressed; NIN, putative, expressed			; PB1 domain; RWP-RK domain		protein binding	GO:0005515
Unique	Bs_Root11	467	HORVU2Hr1G077080	chloride channel C	ATCLC-C,CLC-C	expressed protein			CBS domain; Voltage gated chloride channel	Huntington's disease;	membrane; voltage-gated chloride channel activity; chloride transport; transmembrane transport	GO:0055085,GO:0016020,GO:0006821,GO:0005247
Unique	Bs_Root11	467	HORVU7Hr1G021830	; LRR and NB-ARC domains-containing disease resistance protein; NB-ARC domain-containing disease resistance protein		; NB-ARC domain containing disease resistance protein, putative, expressed			; NB-ARC domain		ADP binding	GO:0043531
Unique	Bs_Root11	467	HORVU4Hr1G008580	peptide transporter 2	ATPTR2,ATPTR2-B,NTR1,PTR2,PTR2-B	peptide transporter PTR2, putative, expressed			POT family		membrane; transporter activity; transport	GO:0016020,GO:0006810,GO:0005215
Unique	Bs_Root11	467	HORVU5Hr1G056930	ABC2 homolog 7; ABC2 homolog 6	ATATH7,ATH7; ATATH6,ATH6	ABC transporter, ATP-binding protein, putative, expressed			ABC transporter; ABC-2 family transporter protein;		integral component of membrane; transporter activity; ATP binding; ATPase activity; transport	GO:0016887,GO:0005524,GO:0016021,GO:0006810,GO:0005215; GO:0016021,GO:0006810,GO:0005215
Unique	Bs_Root11	467	HORVU0Hr1G022670	Leucine-rich receptor-like protein kinase family protein	ATCLV1,CLV1,FAS3,FLO5	receptor protein kinase CLAVATA1 precursor, putative, expressed			Leucine Rich Repeat; Protein tyrosine kinase; Leucine rich repeat N-terminal domain; Leucine rich repeat; Protein kinase domain		protein binding; protein kinase activity; protein phosphorylation; ATP binding	GO:0005515,GO:0006468,GO:0004672; GO:0005515,GO:0006468,GO:0005524,GO:0004672
Unique	Bs_Root11	467	HORVU5Hr1G022350	genomes uncoupled 1	GUN1	Rf1, mitochondrial precursor, putative, expressed			PPR repeat family; PPR repeat
Unique	Bs_Root11	467	HORVU1Hr1G041910	KH domain-containing protein		KH domain-containing protein, putative, expressed			; KH domain		RNA binding	GO:0003723
Unique	Bs_Root11	467	HORVU2Hr1G020260	recovery protein 3	ATREV3,REV3	POLD1 - Putative DNA polymerase delta catalytic subunit, expressed; DNA polymerase zeta catalytic subunit, putative, expressed; expressed protein;			DNA polymerase family B; DNA polymerase family B, exonuclease domain; C4-type zinc-finger of DNA polymerase delta;		nucleotide binding; DNA binding; DNA repair; 3'-5' exonuclease activity; zeta DNA polymerase complex; translesion synthesis	GO:0008408,GO:0003677,GO:0000166,GO:0019985,GO:0016035,GO:0006281; GO:0008408,GO:0019985,GO:0016035,GO:0006281; GO:0003677,GO:0000166,GO:0019985,GO:0016035,GO:0006281; ; GO:0019985,GO:0016035,GO:0006281
Unique	Bs_Root11	467	HORVU5Hr1G060060	; alpha/beta-Hydrolases superfamily protein	ATEDS1,EDS1	lipase, putative, expressed			; Lipase (class 3)		lipid metabolic process	GO:0006629
Unique	Bs_Root11	467	HORVU6Hr1G076190	oxoprolinase 1	OXP1	5-oxoprolinase, putative, expressed			Hydantoinase/oxoprolinase; Hydantoinase B/oxoprolinase; Hydantoinase/oxoprolinase N-terminal region		catalytic activity; hydrolase activity	GO:0016787,GO:0003824
Unique	Bs_Root11	467	HORVU1Hr1G054470	S-adenosyl-L-methionine-dependent methyltransferases superfamily protein		methyltransferase, putative, expressed			Putative S-adenosyl-L-methionine-dependent methyltransferase		methyltransferase activity	GO:0008168
Unique	Bs_Root11	467	HORVU3Hr1G052470	Pentatricopeptide repeat (PPR) superfamily protein; Tetratricopeptide repeat (TPR)-like superfamily protein		pentatricopeptide, putative, expressed			PPR repeat; PPR repeat family; Pentatricopeptide repeat domain
Unique	Bs_Root11	467	HORVU1Hr1G064770	LRR and NB-ARC domains-containing disease resistance protein		vrga1, putative, expressed			NB-ARC domain		ADP binding	GO:0043531
Unique	Bs_Root11	467	HORVU5Hr1G065370	CBL-interacting protein kinase 5	CIPK5,SnRK3.24	CAMK_KIN1/SNF1/Nim1_like.34 - CAMK includes calcium/calmodulin depedent protein kinases, expressed			NAF domain; Kinase-like		signal transduction	GO:0007165
Unique	Bs_Root11	467	HORVU4Hr1G023390			expressed protein
Unique	Bs_Root11	467	HORVU3Hr1G013810	; Protein of unknown function (DUF3741)		expressed protein			; Domain of unknown function (DUF4378)
Unique	Bs_Root11	467	HORVU3Hr1G012010	Protein kinase superfamily protein; PR5-like receptor kinase;	PR5K	protein kinase domain containing protein, expressed; receptor-like kinase ARK1AS, putative, expressed; receptor-like kinase, putative, expressed			Protein tyrosine kinase;		protein kinase activity; protein phosphorylation	GO:0006468,GO:0004672
Unique	Bs_Root11	467	HORVU7Hr1G008170	; NB-ARC domain-containing disease resistance protein	RPM1,RPS3	disease resistance protein RPM1, putative, expressed			; NB-ARC domain		ADP binding	GO:0043531
Unique	Bs_Root11	467	HORVU7Hr1G029110	acyl-CoA oxidase 2	ACX2,ATACX2	acyl-coenzyme A oxidase, putative, expressed			Acyl-CoA dehydrogenase, C-terminal domain; Acyl-CoA oxidase; Acyl-CoA dehydrogenase, middle domain	; Caffeine metabolism	oxidation-reduction process; oxidoreductase activity, acting on the CH-CH group of donors; acyl-CoA dehydrogenase activity; acyl-CoA oxidase activity; peroxisome; fatty acid beta-oxidation	GO:0055114,GO:0016627; GO:0055114,GO:0016627,GO:0003995,GO:0006635,GO:0005777,GO:0003997; GO:0055114,GO:0006635,GO:0005777,GO:0003997,GO:0016627
Unique	Bs_Root11	467	HORVU6Hr1G094780	F-box family protein with a domain of unknown function (DUF295)		OsFBX182 - F-box domain containing protein, expressed
Unique	Bs_Root11	467	HORVU7Hr1G006180	extra-large GTP-binding protein 3	XLG3	G-protein alpha subunit, putative, expressed			G-protein alpha subunit		GTPase activity; G protein-coupled receptor signaling pathway; guanyl nucleotide binding; G-protein beta/gamma-subunit complex binding	GO:0031683,GO:0019001,GO:0007186,GO:0004871,GO:0003924
Unique	Bs_Root11	467	HORVU6Hr1G014970	polyubiquitin 10; ubiquitin 7; ubiquitin extension protein 1; ubiquitin 5	UBQ10; RUB2,UBQ7; EMB2167,ERD16,HAP4,UBQ1; UBQ5	ubiquitin family protein, putative, expressed; ubiquitin fusion protein, putative, expressed			Ubiquitin family; Ubiquitin-2 like Rad60 SUMO-like		protein binding	GO:0005515
Unique	Bs_Root11	467	HORVU5Hr1G060580	U-box domain-containing protein kinase family protein		protein kinase, putative, expressed			Protein kinase domain; U-box domain;		protein kinase activity; ubiquitin-protein transferase activity; ATP binding; protein ubiquitination; protein phosphorylation	GO:0016567,GO:0004842,GO:0006468,GO:0005524,GO:0004672; ; GO:0006468,GO:0005524,GO:0004672
Unique	Bs_Root11	467	HORVU0Hr1G022280	6-phosphogluconate dehydrogenase family protein; Protein of unknown function (duplicated DUF1399)		dehydrogenase, putative, expressed; DUF1399 containing protein, putative, expressed			D-isomer specific 2-hydroxyacid dehydrogenase, NAD binding domain; NAD binding domain of 6-phosphogluconate dehydrogenase; NAD-binding of NADP-dependent 3-hydroxyisobutyrate dehydrogenase;	; Citrate cycle (TCA cycle)	oxidation-reduction process; NAD binding; phosphogluconate dehydrogenase (decarboxylating) activity	GO:0055114,GO:0051287; GO:0055114,GO:0004616,GO:0051287; GO:0055114,GO:0004616; GO:0051287
Unique	Bs_Root11	467	HORVU2Hr1G027470	cytochrome P450, family 709, subfamily B, polypeptide 2; cytochrome P450, family 709, subfamily B, polypeptide 1; cytochrome P450, family 709, subfamily B, polypeptide 3	CYP709B2; CYP709B1; CYP709B3	cytochrome P450 72A1, putative, expressed			Cytochrome P450		iron ion binding; oxidation-reduction process; oxidoreductase activity, acting on paired donors, with incorporation or reduction of molecular oxygen; heme binding	GO:0055114,GO:0020037,GO:0016705,GO:0005506
Unique	Bs_Root11	467	HORVU3Hr1G000760	Thiolase family protein		acetyl-CoA acetyltransferase, cytosolic, putative, expressed			Thiolase, N-terminal domain; Thiolase, C-terminal domain; Beta-ketoacyl synthase, N-terminal domain	Naphthalene degradation;	metabolic process; transferase activity, transferring acyl groups other than amino-acyl groups	GO:0016747,GO:0008152
Unique	Bs_Root11	467	HORVU2Hr1G076060	; bidirectional amino acid transporter 1	BAT1	amino acid permease family protein, putative, expressed			; Amino acid permease		amino acid transmembrane transport; membrane; amino acid transmembrane transporter activity; transport; transmembrane transport	GO:0016020,GO:0015171,GO:0003333; GO:0055085,GO:0016020,GO:0006810,GO:0015171,GO:0003333
Unique	Bs_Root11	467	HORVU5Hr1G064120	DnaJ/Hsp40 cysteine-rich domain superfamily protein		tsi1-interacting protein TSIP1, putative, expressed
Unique	Bs_Root11	467	HORVU1Hr1G080520	Protein kinase superfamily protein; choline kinase 1	ATCK1,CK,CK1	phosphotransferase, putative, expressed			Phosphotransferase enzyme family; Choline/ethanolamine kinase
Unique	Bs_Root11	467	HORVU5Hr1G117760	electron transfer flavoprotein alpha	ETFALPHA	electron transfer flavoprotein subunit alpha, mitochondrial precursor, putative, expressed			Electron transfer flavoprotein FAD-binding domain; Electron transfer flavoprotein domain
Unique	Bs_Root11	467	HORVU6Hr1G061140	; GATA transcription factor 5	GATA5	GATA zinc finger domain containing protein, expressed			; GATA zinc finger		DNA-binding transcription factor activity; regulation of transcription, DNA-templated; zinc ion binding; sequence-specific DNA binding	GO:0043565,GO:0008270,GO:0006355,GO:0003700
Unique	Bs_Root11	467	HORVU6Hr1G050140	sequence-specific DNA binding transcription factors		transcription factor like protein, putative, expressed			Myb/SANT-like DNA-binding domain
Unique	Bs_Root11	467	HORVU7Hr1G071530
Unique	Bs_Root11	467	HORVU5Hr1G124030	beta-fructofuranosidase 5; Glycosyl hydrolases family 32 protein; cell wall invertase 5	AtcwINV3,ATFRUCT5,FRUCT5; ATBFRUCT1,ATCWINV1; AtcwINV5,CWINV5	glycosyl hydrolases, putative, expressed	GH32		Glycosyl hydrolases family 32 N-terminal domain; Glycosyl hydrolases family 32 C terminal
Unique	Bs_Root11	467	HORVU2Hr1G027080	CBL-interacting protein kinase 1; CBL-interacting protein kinase 23	CIPK1,SnRK3.16; ATCIPK23,CIPK23,LKS1,SnRK3.23	CAMK_KIN1/SNF1/Nim1_like.29 - CAMK includes calcium/calmodulin depedent protein kinases, expressed			Protein kinase domain; NAF domain; Kinase associated domain 1; Kinase-like; Protein tyrosine kinase		protein kinase activity; signal transduction; ATP binding; protein phosphorylation	GO:0006468,GO:0005524,GO:0004672,GO:0007165; GO:0007165,GO:0006468,GO:0005524,GO:0004672; ; GO:0006468,GO:0005524,GO:0004672; GO:0007165; GO:0007165,GO:0006468,GO:0004672
Unique	Bs_Root11	467	HORVU1Hr1G083330	Major facilitator superfamily protein		UNE2, putative, expressed			Sugar (and other) transporter; Major Facilitator Superfamily		integral component of membrane; transmembrane transporter activity; transmembrane transport	GO:0055085,GO:0022857,GO:0016021; GO:0055085,GO:0016021
Unique	Bs_Root11	467	HORVU5Hr1G078090			snRK1-interacting protein 1, putative, expressed
Unique	Bs_Root11	467	HORVU1Hr1G069990	ARM repeat superfamily protein		spotted leaf 11, putative, expressed			Armadillo/beta-catenin-like repeat; U-box domain		protein binding; ubiquitin-protein transferase activity; protein ubiquitination	GO:0005515,GO:0016567,GO:0004842
Unique	Bs_Root11	467	HORVU2Hr1G124870	Protein of unknown function (DUF793)		expressed protein			Protein BYPASS1-related
Unique	Bs_Root11	467	HORVU5Hr1G110900	calmodulin-domain protein kinase 7	CPK7	CAMK_CAMK_like.24 - CAMK includes calcium/calmodulin depedent protein kinases, expressed			Protein kinase domain; EF-hand domain pair; Protein tyrosine kinase; EF hand		protein kinase activity; ATP binding; protein phosphorylation; ; calcium ion binding	GO:0006468,GO:0005524,GO:0004672; GO:0006468,GO:0004672; ; GO:0005509,GO:0006468,GO:0004672
Unique	Bs_Root11	467	HORVU4Hr1G084280	Plant protein of unknown function (DUF946)		expressed protein			Vacuolar protein sorting-associated protein 62
Unique	Bs_Root11	467	HORVU2Hr1G085590	Plant regulator RWP-RK family protein		NIN, putative, expressed			PB1 domain; RWP-RK domain;		protein binding	GO:0005515
Unique	Bs_Root11	467	HORVU3Hr1G003470			expressed protein
Unique	Bs_Root11	467	HORVU5Hr1G123530	AIG2-like (avirulence induced gene) family protein		AIG2-like family domain containing protein, expressed			Gamma-glutamyl cyclotransferase, AIG2-like
Unique	Bs_Root11	467	HORVU7Hr1G041460	2-oxoglutarate (2OG) and Fe(II)-dependent oxygenase superfamily protein		1-aminocyclopropane-1-carboxylate oxidase homolog 4, putative, expressed			2OG-Fe(II) oxygenase superfamily; non-haem dioxygenase in morphine synthesis N-terminal		oxidation-reduction process; oxidoreductase activity	GO:0055114,GO:0016491
Unique	Bs_Root11	467	HORVU4Hr1G054770	COBRA-like protein-7 precursor	ATSEB1,COBL7,SEB1	COBRA-like protein 7 precursor, putative, expressed			COBRA-like protein		cell growth; cellulose microfibril organization; anchored component of membrane	GO:0031225,GO:0016049,GO:0010215
Unique	Bs_Root11	467	HORVU4Hr1G072310	FAD/NAD(P)-binding oxidoreductase family protein		expressed protein; monooxygenase, putative, expressed			FAD binding domain		FAD binding	GO:0071949
Unique	Bs_Root11	467	HORVU3Hr1G077800			expressed protein
Unique	Bs_Root11	467	HORVU7Hr1G042370	squamosa promoter-binding protein-like 12; squamosa promoter binding protein-like 1	SPL12; SPL1	OsSPL1 - SBP-box gene family member, expressed			SBP domain;		DNA binding; nucleus	GO:0005634,GO:0003677
Unique	Bs_Root11	467	HORVU3Hr1G078300	serine carboxypeptidase-like 19; serine carboxypeptidase-like 15; alpha/beta-Hydrolases superfamily protein; serine carboxypeptidase-like 18	SCPL19,SNG2; SCPL15; ; scpl18	OsSCP56 - Putative Serine Carboxypeptidase homologue, expressed; OsSCP55 - Putative Serine Carboxypeptidase homologue, expressed; OsSCP66 - Putative Serine Carboxypeptidase homologue, expressed		S10	Serine carboxypeptidase		serine-type carboxypeptidase activity; proteolysis	GO:0006508,GO:0004185
Unique	Bs_Root11	467	HORVU1Hr1G051950			expressed protein			Protein of unknown function (DUF3615)
Unique	Bs_Root11	467	HORVU5Hr1G062090	aldehyde dehydrogenase 7B4	ALDH7B4	aldehyde dehydrogenase, putative, expressed			Aldehyde dehydrogenase family		metabolic process; oxidation-reduction process; oxidoreductase activity	GO:0055114,GO:0016491,GO:0008152
Unique	Bs_Root11	467	HORVU3Hr1G091250	SCARECROW-like 1	SCL1	chitin-inducible gibberellin-responsive protein, putative, expressed			GRAS domain family
Unique	Bs_Root11	467	HORVU5Hr1G091250	Calcineurin-like metallo-phosphoesterase superfamily protein		Ser/Thr protein phosphatase family protein, putative, expressed			Calcineurin-like phosphoesterase;		hydrolase activity	GO:0016787
Unique	Bs_Root11	467	HORVU5Hr1G028340	WRKY DNA-binding protein 3; WRKY DNA-binding protein 4	WRKY3; WRKY4	WRKY96, expressed			WRKY DNA -binding domain		DNA-binding transcription factor activity; regulation of transcription, DNA-templated; sequence-specific DNA binding	GO:0043565,GO:0006355,GO:0003700
Unique	Bs_Root11	467	HORVU4Hr1G009070	BTB/POZ domain-containing protein		expressed protein
Unique	Bs_Root11	467	HORVU7Hr1G023600	; S-adenosyl-L-methionine-dependent methyltransferases superfamily protein	ATHOL3,HOL3	; expressed protein			; Thiopurine S-methyltransferase (TPMT); Methyltransferase domain		S-adenosylmethionine-dependent methyltransferase activity; metabolic process; methyltransferase activity	GO:0008757; GO:0008168,GO:0008152
Unique	Bs_Root11	467	HORVU7Hr1G049260	Protein phosphatase 2C family protein		protein phosphatase 2C, putative, expressed			Protein phosphatase 2C		catalytic activity; protein serine/threonine phosphatase activity; protein dephosphorylation	GO:0003824,GO:0006470,GO:0004722
Unique	Bs_Root11	467	HORVU6Hr1G013990	F-box family protein with a domain of unknown function (DUF295)		OsFBDUF17 - F-box and DUF domain containing protein, expressed			Protein of unknown function (DUF295); F-box-like		protein binding	GO:0005515
Unique	Bs_Root11	467	HORVU7Hr1G000910	NAC transcription factor-like 9	NTL9	no apical meristem protein, putative, expressed			No apical meristem (NAM) protein		DNA binding; regulation of transcription, DNA-templated	GO:0006355,GO:0003677
Unique	Bs_Root11	467	HORVU6Hr1G030140	FGGY family of carbohydrate kinase		FGGY family of carbohydrate kinases, putative, expressed			FGGY family of carbohydrate kinases, N-terminal domain; FGGY family of carbohydrate kinases, C-terminal domain		carbohydrate metabolic process; phosphotransferase activity, alcohol group as acceptor	GO:0016773,GO:0005975
Unique	Bs_Root11	467	HORVU4Hr1G082240	SPFH/Band 7/PHB domain-containing membrane-associated protein family	ATHIR1,HIR1	hypersensitive-induced response protein, putative, expressed			SPFH domain / Band 7 family;		membrane	GO:0016020
Unique	Bs_Root11	467	HORVU6Hr1G087800	Tetratricopeptide repeat (TPR)-like superfamily protein; Pentatricopeptide repeat (PPR) superfamily protein; Pentatricopeptide repeat (PPR-like) superfamily protein; proline-rich spliceosome-associated (PSP) family protein; Transducin/WD40 repeat-like superfamily protein;		PPR repeat domain containing protein, putative, expressed; PSP domain containing protein, expressed; WD domain, G-beta repeat domain containing protein, expressed;			PPR repeat; PPR repeat family; Domain of unknown function (DUF382); PSP;		nucleus	GO:0005634
Unique	Bs_Root11	467	HORVU6Hr1G051990	xylem bark cysteine peptidase 3; ; Trimeric LpxA-like enzyme	XBCP3	oryzain alpha chain precursor, putative, expressed; translation initiation factor eIF-2B subunit epsilon, putative, expressed; expressed protein			Cathepsin propeptide inhibitor domain (I29);		cysteine-type peptidase activity	GO:0008234
Unique	Bs_Root11	467	HORVU7Hr1G057260	alpha/beta-Hydrolases superfamily protein		CXE carboxylesterase, putative, expressed			Carboxylesterase family
Unique	Bs_Root11	467	HORVU7Hr1G080510	phosphoenolpyruvate carboxylase 3; phosphoenolpyruvate carboxylase 2	ATPPC3,PPC3; ATPPC2,PPC2	phosphoenolpyruvate carboxylase, putative, expressed			Phosphoenolpyruvate carboxylase		tricarboxylic acid cycle; phosphoenolpyruvate carboxylase activity; carbon fixation	GO:0015977,GO:0008964,GO:0006099
Unique	Bs_Root11	467	HORVU3Hr1G016970	cytochrome P450, family 71, subfamily B, polypeptide 24; cytochrome P450, family 71, subfamily B, polypeptide 34; cytochrome P450, family 71, subfamily A, polypeptide 18	CYP71B24; CYP71B34; CYP71A18	cytochrome P450, putative, expressed			Cytochrome P450		iron ion binding; oxidation-reduction process; oxidoreductase activity, acting on paired donors, with incorporation or reduction of molecular oxygen; heme binding	GO:0055114,GO:0020037,GO:0016705,GO:0005506
Unique	Bs_Root11	467	HORVU7Hr1G077200	GroES-like zinc-binding alcohol dehydrogenase family protein; Phosphoinositide phosphatase family protein	ATSAC1	dehydrogenase, putative, expressed; SAC domain containing protein, putative, expressed			Alcohol dehydrogenase GroES-like domain; Zinc-binding dehydrogenase; ; SacI homology domain		oxidation-reduction process; oxidoreductase activity; zinc ion binding; ; phosphoric ester hydrolase activity	GO:0055114,GO:0016491,GO:0008270; ; GO:0042578
Unique	Bs_Root11	467	HORVU4Hr1G085280	Protein of unknown function (DUF674)		expressed protein			Ubiquitin family; Protein of unknown function (DUF674)		protein binding	GO:0005515
Unique	Bs_Root11	467	HORVU1Hr1G082970	RING/U-box superfamily protein;		zinc finger, C3HC4 type domain containing protein, expressed			Ring finger domain;		protein binding; zinc ion binding	GO:0008270,GO:0005515
Unique	Bs_Root11	467	HORVU6Hr1G055250	nicotinamidase 1	ATNIC1,NIC1	isochorismatase family protein, putative, expressed			Isochorismatase family		metabolic process; catalytic activity	GO:0008152,GO:0003824
Unique	Bs_Root11	467	HORVU2Hr1G014150	Protein phosphatase 2C family protein		protein phosphatase 2C, putative, expressed			Protein phosphatase 2C		protein serine/threonine phosphatase activity; protein dephosphorylation; catalytic activity	GO:0006470,GO:0004722; GO:0003824,GO:0006470,GO:0004722
Unique	Bs_Root11	467	HORVU5Hr1G007830	Thioesterase superfamily protein;		thioesterase family protein, putative, expressed; NB-ARC domain containing disease resistance protein, putative, expressed			Thioesterase superfamily;
Unique	Bs_Root11	467	HORVU5Hr1G077350	alpha/beta-Hydrolases superfamily protein		OsPOP20 - Putative Prolyl Oligopeptidase homologue, expressed			Alpha/beta hydrolase family
Unique	Bs_Root11	467	HORVU6Hr1G012800	ACT-like protein tyrosine kinase family protein		protein kinase family protein, putative, expressed			Protein tyrosine kinase; ; Protein kinase domain		protein kinase activity; protein phosphorylation; ; ATP binding	GO:0006468,GO:0004672; ; GO:0006468,GO:0005524,GO:0004672
Unique	Bs_Root11	467	HORVU1Hr1G038120	CHY-type/CTCHY-type/RING-type Zinc finger protein		RING finger and CHY zinc finger domain-containing protein 1, putative, expressed			CHY zinc finger; Zinc-ribbon; Ring finger domain		zinc ion binding; protein binding	GO:0008270; GO:0008270,GO:0005515
Unique	Bs_Root11	467	HORVU1Hr1G095430	UDP-D-glucose/UDP-D-galactose 4-epimerase 5; NAD(P)-binding Rossmann-fold superfamily protein; UDP-D-glucose/UDP-D-galactose 4-epimerase 2	UGE5; REB1,RHD1,UGE4; ATUGE2,UGE2	NAD dependent epimerase/dehydratase family protein, putative, expressed			Polysaccharide biosynthesis protein; ; 3-beta hydroxysteroid dehydrogenase/isomerase family; GDP-mannose 4,6 dehydratase; RmlD substrate binding domain		3-beta-hydroxy-delta5-steroid dehydrogenase activity; oxidation-reduction process; steroid biosynthetic process; oxidoreductase activity, acting on the CH-OH group of donors, NAD or NADP as acceptor	GO:0055114,GO:0016616,GO:0006694,GO:0003854
Unique	Bs_Root11	467	HORVU3Hr1G085820	Uncharacterised protein family (UPF0497)		membrane associated DUF588 domain containing protein, putative, expressed			Domain of unknown function (DUF588)
Unique	Bs_Root11	467	HORVU1Hr1G087100	Drought-responsive family protein;		drought induced 19 protein, putative, expressed			Drought induced 19 protein (Di19), zinc-binding; Stress-induced protein Di19, C-terminal
Unique	Bs_Root11	467	HORVU5Hr1G113620	SCARECROW-like 14	ATGRAS2,GRAS2,SCL14	GRAS family transcription factor domain containing protein, expressed			GRAS domain family
Unique	Bs_Root11	467	HORVU1Hr1G030390	regulatory components of ABA receptor 3	PYL8,RCAR3	CAPIP1, putative, expressed			Polyketide cyclase / dehydrase and lipid transport
Unique	Bs_Root11	467	HORVU3Hr1G071320	VQ motif-containing protein		VQ domain containing protein, putative, expressed			VQ motif
Unique	Bs_Root11	467	HORVU2Hr1G083610	MA3 domain-containing protein		MA3 domain containing protein, expressed			MA3 domain
Unique	Bs_Root11	467	HORVU4Hr1G076690	Protein of unknown function (DUF1677)		expressed protein			Protein of unknown function (DUF1677)
Unique	Bs_Root11	467	HORVU7Hr1G082510	MAP kinase 20; Protein kinase superfamily protein	ATMPK20,MPK20	CGMC_MAPKCMGC_2.10 - CGMC includes CDA, MAPK, GSK3, and CLKC kinases, expressed			Lipopolysaccharide kinase (Kdo/WaaP) family; Protein tyrosine kinase; Protein kinase domain;		membrane; ATP binding; phosphotransferase activity, alcohol group as acceptor; protein kinase activity; protein phosphorylation	GO:0016773,GO:0016020,GO:0005524; GO:0006468,GO:0004672; GO:0006468,GO:0005524,GO:0004672
Unique	Bs_Root11	467	HORVU2Hr1G116130	bZIP transcription factor family protein; TGACG motif-binding factor 4	TGA1; OBF4,TGA4	transcription factor, putative, expressed			bZIP transcription factor		DNA-binding transcription factor activity; regulation of transcription, DNA-templated; sequence-specific DNA binding	GO:0043565,GO:0006355,GO:0003700
Unique	Bs_Root11	467	HORVU1Hr1G017480			expressed protein
Unique	Bs_Root11	467	HORVU7Hr1G041920	FORMS APLOID AND BINUCLEATE CELLS 1C	FAB1C	phosphatidylinositol-4-phosphate 5-Kinase family protein, putative, expressed			Phosphatidylinositol-4-phosphate 5-Kinase; TCP-1/cpn60 chaperonin family		phosphatidylinositol phosphate kinase activity; ATP binding; phosphatidylinositol metabolic process	GO:0046488,GO:0016307,GO:0005524; GO:0005524,GO:0046488,GO:0016307; GO:0005524
Unique	Bs_Root11	467	HORVU2Hr1G022250	transducin family protein / WD-40 repeat family protein		WD domain, G-beta repeat domain containing protein, expressed			WD domain, G-beta repeat		protein binding	GO:0005515
Unique	Bs_Root11	467	HORVU4Hr1G061130	Protein kinase superfamily protein;		tyrosine protein kinase domain containing protein, putative, expressed			Protein kinase domain; ; Protein tyrosine kinase		protein kinase activity; ATP binding; protein phosphorylation	GO:0006468,GO:0005524,GO:0004672; ; GO:0006468,GO:0004672
Unique	Bs_Root172	33	HORVU0Hr1G032330	differentiation and greening-like 1; plastid developmental protein DAG, putative	DAL,DAL1	DAG protein, chloroplast precursor, putative, expressed
Unique	Bs_Root172	33	HORVU5Hr1G021840	Major facilitator superfamily protein		unc-93 homolog A, putative, expressed
Unique	Bs_Root172	33	HORVU4Hr1G012700	Cysteine proteinases superfamily protein		thiol protease SEN102 precursor, putative, expressed		C1	Papain family cysteine protease; Cathepsin propeptide inhibitor domain (I29)		cysteine-type peptidase activity; proteolysis	GO:0008234,GO:0006508
Unique	Bs_Root172	33	HORVU2Hr1G037480	beta-hexosaminidase 2	ATHEX3,HEXO2	beta-hexosaminidase precursor, putative, expressed	GH20		Glycosyl hydrolase family 20, catalytic domain; beta-acetyl hexosaminidase like		hydrolase activity, hydrolyzing O-glycosyl compounds; carbohydrate metabolic process	GO:0005975,GO:0004553
Unique	Bs_Root172	33	HORVU7Hr1G011090			expressed protein
Unique	Bs_Root172	33	HORVU7Hr1G089520	Peroxidase superfamily protein		peroxidase precursor, putative, expressed			Peroxidase		peroxidase activity; oxidation-reduction process; response to oxidative stress; heme binding	GO:0055114,GO:0020037,GO:0006979,GO:0004601
Unique	Bs_Root172	33	HORVU6Hr1G015390	Pectin lyase-like superfamily protein		polygalacturonase, putative, expressed	GH28		Glycosyl hydrolases family 28		polygalacturonase activity; carbohydrate metabolic process	GO:0005975,GO:0004650
Unique	Bs_Root172	33	HORVU7Hr1G007520	Leucine-rich repeat protein kinase family protein		receptor protein kinase, putative, expressed; receptor-like protein kinase 2 precursor, putative, expressed; receptor-like protein kinase 5 precursor, putative, expressed			Protein tyrosine kinase; Leucine rich repeat N-terminal domain; Leucine rich repeat; Protein kinase domain		protein binding; protein kinase activity; protein phosphorylation; ATP binding	GO:0006468,GO:0004672,GO:0005515; GO:0006468,GO:0005524,GO:0004672,GO:0005515; GO:0006468,GO:0005524,GO:0004672; GO:0005515,GO:0006468,GO:0005524,GO:0004672
Unique	Bs_Root172	33	HORVU7Hr1G022220	cinnamoyl coa reductase 1; cinnamoyl coa reductase	ATCCR1,CCR1,IRX4; ATCCR2,CCR2	cinnamoyl-CoA reductase, putative, expressed			NAD dependent epimerase/dehydratase family;		catalytic activity; coenzyme binding	GO:0050662,GO:0003824
Unique	Bs_Root172	33	HORVU3Hr1G115700	ankyrin repeat family protein; Ankyrin repeat family protein		expressed protein			Ankyrin repeats (3 copies); Domain of unknown function
Unique	Bs_Root172	33	HORVU3Hr1G015310	Receptor-like protein kinase-related family protein		TKL_IRAK_DUF26-lc.12 - DUF26 kinases have homology to DUF26 containing loci, expressed			Salt stress response/antifungal
Unique	Bs_Root172	33	HORVU4Hr1G010050			expressed protein
Unique	Bs_Root172	33	HORVU4Hr1G038810
Unique	Bs_Root172	33	HORVU5Hr1G097940			expressed protein
Unique	Bs_Root172	33	HORVU1Hr1G002620	NB-ARC domain-containing disease resistance protein	RPM1,RPS3	expressed protein
Unique	Bs_Root172	33	HORVU3Hr1G109010	receptor kinase 2; S-locus lectin protein kinase family protein;	ARK2,RK2; ; B120	TKL_IRAK_DUF26-lh.1 - DUF26 kinases have homology to DUF26 containing loci, expressed; GPI-anchored protein, putative, expressed			Protein tyrosine kinase; Protein kinase domain;		protein kinase activity; protein phosphorylation; ATP binding	GO:0006468,GO:0004672; GO:0006468,GO:0005524,GO:0004672
Unique	Bs_Root172	33	HORVU3Hr1G108500	LRR and NB-ARC domains-containing disease resistance protein; Disease resistance protein (CC-NBS-LRR class) family		disease resistance protein RPS2, putative, expressed			NB-ARC domain; Leucine rich repeat		protein binding; ADP binding	GO:0005515,GO:0043531; GO:0043531
Unique	Bs_Root172	33	HORVU3Hr1G105520	expansin B2	ATEXPB2,ATHEXP BETA 1.4,EXPB2	expansin precursor, putative, expressed			Pollen allergen; Lytic transglycolase
Unique	Bs_Root172	33	HORVU2Hr1G126130	FAD/NAD(P)-binding oxidoreductase		fruit protein PKIWI502, putative, expressed
Unique	Bs_Root172	33	HORVU2Hr1G044650	cysteine-rich RLK (RECEPTOR-like protein kinase) 10; cysteine-rich RLK (RECEPTOR-like protein kinase) 8	CRK10,RLK4; CRK8	TKL_IRAK_DUF26-lc.10 - DUF26 kinases have homology to DUF26 containing loci, expressed; TKL_IRAK_DUF26-lc.9 - DUF26 kinases have homology to DUF26 containing loci, expressed; TKL_IRAK_DUF26-lc.11 - DUF26 kinases have homology to DUF26 containing loci, expressed			Salt stress response/antifungal; Protein tyrosine kinase; Protein kinase domain		protein kinase activity; protein phosphorylation; ; ATP binding	GO:0006468,GO:0004672; ; GO:0006468,GO:0005524,GO:0004672
Unique	Bs_Root172	33	HORVU4Hr1G080890	beta HLH protein 93; basic helix-loop-helix (bHLH) DNA-binding superfamily protein	bHLH093; ATICE1,ICE1,SCRM	BHLH transcription factor, putative, expressed			Helix-loop-helix DNA-binding domain		protein dimerization activity	GO:0046983
Unique	Bs_Root172	33	HORVU6Hr1G071190	Eukaryotic aspartyl protease family protein		aspartic proteinase nepenthesin-2 precursor, putative, expressed			Xylanase inhibitor C-terminal; Xylanase inhibitor N-terminal		aspartic-type endopeptidase activity; proteolysis	GO:0006508,GO:0004190
Unique	Bs_Root172	33	HORVU7Hr1G095220			expressed protein
Unique	Bs_Root172	33	HORVU3Hr1G088020	NAD(P)-binding Rossmann-fold superfamily protein		dihydroflavonol-4-reductase, putative, expressed			; NAD dependent epimerase/dehydratase family; GDP-mannose 4,6 dehydratase		catalytic activity; coenzyme binding	GO:0050662,GO:0003824
Unique	Bs_Root172	33	HORVU2Hr1G112090	S-locus lectin protein kinase family protein;	B120	serine/threonine-protein kinase receptor precursor, putative, expressed			Protein kinase domain; S-locus glycoprotein domain; PAN-like domain; D-mannose binding lectin;		protein kinase activity; ATP binding; protein phosphorylation; recognition of pollen	GO:0048544,GO:0006468,GO:0005524,GO:0004672
Unique	Bs_Root172	33	HORVU5Hr1G062970	RING/U-box superfamily protein;	AIP2	zinc finger, C3HC4 type domain containing protein, expressed			Ring finger domain;		protein binding; zinc ion binding	GO:0008270,GO:0005515
Unique	Bs_Root172	33	HORVU7Hr1G038330	amino acid permease 1; amino acid permease 8; amino acid permease 6	AAP1,NAT2; AAP8,ATAAP8; AAP6	amino acid transporter, putative, expressed			Transmembrane amino acid transporter protein
Unique	Bs_Root172	33	HORVU2Hr1G083090	Transducin/WD40 repeat-like superfamily protein		WD domain, G-beta repeat domain containing protein, expressed			WD domain, G-beta repeat		protein binding	GO:0005515
Unique	Bs_Root172	33	HORVU2Hr1G024160	chaperone protein dnaJ-related		expressed protein
Unique	Bs_Root172	33	HORVU2Hr1G041590	Major facilitator superfamily protein	ATENT3,ENT3,FUR1	nucleoside transporter, putative, expressed			Nucleoside transporter;		nucleoside transmembrane transporter activity; integral component of membrane; transport	GO:0016021,GO:0006810,GO:0005337
Unique	Bs_Root172	33	HORVU3Hr1G062520	; Heavy metal transport/detoxification superfamily protein		heavy metal-associated domain containing protein, expressed			; Heavy-metal-associated domain		metal ion binding; metal ion transport	GO:0046872,GO:0030001
Unique	Bs_Root172	33	HORVU1Hr1G051440			expressed protein
Unique	Bs_Root172	33	HORVU5Hr1G081840	purple acid phosphatase 29;	ATPAP29,PAP29	Ser/Thr protein phosphatase family protein, putative, expressed;			Calcineurin-like phosphoesterase;		hydrolase activity	GO:0016787
Unique	Bs	176	HORVU2Hr1G005870	Protein of unknown function (DUF594)		expressed protein			Domain of unknown function (DUF4220)
Unique	Bs	176	HORVU6Hr1G084910			expressed protein
Unique	Bs	176	HORVU2Hr1G112370	Transmembrane proteins 14C		expressed protein			Transmembrane proteins 14C		membrane	GO:0016020
Unique	Bs	176	HORVU7Hr1G121570	RING/U-box superfamily protein		RING-H2 finger protein ATL3B precursor, putative, expressed			Ring finger domain		protein binding; zinc ion binding	GO:0008270,GO:0005515
Unique	Bs	176	HORVU7Hr1G091620	ribulose-bisphosphate carboxylases		ribulose bisphosphate carboxylase large chain precursor, putative, expressed			Ribulose bisphosphate carboxylase large chain, catalytic domain; Ribulose bisphosphate carboxylase large chain, N-terminal domain		magnesium ion binding; carbon fixation; ribulose-bisphosphate carboxylase activity	GO:0016984,GO:0015977,GO:0000287; GO:0000287
Unique	Bs	176	HORVU3Hr1G096860	high affinity K+ transporter 5; K+ uptake permease 11; Potassium transporter family protein	ATHAK5,HAK5; KUP11	potassium transporter, putative, expressed			K+ potassium transporter;		membrane; potassium ion transmembrane transporter activity; potassium ion transmembrane transport	GO:0071805,GO:0016020,GO:0015079
Unique	Bs	176	HORVU0Hr1G005100	myb domain protein 79	AtMYB79,MYB79	MYB family transcription factor, putative, expressed			Myb-like DNA-binding domain
Unique	Bs	176	HORVU6Hr1G014600			BBTI13 - Bowman-Birk type bran trypsin inhibitor precursor, expressed			Bowman-Birk serine protease inhibitor family		extracellular region; serine-type endopeptidase inhibitor activity	GO:0005576,GO:0004867
Unique	Bs	176	HORVU5Hr1G014090			gibberellin receptor GID1L2, putative, expressed
Unique	Bs	176	HORVU2Hr1G012830	Lactate/malate dehydrogenase family protein		lactate/malate dehydrogenase, putative, expressed			lactate/malate dehydrogenase, NAD binding domain; lactate/malate dehydrogenase, alpha/beta C-terminal domain		oxidation-reduction process; oxidoreductase activity; oxidoreductase activity, acting on the CH-OH group of donors, NAD or NADP as acceptor; carboxylic acid metabolic process	GO:0055114,GO:0016616,GO:0016491,GO:0019752
Unique	Bs	176	HORVU4Hr1G023680	Mannose-binding lectin superfamily protein		jacalin-like lectin domain containing protein, expressed			Jacalin-like lectin domain
Unique	Bs	176	HORVU3Hr1G092520			expressed protein
Unique	Bs	176	HORVU5Hr1G015520
Unique	Bs	176	HORVU5Hr1G077640			expressed protein			Cotton fibre expressed protein
Unique	Bs	176	HORVU5Hr1G000510	Protein of unknown function (DUF3049)		expressed protein			Fantastic Four meristem regulator
Unique	Bs	176	HORVU2Hr1G106650	Ribosomal protein S5 domain 2-like superfamily protein		uncharacterized protein, YigZ family, putative, expressed			Uncharacterized protein family UPF0029
Unique	Bs	176	HORVU0Hr1G023890
Unique	Bs	176	HORVU2Hr1G079040			RING-H2 finger protein ATL3B precursor, putative, expressed
Unique	Bs	176	HORVU3Hr1G004960	Protein of unknown function (DUF1624)		heparan-alpha-glucosaminide N-acetyltransferase, putative, expressed			Protein of unknown function (DUF1624); Domain of unknown function (DUF5009)
Unique	Bs	176	HORVU3Hr1G074300	calmodulin-like 41	CML41	EF hand family protein, putative, expressed			EF hand; EF-hand domain pair		calcium ion binding	GO:0005509
Unique	Bs	176	HORVU2Hr1G072960
Unique	Bs	176	HORVU5Hr1G074020			expressed protein			Domain of unknown function (DUF4228)
Unique	Bs	176	HORVU3Hr1G078620	Auxin efflux carrier family protein	AGR,AGR1,ATPIN2,EIR1,PIN2,WAV6; ATPIN3,PIN3	auxin efflux carrier component, putative, expressed			Membrane transport protein		integral component of membrane; transmembrane transport	GO:0055085,GO:0016021
Unique	Bs	176	HORVU2Hr1G071890			desiccation-related protein PCC13-62 precursor, putative, expressed			Ferritin-like domain
Unique	Bs	176	HORVU7Hr1G100920	S-adenosyl-L-methionine-dependent methyltransferases superfamily protein		methyltransferase, putative, expressed			Putative S-adenosyl-L-methionine-dependent methyltransferase; Methyltransferase domain		methyltransferase activity; metabolic process	GO:0008168; GO:0008168,GO:0008152
Unique	Bs	176	HORVU1Hr1G026920
Unique	Bs	176	HORVU5Hr1G000520	Protein of unknown function (DUF3049)		expressed protein			Fantastic Four meristem regulator
Unique	Bs	176	HORVU1Hr1G094010	Protein of unknown function (DUF3049)		expressed protein			Fantastic Four meristem regulator
Unique	Bs	176	HORVU3Hr1G105360	; cytokinin oxidase/dehydrogenase 1; cytokinin oxidase 4; cytokinin oxidase/dehydrogenase 6	ATCKX1,CKX1; ATCKX4,CKX4; ATCKX6,ATCKX7,CKX6	; cytokinin dehydrogenase precursor, putative, expressed			; FAD binding domain; Cytokinin dehydrogenase 1, FAD and cytokinin binding		oxidation-reduction process; oxidoreductase activity; cytokinin metabolic process; cytokinin dehydrogenase activity; flavin adenine dinucleotide binding	GO:0055114,GO:0050660,GO:0016491,GO:0019139,GO:0009690; GO:0055114,GO:0050660,GO:0019139,GO:0009690; GO:0055114,GO:0050660,GO:0016491
Unique	Bs	176	HORVU5Hr1G073670	Auxin efflux carrier family protein		auxin efflux carrier component, putative, expressed			Membrane transport protein		integral component of membrane; transmembrane transport	GO:0055085,GO:0016021
Unique	Bs	176	HORVU3Hr1G108780			protein kinase domain containing protein, expressed
Unique	Bs	176	HORVU4Hr1G085150			expressed protein
Unique	Bs	176	HORVU5Hr1G097310			; expressed protein
Unique	Bs	176	HORVU2Hr1G126470	disease resistance protein (TIR-NBS-LRR class), putative; disease resistance protein (TIR-NBS-LRR class)		NBS-LRR disease resistance protein, putative, expressed			Leucine Rich repeats (2 copies); Leucine rich repeat; Leucine Rich Repeat		protein binding	GO:0005515
Unique	Bs	176	HORVU0Hr1G021850	Protein of unknown function (DUF581)		DUF581 domain containing protein, expressed			zinc-finger of the FCS-type, C2-C2
Unique	Bs	176	HORVU7Hr1G030370	PEP1 receptor 1	ATPEPR1,PEPR1	receptor-like protein kinase precursor, putative, expressed			Protein kinase domain; Leucine rich repeat N-terminal domain		protein kinase activity; ATP binding; protein phosphorylation	GO:0006468,GO:0005524,GO:0004672
Unique	Bs	176	HORVU7Hr1G086330
Unique	Bs	176	HORVU2Hr1G033070	COBRA-like protein 1 precursor; COBRA-like extracellular glycosyl-phosphatidyl inositol-anchored protein family	COBL1; COB	COBRA, putative, expressed			COBRA-like protein		cell growth; cellulose microfibril organization; anchored component of membrane	GO:0031225,GO:0016049,GO:0010215
Unique	Bs	176	HORVU2Hr1G053660
Unique	Bs	176	HORVU2Hr1G039320
Unique	Bs	176	HORVU1Hr1G092630			expressed protein
Unique	Bs	176	HORVU1Hr1G018350
Unique	Bs	176	HORVU3Hr1G110560
Unique	Bs	176	HORVU7Hr1G118970	Plant haem oxygenase (decyclizing) family protein	ATHO1,GUN2,HO1,HY1,HY6,TED4	heme oxygenase 1, putative, expressed			Heme oxygenase		heme oxygenase (decyclizing) activity; oxidation-reduction process; heme oxidation	GO:0055114,GO:0006788,GO:0004392
Unique	Bs	176	HORVU5Hr1G080790	Integrase-type DNA-binding superfamily protein	HRE2	AP2 domain containing protein, expressed			AP2 domain		DNA-binding transcription factor activity; regulation of transcription, DNA-templated	GO:0006355,GO:0003700
Unique	Bs	176	HORVU4Hr1G020550
Unique	Bs	176	HORVU6Hr1G024050
Unique	Bs	176	HORVU2Hr1G017270	WUSCHEL related homeobox 12; WUSCHEL related homeobox 11	WOX12; WOX11	homeobox domain containing protein, expressed			Homeodomain;		DNA binding	GO:0003677
Unique	Bs	176	HORVU5Hr1G083990
Unique	Bs	176	HORVU1Hr1G085700	Leucine-rich repeat protein kinase family protein		leucine-rich repeat family protein, putative, expressed
Unique	Bs	176	HORVU6Hr1G086800	serine-rich protein-related		serine-rich protein, putative, expressed
Unique	Bs	176	HORVU2Hr1G053630
Unique	Bs	176	HORVU7Hr1G121100	MATE efflux family protein		MATE efflux family protein, putative, expressed			MatE		membrane; drug transmembrane transport; drug transmembrane transporter activity; antiporter activity; transmembrane transport	GO:0055085,GO:0016020,GO:0015297,GO:0015238,GO:0006855
Unique	Bs	176	HORVU6Hr1G086770	serine-rich protein-related		serine-rich protein, putative, expressed
Unique	Bs	176	HORVU7Hr1G020770	early nodulin-related		early nodulin 93 ENOD93 protein, putative, expressed			Early nodulin 93 ENOD93 protein
Unique	Bs	176	HORVU0Hr1G008850	ACT domain repeat 8	ACR8	ACT domain containing protein, expressed			ACT domain		metabolic process; amino acid binding	GO:0016597,GO:0008152
Unique	Bs	176	HORVU5Hr1G006910	Protein of unknown function (DUF1637)		2-aminoethanethiol dioxygenase, putative, expressed			PCO_ADO		oxidation-reduction process; oxidoreductase activity, acting on single donors with incorporation of molecular oxygen, incorporation of two atoms of oxygen	GO:0055114,GO:0016702
Unique	Bs	176	HORVU5Hr1G122700
Unique	Bs	176	HORVU2Hr1G018830	ethylene-responsive element binding protein	ATEBP,EBP,ERF72,RAP2.3	AP2 domain containing protein, expressed
Unique	Bs	176	HORVU2Hr1G022780	Haloacid dehalogenase-like hydrolase (HAD) superfamily protein		rhythmically expressed gene 2 protein, putative, expressed			Haloacid dehalogenase-like hydrolase
Unique	Bs	176	HORVU1Hr1G012680	UDP-Glycosyltransferase superfamily protein		UDP-glucoronosyl and UDP-glucosyl transferase domain containing protein, expressed	GT1		UDP-glucoronosyl and UDP-glucosyl transferase		metabolic process; transferase activity, transferring hexosyl groups	GO:0016758,GO:0008152
Unique	Bs	176	HORVU5Hr1G084000
Unique	Bs	176	HORVU3Hr1G035680	flowering promoting factor 1	ATFPF1,FPF1	flowering promoting factor-like 1, putative, expressed
Unique	Bs	176	HORVU1Hr1G059010	Plant invertase/pectin methylesterase inhibitor superfamily	ATPMEPCRB	pectinesterase, putative, expressed	CE8		Pectinesterase; Plant invertase/pectin methylesterase inhibitor	Biosynthesis of ansamycins;	enzyme inhibitor activity; cell wall; pectinesterase activity; cell wall modification	GO:0004857,GO:0042545,GO:0030599,GO:0005618; GO:0042545,GO:0030599,GO:0005618
Unique	Bs	176	HORVU2Hr1G092900			transcription factor like protein, putative, expressed
Unique	Bs	176	HORVU5Hr1G073270
Unique	Bs	176	HORVU6Hr1G080260	nodulin MtN21 /EamA-like transporter family protein		integral membrane protein DUF6 containing protein, expressed			EamA-like transporter family		integral component of membrane; membrane; transmembrane transporter activity	GO:0016021,GO:0016020,GO:0022857
Unique	Bs	176	HORVU6Hr1G060500	membrane-associated progesterone binding protein 3	ATMAPR3,ATMP2,MAPR3,MSBP2	cytochrome b5-like Heme/Steroid binding domain containing protein, expressed			Cytochrome b5-like Heme/Steroid binding domain
Unique	Bs	176	HORVU2Hr1G034740	NAD(P)-binding Rossmann-fold superfamily protein		sex determination protein tasselseed-2, putative, expressed			Enoyl-(Acyl carrier protein) reductase
Unique	Bs	176	HORVU2Hr1G079270	alpha/beta-Hydrolases superfamily protein		gibberellin receptor GID1L2, putative, expressed			Alpha/beta hydrolase family
Unique	Bs	176	HORVU6Hr1G078910	Cation efflux family protein		cation efflux family protein, putative, expressed			Cation efflux family; Dimerisation domain of Zinc Transporter;		integral component of membrane; cation transport; cation transmembrane transporter activity; transmembrane transport	GO:0055085,GO:0016021,GO:0008324,GO:0006812
Unique	Bs	176	HORVU1Hr1G068120	nodulin MtN21 /EamA-like transporter family protein		auxin-induced protein 5NG4, putative, expressed			EamA-like transporter family		integral component of membrane; membrane; transmembrane transporter activity	GO:0016021,GO:0016020,GO:0022857
Unique	Bs	176	HORVU0Hr1G003660
Unique	Bs	176	HORVU4Hr1G033140	photosynthetic electron transfer A		apocytochrome f precursor, putative, expressed			Apocytochrome F, C-terminal		electron transfer activity; iron ion binding; photosynthesis; heme binding; integral component of thylakoid membrane	GO:0031361,GO:0020037,GO:0015979,GO:0009055,GO:0005506
Unique	Bs	176	HORVU4Hr1G023660	Protein of unknown function (DUF607)		E2F-related protein, putative, expressed			Mitochondrial calcium uniporter
Unique	Bs	176	HORVU5Hr1G122060	plantacyanin	ARPN	plastocyanin-like domain containing protein, putative, expressed			; Plastocyanin-like domain		electron transfer activity	GO:0009055
Unique	Bs	176	HORVU5Hr1G019030	Phosphofructokinase family protein		pyrophosphate--fructose 6-phosphate 1-phosphotransferase subunit alpha, putative, expressed			Phosphofructokinase;		6-phosphofructokinase activity; glycolytic process	GO:0006096,GO:0003872
Unique	Bs	176	HORVU6Hr1G047760			OR, putative, expressed
Unique	Bs	176	HORVU7Hr1G012140	; cytochrome P450, family 704, subfamily A, polypeptide 2	CYP704A2	; cytochrome P450 86A1, putative, expressed			; Cytochrome P450		iron ion binding; oxidation-reduction process; oxidoreductase activity, acting on paired donors, with incorporation or reduction of molecular oxygen; heme binding	GO:0055114,GO:0020037,GO:0016705,GO:0005506
Unique	Bs	176	HORVU3Hr1G021190	sequence-specific DNA binding transcription factors		homeodomain, putative, expressed
Unique	Bs	176	HORVU2Hr1G019400	Adenine nucleotide alpha hydrolases-like superfamily protein		universal stress protein domain containing protein, putative, expressed			Universal stress protein family		response to stress	GO:0006950
Unique	Bs	176	HORVU7Hr1G043530	Serine protease inhibitor (SERPIN) family protein		serpin domain containing protein, putative, expressed			Serpin (serine protease inhibitor)		extracellular space	GO:0005615
Unique	Bs	176	HORVU3Hr1G016320	LOB domain-containing protein 41	LBD41	DUF260 domain containing protein, putative, expressed			Lateral organ boundaries (LOB) domain
Unique	Bs	176	HORVU6Hr1G067380	myb domain protein 63; myb domain protein 58	ATMYB63,MYB63; ATMYB58,MYB58	MYB family transcription factor, putative, expressed			Myb-like DNA-binding domain
Unique	Bs	176	HORVU5Hr1G078410	; S-adenosyl-L-methionine-dependent methyltransferases superfamily protein; FAD-dependent oxidoreductase family protein		expressed protein; FAD dependent oxidoreductase domain containing protein, expressed;			; FAD dependent oxidoreductase; FAD binding domain		oxidation-reduction process; oxidoreductase activity	GO:0055114,GO:0016491
Unique	Bs	176	HORVU5Hr1G093460	; Plant protein of unknown function (DUF828) with plant pleckstrin homology-like region		; expressed protein			; Auxin canalisation; Plant pleckstrin homology-like region
Unique	Bs	176	HORVU3Hr1G091320	Plant stearoyl-acyl-carrier-protein desaturase family protein		acyl-desaturase, chloroplast precursor, putative, expressed			Fatty acid desaturase		oxidation-reduction process; fatty acid metabolic process; acyl-[acyl-carrier-protein] desaturase activity	GO:0055114,GO:0045300,GO:0006631
Unique	Bs	176	HORVU5Hr1G057730	Heavy metal transport/detoxification superfamily protein		heavy metal-associated domain containing protein, expressed			Heavy-metal-associated domain		metal ion binding; metal ion transport	GO:0046872,GO:0030001
Unique	Bs	176	HORVU5Hr1G074660	pumilio 5	APUM5,PUM5	pumilio domain-containing protein PPD1, putative, expressed; pumilio-family RNA binding repeat containing protein, expressed			Pumilio-family RNA binding repeat		RNA binding	GO:0003723
Unique	Bs	176	HORVU1Hr1G095390	CCT motif family protein		CCT motif family protein, expressed			CCT motif		protein binding	GO:0005515
Unique	Bs	176	HORVU2Hr1G019250	Hypoxia-responsive family protein		hypoxia-responsive family protein, putative, expressed			Hypoxia induced protein conserved region
Unique	Bs	176	HORVU2Hr1G038410			expressed protein
Unique	Bs	176	HORVU6Hr1G064460	geranylgeranyl reductase	GGR	polyprenyl synthetase, putative, expressed			Polyprenyl synthetase		isoprenoid biosynthetic process	GO:0008299
Unique	Bs	176	HORVU2Hr1G019790	Rubber elongation factor protein (REF)		stress-related protein, putative, expressed			Rubber elongation factor protein (REF)
Unique	Bs	176	HORVU7Hr1G047150	S-domain-2 5	SD2-5	lectin protein kinase family protein, putative, expressed			Protein kinase domain; D-mannose binding lectin;		protein kinase activity; ATP binding; protein phosphorylation	GO:0006468,GO:0005524,GO:0004672
Unique	Bs	176	HORVU2Hr1G077500	Seven transmembrane MLO family protein;	ATMLO15,MLO15; ATMLO1,MLO1	MLO domain containing protein, putative, expressed			Mlo family		integral component of membrane; defense response	GO:0016021,GO:0006952
Unique	Bs	176	HORVU5Hr1G123120	hydroxyproline-rich glycoprotein family protein
Unique	Bs	176	HORVU7Hr1G024570			expressed protein			Protein of unknown function (DUF1674)
Unique	Bs	176	HORVU7Hr1G115670			expressed protein
Unique	Bs	176	HORVU4Hr1G061440	Late embryogenesis abundant (LEA) hydroxyproline-rich glycoprotein family		harpin-induced protein 1 domain containing protein, expressed			Late embryogenesis abundant protein
Unique	Bs	176	HORVU2Hr1G084170	Protein of unknown function (DUF1195)		expressed protein			Protein of unknown function (DUF1195)
Unique	Bs	176	HORVU7Hr1G100230	homolog of anti-oxidant 1	ATATX1,ATX1	heavy metal-associated domain containing protein, expressed			Heavy-metal-associated domain	Dopamine receptor agonists/antagonists	metal ion binding; metal ion transport	GO:0046872,GO:0030001
Unique	Bs	176	HORVU4Hr1G089330	2-oxoglutarate (2OG) and Fe(II)-dependent oxygenase superfamily protein	DMR6	flavonol synthase/flavanone 3-hydroxylase, putative, expressed			2OG-Fe(II) oxygenase superfamily; non-haem dioxygenase in morphine synthesis N-terminal		oxidation-reduction process; oxidoreductase activity	GO:0055114,GO:0016491
Unique	Bs	176	HORVU2Hr1G019850	SufE/NifU family protein	ATISU1,ISU1	iron-sulfur cluster assembly enzyme ISCU, mitochondrial precursor, putative, expressed			NifU-like N terminal domain		iron ion binding; iron-sulfur cluster assembly; iron-sulfur cluster binding	GO:0051536,GO:0016226,GO:0005506
Unique	Bs	176	HORVU7Hr1G118520	Basic-leucine zipper (bZIP) transcription factor family protein	atbzip14,FD,FD-1	bZIP transcription factor domain containing protein, expressed			bZIP transcription factor		DNA-binding transcription factor activity; regulation of transcription, DNA-templated; sequence-specific DNA binding	GO:0043565,GO:0006355,GO:0003700
Unique	Bs	176	HORVU7Hr1G020300	Peroxidase superfamily protein; ; root hair specific 18	RHS18	peroxidase precursor, putative, expressed;			Peroxidase;	Taurine and hypotaurine metabolism;	peroxidase activity; oxidation-reduction process; response to oxidative stress; heme binding	GO:0055114,GO:0020037,GO:0006979,GO:0004601
Unique	Bs	176	HORVU0Hr1G015950	Long-chain fatty alcohol dehydrogenase family protein; fatty alcohol oxidase 3	ATFAO3,FAO3	alcohol oxidase, putative, expressed			NAD(P)-binding Rossmann-like domain; GMC oxidoreductase		oxidation-reduction process; oxidoreductase activity, acting on CH-OH group of donors; flavin adenine dinucleotide binding	GO:0055114,GO:0016614; GO:0055114,GO:0050660,GO:0016614; GO:0055114,GO:0016614,GO:0050660
Unique	Bs	176	HORVU1Hr1G084190	MATE efflux family protein		MATE efflux family protein, putative, expressed			MatE		membrane; drug transmembrane transport; drug transmembrane transporter activity; antiporter activity; transmembrane transport	GO:0055085,GO:0016020,GO:0015297,GO:0015238,GO:0006855
Unique	Bs	176	HORVU4Hr1G010650	endoplasmic reticulum oxidoreductins 1; endoplasmic reticulum oxidoreductins 2	AERO1,ERO1; AERO2,ERO2	endoplasmic oxidoreductin-1 precursor, putative, expressed			Endoplasmic Reticulum Oxidoreductin 1 (ERO1)		protein disulfide isomerase activity; endoplasmic reticulum; oxidation-reduction process; oxidoreductase activity, acting on a sulfur group of donors, disulfide as acceptor	GO:0055114,GO:0016671,GO:0005783,GO:0003756
Unique	Bs	176	HORVU4Hr1G002510	Lactoylglutathione lyase / glyoxalase I family protein		glyoxalase family protein, putative, expressed			Glyoxalase-like domain
Unique	Bs	176	HORVU6Hr1G066250	Protein prenylyltransferase superfamily protein		expressed protein
Unique	Bs	176	HORVU6Hr1G025830	Wound-responsive family protein		wound induced protein, putative, expressed			Wound-induced protein
Unique	Bs	176	HORVU2Hr1G109140	Cox19 family protein (CHCH motif);		; expressed protein
Unique	Bs	176	HORVU5Hr1G097740			; expressed protein			; Protein of unknown function (DUF3615)
Unique	Bs	176	HORVU3Hr1G032960	myosin heavy chain-related		myosin heavy chain-related, putative, expressed
Unique	Bs	176	HORVU5Hr1G056950	SPFH/Band 7/PHB domain-containing membrane-associated protein family	ATHIR1,HIR1	hypersensitive-induced response protein, putative, expressed			; SPFH domain / Band 7 family		membrane	GO:0016020
Unique	Bs	176	HORVU2Hr1G096510	2-oxoglutarate (2OG) and Fe(II)-dependent oxygenase superfamily protein		iron/ascorbate-dependent oxidoreductase, putative, expressed; expressed protein			; 2OG-Fe(II) oxygenase superfamily		oxidation-reduction process; oxidoreductase activity	GO:0055114,GO:0016491
Unique	Bs	176	HORVU5Hr1G006880	Protein of unknown function (DUF1637)		2-aminoethanethiol dioxygenase, putative, expressed			PCO_ADO		oxidation-reduction process; oxidoreductase activity, acting on single donors with incorporation of molecular oxygen, incorporation of two atoms of oxygen	GO:0055114,GO:0016702
Unique	Bs	176	HORVU3Hr1G093980	Protein of unknown function (DUF707)		lysine ketoglutarate reductase trans-splicing related 1, putative, expressed			Protein of unknown function (DUF707)
Unique	Bs	176	HORVU1Hr1G018480			expressed protein
Unique	Bs	176	HORVU7Hr1G101580	Wound-responsive family protein		wound induced protein, putative, expressed			Wound-induced protein
Unique	Bs	176	HORVU3Hr1G074010	plasmodesmata callose-binding protein 3	PDCB3	X8 domain containing protein, expressed			X8 domain
Unique	Bs	176	HORVU2Hr1G051970	Zn-dependent exopeptidases superfamily protein;		peptidase, putative, expressed;		M28	; Peptidase family M28
Unique	Bs	176	HORVU2Hr1G121070	adenosine kinase	ADK,ATPADK1	adenylate kinase, putative, expressed			Adenylate kinase		ATP binding; nucleobase-containing compound metabolic process; nucleobase-containing compound kinase activity	GO:0019205,GO:0006139,GO:0005524
Unique	Bs	176	HORVU5Hr1G062050	copper transporter 5	COPT5	ctr copper transporter family protein, putative, expressed			Ctr copper transporter family		integral component of membrane; copper ion transmembrane transporter activity; copper ion transmembrane transport	GO:0035434,GO:0016021,GO:0005375
Unique	Bs	176	HORVU5Hr1G051710	lactoylglutathione lyase family protein / glyoxalase I family protein		glyoxalase family protein, putative, expressed			Glyoxalase/Bleomycin resistance protein/Dioxygenase superfamily
Unique	Bs	176	HORVU2Hr1G066080	LOB domain-containing protein 41	LBD41	DUF260 domain containing protein, putative, expressed			Lateral organ boundaries (LOB) domain
Unique	Bs	176	HORVU7Hr1G071020	RING/U-box superfamily protein		zinc finger, C3HC4 type domain containing protein, expressed			Ring finger domain		protein binding; zinc ion binding	GO:0008270,GO:0005515
Unique	Bs	176	HORVU4Hr1G012750	Xanthine/uracil permease family protein	ATAZG2,AZG2	permease domain containing protein, putative, expressed			Permease family		membrane; transporter activity; purine nucleobase transmembrane transporter activity; transport; purine nucleobase transport; transmembrane transport	GO:0055085,GO:0016020,GO:0006810,GO:0005215,GO:0006863,GO:0005345
Unique	Bs	176	HORVU4Hr1G069660	Erv1/Alr family protein; ; Glycosyl hydrolase family 35 protein		FAD-linked sulfhydryl oxidase ALR, putative, expressed;			Erv1 / Alr family;		oxidation-reduction process; thiol oxidase activity	GO:0055114,GO:0016972
Unique	Bs	176	HORVU7Hr1G106570	natural resistance-associated macrophage protein 1; NRAMP metal ion transporter 6	ATNRAMP1,NRAMP1,PMIT1; ATNRAMP6,NRAMP6	metal transporter Nramp6, putative, expressed			Natural resistance-associated macrophage protein;		membrane; transporter activity; transport	GO:0016020,GO:0006810,GO:0005215
Unique	Bs	176	HORVU3Hr1G082320
Unique	Bs	176	HORVU5Hr1G099550	Protein of unknown function (DUF1068)		expressed protein			Protein of unknown function (DUF1068)
Unique	Bs	176	HORVU2Hr1G104960	Protein of unknown function (DUF581)		DUF581 domain containing protein, expressed			zinc-finger of the FCS-type, C2-C2
Unique	Bs	176	HORVU7Hr1G014870	ATP-binding cassette 14	ABCG14	ABC-2 type transporter domain containing protein, expressed			ABC transporter; ABC-2 type transporter		membrane; ATP binding; ATPase activity	GO:0016887,GO:0005524,GO:0016020; GO:0016887,GO:0005524; GO:0016020
Unique	Bs	176	HORVU0Hr1G021640	hemoglobin 3	ATGLB3,GLB3	hemoglobin-like protein HbO, putative, expressed			Bacterial-like globin		oxygen binding	GO:0019825
Unique	Bs	176	HORVU4Hr1G083050	vascular related NAC-domain protein 1; NAC domain containing protein 76	ANAC037,VND1; ANAC076,NAC076,VND2	no apical meristem protein, putative, expressed			; No apical meristem (NAM) protein		DNA binding; regulation of transcription, DNA-templated	GO:0006355,GO:0003677
Unique	Bs	176	HORVU5Hr1G088920	P450 reductase 2	AR2,ATR2	NADPH reductase, putative, expressed			Oxidoreductase NAD-binding domain; Flavodoxin; FAD binding domain		oxidation-reduction process; oxidoreductase activity; FMN binding	GO:0055114,GO:0016491; GO:0055114,GO:0016491,GO:0010181; GO:0010181; GO:0010181,GO:0055114,GO:0016491
Unique	Bs	176	HORVU4Hr1G026390	zinc induced facilitator-like 1; zinc induced facilitator-like 2; RNA-directed DNA polymerase (reverse transcriptase)-related family protein	ZIFL1; ZIFL2	major facilitator superfamily antiporter, putative, expressed; expressed protein			; Sugar (and other) transporter; Major Facilitator Superfamily; Reverse transcriptase (RNA-dependent DNA polymerase)		integral component of membrane; transmembrane transporter activity; transmembrane transport	GO:0055085,GO:0022857,GO:0016021; GO:0055085,GO:0016021
Unique	Bs	176	HORVU0Hr1G002720	4-coumarate:CoA ligase 2	4CL2,AT4CL2	AMP-binding domain containing protein, expressed			; AMP-binding enzyme; AMP-binding enzyme C-terminal domain		metabolic process; catalytic activity	GO:0008152,GO:0003824
Unique	Bs	176	HORVU1Hr1G095410	CCT motif family protein		CCT motif family protein, expressed			; CCT motif		protein binding	GO:0005515
Unique	Bs	176	HORVU5Hr1G095140			; expressed protein			; Protein of unknown function (DUF1668)
Unique	Bs	176	HORVU1Hr1G080180	alpha/beta-Hydrolases superfamily protein		OsPOP10 - Putative Prolyl Oligopeptidase homologue, expressed			Alpha/beta hydrolase family; ; BAAT / Acyl-CoA thioester hydrolase C terminal
Unique	Bs	176	HORVU1Hr1G091130	flavin-monooxygenase glucosinolate S-oxygenase 5; Flavin-binding monooxygenase family protein; flavin-monooxygenase glucosinolate S-oxygenase 1	FMO GS-OX5; ; FMO GS-OX1	flavin-containing monooxygenase family protein, putative, expressed			Flavin-binding monooxygenase-like; Pyridine nucleotide-disulphide oxidoreductase		N,N-dimethylaniline monooxygenase activity; oxidation-reduction process; flavin adenine dinucleotide binding; NADP binding; ; oxidoreductase activity	GO:0055114,GO:0050661,GO:0050660,GO:0004499; ; GO:0055114,GO:0016491
Unique	Bs	176	HORVU2Hr1G069470	splicing factor-related		retrotransposon protein, putative, unclassified, expressed			KH domain; RNA recognition motif. (a.k.a. RRM, RBD, or RNP domain); Splicing factor 1 helix-hairpin domain		mRNA splicing, via spliceosome; nucleic acid binding; RNA binding; pre-mRNA branch point binding	GO:0003723,GO:0003676,GO:0045131,GO:0000398
Unique	Bs	176	HORVU5Hr1G092700	nuclear factor Y, subunit A10; ; nuclear factor Y, subunit A2	NF-YA10; ; ATHAP2B,HAP2B,NF-YA2,UNE8	nuclear transcription factor Y subunit, putative, expressed			CCAAT-binding transcription factor (CBF-B/NF-YA) subunit B;		DNA-binding transcription factor activity; regulation of transcription, DNA-templated	GO:0006355,GO:0003700
Unique	Bs	176	HORVU6Hr1G086560	DNA-binding protein phosphatase 1	AtDBP1,DBP1	protein phosphatase 2C, putative, expressed			Protein phosphatase 2C		catalytic activity; protein serine/threonine phosphatase activity; protein dephosphorylation	GO:0003824,GO:0006470,GO:0004722
Unique	Bs	176	HORVU2Hr1G092820	YELLOW STRIPE like 2; YELLOW STRIPE like 7; YELLOW STRIPE like 3	ATYSL2,YSL2; YSL7; ATYSL3,YSL3	transposon protein, putative, unclassified, expressed			OPT oligopeptide transporter protein		transmembrane transport	GO:0055085
Unique	Bs	176	HORVU4Hr1G025840	ubiquitin-like protein 5	UBL5	expressed protein			Ubiquitin family		protein binding	GO:0005515
Unique	Bs	176	HORVU5Hr1G098090	allene oxide synthase	AOS,CYP74A,DDE2	cytochrome P450, putative, expressed			Cytochrome P450		iron ion binding; oxidation-reduction process; oxidoreductase activity, acting on paired donors, with incorporation or reduction of molecular oxygen; heme binding	GO:0055114,GO:0020037,GO:0016705,GO:0005506
Unique	Bs	176	HORVU5Hr1G006180	ATPase, AAA-type, CDC48 protein; Polynucleotidyl transferase, ribonuclease H-like superfamily protein;		cell division control protein 48 homolog E, putative, expressed; holliday junction resolvase, putative, expressed			; ATPase family associated with various cellular activities (AAA)		ATP binding	GO:0005524
Unique	Bs	176	HORVU7Hr1G029200	Major facilitator superfamily protein		nodulin, putative, expressed			Nodulin-like; Major Facilitator Superfamily		integral component of membrane; transmembrane transport	GO:0055085,GO:0016021
Unique	Bs	176	HORVU5Hr1G058300	Haloacid dehalogenase-like hydrolase (HAD) superfamily protein; trehalose-6-phosphate phosphatase	ATTPPB,TPPB	uncharacterized glycosyl hydrolase Rv2006/MT2062, putative, expressed			Trehalose-phosphatase		catalytic activity; trehalose biosynthetic process	GO:0005992,GO:0003824
Unique	Bs	176	HORVU6Hr1G015500	Lactate/malate dehydrogenase family protein		lactate/malate dehydrogenase, putative, expressed			lactate/malate dehydrogenase, NAD binding domain; lactate/malate dehydrogenase, alpha/beta C-terminal domain		oxidation-reduction process; oxidoreductase activity; oxidoreductase activity, acting on the CH-OH group of donors, NAD or NADP as acceptor; carboxylic acid metabolic process	GO:0055114,GO:0016616,GO:0016491,GO:0019752; GO:0055114,GO:0016491,GO:0019752,GO:0016616
Unique	Bs	176	HORVU1Hr1G052700	NEP-interacting protein 2; RING/U-box superfamily protein	NIP2	zinc finger, C3HC4 type, domain containing protein, expressed			; Ring finger domain		protein binding; zinc ion binding	GO:0008270,GO:0005515
Unique	Bs	176	HORVU5Hr1G060930	NB-ARC domain-containing disease resistance protein	RPM1,RPS3	NB-ARC domain containing protein, expressed; resistance protein, putative, expressed			NB-ARC domain		ADP binding	GO:0043531
Unique	Bs	176	HORVU4Hr1G083190	CBS domain-containing protein with a domain of unknown function (DUF21);		CBS domain containing protein, expressed			; Cyclin M transmembrane N-terminal domain
Unique	Bs	176	HORVU6Hr1G076870	formin 8; formin homologue 4	ATFH8,FH8; ATFH4,FH4	retrotransposon protein, putative, unclassified, expressed			Formin Homology 2 Domain
Unique	Bs	176	HORVU6Hr1G090990	; chromatin remodeling 4	CHR4,PKR1	expressed protein
Unique	Bs	176	HORVU7Hr1G046830			expressed protein
Unique	Bs	176	HORVU3Hr1G080040	RING/U-box superfamily protein		zinc finger, C3HC4 type domain containing protein, expressed			Ring finger domain;		protein binding; zinc ion binding	GO:0008270,GO:0005515
Unique	Bs	176	HORVU1Hr1G081020			expressed protein
Unique	Bs	176	HORVU6Hr1G065250	Dof-type zinc finger DNA-binding family protein	DAG1	dof zinc finger domain containing protein, putative, expressed			Dof domain, zinc finger		DNA binding; regulation of transcription, DNA-templated	GO:0006355,GO:0003677
Unique	Bs	176	HORVU7Hr1G031320	serine/arginine-rich 22; RNA recognition motif and CCHC-type zinc finger domains containing protein	RSZP22,SRZ-22,SRZ22	RNA recognition motif containing protein, expressed			RNA recognition motif. (a.k.a. RRM, RBD, or RNP domain); Zinc knuckle;		nucleic acid binding; zinc ion binding	GO:0008270,GO:0003676; ; GO:0003676,GO:0008270
Unique	Bs	176	HORVU1Hr1G088140	urease accessory protein G	PSKF109,UREG	CobW/P47K family protein, putative, expressed			CobW/HypB/UreG, nucleotide-binding domain		GTPase activity; nitrogen compound metabolic process; nickel cation binding	GO:0016151,GO:0006807,GO:0003924
Unique	Bs	176	HORVU6Hr1G093480	Prefoldin chaperone subunit family protein		expressed protein			Prefoldin subunit		unfolded protein binding; protein folding; prefoldin complex	GO:0051082,GO:0016272,GO:0006457
Unique	Bs	176	HORVU5Hr1G082890	MATE efflux family protein		MATE efflux family protein, putative, expressed			MatE		membrane; drug transmembrane transport; drug transmembrane transporter activity; antiporter activity; transmembrane transport	GO:0055085,GO:0016020,GO:0015297,GO:0015238,GO:0006855
Unique	Bs	176	HORVU7Hr1G093020	Thioredoxin superfamily protein		peroxiredoxin, putative, expressed			AhpC/TSA family		oxidation-reduction process; oxidoreductase activity; antioxidant activity	GO:0055114,GO:0016491,GO:0016209
Unique	Bs	176	HORVU2Hr1G000270	Integral membrane HRF1 family protein		YIF1B, putative, expressed			YIF1
Unique	Bs	176	HORVU1Hr1G037550	RING/U-box superfamily protein		zinc finger, RING-type, putative, expressed			Zinc finger, C3HC4 type (RING finger);		metal ion binding	GO:0046872
Unique	Bs	176	HORVU1Hr1G037650			expressed protein
Unique	Bs	176	HORVU0Hr1G017530			expressed protein
Unique	Bs	176	HORVU2Hr1G082370	; 2-oxoglutarate (2OG) and Fe(II)-dependent oxygenase superfamily protein		; gibberellin 20 oxidase 2, putative, expressed			; 2OG-Fe(II) oxygenase superfamily		oxidation-reduction process; oxidoreductase activity	GO:0055114,GO:0016491
Unique	Bs	176	HORVU4Hr1G051790	ELMO/CED-12 family protein		ELMO/CED-12 family protein, putative, expressed			; ELMO/CED-12 family
Unique	Bs	176	HORVU7Hr1G096300	Aldolase superfamily protein	HEMB1	delta-aminolevulinic acid dehydratase, chloroplast precursor, putative, expressed			Delta-aminolevulinic acid dehydratase		porphobilinogen synthase activity; metal ion binding; tetrapyrrole biosynthetic process	GO:0046872,GO:0033014,GO:0004655
Unique	Bs	176	HORVU3Hr1G088990	; Acid phosphatase/vanadium-dependent haloperoxidase-related protein		; Divergent PAP2 family domain containing protein, expressed			; Divergent PAP2 family
Unique	Sv_Root11	3	HORVU1Hr1G074790	Protein of unknown function (DUF1218)		expressed protein			Protein of unknown function (DUF1218)
Unique	Sv_Root11	3	HORVU2Hr1G068010	Oxidoreductase, zinc-binding dehydrogenase family protein		dehydrogenase, putative, expressed			Alcohol dehydrogenase GroES-like domain; Zinc-binding dehydrogenase		oxidation-reduction process; oxidoreductase activity; zinc ion binding	GO:0055114,GO:0016491,GO:0008270
Unique	Sv_Root11	3	HORVU7Hr1G015380	Leucine-rich repeat protein kinase family protein		expressed protein			Protein kinase domain; Leucine rich repeat N-terminal domain; Protein tyrosine kinase		protein kinase activity; ATP binding; protein phosphorylation	GO:0006468,GO:0005524,GO:0004672; GO:0006468,GO:0004672
Unique	Sv_Root172	2	HORVU5Hr1G074970	phragmoplast-associated kinesin-related protein, putative	KINESIN-12B,PAKRP1L	Kinesin motor domain domain containing protein, expressed					microtubule motor activity; kinesin complex; microtubule-based movement	GO:0007018,GO:0005871,GO:0003777
Unique	Sv_Root172	2	HORVU3Hr1G081170	lipid transfer protein 2; lipid transfer protein 1	cdf3,LP2,LTP2; ATLTP1,LP1,LTP1	LTPL16 - Protease inhibitor/seed storage/LTP family protein precursor, expressed			Protease inhibitor/seed storage/LTP family;
Unique	Sv_Bs_Root11	52	HORVU5Hr1G085940	NB-ARC domain-containing disease resistance protein	RPP13	NB-ARC domain containing protein, expressed; NBS-LRR type disease resistance protein, putative, expressed			NB-ARC domain		ADP binding	GO:0043531
Unique	Sv_Bs_Root11	52	HORVU3Hr1G101230	DegP protease 1	Deg1,DEGP1	OsDegp9 - Putative Deg protease homologue, expressed			; Trypsin		serine-type endopeptidase activity; proteolysis	GO:0006508,GO:0004252
Unique	Sv_Bs_Root11	52	HORVU4Hr1G058020
Unique	Sv_Bs_Root11	52	HORVU6Hr1G090040	nicotianamine synthase 3	ATNAS3,NAS3	nicotianamine synthase, putative, expressed			Nicotianamine synthase protein		nicotianamine synthase activity; nicotianamine biosynthetic process	GO:0030418,GO:0030410
Unique	Sv_Bs_Root11	52	HORVU5Hr1G074110
Unique	Sv_Bs_Root11	52	HORVU5Hr1G069950	ENTH/ANTH/VHS superfamily protein		clathrin assembly protein, putative, expressed
Unique	Sv_Bs_Root11	52	HORVU3Hr1G066090	nitrate transporter2.5	ATNRT2.5,NRT2.5	transporter, major facilitator family, putative, expressed			Major Facilitator Superfamily		integral component of membrane; transmembrane transport	GO:0055085,GO:0016021
Unique	Sv_Bs_Root11	52	HORVU5Hr1G029490	Protein of unknown function DUF92, transmembrane		transmembrane protein, putative, expressed			Integral membrane protein DUF92		integral component of membrane	GO:0016021
Unique	Sv_Bs_Root11	52	HORVU6Hr1G054420	Coproporphyrinogen III oxidase	ATCPO-I,HEMF1,LIN2	coproporphyrinogen III oxidase, chloroplast precursor, putative, expressed			Coproporphyrinogen III oxidase		coproporphyrinogen oxidase activity; oxidation-reduction process; porphyrin-containing compound biosynthetic process	GO:0055114,GO:0006779,GO:0004109
Unique	Sv_Bs_Root11	52	HORVU7Hr1G097270	zinc transporter 4 precursor; iron regulated transporter 3	ATZIP4,ZIP4; ATIRT3,IRT3	metal cation transporter, putative, expressed			ZIP Zinc transporter		membrane; metal ion transmembrane transporter activity; metal ion transport; transmembrane transport	GO:0055085,GO:0046873,GO:0030001,GO:0016020
Unique	Sv_Bs_Root11	52	HORVU3Hr1G085050	WUSCHEL related homeobox 5	WOX5	homeobox domain containing protein, expressed			Homeodomain		DNA binding	GO:0003677
Unique	Sv_Bs_Root11	52	HORVU3Hr1G108100	; carotenoid cleavage dioxygenase 1; nine-cis-epoxycarotenoid dioxygenase 6; nine-cis-epoxycarotenoid dioxygenase 3	ATCCD1,ATNCED1,CCD1,NCED1; ATNCED6,NCED6; ATNCED3,NCED3,SIS7,STO1	hAT dimerisation domain-containing protein, putative, expressed; carotenoid cleavage dioxygenase, putative, expressed;			; Retinal pigment epithelial membrane protein
Unique	Sv_Bs_Root11	52	HORVU2Hr1G076160	Thioesterase superfamily protein		thioesterase family protein, putative, expressed
Unique	Sv_Bs_Root11	52	HORVU6Hr1G073560			expressed protein
Unique	Sv_Bs_Root11	52	HORVU5Hr1G055140			expressed protein
Unique	Sv_Bs_Root11	52	HORVU6Hr1G037510	Tetratricopeptide repeat (TPR)-like superfamily protein		tetratricopeptide repeat domain containing protein, expressed			TPR repeat
Unique	Sv_Bs_Root11	52	HORVU3Hr1G083680	Late embryogenesis abundant (LEA) hydroxyproline-rich glycoprotein family	ATNHL10,NHL10,YLS9	harpin-induced protein 1 domain containing protein, expressed			Late embryogenesis abundant protein
Unique	Sv_Bs_Root11	52	HORVU2Hr1G038160			expressed protein			Protein of unknown function (DUF3615)
Unique	Sv_Bs_Root11	52	HORVU3Hr1G077950	; Subtilase family protein	ATSBT3.3,SBT3.3	OsSub9 - Putative Subtilisin homologue, expressed		S53; S8; I9	; Subtilase family; Peptidase inhibitor I9		serine-type endopeptidase activity; proteolysis	GO:0006508,GO:0004252
Unique	Sv_Bs_Root11	52	HORVU7Hr1G003880	Vacuolar iron transporter (VIT) family protein		integral membrane protein, putative, expressed
Unique	Sv_Bs_Root11	52	HORVU2Hr1G090070	PsbQ-like 1	PQL1,PQL2	expressed protein			Oxygen evolving enhancer protein 3 (PsbQ)		extrinsic component of membrane; calcium ion binding; photosystem II; photosystem II oxygen evolving complex; photosynthesis	GO:0019898,GO:0015979,GO:0009654,GO:0009523,GO:0005509
Unique	Sv_Bs_Root11	52	HORVU4Hr1G085820	UDP-galactose transporter 2; UDP-N-acetylglucosamine (UAA) transporter family	ATUTR2,UTR2	transporter family protein, putative, expressed			UAA transporter family		transmembrane transport	GO:0055085
Unique	Sv_Bs_Root11	52	HORVU3Hr1G023780	HXXXD-type acyl-transferase family protein		transferase family protein, putative, expressed			Transferase family		transferase activity, transferring acyl groups other than amino-acyl groups	GO:0016747
Unique	Sv_Bs_Root11	52	HORVU1Hr1G074840	Protein of unknown function (DUF1218);		expressed protein			Protein of unknown function (DUF1218)
Unique	Sv_Bs_Root11	52	HORVU5Hr1G109200	F-box family protein		OsFBX152 - F-box domain containing protein, expressed
Unique	Sv_Bs_Root11	52	HORVU1Hr1G048430	; trehalase 1	ATTRE1,TRE1	trehalase precursor, putative, expressed	GH37		; Trehalase		alpha,alpha-trehalase activity; trehalose metabolic process	GO:0005991,GO:0004555
Unique	Sv_Bs_Root11	52	HORVU4Hr1G074740	Major facilitator superfamily protein		lactose permease-related, putative, expressed			MFS/sugar transport protein
Unique	Sv_Bs_Root11	52	HORVU5Hr1G007680			expressed protein			N-terminal C2 in EEIG1 and EHBP1 proteins
Unique	Sv_Bs_Root11	52	HORVU2Hr1G028580	UDP-glucosyl transferase 88A1	UGT88A1	UDP-glucoronosyl and UDP-glucosyl transferase domain containing protein, expressed	GT1		UDP-glucoronosyl and UDP-glucosyl transferase		metabolic process; transferase activity, transferring hexosyl groups	GO:0016758,GO:0008152
Unique	Sv_Bs_Root11	52	HORVU2Hr1G027770	RNI-like superfamily protein		F-box protein, putative, expressed; OsFBX265 - F-box domain containing protein, expressed			Leucine Rich Repeat; F-box-like		protein binding	GO:0005515
Unique	Sv_Bs_Root11	52	HORVU0Hr1G013770	prenylated RAB acceptor 1.B4	PRA1.B4	prenylated rab acceptor, putative, expressed			PRA1 family protein
Unique	Sv_Bs_Root11	52	HORVU3Hr1G064040	Protein of unknown function (DUF1639)		expressed protein			Protein of unknown function (DUF1639)
Unique	Sv_Bs_Root11	52	HORVU2Hr1G109080	beta-fructofuranosidase 5; cell wall invertase 2;	AtcwINV3,ATFRUCT5,FRUCT5; AtcwINV2,CWINV2	glycosyl hydrolases, putative, expressed;	GH32		Glycosyl hydrolases family 32 N-terminal domain; Glycosyl hydrolases family 32 C terminal;
Unique	Sv_Bs_Root11	52	HORVU5Hr1G075670	Serine protease inhibitor, potato inhibitor I-type family protein		expressed protein			Potato inhibitor I family		serine-type endopeptidase inhibitor activity; response to wounding	GO:0009611,GO:0004867
Unique	Sv_Bs_Root11	52	HORVU6Hr1G014700	calcium-dependent protein kinase 28; calcium-dependent protein kinase 16	CPK28; CPK16	CAMK_CAMK_like.12 - CAMK includes calcium/calmodulin depedent protein kinases, expressed			EF-hand domain pair; Kinase-like; Protein tyrosine kinase; EF hand		protein kinase activity; protein phosphorylation; calcium ion binding	GO:0006468,GO:0004672; GO:0005509
Unique	Sv_Bs_Root11	52	HORVU2Hr1G119610	Duplicated homeodomain-like superfamily protein		MYB_Al protein, putative, expressed			Myb-like DNA-binding domain
Unique	Sv_Bs_Root11	52	HORVU1Hr1G084350			expressed protein			Grap2 and cyclin-D-interacting		regulation of cell cycle	GO:0051726
Unique	Sv_Bs_Root11	52	HORVU6Hr1G026270	polyubiquitin 10; ubiquitin 13	UBQ10; UBQ13	ubiquitin family protein, putative, expressed
Unique	Sv_Bs_Root11	52	HORVU2Hr1G087030	calmodulin-binding receptor-like cytoplasmic kinase 3	CRCK3	wall-associated receptor kinase-like 20 precursor, putative, expressed; receptor-like protein kinase At3g46290 precursor, putative, expressed			Protein tyrosine kinase; Protein kinase domain		protein kinase activity; protein phosphorylation; ATP binding	GO:0006468,GO:0004672; GO:0006468,GO:0005524,GO:0004672
Unique	Sv_Bs_Root11	52	HORVU5Hr1G094830			expressed protein
Unique	Sv_Bs_Root11	52	HORVU5Hr1G096950	cytochrome P450, family 81, subfamily G, polypeptide 1; cytochrome P450, family 81, subfamily D, polypeptide 4; cytochrome P450, family 81, subfamily D, polypeptide 7	CYP81G1; CYP81D4; CYP81D7	cytochrome P450, putative, expressed; cytochrome P450 81E1, putative, expressed			Cytochrome P450		iron ion binding; oxidation-reduction process; oxidoreductase activity, acting on paired donors, with incorporation or reduction of molecular oxygen; heme binding	GO:0055114,GO:0020037,GO:0016705,GO:0005506
Unique	Sv_Bs_Root11	52	HORVU2Hr1G101940			expressed protein
Unique	Sv_Bs_Root11	52	HORVU7Hr1G042300	plantacyanin	ARPN	plastocyanin-like domain containing protein, putative, expressed			Plastocyanin-like domain		electron transfer activity	GO:0009055
Unique	Sv_Bs_Root11	52	HORVU3Hr1G082030			expressed protein
Unique	Sv_Bs_Root11	52	HORVU3Hr1G076080			expressed protein
Unique	Sv_Bs_Root11	52	HORVU6Hr1G026800			expressed protein
Unique	Sv_Bs_Root11	52	HORVU1Hr1G017700	Low temperature and salt responsive protein family	RCI2A	OsRCI2-6 - Hydrophobic protein LTI6B, expressed			Proteolipid membrane potential modulator		integral component of membrane	GO:0016021
Unique	Sv_Bs_Root11	52	HORVU3Hr1G052980	NHL domain-containing protein		expressed protein
Unique	Sv_Bs_Root11	52	HORVU4Hr1G027740	O-Glycosyl hydrolases family 17 protein; Glycosyl hydrolase superfamily protein		glucan endo-1,3-beta-glucosidase precursor, putative, expressed	GH17		Glycosyl hydrolases family 17; X8 domain		hydrolase activity, hydrolyzing O-glycosyl compounds; carbohydrate metabolic process	GO:0005975,GO:0004553
Unique	Sv_Bs_Root11	52	HORVU7Hr1G055290	O-fucosyltransferase family protein; Integrase-type DNA-binding superfamily protein		AP2 domain containing protein, expressed; ethylene-responsive transcription factor ERF114, putative, expressed			GDP-fucose protein O-fucosyltransferase; AP2 domain		DNA-binding transcription factor activity; regulation of transcription, DNA-templated	GO:0006355,GO:0003700
Unique	Sv_Bs_Root11	52	HORVU2Hr1G114340	NAD(P)-binding Rossmann-fold superfamily protein		short-chain dehydrogenase/reductase, putative, expressed			short chain dehydrogenase; Enoyl-(Acyl carrier protein) reductase		metabolic process; oxidoreductase activity	GO:0016491,GO:0008152
Unique	Sv_Bs_Root11	52	HORVU2Hr1G081460	Aldolase-type TIM barrel family protein		indole-3-glycerol phosphate synthase, chloroplast precursor, putative, expressed			Indole-3-glycerol phosphate synthase		indole-3-glycerol-phosphate synthase activity	GO:0004425
Unique	Sv_Bs_Root172	9	HORVU2Hr1G086830	TRS120	AtTRS120,TRS120	expressed protein			Transport protein Trs120 or TRAPPC9, TRAPP II complex subunit
Unique	Sv_Bs_Root172	9	HORVU5Hr1G066150	O-methyltransferase family protein		O-methyltransferase, putative, expressed			O-methyltransferase domain; Dimerisation domain		protein dimerization activity; O-methyltransferase activity	GO:0046983,GO:0008171
Unique	Sv_Bs_Root172	9	HORVU5Hr1G098290			expressed protein			Domain of unknown function (DUF4228)
Unique	Sv_Bs_Root172	9	HORVU6Hr1G029910	RING/U-box superfamily protein		zinc finger, C3HC4 type domain containing protein, expressed			Ring finger domain		protein binding; zinc ion binding	GO:0008270,GO:0005515
Unique	Sv_Bs_Root172	9	HORVU0Hr1G013340	; Peroxidase superfamily protein		; retrotransposon protein, putative, unclassified, expressed; peroxidase precursor, putative, expressed			; Peroxidase	; Taurine and hypotaurine metabolism	peroxidase activity; oxidation-reduction process; response to oxidative stress; heme binding	GO:0055114,GO:0020037,GO:0006979,GO:0004601
Unique	Sv_Bs_Root172	9	HORVU0Hr1G017090	Mitochondrial transcription termination factor family protein		mTERF family protein, expressed			mTERF		double-stranded DNA binding; mitochondrion; regulation of transcription, DNA-templated	GO:0006355,GO:0005739,GO:0003690
Unique	Sv_Bs_Root172	9	HORVU4Hr1G005600	Late embryogenesis abundant (LEA) hydroxyproline-rich glycoprotein family		expressed protein			Late embryogenesis abundant protein
Unique	Sv_Bs_Root172	9	HORVU7Hr1G037330	mitochondrial acyl carrier protein 1	MTACP-1,MTACP1	acyl carrier protein, putative, expressed			; Phosphopantetheine attachment site
Unique	Sv_Bs_Root172	9	HORVU5Hr1G095340	high mobility group A	HMGA	linker histone H1 and H5 family protein, expressed			linker histone H1 and H5 family		nucleosome; DNA binding; nucleosome assembly; nucleus	GO:0006334,GO:0005634,GO:0003677,GO:0000786
Unique	Sv_Bs	75	HORVU3Hr1G112080			abscisic stress-ripening, putative, expressed			ABA/WDS induced protein		response to stress	GO:0006950
Unique	Sv_Bs	75	HORVU0Hr1G010230	nuclear factor Y, subunit A7	NF-YA7	nuclear transcription factor Y subunit, putative, expressed			CCAAT-binding transcription factor (CBF-B/NF-YA) subunit B		DNA-binding transcription factor activity; regulation of transcription, DNA-templated	GO:0006355,GO:0003700
Unique	Sv_Bs	75	HORVU5Hr1G124430	30S ribosomal protein, putative		plastid-specific 30S ribosomal protein 1, chloroplast precursor, putative, expressed			Sigma 54 modulation protein / S30EA ribosomal protein; Sigma 54 modulation/S30EA ribosomal protein C terminus		primary metabolic process	GO:0044238
Unique	Sv_Bs	75	HORVU5Hr1G057100			expressed protein			Uncharacterised protein family (UPF0203)
Unique	Sv_Bs	75	HORVU3Hr1G067510	WRKY DNA-binding protein 51; ; WRKY DNA-binding protein 50	ATWRKY51,WRKY51; ; ATWRKY50,WRKY50	WRKY26, expressed;			WRKY DNA -binding domain;		DNA-binding transcription factor activity; regulation of transcription, DNA-templated; sequence-specific DNA binding	GO:0043565,GO:0006355,GO:0003700
Unique	Sv_Bs	75	HORVU3Hr1G108050			3-5 exonuclease domain-containing protein, putative, expressed			3'-5' exonuclease		nucleic acid binding; nucleobase-containing compound metabolic process; 3'-5' exonuclease activity	GO:0008408,GO:0006139,GO:0003676
Unique	Sv_Bs	75	HORVU2Hr1G122780	Heat shock protein 70 (Hsp 70) family protein	BIP,BIP2	DnaK family protein, putative, expressed			Hsp70 protein
Unique	Sv_Bs	75	HORVU7Hr1G098810	Heat shock protein 70 (Hsp 70) family protein	BIP,BIP2; BIP3	DnaK family protein, putative, expressed			Hsp70 protein
Unique	Sv_Bs	75	HORVU4Hr1G083510			expressed protein
Unique	Sv_Bs	75	HORVU7Hr1G047460			; expressed protein
Unique	Sv_Bs	75	HORVU5Hr1G015140	diacylglycerol kinase 3; ferredoxin thioredoxin reductase catalytic beta chain family protein	ATDGK3,DGK3	OsPDIL1-4 protein disulfide isomerase PDIL1-4, expressed; ferredoxin-thioredoxin reductase catalytic chain, chloroplast precursor, putative, expressed			; Ferredoxin thioredoxin reductase catalytic beta chain		oxidation-reduction process; oxidoreductase activity, acting on iron-sulfur proteins as donors	GO:0055114,GO:0016730
Unique	Sv_Bs	75	HORVU7Hr1G026650	D-mannose binding lectin protein with Apple-like carbohydrate-binding domain; S-locus related protein SLR1, putative (S1); S-locus lectin protein kinase family protein; Leucine-rich repeat transmembrane protein kinase; lectin protein kinase family protein		S-locus-like receptor protein kinase, putative, expressed; receptor-like protein kinase, putative, expressed			D-mannose binding lectin; S-locus glycoprotein domain; ; Protein kinase domain		recognition of pollen; protein kinase activity; ATP binding; protein phosphorylation	GO:0048544; GO:0048544,GO:0006468,GO:0005524,GO:0004672; GO:0006468,GO:0005524,GO:0004672
Unique	Sv_Bs	75	HORVU5Hr1G049860
Unique	Sv_Bs	75	HORVU7Hr1G113850	; WRKY DNA-binding protein 40	ATWRKY40,WRKY40	WRKY28, expressed			; WRKY DNA -binding domain		DNA-binding transcription factor activity; regulation of transcription, DNA-templated; sequence-specific DNA binding	GO:0043565,GO:0006355,GO:0003700
Unique	Sv_Bs	75	HORVU6Hr1G078640	2-oxoglutarate (2OG) and Fe(II)-dependent oxygenase superfamily protein		leucoanthocyanidin dioxygenase, putative, expressed; flavonol synthase/flavanone 3-hydroxylase, putative, expressed			non-haem dioxygenase in morphine synthesis N-terminal; 2OG-Fe(II) oxygenase superfamily		oxidation-reduction process; oxidoreductase activity	GO:0055114,GO:0016491
Unique	Sv_Bs	75	HORVU0Hr1G024130
Unique	Sv_Bs	75	HORVU3Hr1G065640	mitogen-activated protein kinase kinase kinase 16	MAPKKK16	STE_MEKK_ste11_MAP3K.7 - STE kinases include homologs to sterile 7, sterile 11 and sterile 20 from yeast, expressed			Kinase-like
Unique	Sv_Bs	75	HORVU1Hr1G083480
Unique	Sv_Bs	75	HORVU5Hr1G099410	Chaperone DnaJ-domain superfamily protein		heat shock protein DnaJ, putative, expressed
Unique	Sv_Bs	75	HORVU7Hr1G096700
Unique	Sv_Bs	75	HORVU7Hr1G096740
Unique	Sv_Bs	75	HORVU2Hr1G121650
Unique	Sv_Bs	75	HORVU2Hr1G064180	Quinone reductase family protein		NADPH-dependent FMN reductase domain containing protein, expressed			NADPH-dependent FMN reductase		oxidoreductase activity	GO:0016491
Unique	Sv_Bs	75	HORVU1Hr1G084630			membrane associated DUF588 domain containing protein, putative, expressed			Domain of unknown function (DUF588)
Unique	Sv_Bs	75	HORVU1Hr1G092850			protein kinase family protein, putative, expressed
Unique	Sv_Bs	75	HORVU1Hr1G077370	senescence-related gene 1	ATSRG1,SRG1	leucoanthocyanidin dioxygenase, putative, expressed			2OG-Fe(II) oxygenase superfamily; non-haem dioxygenase in morphine synthesis N-terminal		oxidation-reduction process; oxidoreductase activity	GO:0055114,GO:0016491
Unique	Sv_Bs	75	HORVU6Hr1G012640	Serine protease inhibitor, potato inhibitor I-type family protein		inhibitor I family protein, putative, expressed			Potato inhibitor I family		serine-type endopeptidase inhibitor activity; response to wounding	GO:0009611,GO:0004867
Unique	Sv_Bs	75	HORVU0Hr1G037830	Peroxidase superfamily protein		peroxidase precursor, putative, expressed			Peroxidase		peroxidase activity; oxidation-reduction process; response to oxidative stress; heme binding	GO:0055114,GO:0020037,GO:0006979,GO:0004601
Unique	Sv_Bs	75	HORVU4Hr1G056070	DNAJ heat shock N-terminal domain-containing protein	ATERDJ3A,TMS1	heat shock protein DnaJ, putative, expressed			DnaJ domain
Unique	Sv_Bs	75	HORVU2Hr1G080720
Unique	Sv_Bs	75	HORVU6Hr1G076980	polyubiquitin 10	UBQ10	ubiquitin fusion protein, putative, expressed			Ubiquitin family		protein binding	GO:0005515
Unique	Sv_Bs	75	HORVU6Hr1G016200	polyubiquitin 10	UBQ10	ubiquitin family protein, putative, expressed			Ubiquitin family		protein binding	GO:0005515
Unique	Sv_Bs	75	HORVU0Hr1G032490	AtBS1(activation-tagged BRI1 suppressor 1)-interacting factor 1	AIF1	expressed protein
Unique	Sv_Bs	75	HORVU5Hr1G058000	glutathione S-transferase TAU 18	ATGSTU18,GST29,GSTU18	glutathione S-transferase, putative, expressed; glutathione S-transferase, N-terminal domain containing protein, expressed			Glutathione S-transferase, C-terminal domain; Glutathione S-transferase, N-terminal domain		protein binding	GO:0005515
Unique	Sv_Bs	75	HORVU3Hr1G057540	P-loop containing nucleoside triphosphate hydrolases superfamily protein; cytochrome BC1 synthesis	BCS1	AAA family ATPase, putative, expressed			ATPase family associated with various cellular activities (AAA); Domain associated at C-terminal with AAA		ATP binding	GO:0005524
Unique	Sv_Bs	75	HORVU3Hr1G061840	; Dof-type zinc finger DNA-binding family protein		dof zinc finger domain containing protein, putative, expressed			; Dof domain, zinc finger		DNA binding; regulation of transcription, DNA-templated	GO:0006355,GO:0003677
Unique	Sv_Bs	75	HORVU3Hr1G112590	Amino acid kinase family protein		amino acid kinase, putative, expressed			Amino acid kinase family;		pyrimidine nucleotide biosynthetic process; uridylate kinase activity	GO:0009041,GO:0006221
Unique	Sv_Bs	75	HORVU4Hr1G000150
Unique	Sv_Bs	75	HORVU2Hr1G039500			expressed protein
Unique	Sv_Bs	75	HORVU2Hr1G080440
Unique	Sv_Bs	75	HORVU4Hr1G013460	C2H2 and C2HC zinc fingers superfamily protein		ZOS3-15 - C2H2 zinc finger protein, expressed			C2H2-type zinc finger
Unique	Sv_Bs	75	HORVU7Hr1G107400	potassium transporter 1; Potassium transporter family protein	ATKT1,ATKT1P,ATKUP1,KT1,KUP1	potassium transporter, putative, expressed			K+ potassium transporter		membrane; potassium ion transmembrane transporter activity; potassium ion transmembrane transport	GO:0071805,GO:0016020,GO:0015079
Unique	Sv_Bs	75	HORVU1Hr1G091170	EF hand calcium-binding protein family		OsCML14 - Calmodulin-related calcium sensor protein, expressed			EF-hand domain pair
Unique	Sv_Bs	75	HORVU4Hr1G030640	ELF4-like 4	ELF4-L4	EARLY flowering protein, putative, expressed			Early Flowering 4 domain
Unique	Sv_Bs	75	HORVU7Hr1G020040
Unique	Sv_Bs	75	HORVU3Hr1G098290	methyl esterase 8; acetone-cyanohydrin lyase	ATMES8,MES8; ACL,ATME8,ATMES2,ME8,MES2	esterase PIR7A, putative, expressed; esterase, putative, expressed		S33	alpha/beta hydrolase fold; Alpha/beta hydrolase family; Serine aminopeptidase, S33
Unique	Sv_Bs	75	HORVU1Hr1G053050			expressed protein
Unique	Sv_Bs	75	HORVU6Hr1G060610	; myb domain protein 18; myb domain protein 19	AtMYB18,MYB18; AtMYB19,MYB19	MYB family transcription factor, putative, expressed			; Myb-like DNA-binding domain
Unique	Sv_Bs	75	HORVU7Hr1G012120	nudix hydrolase homolog 14	ATNUDT14,ATNUDX14,NUDX14	hydrolase, NUDIX family, domain containing protein, expressed			NUDIX domain		hydrolase activity	GO:0016787
Unique	Sv_Bs	75	HORVU5Hr1G073560			expressed protein
Unique	Sv_Bs	75	HORVU2Hr1G019500	Adenine nucleotide alpha hydrolases-like superfamily protein		universal stress protein domain containing protein, putative, expressed			Universal stress protein family		response to stress	GO:0006950
Unique	Sv_Bs	75	HORVU3Hr1G086510	Pathogenesis-related thaumatin superfamily protein		thaumatin, putative, expressed			Thaumatin family
Unique	Sv_Bs	75	HORVU6Hr1G015450	pyridoxine biosynthesis 2	ATPDX2,EMB2407,PDX2	pyridoxal biosynthesis protein PDX2, putative, expressed			CobB/CobQ-like glutamine amidotransferase domain; SNO glutamine amidotransferase family		catalytic activity; cobalamin biosynthetic process; glutaminase activity; vitamin B6 biosynthetic process; pyridoxal phosphate biosynthetic process	GO:0009236,GO:0003824; GO:0042823,GO:0042819,GO:0004359
Unique	Sv_Bs	75	HORVU3Hr1G030620	Phosphoenolpyruvate carboxylase family protein; ketopantoate hydroxymethyltransferase 1	PANB2; KPHMT1,PANB1	3-methyl-2-oxobutanoate hydroxymethyltransferase, putative, expressed			Ketopantoate hydroxymethyltransferase		3-methyl-2-oxobutanoate hydroxymethyltransferase activity; pantothenate biosynthetic process	GO:0015940,GO:0003864
Unique	Sv_Bs	75	HORVU7Hr1G093680	expansin A20; expansin A13	ATEXP20,ATEXPA20,ATHEXP ALPHA 1.23,EXP20,EXPA20; ATEXP13,ATEXPA13,ATHEXP ALPHA 1.22,EXP13,EXPA13	expansin precursor, putative, expressed			Pollen allergen; Lytic transglycolase
Unique	Sv_Bs	75	HORVU6Hr1G055960	Nodulin MtN3 family protein		nodulin MtN3 family protein, putative, expressed			Sugar efflux transporter for intercellular exchange
Unique	Sv_Bs	75	HORVU3Hr1G061000	RAB GTPase homolog A1F	AtRABA1f,RABA1f	ras-related protein, putative, expressed			Ras family; Ras of Complex, Roc, domain of DAPkinase		GTP binding; small GTPase mediated signal transduction	GO:0007264,GO:0005525
Unique	Sv_Bs	75	HORVU3Hr1G051050	; DUF679 domain membrane protein 1	AtDMP1,DMP1	expressed protein			Protein of unknown function (DUF679)
Unique	Sv_Bs	75	HORVU6Hr1G090010	; phloem protein 2-B10	AtPP2-B10,PP2-B10	; OsFBX70 - F-box domain containing protein, expressed			; F-box domain; Phloem protein 2		protein binding	GO:0005515
Unique	Sv_Bs	75	HORVU5Hr1G041400	PHYTOSULFOKINE 3 PRECURSOR	ATPSK3,PSK1,PSK3	phytosulfokines precursor, putative, expressed			Phytosulfokine precursor protein (PSK)		extracellular region; growth factor activity; cell proliferation	GO:0008283,GO:0008083,GO:0005576
Unique	Sv_Bs	75	HORVU7Hr1G089380			expressed protein
Unique	Sv_Bs	75	HORVU2Hr1G004280	2-oxoglutarate (2OG) and Fe(II)-dependent oxygenase superfamily protein		1-aminocyclopropane-1-carboxylate oxidase homolog 2, putative, expressed			non-haem dioxygenase in morphine synthesis N-terminal; ; 2OG-Fe(II) oxygenase superfamily		oxidation-reduction process; oxidoreductase activity	GO:0055114,GO:0016491
Unique	Sv_Bs	75	HORVU5Hr1G123160	DERLIN-2.2	DER2.2	Der1-like family domain containing protein, expressed			; Der1-like family
Unique	Sv_Bs	75	HORVU4Hr1G057170	ascorbate peroxidase 2; ascorbate peroxidase 1	APX1B,APX2; APX1,ATAPX01,ATAPX1,CS1,MEE6	OsAPx1 - Cytosolic Ascorbate Peroxidase encoding gene 1-8, expressed			Peroxidase		peroxidase activity; oxidation-reduction process; response to oxidative stress; heme binding	GO:0055114,GO:0020037,GO:0006979,GO:0004601
Unique	Sv_Bs	75	HORVU4Hr1G072520	high-affinity nickel-transport family protein		high-affinity nickel-transport family protein, putative, expressed			Cytochrome C biogenesis protein transmembrane region
Unique	Sv_Bs	75	HORVU7Hr1G034020			expressed protein			CHD5-like protein		tail-anchored membrane protein insertion into ER membrane	GO:0071816
Unique	Sv_Bs	75	HORVU3Hr1G073150	beta-1,3-glucanase 2; beta-1,3-glucanase 3	BG2,BGL2,PR-2,PR2; BG3	glycosyl hydrolases family 17, putative, expressed	GH17		Glycosyl hydrolases family 17		hydrolase activity, hydrolyzing O-glycosyl compounds; carbohydrate metabolic process	GO:0005975,GO:0004553
Unique	Sv_Bs	75	HORVU4Hr1G011320	Haloacid dehalogenase-like hydrolase (HAD) superfamily protein		magnesium-dependent phosphatase 1, putative, expressed			Haloacid dehalogenase-like hydrolase; Acid Phosphatase		phosphatase activity	GO:0016791
Unique	Sv_Bs	75	HORVU7Hr1G050270	A20/AN1-like zinc finger family protein		AN1-like zinc finger domain containing protein, expressed			AN1-like Zinc finger; A20-like zinc finger		DNA binding; zinc ion binding	GO:0008270,GO:0003677
Unique	Sv_Bs	75	HORVU6Hr1G051560	GTP cyclohydrolase II	ATGCH,ATRIBA1,GCH,RFD1	riboflavin biosynthesis protein ribAB, chloroplast precursor, putative, expressed			GTP cyclohydrolase II; 3,4-dihydroxy-2-butanone 4-phosphate synthase		GTP cyclohydrolase II activity; 3,4-dihydroxy-2-butanone-4-phosphate synthase activity; riboflavin biosynthetic process	GO:0009231,GO:0003935,GO:0008686; GO:0009231,GO:0008686
Unique	Sv_Bs	75	HORVU7Hr1G087490	zinc transporter 4 precursor; iron regulated transporter 3	ATZIP4,ZIP4; ATIRT3,IRT3	metal cation transporter, putative, expressed			ZIP Zinc transporter		membrane; metal ion transmembrane transporter activity; metal ion transport; transmembrane transport	GO:0055085,GO:0046873,GO:0030001,GO:0016020
Unique	Sv_Bs	75	HORVU2Hr1G118510	exocyst subunit exo70 family protein F1; exocyst subunit exo70 family protein H6	ATEXO70F1,EXO70F1; ATEXO70H6,EXO70H6	leucine zipper protein-like, putative, expressed; exo70 exocyst complex subunit family protein, putative, expressed			Exo70 exocyst complex subunit		exocyst; exocytosis	GO:0006887,GO:0000145
Unique	Sv_Bs	75	HORVU4Hr1G022580	Methyltransferase-related protein		expressed protein
Unique	Sv_Bs	75	HORVU1Hr1G063410	Glycosyltransferase family 61 protein		glycosyltransferase, putative, expressed			Protein of unknown function (DUF563)		transferase activity, transferring glycosyl groups	GO:0016757
Unique	Sv_Bs	75	HORVU7Hr1G079030	stromal cell-derived factor 2-like protein precursor	AtSDF2,ATSDL,SDF2	stromal cell-derived factor 2-like protein precursor, putative, expressed			MIR domain		membrane	GO:0016020
Unique	Sv	2	HORVU1Hr1G078250	F-box/RNI-like superfamily protein; Leucine-rich repeat transmembrane protein kinase protein; protein kinase family protein; Leucine-rich repeat protein kinase family protein;		OsFBLD6 - F-box, LRR and FBD domain containing protein, expressed; protein kinase domain containing protein, expressed; receptor-like protein kinase, putative, expressed; senescence-induced receptor-like serine/threonine-protein kinase precursor, putative, expressed; OsFBLD5 - F-box, LRR and FBD domain containing protein, expressed			F-box domain; FBD; Protein tyrosine kinase; Malectin-like domain; Leucine rich repeat; Protein kinase domain		protein binding; protein kinase activity; protein phosphorylation; ; ATP binding	GO:0005515; GO:0005515,GO:0006468,GO:0004672; ; GO:0006468,GO:0004672; GO:0006468,GO:0005524,GO:0004672
Unique	Sv	2	HORVU1Hr1G024640	Kinase interacting (KIP1-like) family protein		KIP1, putative, expressed			KIP1-like protein
Shared	Root172|Bs_Root11	4	HORVU6Hr1G047240	RING/U-box superfamily protein		zinc finger family protein, putative, expressed			Ring finger domain		protein binding; zinc ion binding	GO:0008270,GO:0005515
Shared	Root172|Bs_Root11	4	HORVU2Hr1G104180			nodulation-signaling pathway 1 protein, putative, expressed
Shared	Root172|Bs_Root11	4	HORVU1Hr1G008580	CLAVATA3/ESR-RELATED 13	CLE13	expressed protein
Shared	Root172|Bs_Root11	4	HORVU6Hr1G023050	P-loop containing nucleoside triphosphate hydrolases superfamily protein		tRNA-splicing endonuclease positive effector-related, putative, expressed			AAA domain
Shared	Root172|Bs_Root172	1	HORVU7Hr1G011250	; XB3 ortholog 3 in Arabidopsis thaliana	XBAT33	; pollen ankyrin, putative, expressed			; Ankyrin repeats (many copies); Ankyrin repeats (3 copies); Zinc finger, C3HC4 type (RING finger)		metal ion binding	GO:0046872
Shared	Root172|Bs	2	HORVU4Hr1G025580
Shared	Root172|Bs	2	HORVU2Hr1G037750	cysteine-rich RLK (RECEPTOR-like protein kinase) 10; ; cysteine-rich RLK (RECEPTOR-like protein kinase) 19; cysteine-rich RLK (RECEPTOR-like protein kinase) 20	CRK10,RLK4; ; CRK19; CRK20	protein kinase domain containing protein, expressed; cysteine-rich receptor-like protein kinase 21 precursor, putative, expressed			Protein kinase domain;		protein kinase activity; ATP binding; protein phosphorylation	GO:0006468,GO:0005524,GO:0004672
Shared	Root172|Sv_Bs_Root11	4	HORVU2Hr1G116960	S-locus lectin protein kinase family protein		cysteine-rich receptor-like protein kinase 8 precursor, putative, expressed			Protein tyrosine kinase		protein kinase activity; protein phosphorylation	GO:0006468,GO:0004672
Shared	Root172|Sv_Bs_Root11	4	HORVU5Hr1G075050	autoinhibited Ca(2+)-ATPase 9; autoinhibited Ca2+ -ATPase, isoform 8; autoinhibited Ca(2+)-ATPase 10	ACA9,ATACA9; ACA8,AT-ACA8; ACA10,ATACA10,CIF1	calcium-transporting ATPase 9, plasma membrane-type, putative, expressed; calcium-transporting ATPase, plasma membrane-type, putative, expressed			Cation transporting ATPase, C-terminus; haloacid dehalogenase-like hydrolase; E1-E2 ATPase; Cation transport ATPase (P-type); Cation transporter/ATPase, N-terminus; Ca2+-ATPase N terminal autoinhibitory domain		nucleotide binding; metal ion binding; calmodulin binding	GO:0046872,GO:0000166; GO:0005516,GO:0046872,GO:0000166
Shared	Root172|Sv_Bs_Root11	4	HORVU4Hr1G084810	2-oxoglutarate (2OG) and Fe(II)-dependent oxygenase superfamily protein	DMR6	flavonol synthase/flavanone 3-hydroxylase, putative, expressed; naringenin,2-oxoglutarate 3-dioxygenase, putative, expressed			; 2OG-Fe(II) oxygenase superfamily; non-haem dioxygenase in morphine synthesis N-terminal		oxidation-reduction process; oxidoreductase activity	GO:0055114,GO:0016491
Shared	Root172|Sv_Bs_Root11	4	HORVU0Hr1G030830	WRKY DNA-binding protein 70; WRKY DNA-binding protein 55	ATWRKY70,WRKY70; ATWRKY55,WRKY55	WRKY45, expressed			WRKY DNA -binding domain		DNA-binding transcription factor activity; regulation of transcription, DNA-templated; sequence-specific DNA binding	GO:0043565,GO:0006355,GO:0003700
Shared	Root172|Sv_Bs	3	HORVU2Hr1G106900
Shared	Root172|Sv_Bs	3	HORVU3Hr1G019130	Tetratricopeptide repeat (TPR)-like superfamily protein		pentatricopeptide, putative, expressed			PPR repeat; PPR repeat family; Pentatricopeptide repeat domain; DYW family of nucleic acid deaminases
Shared	Root172|Sv_Bs	3	HORVU3Hr1G117590			jasmonate-induced protein, putative, expressed
Shared	Bs_Root11|Bs_Root172	54	HORVU5Hr1G074910	Peroxidase superfamily protein		peroxidase precursor, putative, expressed			Peroxidase	Taurine and hypotaurine metabolism	peroxidase activity; oxidation-reduction process; response to oxidative stress; heme binding	GO:0055114,GO:0020037,GO:0006979,GO:0004601
Shared	Bs_Root11|Bs_Root172	54	HORVU7Hr1G116450	germin-like protein subfamily 2 member 2 precursor	GL22	proteophosphoglycan ppg4, putative, expressed			Cupin domain
Shared	Bs_Root11|Bs_Root172	54	HORVU7Hr1G072090			expressed protein			BLOC-1-related complex sub-unit 8
Shared	Bs_Root11|Bs_Root172	54	HORVU6Hr1G030790	Eukaryotic protein of unknown function (DUF872)		expressed protein
Shared	Bs_Root11|Bs_Root172	54	HORVU7Hr1G107500	Homeodomain-like superfamily protein		MYB family transcription factor, putative, expressed
Shared	Bs_Root11|Bs_Root172	54	HORVU5Hr1G115260	disease resistance protein (TIR-NBS-LRR class)		disease resistance protein, putative, expressed
Shared	Bs_Root11|Bs_Root172	54	HORVU6Hr1G005750	high affinity nitrate transporter 2.6	ATNRT2.6,NRT2.6	transporter, major facilitator family, putative, expressed
Shared	Bs_Root11|Bs_Root172	54	HORVU5Hr1G087380	S-locus lectin protein kinase family protein	B120	serine/threonine-protein kinase receptor precursor, putative, expressed			Protein kinase domain; S-locus glycoprotein domain; PAN-like domain; Protein tyrosine kinase		protein kinase activity; ATP binding; protein phosphorylation; recognition of pollen	GO:0006468,GO:0005524,GO:0004672,GO:0048544; GO:0006468,GO:0004672
Shared	Bs_Root11|Bs_Root172	54	HORVU6Hr1G059800	galactosyltransferase1	GALT1	galactosyltransferase family protein, putative, expressed	GT31		Galactoside-binding lectin; Galactosyltransferase		membrane; carbohydrate binding; protein glycosylation; galactosyltransferase activity	GO:0016020,GO:0008378,GO:0006486,GO:0030246; GO:0030246,GO:0016020,GO:0008378,GO:0006486
Shared	Bs_Root11|Bs_Root172	54	HORVU1Hr1G026480	indole-3-acetate beta-D-glucosyltransferase	IAGLU	UDP-glucoronosyl and UDP-glucosyl transferase domain containing protein, expressed	GT1		UDP-glucoronosyl and UDP-glucosyl transferase		metabolic process; transferase activity, transferring hexosyl groups	GO:0016758,GO:0008152
Shared	Bs_Root11|Bs_Root172	54	HORVU6Hr1G009090	disease resistance family protein / LRR family protein; receptor like protein 21	AtRLP21,RLP21	leucine rich repeat protein, putative, expressed			Leucine Rich Repeat; Leucine rich repeat N-terminal domain; Leucine rich repeat		protein binding	GO:0005515
Shared	Bs_Root11|Bs_Root172	54	HORVU1Hr1G001660	Protein kinase superfamily protein; PR5-like receptor kinase	PR5K	receptor-like kinase ARK1AS, putative, expressed			Protein kinase domain		protein kinase activity; ATP binding; protein phosphorylation	GO:0006468,GO:0005524,GO:0004672
Shared	Bs_Root11|Bs_Root172	54	HORVU2Hr1G085260	Major facilitator superfamily protein		peptide transporter PTR2, putative, expressed			POT family		membrane; transporter activity; transport	GO:0016020,GO:0006810,GO:0005215
Shared	Bs_Root11|Bs_Root172	54	HORVU3Hr1G087570	2-oxoglutarate (2OG) and Fe(II)-dependent oxygenase superfamily protein		flavonol synthase/flavanone 3-hydroxylase, putative, expressed			2OG-Fe(II) oxygenase superfamily; non-haem dioxygenase in morphine synthesis N-terminal		oxidation-reduction process; oxidoreductase activity	GO:0055114,GO:0016491
Shared	Bs_Root11|Bs_Root172	54	HORVU3Hr1G111640	glutathione S-transferase TAU 18	ATGSTU18,GST29,GSTU18	glutathione S-transferase, putative, expressed			Glutathione S-transferase, N-terminal domain		protein binding	GO:0005515
Shared	Bs_Root11|Bs_Root172	54	HORVU6Hr1G073510	high affinity K+ transporter 5; K+ uptake permease 9	ATHAK5,HAK5; ATKUP9,HAK9,KT9,KUP9	potassium transporter, putative, expressed			K+ potassium transporter		membrane; potassium ion transmembrane transporter activity; potassium ion transmembrane transport	GO:0071805,GO:0016020,GO:0015079
Shared	Bs_Root11|Bs_Root172	54	HORVU2Hr1G114210	wall associated kinase 3	WAK3	OsWAK90 - OsWAK receptor-like protein kinase, expressed; OsWAK91 - OsWAK receptor-like protein kinase, expressed			Calcium-binding EGF domain; Protein tyrosine kinase;	; Long-term depression	calcium ion binding; protein kinase activity; protein phosphorylation	GO:0005509,GO:0006468,GO:0004672; ; GO:0006468,GO:0004672
Shared	Bs_Root11|Bs_Root172	54	HORVU3Hr1G105920	bidirectional amino acid transporter 1	BAT1	amino acid permease family protein, putative, expressed			Amino acid permease		amino acid transmembrane transport; membrane; amino acid transmembrane transporter activity; transport; transmembrane transport	GO:0016020,GO:0015171,GO:0003333; GO:0055085,GO:0016020,GO:0006810,GO:0015171,GO:0003333
Shared	Bs_Root11|Bs_Root172	54	HORVU3Hr1G100990	disease resistance protein (TIR-NBS-LRR class); NB-ARC domain-containing disease resistance protein		disease resistance protein RGA4, putative, expressed; Leucine Rich Repeat family protein, expressed; NBS-LRR disease resistance protein, putative, expressed; disease resistance protein RGA2, putative, expressed			NB-ARC domain; ; Leucine Rich Repeat		ADP binding; ; protein binding	GO:0043531; ; GO:0005515
Shared	Bs_Root11|Bs_Root172	54	HORVU6Hr1G045900	Uncharacterised protein family (UPF0041)		UPF0041 domain containing protein, putative, expressed			Mitochondrial pyruvate carriers		mitochondrial inner membrane; mitochondrial pyruvate transmembrane transport	GO:0006850,GO:0005743
Shared	Bs_Root11|Bs_Root172	54	HORVU6Hr1G035730	cytochrome P450, family 71, subfamily B, polypeptide 37; cytochrome P450, family 71, subfamily A, polypeptide 18	CYP71B37; CYP71A18	cytochrome P450, putative, expressed			Cytochrome P450		iron ion binding; oxidation-reduction process; oxidoreductase activity, acting on paired donors, with incorporation or reduction of molecular oxygen; heme binding	GO:0055114,GO:0020037,GO:0016705,GO:0005506
Shared	Bs_Root11|Bs_Root172	54	HORVU6Hr1G025940	cysteine-rich RLK (RECEPTOR-like protein kinase) 30; SOS3-interacting protein 1; cysteine-rich RLK (RECEPTOR-like protein kinase) 19	CRK30; CIPK10,PKS2,SIP1,SNRK3.8; CRK19	cysteine-rich receptor-like protein kinase 12 precursor, putative, expressed; CAMK_KIN1/SNF1/Nim1_like.13 - CAMK includes calcium/calmodulin depedent protein kinases, expressed; cysteine-rich receptor-like protein kinase 21 precursor, putative, expressed			Protein kinase domain; NAF domain; Protein tyrosine kinase		protein kinase activity; ATP binding; protein phosphorylation; signal transduction	GO:0006468,GO:0005524,GO:0004672; GO:0007165,GO:0006468,GO:0005524,GO:0004672; GO:0007165,GO:0006468,GO:0004672,GO:0005524
Shared	Bs_Root11|Bs_Root172	54	HORVU5Hr1G103620	syntaxin of plants 121	AT-SYR1,ATSYP121,ATSYR1,PEN1,SYP121,SYR1	syntaxin, putative, expressed			Syntaxin		membrane	GO:0016020
Shared	Bs_Root11|Bs_Root172	54	HORVU1Hr1G014950	Homeodomain-like superfamily protein		transcription factor TF2, putative, expressed			Myb/SANT-like DNA-binding domain		DNA-binding transcription factor activity; nucleus; transcription, DNA-templated	GO:0006351,GO:0005634,GO:0003700
Shared	Bs_Root11|Bs_Root172	54	HORVU7Hr1G118760	2-oxoglutarate (2OG) and Fe(II)-dependent oxygenase superfamily protein		1-aminocyclopropane-1-carboxylate oxidase homolog 1, putative, expressed			2OG-Fe(II) oxygenase superfamily; non-haem dioxygenase in morphine synthesis N-terminal		oxidation-reduction process; oxidoreductase activity	GO:0055114,GO:0016491
Shared	Bs_Root11|Bs_Root172	54	HORVU6Hr1G057680	; Zinc finger (C3HC4-type RING finger) family protein		zinc finger family protein, putative, expressed			; von Willebrand factor type A domain; VWA / Hh protein intein-like; RING-like zinc finger
Shared	Bs_Root11|Bs_Root172	54	HORVU6Hr1G034570	Protein kinase superfamily protein		LYK8, putative, expressed			LysM domain; Protein tyrosine kinase		protein kinase activity; protein phosphorylation	GO:0006468,GO:0004672
Shared	Bs_Root11|Bs_Root172	54	HORVU7Hr1G084390	Cytochrome P450 superfamily protein	BAS1,CYP72B1,CYP734A1	cytochrome P450 72A1, putative, expressed			Cytochrome P450		iron ion binding; oxidation-reduction process; oxidoreductase activity, acting on paired donors, with incorporation or reduction of molecular oxygen; heme binding	GO:0055114,GO:0020037,GO:0016705,GO:0005506
Shared	Bs_Root11|Bs_Root172	54	HORVU1Hr1G031230	ferrochelatase 2	ATFC-II,FC-II,FC2	ferrochelatase-2, chloroplast precursor, putative, expressed			Ferrochelatase; Chlorophyll A-B binding protein		ferrochelatase activity; heme biosynthetic process	GO:0006783,GO:0004325
Shared	Bs_Root11|Bs_Root172	54	HORVU2Hr1G095260	Zinc finger, C3HC4 type (RING finger) family protein		RING zinc finger protein, putative, expressed
Shared	Bs_Root11|Bs_Root172	54	HORVU2Hr1G003750	CRINKLY4 related 3; PLAC8 family protein	ATCRR3,CCR3; MCA2	protein kinase, putative, expressed; expressed protein; receptor protein kinase CRINKLY4 precursor, putative, expressed			Protein kinase domain;		protein kinase activity; ATP binding; protein phosphorylation	GO:0006468,GO:0005524,GO:0004672
Shared	Bs_Root11|Bs_Root172	54	HORVU7Hr1G077710	1-phosphatidylinositol-4-phosphate 5-kinases;zinc ion binding;1-phosphatidylinositol-3-phosphate 5-kinases; phosphatidylinositol-4-phosphate 5-kinase family protein; FORMS APLOID AND BINUCLEATE CELLS 1A	FAB1A; FAB1B; FAB1D	phosphatidylinositol-4-phosphate 5-Kinase, putative, expressed			TCP-1/cpn60 chaperonin family; Phosphatidylinositol-4-phosphate 5-Kinase		phosphatidylinositol phosphate kinase activity; ATP binding; phosphatidylinositol metabolic process	GO:0005524,GO:0046488,GO:0016307; GO:0005524; GO:0046488,GO:0016307,GO:0005524
Shared	Bs_Root11|Bs_Root172	54	HORVU2Hr1G092460	salt tolerance homolog2	STH2	B-box zinc finger family protein, putative, expressed			B-box zinc finger		intracellular; zinc ion binding	GO:0008270,GO:0005622
Shared	Bs_Root11|Bs_Root172	54	HORVU5Hr1G024160	Adenine nucleotide alpha hydrolases-like superfamily protein		universal stress protein domain containing protein, putative, expressed			Universal stress protein family		response to stress	GO:0006950
Shared	Bs_Root11|Bs_Root172	54	HORVU4Hr1G076570	PLAT/LH2 domain-containing lipoxygenase family protein		lipoxygenase protein, putative, expressed			Lipoxygenase; PLAT/LH2 domain		protein binding; metal ion binding; oxidation-reduction process; oxidoreductase activity, acting on single donors with incorporation of molecular oxygen, incorporation of two atoms of oxygen	GO:0005515,GO:0055114,GO:0046872,GO:0016702
Shared	Bs_Root11|Bs_Root172	54	HORVU6Hr1G057630	CCT motif -containing response regulator protein	APRR1,AtTOC1,PRR1,TOC1	response regulator receiver domain containing protein, expressed			Response regulator receiver domain; CCT motif		phosphorelay signal transduction system; protein binding	GO:0000160,GO:0005515; GO:0005515
Shared	Bs_Root11|Bs_Root172	54	HORVU7Hr1G042120	Major facilitator superfamily protein		peptide transporter PTR2, putative, expressed			POT family		membrane; transporter activity; transport	GO:0016020,GO:0006810,GO:0005215
Shared	Bs_Root11|Bs_Root172	54	HORVU2Hr1G044680	cysteine-rich RLK (RECEPTOR-like protein kinase) 25; cysteine-rich RLK (RECEPTOR-like protein kinase) 10; cysteine-rich RLK (RECEPTOR-like protein kinase) 8; Receptor-like protein kinase-related family protein; cysteine-rich RLK (RECEPTOR-like protein kinase) 32	CRK25; CRK10,RLK4; CRK8; ; CRK32	TKL_IRAK_DUF26-lc.10 - DUF26 kinases have homology to DUF26 containing loci, expressed; TKL_IRAK_DUF26-lc.9 - DUF26 kinases have homology to DUF26 containing loci, expressed; TKL_IRAK_DUF26-lc.11 - DUF26 kinases have homology to DUF26 containing loci, expressed			Protein tyrosine kinase; Salt stress response/antifungal; Protein kinase domain		protein kinase activity; protein phosphorylation; ; ATP binding	GO:0006468,GO:0004672; ; GO:0006468,GO:0005524,GO:0004672
Shared	Bs_Root11|Bs_Root172	54	HORVU1Hr1G050050			expressed protein
Shared	Bs_Root11|Bs_Root172	54	HORVU6Hr1G094550	; Protein of unknown function (DUF2296)		; expressed protein
Shared	Bs_Root11|Bs_Root172	54	HORVU2Hr1G114260	Actin-like ATPase superfamily protein	GLI1,NHO1	FGGY family of carbohydrate kinases, putative, expressed			FGGY family of carbohydrate kinases, N-terminal domain; FGGY family of carbohydrate kinases, C-terminal domain		carbohydrate metabolic process; phosphotransferase activity, alcohol group as acceptor	GO:0016773,GO:0005975
Shared	Bs_Root11|Bs_Root172	54	HORVU5Hr1G031470	CLPC homologue 1	ATHSP93-V,CLPC,CLPC1,DCA1,HSP93-V	ATP-dependent Clp protease ATP-binding subunit clpA homolog,chloroplast precursor, putative, expressed			ATPase family associated with various cellular activities (AAA); UvrB/uvrC motif; AAA domain (dynein-related subfamily); C-terminal, D2-small domain, of ClpB protein; Clp amino terminal domain, pathogenicity island component		protein binding; ATP binding; ATPase activity; protein metabolic process	GO:0005515,GO:0016887,GO:0005524; GO:0005524,GO:0019538; GO:0019538; GO:0005515,GO:0016887,GO:0005524,GO:0019538; GO:0005515,GO:0019538,GO:0016887,GO:0005524; GO:0016887,GO:0005524
Shared	Bs_Root11|Bs_Root172	54	HORVU6Hr1G088580	Zinc finger (C3HC4-type RING finger) family protein		zinc finger family protein, putative, expressed			von Willebrand factor type A domain; Anaphase-promoting complex subunit 11 RING-H2 finger; VWA / Hh protein intein-like; RING-like zinc finger		ubiquitin-protein transferase activity; anaphase-promoting complex	GO:0005680,GO:0004842
Shared	Bs_Root11|Bs_Root172	54	HORVU7Hr1G110840	Major facilitator superfamily protein		nodulin, putative, expressed			Nodulin-like
Shared	Bs_Root11|Bs_Root172	54	HORVU6Hr1G024770	; sulfurtransferase 18	STR18	; rhodanese-like domain containing protein, putative, expressed			; Rhodanese-like domain
Shared	Bs_Root11|Bs_Root172	54	HORVU5Hr1G008810	15-cis-zeta-carotene isomerase	Z-ISO,Z-ISO1.1,Z-ISO1.2	nnrU, putative, expressed			NnrU protein;
Shared	Bs_Root11|Bs_Root172	54	HORVU3Hr1G069290	DNAJ heat shock N-terminal domain-containing protein		heat shock protein DnaJ, putative, expressed			DnaJ domain; 4Fe-4S single cluster domain of Ferredoxin I
Shared	Bs_Root11|Bs_Root172	54	HORVU5Hr1G097800	Pyridoxal phosphate (PLP)-dependent transferases superfamily protein		expressed protein
Shared	Bs_Root11|Bs_Root172	54	HORVU2Hr1G080020	; somatic embryogenesis receptor-like kinase 1; somatic embryogenesis receptor-like kinase 2	ATSERK1,SERK1; ATSERK2,SERK2	; BRASSINOSTEROID INSENSITIVE 1-associated receptor kinase 1 precursor, putative, expressed			; Protein kinase domain; Leucine rich repeat N-terminal domain; Protein tyrosine kinase		protein kinase activity; ATP binding; protein phosphorylation	GO:0006468,GO:0005524,GO:0004672; GO:0006468,GO:0004672
Shared	Bs_Root11|Bs_Root172	54	HORVU4Hr1G063690	Pathogenesis-related thaumatin superfamily protein		thaumatin-like protein 1 precursor, putative, expressed			Thaumatin family
Shared	Bs_Root11|Bs_Root172	54	HORVU5Hr1G081860	Clp ATPase	CLPD,ERD1,SAG15	ERD1 protein, chloroplast precursor, putative, expressed			ATPase family associated with various cellular activities (AAA); Clp amino terminal domain, pathogenicity island component; AAA domain (dynein-related subfamily); C-terminal, D2-small domain, of ClpB protein		ATP binding; ATPase activity; protein metabolic process	GO:0019538,GO:0016887,GO:0005524; GO:0016887,GO:0005524; GO:0019538,GO:0005524
Shared	Bs_Root11|Bs_Root172	54	HORVU1Hr1G001960	12-oxophytodienoate reductase 1	ATOPR1,OPR1	12-oxophytodienoate reductase, putative, expressed			NADH:flavin oxidoreductase / NADH oxidase family		oxidation-reduction process; oxidoreductase activity; FMN binding	GO:0055114,GO:0016491,GO:0010181
Shared	Bs_Root11|Bs_Root172	54	HORVU6Hr1G028790	WRKY DNA-binding protein 40	ATWRKY40,WRKY40	WRKY71, expressed			WRKY DNA -binding domain		DNA-binding transcription factor activity; regulation of transcription, DNA-templated; sequence-specific DNA binding	GO:0043565,GO:0006355,GO:0003700
Shared	Bs_Root11|Bs_Root172	54	HORVU7Hr1G093260	NAD(P)-binding Rossmann-fold superfamily protein		reductase, putative, expressed			NAD dependent epimerase/dehydratase family; 3-beta hydroxysteroid dehydrogenase/isomerase family		catalytic activity; coenzyme binding; 3-beta-hydroxy-delta5-steroid dehydrogenase activity; oxidation-reduction process; steroid biosynthetic process; oxidoreductase activity, acting on the CH-OH group of donors, NAD or NADP as acceptor	GO:0050662,GO:0003824; GO:0055114,GO:0016616,GO:0006694,GO:0003854
Shared	Bs|Bs_Root11	74	HORVU4Hr1G064070	ARM repeat superfamily protein		immediate-early fungal elicitor protein CMPG1, putative, expressed			U-box domain		ubiquitin-protein transferase activity; protein ubiquitination	GO:0016567,GO:0004842
Shared	Bs|Bs_Root11	74	HORVU4Hr1G005320	Protein of unknown function, DUF538		expressed protein			Protein of unknown function, DUF538
Shared	Bs|Bs_Root11	74	HORVU1Hr1G074850			expressed protein			zinc-ribbon family
Shared	Bs|Bs_Root11	74	HORVU0Hr1G013830	roline-rich extensin-like receptor kinase 4; Protein kinase superfamily protein	PERK4	protein kinase family protein, putative, expressed; expressed protein			Protein tyrosine kinase		protein kinase activity; protein phosphorylation	GO:0006468,GO:0004672
Shared	Bs|Bs_Root11	74	HORVU5Hr1G063820	Fatty acid hydroxylase superfamily;	CER3,FLP1,WAX2,YRE	WAX2, putative, expressed;			Fatty acid hydroxylase superfamily; WAX2 C-terminal domain;		iron ion binding; oxidation-reduction process; oxidoreductase activity; fatty acid biosynthetic process	GO:0055114,GO:0016491,GO:0006633,GO:0005506
Shared	Bs|Bs_Root11	74	HORVU3Hr1G074390			expressed protein
Shared	Bs|Bs_Root11	74	HORVU3Hr1G104200	eukaryotic release factor 1-2	ERF1-2	eukaryotic peptide chain release factor subunit 1-1, putative, expressed			eRF1 domain 1; eRF1 domain 2; eRF1 domain 3		cytoplasm; translational termination; translation release factor activity, codon specific	GO:0016149,GO:0006415,GO:0005737
Shared	Bs|Bs_Root11	74	HORVU5Hr1G103820	VQ motif-containing protein		VQ domain containing protein, putative, expressed			VQ motif
Shared	Bs|Bs_Root11	74	HORVU7Hr1G053570
Shared	Bs|Bs_Root11	74	HORVU2Hr1G019590	SPX (SYG1/Pho81/XPR1) domain-containing protein	BAH1,NLA	expressed protein			; Zinc finger, C3HC4 type (RING finger)		metal ion binding	GO:0046872
Shared	Bs|Bs_Root11	74	HORVU3Hr1G014270	phloem protein 2-B10	AtPP2-B10,PP2-B10	OsFBX261 - F-box domain containing protein, expressed			F-box domain; Phloem protein 2		protein binding	GO:0005515
Shared	Bs|Bs_Root11	74	HORVU5Hr1G069210	Senescence/dehydration-associated protein-related	ERD7	senescence-associated protein, putative, expressed
Shared	Bs|Bs_Root11	74	HORVU2Hr1G079810			expressed protein
Shared	Bs|Bs_Root11	74	HORVU4Hr1G052320			VQ domain containing protein, putative, expressed			VQ motif
Shared	Bs|Bs_Root11	74	HORVU2Hr1G040680	heat shock transcription factor A6B; heat shock transcription factor A3	AT-HSFA6B,HSFA6B; AT-HSFA3,HSFA3	HSF-type DNA-binding domain containing protein, expressed			HSF-type DNA-binding		DNA-binding transcription factor activity; nucleus; regulation of transcription, DNA-templated; sequence-specific DNA binding	GO:0043565,GO:0006355,GO:0005634,GO:0003700
Shared	Bs|Bs_Root11	74	HORVU4Hr1G001900			expressed protein			Protein of unknown function (DUF1618);
Shared	Bs|Bs_Root11	74	HORVU0Hr1G020740	glutamine dumper 2	ATGDU2,GDU2	expressed protein
Shared	Bs|Bs_Root11	74	HORVU7Hr1G092720	glutamine dumper 2	ATGDU2,GDU2	expressed protein
Shared	Bs|Bs_Root11	74	HORVU0Hr1G007340	NAD(P)-binding Rossmann-fold superfamily protein	AWI31,VEP1	NAD dependent epimerase/dehydratase family protein, putative, expressed
Shared	Bs|Bs_Root11	74	HORVU5Hr1G046950	AMP-dependent synthetase and ligase family protein	LACS4	AMP-binding enzyme, putative, expressed			AMP-binding enzyme		metabolic process; catalytic activity	GO:0008152,GO:0003824
Shared	Bs|Bs_Root11	74	HORVU2Hr1G003080	NB-ARC domain-containing disease resistance protein		expressed protein
Shared	Bs|Bs_Root11	74	HORVU7Hr1G034840	Nitrilase/cyanide hydratase and apolipoprotein N-acyltransferase family protein		nitrilase, putative, expressed			Carbon-nitrogen hydrolase;		nitrogen compound metabolic process; hydrolase activity, acting on carbon-nitrogen (but not peptide) bonds	GO:0016810,GO:0006807
Shared	Bs|Bs_Root11	74	HORVU3Hr1G098730	polygalacturonase inhibiting protein 1	ATPGIP1,PGIP1	polygalacturonase inhibitor precursor, putative, expressed			Leucine rich repeat N-terminal domain
Shared	Bs|Bs_Root11	74	HORVU1Hr1G002680	NB-ARC domain-containing disease resistance protein	RPP13	resistance protein, putative, expressed			NB-ARC domain		ADP binding	GO:0043531
Shared	Bs|Bs_Root11	74	HORVU3Hr1G094800			expressed protein
Shared	Bs|Bs_Root11	74	HORVU3Hr1G082700	peroxin 7	ATPEX7,PEX7	WD domain, G-beta repeat domain containing protein, expressed			WD domain, G-beta repeat		protein binding	GO:0005515
Shared	Bs|Bs_Root11	74	HORVU2Hr1G124300	glutathione S-transferase TAU 21; glutathione S-transferase TAU 19	ATGSTU21,GSTU21; ATGSTU19,GST8,GSTU19	glutathione S-transferase, N-terminal domain containing protein, expressed			; Glutathione S-transferase, C-terminal domain; Glutathione S-transferase, N-terminal domain		protein binding	GO:0005515
Shared	Bs|Bs_Root11	74	HORVU7Hr1G093340	SET domain protein 38	ATXR4,SDG38	SET domain protein 123, putative, expressed			; SET domain		protein binding	GO:0005515
Shared	Bs|Bs_Root11	74	HORVU2Hr1G105690	methyl esterase 3	ATMES3,MES3	esterase, putative, expressed
Shared	Bs|Bs_Root11	74	HORVU7Hr1G119010	Plant haem oxygenase (decyclizing) family protein	ATHO1,GUN2,HO1,HY1,HY6,TED4	heme oxygenase 1, putative, expressed			Heme oxygenase		heme oxygenase (decyclizing) activity; oxidation-reduction process; heme oxidation	GO:0055114,GO:0006788,GO:0004392
Shared	Bs|Bs_Root11	74	HORVU7Hr1G046800
Shared	Bs|Bs_Root11	74	HORVU6Hr1G020320	AIG2-like (avirulence induced gene) family protein		AIG2-like family domain containing protein, expressed			Gamma-glutamyl cyclotransferase, AIG2-like
Shared	Bs|Bs_Root11	74	HORVU4Hr1G052490	; myb domain protein 78; myb domain protein 112	AtMYB78,MYB78; AtMYB112,MYB112	MYB family transcription factor, putative, expressed;			; Myb-like DNA-binding domain
Shared	Bs|Bs_Root11	74	HORVU0Hr1G000250	transducin family protein / WD-40 repeat family protein		WD domain, G-beta repeat domain containing protein, expressed			WD domain, G-beta repeat		protein binding	GO:0005515
Shared	Bs|Bs_Root11	74	HORVU1Hr1G005110			expressed protein			Metallothionein		metal ion binding	GO:0046872
Shared	Bs|Bs_Root11	74	HORVU5Hr1G007890	nuclear factor Y, subunit A2; nuclear factor Y, subunit A6; ; nuclear factor Y, subunit A10; nuclear factor Y, subunit A3	ATHAP2B,HAP2B,NF-YA2,UNE8; NF-YA6; ; NF-YA10; ATHAP2C,HAP2C,NF-YA3	nuclear transcription factor Y subunit, putative, expressed;			CCAAT-binding transcription factor (CBF-B/NF-YA) subunit B;		DNA-binding transcription factor activity; regulation of transcription, DNA-templated	GO:0006355,GO:0003700
Shared	Bs|Bs_Root11	74	HORVU6Hr1G062830	Diacylglycerol kinase family protein		ceramide kinase-related, putative, expressed			Diacylglycerol kinase catalytic domain;		kinase activity	GO:0016301
Shared	Bs|Bs_Root11	74	HORVU3Hr1G027240			avr9/Cf-9 rapidly elicited protein 146, putative, expressed			Cotton fibre expressed protein
Shared	Bs|Bs_Root11	74	HORVU5Hr1G020800			expressed protein
Shared	Bs|Bs_Root11	74	HORVU2Hr1G044610	cysteine-rich RLK (RECEPTOR-like protein kinase) 10; Receptor-like protein kinase-related family protein; cysteine-rich RLK (RECEPTOR-like protein kinase) 25; cysteine-rich RLK (RECEPTOR-like protein kinase) 28	CRK10,RLK4; ; CRK25; CRK28	TKL_IRAK_DUF26-lc.13 - DUF26 kinases have homology to DUF26 containing loci, expressed			Salt stress response/antifungal; Protein tyrosine kinase; Protein kinase domain		protein kinase activity; protein phosphorylation; ATP binding	GO:0006468,GO:0004672; GO:0006468,GO:0005524,GO:0004672
Shared	Bs|Bs_Root11	74	HORVU3Hr1G028260	TOXICOS EN LEVADURA 2	ATL2,TL2	RING-H2 finger protein, putative, expressed			Ring finger domain		protein binding; zinc ion binding	GO:0008270,GO:0005515
Shared	Bs|Bs_Root11	74	HORVU0Hr1G023200	chitin elicitor receptor kinase 1	CERK1,LYSM RLK1	protein kinase domain containing protein, expressed			Protein kinase domain; LysM domain		protein kinase activity; ATP binding; protein phosphorylation	GO:0006468,GO:0005524,GO:0004672
Shared	Bs|Bs_Root11	74	HORVU0Hr1G010070	Peroxidase superfamily protein		peroxidase precursor, putative, expressed			Peroxidase		peroxidase activity; oxidation-reduction process; response to oxidative stress; heme binding	GO:0055114,GO:0020037,GO:0006979,GO:0004601
Shared	Bs|Bs_Root11	74	HORVU7Hr1G012610	phloem protein 2-B10; phloem protein 2-B11	AtPP2-B10,PP2-B10; ATPP2-B11,PP2-B11	OsFBX70 - F-box domain containing protein, expressed; OsFBX66 - F-box domain containing protein, expressed			Phloem protein 2
Shared	Bs|Bs_Root11	74	HORVU4Hr1G060280	Predicted AT-hook DNA-binding family protein	AHL29,SOB3	DNA binding protein, putative, expressed			Plants and Prokaryotes Conserved (PCC) domain
Shared	Bs|Bs_Root11	74	HORVU1Hr1G047090	cytochrome P450, family 87, subfamily A, polypeptide 6; cytochrome P450, family 89, subfamily A, polypeptide 2	CYP89A6; CYP89,CYP89A2	transposon protein, putative, unclassified, expressed			Cytochrome P450		iron ion binding; oxidation-reduction process; oxidoreductase activity, acting on paired donors, with incorporation or reduction of molecular oxygen; heme binding	GO:0055114,GO:0020037,GO:0016705,GO:0005506
Shared	Bs|Bs_Root11	74	HORVU5Hr1G082310	Protein kinase superfamily protein		tyrosine protein kinase domain containing protein, putative, expressed			Protein tyrosine kinase; ; Protein kinase domain		protein kinase activity; protein phosphorylation; ; ATP binding	GO:0006468,GO:0004672; ; GO:0006468,GO:0005524,GO:0004672
Shared	Bs|Bs_Root11	74	HORVU7Hr1G027480	Protein kinase superfamily protein		tyrosine protein kinase domain containing protein, putative, expressed			Protein tyrosine kinase; Protein kinase domain		protein kinase activity; protein phosphorylation; ATP binding	GO:0006468,GO:0004672; GO:0006468,GO:0005524,GO:0004672
Shared	Bs|Bs_Root11	74	HORVU0Hr1G001500
Shared	Bs|Bs_Root11	74	HORVU1Hr1G049210	glutathione S-transferase TAU 18	ATGSTU18,GST29,GSTU18	glutathione S-transferase, N-terminal domain containing protein, expressed			Glutathione S-transferase, C-terminal domain; Glutathione S-transferase, N-terminal domain		protein binding	GO:0005515
Shared	Bs|Bs_Root11	74	HORVU5Hr1G098000	Thioredoxin superfamily protein	HCF164	thioredoxin, putative, expressed			Thioredoxin		cell redox homeostasis; glycerol ether metabolic process; protein disulfide oxidoreductase activity	GO:0045454,GO:0015035,GO:0006662
Shared	Bs|Bs_Root11	74	HORVU4Hr1G058350			expressed protein
Shared	Bs|Bs_Root11	74	HORVU2Hr1G124530	ACT-like protein tyrosine kinase family protein;		protein kinase family protein, putative, expressed;			ACT domain; Protein tyrosine kinase; ; Protein kinase domain		metabolic process; protein kinase activity; protein phosphorylation; amino acid binding; ; ATP binding	GO:0016597,GO:0008152,GO:0006468,GO:0004672; GO:0006468,GO:0004672; ; GO:0006468,GO:0005524,GO:0004672
Shared	Bs|Bs_Root11	74	HORVU1Hr1G040720	fatty alcohol oxidase 3; Long-chain fatty alcohol dehydrogenase family protein	ATFAO3,FAO3	alcohol oxidase, putative, expressed; alcohol oxidase-related, putative, expressed			GMC oxidoreductase; NAD(P)-binding Rossmann-like domain		oxidation-reduction process; oxidoreductase activity, acting on CH-OH group of donors; flavin adenine dinucleotide binding	GO:0055114,GO:0016614; GO:0055114,GO:0016614,GO:0050660
Shared	Bs|Bs_Root11	74	HORVU2Hr1G095310	; Protein of unknown function (DUF810)		; expressed protein
Shared	Bs|Bs_Root11	74	HORVU3Hr1G001670	dephospho-CoA kinase family	ATCOAE	dephospho-CoA kinase, putative, expressed			Dephospho-CoA kinase		dephospho-CoA kinase activity; ATP binding; coenzyme A biosynthetic process	GO:0015937,GO:0005524,GO:0004140
Shared	Bs|Bs_Root11	74	HORVU0Hr1G015890	IBR domain-containing protein	ARI7,ATARI7	expressed protein					ubiquitin-protein transferase activity; protein ubiquitination	GO:0016567,GO:0004842
Shared	Bs|Bs_Root11	74	HORVU1Hr1G051220	Leucine-rich repeat protein kinase family protein; protein serine/threonine kinases;protein kinases;ATP binding;sugar binding;kinases;carbohydrate binding; cysteine-rich RLK (RECEPTOR-like protein kinase) 26	CRK26	OsWAK103 - OsWAK receptor-like protein kinase, expressed; protein kinase domain containing protein, expressed			Protein tyrosine kinase; Protein kinase domain		protein kinase activity; protein phosphorylation; ATP binding	GO:0006468,GO:0004672; GO:0006468,GO:0004672,GO:0005524; GO:0006468,GO:0005524,GO:0004672
Shared	Bs|Bs_Root11	74	HORVU2Hr1G039890	alpha/beta-Hydrolases superfamily protein; lysophospholipase 2	LysoPL2	lipase, putative, expressed			Alpha/beta hydrolase family
Shared	Bs|Bs_Root11	74	HORVU5Hr1G110170	RING/U-box superfamily protein		zinc finger, C3HC4 type domain containing protein, expressed			; Zinc finger, C3HC4 type (RING finger)		metal ion binding	GO:0046872
Shared	Bs|Bs_Root11	74	HORVU7Hr1G084290			expressed protein			Domain of unknown function (DUF4666)
Shared	Bs|Bs_Root11	74	HORVU2Hr1G018970	Pollen Ole e 1 allergen and extensin family protein		POEI49 - Pollen Ole e I allergen and extensin family protein precursor, expressed			Pollen proteins Ole e I like;
Shared	Bs|Bs_Root11	74	HORVU6Hr1G062220	alpha/beta-Hydrolases superfamily protein	PLA-I{beta]2	triacylglycerol lipase like protein, putative, expressed			Lipase (class 3)		lipid metabolic process	GO:0006629
Shared	Bs|Bs_Root11	74	HORVU6Hr1G089780	glutathione-disulfide reductase	ATGR1,GR1	glutathione reductase, putative, expressed			Pyridine nucleotide-disulphide oxidoreductase; Pyridine nucleotide-disulphide oxidoreductase, dimerisation domain		oxidation-reduction process; oxidoreductase activity; cell redox homeostasis	GO:0055114,GO:0016491,GO:0045454; GO:0055114,GO:0016491
Shared	Bs|Bs_Root11	74	HORVU2Hr1G124880	tubby like protein 1; tubby like protein 10	AtTLP1,TLP1; AtTLP10,TLP10	OsFBT6 - F-box and tubby domain containing protein, expressed			F-box domain; Tub family		protein binding	GO:0005515
Shared	Bs|Bs_Root11	74	HORVU1Hr1G011370	RNI-like superfamily protein; SKP1 interacting partner 1	SKIP1	OsFBL45 - F-box domain and LRR containing protein, expressed
Shared	Bs|Bs_Root11	74	HORVU7Hr1G044450	ureide permease 1; ureide permease 4	ATUPS1,UPS1; ATUPS4,UPS4	ureide permease, putative, expressed; BRCA2 repeat family protein, expressed			Ureide permease		nitrogen compound transport	GO:0071705
Shared	Bs|Bs_Root11	74	HORVU5Hr1G012890	alpha/beta-Hydrolases superfamily protein		hydrolase, alpha/beta fold family domain containing protein, expressed			alpha/beta hydrolase fold
Shared	Bs|Bs_Root11	74	HORVU4Hr1G078130	FH interacting protein 1	FIP1	GRAM domain containing protein, expressed			GRAM domain
Shared	Bs|Bs_Root11	74	HORVU6Hr1G036830	nucleotide transporter 1	ATNTT1,NTT1	plastidic ATP/ADP-transporter, putative, expressed			TLC ATP/ADP transporter		integral component of membrane; ATP:ADP antiporter activity; ATP binding; transport	GO:0016021,GO:0006810,GO:0005524,GO:0005471
Shared	Bs|Bs_Root11	74	HORVU5Hr1G114920	Plant regulator RWP-RK family protein; ; calmodulin-binding receptor-like cytoplasmic kinase 1; calmodulin-binding receptor-like cytoplasmic kinase 2	CRCK1; CRCK2	NIN, putative, expressed; ; protein kinase domain containing protein, expressed			BED zinc finger; ; Protein tyrosine kinase; Protein kinase domain		DNA binding; ; protein kinase activity; protein phosphorylation; ATP binding	GO:0003677; ; GO:0006468,GO:0004672; GO:0006468,GO:0005524,GO:0004672
Shared	Bs|Bs_Root11	74	HORVU1Hr1G036920	Heavy metal transport/detoxification superfamily protein		heavy-metal-associated domain-containing protein, putative, expressed			Heavy-metal-associated domain		metal ion binding; metal ion transport	GO:0046872,GO:0030001
Shared	Bs|Bs_Root11	74	HORVU1Hr1G094070			cytoplasmic membrane protein, putative, expressed			Uncharacterized protein conserved in bacteria (DUF2062)
Shared	Bs|Bs_Root11	74	HORVU2Hr1G005320	arginase		arginase, putative, expressed			Arginase family		metal ion binding	GO:0046872
Shared	Bs_Root11|Sv_Root11	1	HORVU5Hr1G111890			RING-H2 finger protein, putative, expressed
Shared	Bs_Root11|Sv_Bs_Root11	122	HORVU5Hr1G125280	RNA-binding ASCH domain protein		expressed protein			ASCH domain
Shared	Bs_Root11|Sv_Bs_Root11	122	HORVU7Hr1G115850	Bifunctional inhibitor/lipid-transfer protein/seed storage 2S albumin superfamily protein		LTPL129 - Protease inhibitor/seed storage/LTP family protein precursor, expressed			Hydrophobic seed protein
Shared	Bs_Root11|Sv_Bs_Root11	122	HORVU0Hr1G000450	BR-signaling kinase 1	BSK1	protein kinase family protein, putative, expressed			Protein tyrosine kinase		protein kinase activity; protein phosphorylation	GO:0006468,GO:0004672
Shared	Bs_Root11|Sv_Bs_Root11	122	HORVU0Hr1G031520			expressed protein
Shared	Bs_Root11|Sv_Bs_Root11	122	HORVU3Hr1G107710	Pentatricopeptide repeat (PPR-like) superfamily protein		PPR repeat domain containing protein, putative, expressed			PPR repeat; PPR repeat family
Shared	Bs_Root11|Sv_Bs_Root11	122	HORVU3Hr1G010990	Disease resistance protein (CC-NBS-LRR class) family; LRR and NB-ARC domains-containing disease resistance protein		NB-ARC domain containing protein, expressed; MLA10, putative, expressed			NB-ARC domain		ADP binding	GO:0043531
Shared	Bs_Root11|Sv_Bs_Root11	122	HORVU5Hr1G092580	Glutaredoxin family protein		glutaredoxin, putative, expressed			Glutaredoxin		electron transfer activity; cell redox homeostasis; protein disulfide oxidoreductase activity	GO:0045454,GO:0015035,GO:0009055
Shared	Bs_Root11|Sv_Bs_Root11	122	HORVU7Hr1G119320	RmlC-like cupins superfamily protein		cupin domain containing protein, expressed			Cupin		nutrient reservoir activity	GO:0045735
Shared	Bs_Root11|Sv_Bs_Root11	122	HORVU3Hr1G085690			expressed protein
Shared	Bs_Root11|Sv_Bs_Root11	122	HORVU7Hr1G115230			expressed protein
Shared	Bs_Root11|Sv_Bs_Root11	122	HORVU6Hr1G018080	geranylgeranyl pyrophosphate synthase 1	GGPS1	polyprenyl synthetase, putative, expressed			Polyprenyl synthetase		isoprenoid biosynthetic process	GO:0008299
Shared	Bs_Root11|Sv_Bs_Root11	122	HORVU2Hr1G109200	6-&1-fructan exohydrolase	AtcwINV6,cwINV6	glycosyl hydrolases, putative, expressed	GH32		Glycosyl hydrolases family 32 N-terminal domain
Shared	Bs_Root11|Sv_Bs_Root11	122	HORVU4Hr1G089320	PHD finger family protein / SWIB complex BAF60b domain-containing protein / GYF domain-containing protein		plus-3 domain containing protein, expressed
Shared	Bs_Root11|Sv_Bs_Root11	122	HORVU1Hr1G088550			expressed protein
Shared	Bs_Root11|Sv_Bs_Root11	122	HORVU3Hr1G095620	Glutathione S-transferase family protein	ATGSTU17,ERD9,GST30,GST30B	glutathione S-transferase, putative, expressed			Glutathione S-transferase, C-terminal domain; Glutathione S-transferase, N-terminal domain		protein binding	GO:0005515
Shared	Bs_Root11|Sv_Bs_Root11	122	HORVU2Hr1G019720	Protein of unknown function (DUF567)		DUF567 domain containing protein, putative, expressed			LURP-one-related
Shared	Bs_Root11|Sv_Bs_Root11	122	HORVU3Hr1G093280			keratin, type I cytoskeletal 9, putative, expressed
Shared	Bs_Root11|Sv_Bs_Root11	122	HORVU2Hr1G068790	Galactose oxidase/kelch repeat superfamily protein		OsFBK7 - F-box domain and kelch repeat containing protein, expressed; OsFBK14 - F-box domain and kelch repeat containing protein, expressed			; Kelch motif		protein binding	GO:0005515
Shared	Bs_Root11|Sv_Bs_Root11	122	HORVU3Hr1G064640	AP2/B3 transcription factor family protein; related to ABI3/VP1 2; AP2/B3-like transcriptional factor family protein	EDF1,TEM1; EDF2,RAP2.8,RAV2,TEM2; NGA1	B3 DNA binding domain containing protein, expressed			AP2 domain; B3 DNA binding domain		DNA binding; DNA-binding transcription factor activity; regulation of transcription, DNA-templated	GO:0006355,GO:0003700,GO:0003677; GO:0003677
Shared	Bs_Root11|Sv_Bs_Root11	122	HORVU7Hr1G112900	heptahelical protein 3; heptahelical transmembrane protein2	HHP3; HHP2	haemolysin-III, putative, expressed			Haemolysin-III related;		integral component of membrane	GO:0016021
Shared	Bs_Root11|Sv_Bs_Root11	122	HORVU5Hr1G094690	Disease resistance-responsive (dirigent-like protein) family protein		dirigent, putative, expressed			Dirigent-like protein
Shared	Bs_Root11|Sv_Bs_Root11	122	HORVU3Hr1G016890			expressed protein
Shared	Bs_Root11|Sv_Bs_Root11	122	HORVU2Hr1G101150	xyloglucan endotransglucosylase/hydrolase 13; Xyloglucan endotransglucosylase/hydrolase family protein	AtXTH13,XTH13; TCH4,XTH22	glycosyl hydrolases family 16, putative, expressed	GH16		Glycosyl hydrolases family 16		hydrolase activity, hydrolyzing O-glycosyl compounds; carbohydrate metabolic process	GO:0005975,GO:0004553
Shared	Bs_Root11|Sv_Bs_Root11	122	HORVU5Hr1G082620	Protein of unknown function (DUF1442)		expressed protein			Protein of unknown function (DUF1442)
Shared	Bs_Root11|Sv_Bs_Root11	122	HORVU1Hr1G000590	Polynucleotidyl transferase, ribonuclease H-like superfamily protein;		exonuclease, putative, expressed			; Exonuclease
Shared	Bs_Root11|Sv_Bs_Root11	122	HORVU7Hr1G034920	D-3-phosphoglycerate dehydrogenase	EDA9	D-3-phosphoglycerate dehydrogenase, chloroplast precursor, putative, expressed
Shared	Bs_Root11|Sv_Bs_Root11	122	HORVU2Hr1G124330	glutathione S-transferase TAU 22; glutathione S-transferase TAU 20	ATGSTU22,GSTU22; ATGSTU20,GSTU20	glutathione S-transferase, N-terminal domain containing protein, expressed			Glutathione S-transferase, N-terminal domain; Glutathione S-transferase, C-terminal domain		protein binding	GO:0005515
Shared	Bs_Root11|Sv_Bs_Root11	122	HORVU2Hr1G033620	Calcium-dependent lipid-binding (CaLB domain) family protein		C2 domain containing protein, putative, expressed
Shared	Bs_Root11|Sv_Bs_Root11	122	HORVU1Hr1G064070	Leucine-rich repeat protein kinase family protein		receptor kinase, putative, expressed			Protein kinase domain; Leucine Rich Repeat; Leucine rich repeat N-terminal domain		protein binding; protein kinase activity; ATP binding; protein phosphorylation	GO:0005515,GO:0006468,GO:0005524,GO:0004672; GO:0006468,GO:0005524,GO:0004672
Shared	Bs_Root11|Sv_Bs_Root11	122	HORVU7Hr1G089160	FAD-binding Berberine family protein		reticuline oxidase-like protein precursor, putative, expressed			FAD binding domain; Berberine and berberine like		oxidation-reduction process; oxidoreductase activity; flavin adenine dinucleotide binding	GO:0055114,GO:0050660,GO:0016491
Shared	Bs_Root11|Sv_Bs_Root11	122	HORVU2Hr1G105720	; plant U-box 22	PUB22	U-box, putative, expressed			; U-box domain		ubiquitin-protein transferase activity; protein ubiquitination	GO:0016567,GO:0004842
Shared	Bs_Root11|Sv_Bs_Root11	122	HORVU5Hr1G061730			MTD1, putative, expressed
Shared	Bs_Root11|Sv_Bs_Root11	122	HORVU3Hr1G095090	K-box region and MADS-box transcription factor family protein ; AGAMOUS-like 14; AGAMOUS-like 71	AGL11,STK; AGL1,SHP1; AGL14; AGL71	OsMADS65 - MADS-box family gene with MIKC* type-box, expressed			SRF-type transcription factor (DNA-binding and dimerisation domain)		DNA binding; protein dimerization activity	GO:0046983,GO:0003677
Shared	Bs_Root11|Sv_Bs_Root11	122	HORVU1Hr1G057680	Glycosyl hydrolase superfamily protein		glycosyl hydrolases family 17, putative, expressed	GH17		Glycosyl hydrolases family 17		hydrolase activity, hydrolyzing O-glycosyl compounds; carbohydrate metabolic process	GO:0005975,GO:0004553
Shared	Bs_Root11|Sv_Bs_Root11	122	HORVU1Hr1G072890			expressed protein
Shared	Bs_Root11|Sv_Bs_Root11	122	HORVU2Hr1G118550	Aluminium induced protein with YGL and LRDR motifs		stem-specific protein TSJT1, putative, expressed			Aluminium induced protein
Shared	Bs_Root11|Sv_Bs_Root11	122	HORVU3Hr1G110740	; CCT motif family protein		CCT motif family protein, expressed
Shared	Bs_Root11|Sv_Bs_Root11	122	HORVU3Hr1G005980	S-adenosyl-L-methionine-dependent methyltransferases superfamily protein	AR401	methyltransferase, putative, expressed					methyltransferase activity	GO:0008168
Shared	Bs_Root11|Sv_Bs_Root11	122	HORVU5Hr1G066950			expressed protein
Shared	Bs_Root11|Sv_Bs_Root11	122	HORVU0Hr1G004640	scarecrow-like 3	SCL-3,SCL3	MONOCULM 1, putative, expressed			GRAS domain family
Shared	Bs_Root11|Sv_Bs_Root11	122	HORVU2Hr1G045100	Ankyrin repeat family protein		expressed protein; ankyrin repeat domain-containing protein, putative, expressed; ankyrin repeat family protein, putative, expressed			Domain of unknown function; Ankyrin repeats (3 copies); Ankyrin repeat		protein binding	GO:0005515
Shared	Bs_Root11|Sv_Bs_Root11	122	HORVU5Hr1G040310	ovate family protein 6	ATOFP6,OFP6	DUF623 domain containing protein, expressed			Transcriptional repressor, ovate
Shared	Bs_Root11|Sv_Bs_Root11	122	HORVU5Hr1G077450	receptor kinase 2; Protein of unknown function (DUF668); cysteine-rich RLK (RECEPTOR-like protein kinase) 25; Protein kinase superfamily protein	ARK2,RK2; ; CRK25	cysteine-rich receptor-like protein kinase 12 precursor, putative, expressed; protein kinase domain containing protein, expressed; expressed protein; cysteine-rich receptor-like protein kinase 21 precursor, putative, expressed			Protein kinase domain; Domain of unknown function (DUF3475); Protein of unknown function (DUF668); Protein tyrosine kinase		protein kinase activity; ATP binding; protein phosphorylation	GO:0006468,GO:0005524,GO:0004672; ; GO:0006468,GO:0004672
Shared	Bs_Root11|Sv_Bs_Root11	122	HORVU3Hr1G024570	Mitochondrial transcription termination factor family protein		mTERF family protein, expressed			mTERF		double-stranded DNA binding; mitochondrion; regulation of transcription, DNA-templated	GO:0006355,GO:0005739,GO:0003690
Shared	Bs_Root11|Sv_Bs_Root11	122	HORVU7Hr1G094270	Nse4, component of Smc5/6 DNA repair complex		expressed protein			Nse4 C-terminal;		nucleus; DNA repair; Smc5-Smc6 complex	GO:0030915,GO:0006281,GO:0005634
Shared	Bs_Root11|Sv_Bs_Root11	122	HORVU3Hr1G021810	UDP-glucosyl transferase 84B1; UDP-glucosyltransferase 75B1; indole-3-acetate beta-D-glucosyltransferase; UDP-glucosyl transferase 75B2	UGT84B1; UGT1,UGT75B1; IAGLU; UGT2,UGT75B2	UDP-glucoronosyl and UDP-glucosyl transferase domain containing protein, expressed	GT1		UDP-glucoronosyl and UDP-glucosyl transferase		metabolic process; transferase activity, transferring hexosyl groups	GO:0016758,GO:0008152
Shared	Bs_Root11|Sv_Bs_Root11	122	HORVU6Hr1G079600	ethylene-forming enzyme	ACO4,EAT1,EFE	1-aminocyclopropane-1-carboxylate oxidase protein, putative, expressed			2OG-Fe(II) oxygenase superfamily; non-haem dioxygenase in morphine synthesis N-terminal		oxidation-reduction process; oxidoreductase activity	GO:0055114,GO:0016491
Shared	Bs_Root11|Sv_Bs_Root11	122	HORVU4Hr1G056240	glutamine-dependent asparagine synthase 1; asparagine synthetase 2; asparagine synthetase 3	ASN1,AT-ASN1,DIN6; ASN2; ASN3	asparagine synthetase, putative, expressed			Asparagine synthase; Glutamine amidotransferase domain; Aluminium induced protein		asparagine synthase (glutamine-hydrolyzing) activity; asparagine biosynthetic process	GO:0006529,GO:0004066
Shared	Bs_Root11|Sv_Bs_Root11	122	HORVU2Hr1G109440	ferulic acid 5-hydroxylase 1	CYP84A1,FAH1	cytochrome P450, putative, expressed			Cytochrome P450		iron ion binding; oxidation-reduction process; oxidoreductase activity, acting on paired donors, with incorporation or reduction of molecular oxygen; heme binding	GO:0055114,GO:0020037,GO:0016705,GO:0005506
Shared	Bs_Root11|Sv_Bs_Root11	122	HORVU2Hr1G094370			3-oxo-5-alpha-steroid 4-dehydrogenase, putative, expressed
Shared	Bs_Root11|Sv_Bs_Root11	122	HORVU7Hr1G101730	cytochrome P450, family 87, subfamily A, polypeptide 6	CYP89A6	cytochrome P450, putative, expressed			Cytochrome P450		iron ion binding; oxidation-reduction process; oxidoreductase activity, acting on paired donors, with incorporation or reduction of molecular oxygen; heme binding	GO:0055114,GO:0020037,GO:0016705,GO:0005506
Shared	Bs_Root11|Sv_Bs_Root11	122	HORVU5Hr1G011640	Leucine-rich repeat transmembrane protein kinase; Protein kinase superfamily protein		Protein kinase domain containing protein, expressed			Protein tyrosine kinase; Protein kinase domain		protein kinase activity; protein phosphorylation; ATP binding	GO:0006468,GO:0004672; GO:0006468,GO:0005524,GO:0004672
Shared	Bs_Root11|Sv_Bs_Root11	122	HORVU2Hr1G083080	seed imbibition 2	AtSIP2,SIP2	uncharacterized glycosyltransferase, putative, expressed	GH36		Raffinose synthase or seed imbibition protein Sip1
Shared	Bs_Root11|Sv_Bs_Root11	122	HORVU1Hr1G089550	DNA glycosylase superfamily protein		hhH-GPD superfamily base excision DNA repair protein, putative, expressed			HhH-GPD superfamily base excision DNA repair protein		base-excision repair	GO:0006284
Shared	Bs_Root11|Sv_Bs_Root11	122	HORVU2Hr1G021240			expressed protein
Shared	Bs_Root11|Sv_Bs_Root11	122	HORVU5Hr1G006710	NB-ARC domain-containing disease resistance protein		disease resistance protein RGA2, putative, expressed			NB-ARC domain		ADP binding	GO:0043531
Shared	Bs_Root11|Sv_Bs_Root11	122	HORVU5Hr1G014200	CBL-interacting protein kinase 4; CBL-interacting protein kinase 18	CIPK4,SnRK3.3; ATCIPK18,ATWL1,CIPK18,SnRK3.20,WL1	CAMK_KIN1/SNF1/Nim1_like.17 - CAMK includes calcium/calmodulin depedent protein kinases, expressed; CAMK_KIN1/SNF1/Nim1_like.38 - CAMK includes calcium/calmodulin depedent protein kinases, expressed			NAF domain; Kinase-like		signal transduction	GO:0007165
Shared	Bs_Root11|Sv_Bs_Root11	122	HORVU2Hr1G109120	Glycosyl hydrolases family 32 protein; beta-fructofuranosidase 5	ATBFRUCT1,ATCWINV1; AtcwINV3,ATFRUCT5,FRUCT5	glycosyl hydrolases, putative, expressed	GH32		Glycosyl hydrolases family 32 N-terminal domain; Glycosyl hydrolases family 32 C terminal
Shared	Bs_Root11|Sv_Bs_Root11	122	HORVU7Hr1G104350	early nodulin-like protein 9	AtENODL9,ENODL9	early nodulin 20 precursor, putative, expressed			Plastocyanin-like domain		electron transfer activity	GO:0009055
Shared	Bs_Root11|Sv_Bs_Root11	122	HORVU7Hr1G103150			expressed protein
Shared	Bs_Root11|Sv_Bs_Root11	122	HORVU3Hr1G026350	Pyridoxal phosphate (PLP)-dependent transferases superfamily protein		expressed protein
Shared	Bs_Root11|Sv_Bs_Root11	122	HORVU7Hr1G046370	NB-ARC domain-containing disease resistance protein; HOPZ-ACTIVATED RESISTANCE 1	RPP13; ZAR1	resistance protein, putative, expressed; NBS-LRR disease resistance protein, putative, expressed			NB-ARC domain		ADP binding	GO:0043531
Shared	Bs_Root11|Sv_Bs_Root11	122	HORVU2Hr1G109990	vacuolar proton ATPase A2; vacuolar proton ATPase A3	VHA-A2; VHA-A3	vacuolar ATP synthase 98 kDa subunit, putative, expressed			V-type ATPase 116kDa subunit family		proton transmembrane transporter activity; ATP hydrolysis coupled proton transport; proton-transporting V-type ATPase, V0 domain	GO:0033179,GO:0015991,GO:0015078
Shared	Bs_Root11|Sv_Bs_Root11	122	HORVU2Hr1G088110	Zinc finger (C3HC4-type RING finger) family protein		zinc finger family protein, putative, expressed			von Willebrand factor type A domain; VWA / Hh protein intein-like; RING-like zinc finger
Shared	Bs_Root11|Sv_Bs_Root11	122	HORVU1Hr1G092960	Transmembrane amino acid transporter family protein		transmembrane amino acid transporter protein, putative, expressed			Transmembrane amino acid transporter protein
Shared	Bs_Root11|Sv_Bs_Root11	122	HORVU2Hr1G012690	SPFH/Band 7/PHB domain-containing membrane-associated protein family	ATHIR1,HIR1	hypersensitive-induced response protein, putative, expressed			SPFH domain / Band 7 family		membrane	GO:0016020
Shared	Bs_Root11|Sv_Bs_Root11	122	HORVU5Hr1G053840	BRI1-like 3; BRI1 like	BRL3; BRL1	serine/threonine-protein kinase BRI1-like 1 precursor, putative, expressed			Protein kinase domain; Leucine rich repeat N-terminal domain; Leucine rich repeat; Leucine Rich Repeat		protein binding; protein kinase activity; ATP binding; protein phosphorylation	GO:0006468,GO:0005524,GO:0004672,GO:0005515; GO:0005515
Shared	Bs_Root11|Sv_Bs_Root11	122	HORVU6Hr1G085250	; F-box/RNI-like/FBD-like domains-containing protein		OsFBX73 - F-box domain containing protein, expressed			; F-box domain		protein binding	GO:0005515
Shared	Bs_Root11|Sv_Bs_Root11	122	HORVU1Hr1G067980	cystatin B	ATCYS6,ATCYSB,CYSB	cysteine proteinase inhibitor precursor protein, putative, expressed			Cystatin domain		cysteine-type endopeptidase inhibitor activity	GO:0004869
Shared	Bs_Root11|Sv_Bs_Root11	122	HORVU2Hr1G093030	glutamate dehydrogenase 2	GDH2	glutamate dehydrogenase protein, putative, expressed			Glutamate/Leucine/Phenylalanine/Valine dehydrogenase		oxidation-reduction process; oxidoreductase activity; cellular amino acid metabolic process	GO:0055114,GO:0016491,GO:0006520
Shared	Bs_Root11|Sv_Bs_Root11	122	HORVU2Hr1G098800	alpha/beta-Hydrolases superfamily protein		lecithine cholesterol acyltransferase, putative, expressed			; Lecithin:cholesterol acyltransferase		lipid metabolic process; O-acyltransferase activity	GO:0008374,GO:0006629
Shared	Bs_Root11|Sv_Bs_Root11	122	HORVU7Hr1G101710	indole-3-acetate beta-D-glucosyltransferase; UDP-Glycosyltransferase superfamily protein	IAGLU	UDP-glucoronosyl and UDP-glucosyl transferase domain containing protein, expressed	GT1		UDP-glucoronosyl and UDP-glucosyl transferase		metabolic process; transferase activity, transferring hexosyl groups	GO:0016758,GO:0008152
Shared	Bs_Root11|Sv_Bs_Root11	122	HORVU2Hr1G087730	; NB-ARC domain-containing disease resistance protein; LRR and NB-ARC domains-containing disease resistance protein		photosystem-II repair protein, putative, expressed; resistance-like protein I2GA-SH194-2, putative, expressed			; Low psii accumulation1 / Rep27; NB-ARC domain		ADP binding	GO:0043531
Shared	Bs_Root11|Sv_Bs_Root11	122	HORVU3Hr1G027630	basic helix-loop-helix (bHLH) DNA-binding superfamily protein		basic helix-loop-helix, putative, expressed			Helix-loop-helix DNA-binding domain		protein dimerization activity	GO:0046983
Shared	Bs_Root11|Sv_Bs_Root11	122	HORVU7Hr1G082860	RNAse II-like 1	ATRTL1,RTL1	endoribonuclease Dicer, putative, expressed			Ribonuclease III domain		RNA binding; ribonuclease III activity; RNA processing	GO:0006396,GO:0004525,GO:0003723
Shared	Bs_Root11|Sv_Bs_Root11	122	HORVU2Hr1G043890	chitinase A	ATCHIA,CHIA	glycosyl hydrolase, putative, expressed			; Glycosyl hydrolases family 18		hydrolase activity, hydrolyzing O-glycosyl compounds; carbohydrate metabolic process	GO:0005975,GO:0004553
Shared	Bs_Root11|Sv_Bs_Root11	122	HORVU2Hr1G093020	winged-helix DNA-binding transcription factor family protein		AT hook-containing DNA-binding protein, putative, expressed			linker histone H1 and H5 family		nucleosome; DNA binding; nucleosome assembly; nucleus	GO:0006334,GO:0005634,GO:0003677,GO:0000786
Shared	Bs_Root11|Sv_Bs_Root11	122	HORVU5Hr1G065630	sugar transporter protein 7	STP7	transporter family protein, putative, expressed			Sugar (and other) transporter; Major Facilitator Superfamily		integral component of membrane; transmembrane transporter activity; transmembrane transport	GO:0055085,GO:0016021,GO:0022857; GO:0055085,GO:0016021
Shared	Bs_Root11|Sv_Bs_Root11	122	HORVU4Hr1G063660	UDP-Glycosyltransferase superfamily protein		UDP-glucoronosyl and UDP-glucosyl transferase domain containing protein, expressed	GT1		UDP-glucoronosyl and UDP-glucosyl transferase		metabolic process; transferase activity, transferring hexosyl groups	GO:0016758,GO:0008152
Shared	Bs_Root11|Sv_Bs_Root11	122	HORVU2Hr1G046590	BNR/Asp-box repeat family protein		BNR/Asp-box repeat family protein, putative, expressed			BNR repeat-like domain
Shared	Bs_Root11|Sv_Bs_Root11	122	HORVU5Hr1G020430	Polynucleotidyl transferase, ribonuclease H-like superfamily protein		exonuclease, putative, expressed			Exonuclease
Shared	Bs_Root11|Sv_Bs_Root11	122	HORVU2Hr1G107750	UDP-Glycosyltransferase superfamily protein	GT72B1,UGT72B1	UDP-glucoronosyl and UDP-glucosyl transferase domain containing protein, expressed	GT1		UDP-glucoronosyl and UDP-glucosyl transferase		metabolic process; transferase activity, transferring hexosyl groups	GO:0016758,GO:0008152
Shared	Bs_Root11|Sv_Bs_Root11	122	HORVU2Hr1G025980	xylulose kinase-2	XK-2,XK2	FGGY family of carbohydrate kinases, putative, expressed			FGGY family of carbohydrate kinases, N-terminal domain; FGGY family of carbohydrate kinases, C-terminal domain		carbohydrate metabolic process; phosphotransferase activity, alcohol group as acceptor	GO:0016773,GO:0005975
Shared	Bs_Root11|Sv_Bs_Root11	122	HORVU3Hr1G057700	hydroxyproline-rich glycoprotein family protein; Hydroxyproline-rich glycoprotein family protein	CHUP1	chloroplast unusual positioning protein, putative, expressed
Shared	Bs_Root11|Sv_Bs_Root11	122	HORVU4Hr1G057330	Tetratricopeptide repeat (TPR)-like superfamily protein		PPR repeat domain containing protein, putative, expressed			PPR repeat; PPR repeat family; Pentatricopeptide repeat domain;
Shared	Bs_Root11|Sv_Bs_Root11	122	HORVU1Hr1G012240	AZA-guanine resistant1	ATAZG1,AZG1	permease domain containing protein, putative, expressed			Permease family		membrane; transporter activity; purine nucleobase transmembrane transporter activity; transport; purine nucleobase transport; transmembrane transport	GO:0055085,GO:0016020,GO:0006810,GO:0005215,GO:0006863,GO:0005345
Shared	Bs_Root11|Sv_Bs_Root11	122	HORVU1Hr1G061090	Cytochrome P450 superfamily protein; cytochrome P450, family 721, subfamily A, polypeptide 1; cytochrome P450, family 72, subfamily A, polypeptide 15; cytochrome P450, family 709, subfamily B, polypeptide 2	BAS1,CYP72B1,CYP734A1; CYP721A1; CYP72A15; CYP709B2	cytochrome P450, putative, expressed; cytochrome P450 72A1, putative, expressed			Cytochrome P450		iron ion binding; oxidation-reduction process; oxidoreductase activity, acting on paired donors, with incorporation or reduction of molecular oxygen; heme binding	GO:0055114,GO:0020037,GO:0016705,GO:0005506
Shared	Bs_Root11|Sv_Bs_Root11	122	HORVU7Hr1G046970	diacylglycerol acyltransferase family;		diacylglycerol O-acyltransferase, putative, expressed;			Diacylglycerol acyltransferase;		transferase activity, transferring acyl groups other than amino-acyl groups	GO:0016747
Shared	Bs_Root11|Sv_Bs_Root11	122	HORVU4Hr1G005450	Protein of unknown function, DUF538;		expressed protein;			Protein of unknown function, DUF538;
Shared	Bs_Root11|Sv_Bs_Root11	122	HORVU7Hr1G039760	RING/U-box superfamily protein with ARM repeat domain		spotted leaf 11, putative, expressed			Armadillo/beta-catenin-like repeat; U-box domain		protein binding; ubiquitin-protein transferase activity; protein ubiquitination	GO:0016567,GO:0004842,GO:0005515
Shared	Bs_Root11|Sv_Bs_Root11	122	HORVU2Hr1G006180	fatty acid amide hydrolase	AtFAAH,FAAH	amidase family protein, putative, expressed			Amidase		carbon-nitrogen ligase activity, with glutamine as amido-N-donor	GO:0016884
Shared	Bs_Root11|Sv_Bs_Root11	122	HORVU5Hr1G068070	S-locus lectin protein kinase family protein		D-mannose binding lectin family protein, expressed			Protein kinase domain; D-mannose binding lectin		protein kinase activity; ATP binding; protein phosphorylation	GO:0006468,GO:0005524,GO:0004672
Shared	Bs_Root11|Sv_Bs_Root11	122	HORVU5Hr1G069090	alpha/beta-Hydrolases superfamily protein		gibberellin receptor GID1L2, putative, expressed			Carboxylesterase family
Shared	Bs_Root11|Sv_Bs_Root11	122	HORVU5Hr1G111550	cytokinin response factor 4; ERF domain protein 10	CRF4; ATERF10,ERF10	AP2 domain containing protein, expressed			AP2 domain		DNA-binding transcription factor activity; regulation of transcription, DNA-templated	GO:0006355,GO:0003700
Shared	Bs_Root11|Sv_Bs_Root11	122	HORVU6Hr1G053250	ubiquitin-associated (UBA)/TS-N domain-containing protein / octicosapeptide/Phox/Bemp1 (PB1) domain-containing protein		joka2, putative, expressed			PB1 domain; Zinc finger, ZZ type; Ig-like domain from next to BRCA1 gene		protein binding; zinc ion binding	GO:0005515,GO:0008270; GO:0008270
Shared	Bs_Root11|Sv_Bs_Root11	122	HORVU2Hr1G057960	aldehyde oxidase 4; abscisic aldehyde oxidase 3; aldehyde oxidase 1	AAO4,AO4,ATAO-4,ATAO2; AAO3,AOdelta,At-AO3,AtAAO3; AAO1,AO1,AOalpha,AT-AO1,ATAO,AtAO1	aldehyde oxidase, putative, expressed			2Fe-2S iron-sulfur cluster binding domain; FAD binding domain in molybdopterin dehydrogenase; Aldehyde oxidase and xanthine dehydrogenase, a/b hammerhead domain; [2Fe-2S] binding domain; Molybdopterin-binding domain of aldehyde dehydrogenase; CO dehydrogenase flavoprotein C-terminal domain;		electron transfer activity; metal ion binding; oxidation-reduction process; oxidoreductase activity; iron-sulfur cluster binding	GO:0051536,GO:0009055,GO:0055114,GO:0046872,GO:0016491; GO:0055114,GO:0016491
Shared	Bs_Root11|Sv_Bs_Root11	122	HORVU5Hr1G105480	alpha/beta-Hydrolases superfamily protein	ATCXE12,CXE12	gibberellin receptor GID1L2, putative, expressed			Carboxylesterase family; alpha/beta hydrolase fold		metabolic process; hydrolase activity	GO:0016787,GO:0008152
Shared	Bs_Root11|Sv_Bs_Root11	122	HORVU1Hr1G064530			expressed protein
Shared	Bs_Root11|Sv_Bs_Root11	122	HORVU2Hr1G061060	Leucine-rich repeat protein kinase family protein; Mitochondrial transcription termination factor family protein	EMB2219	wound and phytochrome signaling involved receptor like kinase, putative, expressed; mTERF domain containing protein, expressed			Protein kinase domain; mTERF; Protein tyrosine kinase		protein kinase activity; ATP binding; protein phosphorylation; double-stranded DNA binding; mitochondrion; regulation of transcription, DNA-templated	GO:0006468,GO:0005524,GO:0004672; GO:0006355,GO:0005739,GO:0003690; GO:0006468,GO:0004672
Shared	Bs_Root11|Sv_Bs_Root11	122	HORVU2Hr1G077990	RNI-like superfamily protein		OsFBL41 - F-box domain and LRR containing protein, expressed			F-box-like		protein binding	GO:0005515
Shared	Bs_Root11|Sv_Bs_Root11	122	HORVU7Hr1G079650	Glycosyl hydrolase superfamily protein		glycosyl hydrolases family 17, putative, expressed	GH17		Glycosyl hydrolases family 17		hydrolase activity, hydrolyzing O-glycosyl compounds; carbohydrate metabolic process	GO:0005975,GO:0004553
Shared	Bs_Root11|Sv_Bs_Root11	122	HORVU5Hr1G097060	Protein phosphatase 2C family protein		protein phosphatase 2C, putative, expressed			Protein phosphatase 2C		catalytic activity; protein serine/threonine phosphatase activity; protein dephosphorylation	GO:0003824,GO:0006470,GO:0004722; GO:0006470,GO:0004722
Shared	Bs_Root11|Sv_Bs_Root11	122	HORVU2Hr1G024150	chaperone protein dnaJ-related		expressed protein
Shared	Bs_Root11|Sv_Bs_Root11	122	HORVU1Hr1G071150	Haloacid dehalogenase-like hydrolase (HAD) superfamily protein		NLI interacting factor-like phosphatase, putative, expressed			NLI interacting factor-like phosphatase;
Shared	Bs_Root11|Sv_Bs_Root11	122	HORVU7Hr1G107310			Leucine Rich Repeat family protein, expressed
Shared	Bs_Root11|Sv_Bs_Root11	122	HORVU7Hr1G049080			expressed protein
Shared	Bs_Root11|Sv_Bs_Root11	122	HORVU4Hr1G081290	acyl activating enzyme 1; AMP-dependent synthetase and ligase family protein	AAE1	AMP-binding domain containing protein, expressed			AMP-binding enzyme; AMP-binding enzyme C-terminal domain		metabolic process; catalytic activity	GO:0008152,GO:0003824
Shared	Bs_Root11|Sv_Bs_Root11	122	HORVU1Hr1G000140	ATPase E1-E2 type family protein / haloacid dehalogenase-like hydrolase family protein		phospholipid-transporting ATPase, putative, expressed			E1-E2 ATPase; haloacid dehalogenase-like hydrolase; Phospholipid-translocating ATPase N-terminal; Phospholipid-translocating P-type ATPase C-terminal; Cation transport ATPase (P-type)		nucleotide binding; magnesium ion binding; integral component of membrane; phospholipid-translocating ATPase activity; metal ion binding; ATP binding; phospholipid transport	GO:0046872,GO:0000166,GO:0016021,GO:0015914,GO:0005524,GO:0004012,GO:0000287; GO:0016021,GO:0015914,GO:0005524,GO:0004012,GO:0000287
Shared	Bs_Root11|Sv_Bs_Root11	122	HORVU6Hr1G014910	polyubiquitin 10	UBQ10	ubiquitin family protein, putative, expressed; expressed protein			Ubiquitin-2 like Rad60 SUMO-like
Shared	Bs_Root11|Sv_Bs_Root11	122	HORVU2Hr1G107550	aldehyde dehydrogenase 6B2	ALDH6B2	aldehyde dehydrogenase, putative, expressed			Aldehyde dehydrogenase family	Steroid hormone biosynthesis;	metabolic process; oxidation-reduction process; oxidoreductase activity	GO:0055114,GO:0016491,GO:0008152
Shared	Bs_Root11|Sv_Bs_Root11	122	HORVU3Hr1G079870	; F-box family protein		expressed protein; OsFBX29 - F-box domain containing protein, expressed
Shared	Bs_Root11|Sv_Bs_Root11	122	HORVU5Hr1G080060	alpha/beta-Hydrolases superfamily protein		hydrolase, alpha/beta fold family domain containing protein, expressed			; alpha/beta hydrolase fold; Alpha/beta hydrolase family
Shared	Bs_Root11|Sv_Bs_Root11	122	HORVU5Hr1G048810			expressed protein
Shared	Bs_Root11|Sv_Bs_Root11	122	HORVU2Hr1G020270	xylose isomerase family protein		xylose isomerase, putative, expressed
Shared	Bs_Root11|Sv_Bs_Root11	122	HORVU7Hr1G106510	HOPZ-ACTIVATED RESISTANCE 1; Disease resistance protein (CC-NBS-LRR class) family; NB-ARC domain-containing disease resistance protein;	ZAR1	expressed protein; resistance protein, putative, expressed; ; Leucine Rich Repeat family protein, expressed			NB-ARC domain;		ADP binding	GO:0043531
Shared	Bs_Root11|Sv_Bs_Root11	122	HORVU5Hr1G117080	phosphate transporter 1;4; phosphate transporter 1;3	ATPT2,PHT1;4; ATPT4,PHT1;3,PHT3	inorganic phosphate transporter, putative, expressed			Major Facilitator Superfamily; Sugar (and other) transporter		integral component of membrane; transmembrane transport; transmembrane transporter activity	GO:0055085,GO:0016021; GO:0055085,GO:0022857,GO:0016021
Shared	Bs_Root11|Sv_Bs_Root11	122	HORVU6Hr1G064110	U-box domain-containing protein kinase family protein; RING/U-box superfamily protein; co-factor for nitrate, reductase and xanthine dehydrogenase 7	CNX7,SIR5	protein kinase, putative, expressed; VP15, putative, expressed			Protein kinase domain; U-box domain; Protein tyrosine kinase; ; ThiS family		protein kinase activity; ATP binding; protein phosphorylation; ubiquitin-protein transferase activity; protein ubiquitination	GO:0006468,GO:0005524,GO:0004672; GO:0016567,GO:0004842,GO:0006468,GO:0004672; ; GO:0006468,GO:0004672; GO:0006468,GO:0005524,GO:0004672,GO:0016567,GO:0004842
Shared	Bs_Root11|Sv_Bs_Root11	122	HORVU2Hr1G083970	Restriction endonuclease, type II-like superfamily protein		exonuclease, putative, expressed			YqaJ-like viral recombinase domain
Shared	Bs_Root11|Sv_Bs_Root11	122	HORVU5Hr1G070810	O-fucosyltransferase family protein		auxin-independent growth promoter protein, putative, expressed			GDP-fucose protein O-fucosyltransferase
Shared	Bs_Root11|Sv_Bs_Root11	122	HORVU4Hr1G069790	5\'-3\' exonuclease family protein	UVH3,UVR1	flap endonuclease, putative, expressed			XPG I-region; XPG N-terminal domain		single-stranded DNA binding; nuclease activity; endonuclease activity; nucleus; DNA repair; nucleotide-excision repair	GO:0004518,GO:0006281,GO:0006289,GO:0005634,GO:0004519,GO:0003697; GO:0006281,GO:0004518,GO:0006289,GO:0005634,GO:0004519,GO:0003697
Shared	Bs_Root11|Sv_Bs_Root11	122	HORVU7Hr1G018580			coiled-coil domain-containing protein 97, putative, expressed; expressed protein			Coiled-coil domain containing protein (DUF2052)
Shared	Bs_Root11|Sv_Bs_Root11	122	HORVU3Hr1G087740	Plant protein of unknown function (DUF828);	ESK1,TBL29	leaf senescence related protein, putative, expressed;			GDSL/SGNH-like Acyl-Esterase family found in Pmr5 and Cas1p; PMR5 N terminal Domain;
Shared	Bs_Root11|Sv_Bs_Root172	4	HORVU6Hr1G074990	Protein of unknown function (DUF604)		fringe-related protein, putative, expressed			; Protein of unknown function, DUF604
Shared	Bs_Root11|Sv_Bs_Root172	4	HORVU5Hr1G079950	plastid movement impaired1	PMI1	expressed protein			N-terminal C2 in EEIG1 and EHBP1 proteins
Shared	Bs_Root11|Sv_Bs_Root172	4	HORVU1Hr1G073780			expressed protein
Shared	Bs_Root11|Sv_Bs_Root172	4	HORVU1Hr1G003080	glutamine dumper 3	ATGDU3,GDU3,LSB1	GDU1, putative, expressed
Shared	Bs_Root11|Sv_Bs	33	HORVU5Hr1G066920			expressed protein
Shared	Bs_Root11|Sv_Bs	33	HORVU5Hr1G010740	glutathione S-transferase TAU 18	ATGSTU18,GST29,GSTU18	glutathione S-transferase, putative, expressed			Glutathione S-transferase, C-terminal domain; Glutathione S-transferase, N-terminal domain		protein binding	GO:0005515
Shared	Bs_Root11|Sv_Bs	33	HORVU6Hr1G067830	peptide transporter 2	ATPTR2,ATPTR2-B,NTR1,PTR2,PTR2-B	peptide transporter PTR2, putative, expressed			POT family		membrane; transporter activity; transport	GO:0016020,GO:0006810,GO:0005215
Shared	Bs_Root11|Sv_Bs	33	HORVU0Hr1G022350	MATE efflux family protein		MATE efflux family protein, putative, expressed			MatE		membrane; drug transmembrane transport; drug transmembrane transporter activity; antiporter activity; transmembrane transport	GO:0055085,GO:0016020,GO:0015297,GO:0015238,GO:0006855
Shared	Bs_Root11|Sv_Bs	33	HORVU2Hr1G098430	Leucine-rich repeat transmembrane protein kinase		protein kinase domain containing protein, expressed; SHR5-receptor-like kinase, putative, expressed; leucine-rich repeat-containing protein kinase family protein, putative, expressed			Malectin domain; ; Protein kinase domain		protein kinase activity; ATP binding; protein phosphorylation	GO:0006468,GO:0005524,GO:0004672
Shared	Bs_Root11|Sv_Bs	33	HORVU2Hr1G122760	Heat shock protein 70 (Hsp 70) family protein	BIP,BIP2	DnaK family protein, putative, expressed			Hsp70 protein
Shared	Bs_Root11|Sv_Bs	33	HORVU6Hr1G089590	plant U-box 23	PUB23	U-box domain-containing protein, putative, expressed			U-box domain		ubiquitin-protein transferase activity; protein ubiquitination	GO:0016567,GO:0004842
Shared	Bs_Root11|Sv_Bs	33	HORVU5Hr1G104740	UDP-glucosyl transferase 73B5; UDP-glucosyl transferase 73B1	UGT73B5; UGT73B1	anthocyanin 3-O-beta-glucosyltransferase, putative, expressed; UDP-glucoronosyl and UDP-glucosyl transferase, putative, expressed; UDP-glucoronosyl and UDP-glucosyl transferase domain containing protein, expressed	GT1		UDP-glucoronosyl and UDP-glucosyl transferase		metabolic process; transferase activity, transferring hexosyl groups	GO:0016758,GO:0008152
Shared	Bs_Root11|Sv_Bs	33	HORVU1Hr1G075660	pyrophosphorylase 1; pyrophosphorylase 4	AtPPa1,PPa1; AtPPa4,PPa4	soluble inorganic pyrophosphatase, putative, expressed			Inorganic pyrophosphatase		magnesium ion binding; inorganic diphosphatase activity; cytoplasm; phosphate-containing compound metabolic process	GO:0006796,GO:0005737,GO:0004427,GO:0000287
Shared	Bs_Root11|Sv_Bs	33	HORVU3Hr1G060760	; microtubule-associated protein 65-9; Microtubule associated protein (MAP65/ASE1) family protein	MAP65-9; ATMAP65-3,MAP65-3,PLE	; expressed protein; microtubule associated protein, putative, expressed
Shared	Bs_Root11|Sv_Bs	33	HORVU5Hr1G068770	inhibitor/interactor with cyclin-dependent kinase	ICK6,KRP3	cyclin-dependent kinase inhibitor, putative, expressed			Cyclin-dependent kinase inhibitor		cyclin-dependent protein serine/threonine kinase inhibitor activity; nucleus; cell cycle arrest	GO:0007050,GO:0005634,GO:0004861
Shared	Bs_Root11|Sv_Bs	33	HORVU5Hr1G103590	syntaxin of plants 124	ATSYP124,SYP124	syntaxin, putative, expressed			Syntaxin; SNARE domain		protein binding; membrane	GO:0005515,GO:0016020
Shared	Bs_Root11|Sv_Bs	33	HORVU5Hr1G087880	Auxin efflux carrier family protein		auxin efflux carrier component, putative, expressed			Membrane transport protein		integral component of membrane; transmembrane transport	GO:0055085,GO:0016021
Shared	Bs_Root11|Sv_Bs	33	HORVU7Hr1G028010	heteroglycan glucosidase 1;	HGL1	glycosyl hydrolase, family 31, putative, expressed;	GH31		Glycosyl hydrolases family 31; Galactose mutarotase-like;		hydrolase activity, hydrolyzing O-glycosyl compounds; carbohydrate metabolic process	GO:0005975,GO:0004553
Shared	Bs_Root11|Sv_Bs	33	HORVU0Hr1G004670
Shared	Bs_Root11|Sv_Bs	33	HORVU7Hr1G113830	WRKY DNA-binding protein 40	ATWRKY40,WRKY40	WRKY28, expressed			WRKY DNA -binding domain		DNA-binding transcription factor activity; regulation of transcription, DNA-templated; sequence-specific DNA binding	GO:0043565,GO:0006355,GO:0003700
Shared	Bs_Root11|Sv_Bs	33	HORVU5Hr1G047730	ferritin 4	ATFER4,FER4	ferritin-1, chloroplast precursor, putative, expressed			Ferritin-like domain	Biosynthesis of 12-, 14- and 16-membered macrolides	iron ion transport; cellular iron ion homeostasis; ferric iron binding	GO:0008199,GO:0006879,GO:0006826
Shared	Bs_Root11|Sv_Bs	33	HORVU2Hr1G028780	Serine protease inhibitor, potato inhibitor I-type family protein		inhibitor I family protein, putative, expressed			Potato inhibitor I family		serine-type endopeptidase inhibitor activity; response to wounding	GO:0009611,GO:0004867
Shared	Bs_Root11|Sv_Bs	33	HORVU2Hr1G090690	GRAM domain-containing protein / ABA-responsive protein-related		GEM, putative, expressed			GRAM domain
Shared	Bs_Root11|Sv_Bs	33	HORVU3Hr1G005800			expressed protein
Shared	Bs_Root11|Sv_Bs	33	HORVU3Hr1G004140			BBTI6 - Bowman-Birk type bran trypsin inhibitor precursor, putative, expressed; BBTI4 - Bowman-Birk type bran trypsin inhibitor precursor, expressed			Bowman-Birk serine protease inhibitor family		extracellular region; serine-type endopeptidase inhibitor activity	GO:0005576,GO:0004867
Shared	Bs_Root11|Sv_Bs	33	HORVU2Hr1G028720	Serine protease inhibitor, potato inhibitor I-type family protein		inhibitor I family protein, putative, expressed			Potato inhibitor I family		serine-type endopeptidase inhibitor activity; response to wounding	GO:0009611,GO:0004867
Shared	Bs_Root11|Sv_Bs	33	HORVU5Hr1G046850	Methyltransferase-related protein		expressed protein
Shared	Bs_Root11|Sv_Bs	33	HORVU3Hr1G057730			tat pathway signal sequence family protein, expressed
Shared	Bs_Root11|Sv_Bs	33	HORVU3Hr1G000110	wall associated kinase 4; wall associated kinase 5; Concanavalin A-like lectin protein kinase family protein	WAK4; WAK5	wall-associated receptor kinase-like 22 precursor, putative, expressed; wall-associated receptor kinase-like 4 precursor, putative, expressed; lectin-like receptor kinase 1, putative, expressed; cysteine-rich receptor-like protein kinase 31 precursor, putative, expressed			Wall-associated receptor kinase galacturonan-binding; Protein kinase domain; Seadornavirus VP7		polysaccharide binding; protein kinase activity; ATP binding; protein phosphorylation	GO:0030247; GO:0030247,GO:0006468,GO:0005524,GO:0004672; GO:0006468,GO:0005524,GO:0004672
Shared	Bs_Root11|Sv_Bs	33	HORVU0Hr1G019630	UDP-glucosyl transferase 73B5	UGT73B5	UDP-glucoronosyl and UDP-glucosyl transferase, putative, expressed; anthocyanin 3-O-beta-glucosyltransferase, putative, expressed	GT1		UDP-glucoronosyl and UDP-glucosyl transferase		metabolic process; transferase activity, transferring hexosyl groups	GO:0016758,GO:0008152
Shared	Bs_Root11|Sv_Bs	33	HORVU2Hr1G080140	Galactose mutarotase-like superfamily protein		aldose 1-epimerase, putative, expressed			Aldose 1-epimerase		carbohydrate metabolic process; isomerase activity	GO:0016853,GO:0005975
Shared	Bs_Root11|Sv_Bs	33	HORVU3Hr1G072410	Nucleic acid-binding, OB-fold-like protein		DNA-binding protein-related, putative, expressed
Shared	Bs_Root11|Sv_Bs	33	HORVU6Hr1G070600	2-oxoglutarate (2OG) and Fe(II)-dependent oxygenase superfamily protein		expressed protein
Shared	Bs_Root11|Sv_Bs	33	HORVU7Hr1G083550	Peroxidase superfamily protein; peroxidase 2	ATPA2,PA2	peroxidase precursor, putative, expressed			Peroxidase	; Taurine and hypotaurine metabolism	peroxidase activity; oxidation-reduction process; response to oxidative stress; heme binding	GO:0055114,GO:0020037,GO:0006979,GO:0004601
Shared	Bs_Root11|Sv_Bs	33	HORVU3Hr1G037780	PQ-loop repeat family protein / transmembrane family protein		PQ loop repeat domain containing protein, expressed			PQ loop repeat
Shared	Bs_Root11|Sv_Bs	33	HORVU4Hr1G076440	E3 Ubiquitin ligase family protein		expressed protein			E3 Ubiquitin ligase; Zinc finger, C3HC4 type (RING finger)		ubiquitin-protein transferase activity; mitochondrion organization	GO:0007005,GO:0004842
Shared	Bs_Root11|Sv_Bs	33	HORVU1Hr1G028920	iron regulated transporter 3; zinc transporter 4 precursor	ATIRT3,IRT3; ATZIP4,ZIP4	metal cation transporter, putative, expressed			ZIP Zinc transporter		membrane; metal ion transmembrane transporter activity; metal ion transport; transmembrane transport	GO:0055085,GO:0046873,GO:0030001,GO:0016020
Shared	Bs|Bs_Root172	3	HORVU2Hr1G013470
Shared	Bs|Bs_Root172	3	HORVU6Hr1G094920	Ankyrin repeat family protein;		ankyrin repeat family protein, putative, expressed; expressed protein;			Ankyrin repeats (3 copies); Domain of unknown function; Ankyrin repeat;		protein binding	GO:0005515
Shared	Bs|Bs_Root172	3	HORVU2Hr1G102580	wall associated kinase 5; wall associated kinase 3; wall associated kinase-like 2; wall associated kinase 4	WAK5; WAK3; WAKL2; WAK4	wall-associated kinase 1, putative, expressed			Wall-associated receptor kinase galacturonan-binding; Protein kinase domain; Protein tyrosine kinase		polysaccharide binding; protein kinase activity; ATP binding; protein phosphorylation	GO:0030247; GO:0006468,GO:0005524,GO:0004672; GO:0030247,GO:0006468,GO:0005524,GO:0004672; GO:0006468,GO:0004672
Shared	Bs_Root172|Sv_Bs_Root11	2	HORVU1Hr1G054230	expansin B2;	ATEXPB2,ATHEXP BETA 1.4,EXPB2	expansin precursor, putative, expressed			Pollen allergen; Lytic transglycolase;
Shared	Bs_Root172|Sv_Bs_Root11	2	HORVU5Hr1G110220	phosphate transporter 1;7	PHT1;7	inorganic phosphate transporter, putative, expressed			Sugar (and other) transporter; Major Facilitator Superfamily		integral component of membrane; transmembrane transporter activity; transmembrane transport	GO:0055085,GO:0022857,GO:0016021; GO:0055085,GO:0016021
Shared	Bs_Root172|Sv_Bs_Root172	3	HORVU2Hr1G099450	Bifunctional inhibitor/lipid-transfer protein/seed storage 2S albumin superfamily protein		LTPL124 - Protease inhibitor/seed storage/LTP family protein precursor, expressed			Hydrophobic seed protein
Shared	Bs_Root172|Sv_Bs_Root172	3	HORVU5Hr1G096890	; basic helix-loop-helix (bHLH) DNA-binding superfamily protein		bHelix-loop-helix transcription factor, putative, expressed
Shared	Bs_Root172|Sv_Bs_Root172	3	HORVU2Hr1G098400	Leucine-rich repeat transmembrane protein kinase		SHR5-receptor-like kinase, putative, expressed; protein kinase domain containing protein, expressed			Protein kinase domain; Malectin domain; ; Leucine rich repeat; Protein tyrosine kinase		protein kinase activity; ATP binding; protein phosphorylation; ; protein binding	GO:0006468,GO:0005524,GO:0004672; ; GO:0005515; GO:0006468,GO:0004672
Shared	Bs_Root172|Sv_Bs	5	HORVU4Hr1G028560	Pyridoxal phosphate (PLP)-dependent transferases superfamily protein	ATCYS1,CGS,CGS1,MTO1	cystathionine gamma-synthase, putative, expressed; conserved hypothetical protein			Cys/Met metabolism PLP-dependent enzyme; Aminotransferase class I and II		pyridoxal phosphate binding; biosynthetic process	GO:0030170; GO:0030170,GO:0009058
Shared	Bs_Root172|Sv_Bs	5	HORVU3Hr1G027700	Class I glutamine amidotransferase-like superfamily protein;		DJ-1 family protein, putative, expressed;			DJ-1/PfpI family;
Shared	Bs_Root172|Sv_Bs	5	HORVU7Hr1G055330			uncharacterized 50.6 kDa protein in the 5region of gyrA and gyrB, putative, expressed			Ribosome inactivating protein		negative regulation of translation; rRNA N-glycosylase activity	GO:0030598,GO:0017148
Shared	Bs_Root172|Sv_Bs	5	HORVU1Hr1G026520	HXXXD-type acyl-transferase family protein		transferase family protein, putative, expressed			Transferase family		transferase activity, transferring acyl groups other than amino-acyl groups	GO:0016747
Shared	Bs_Root172|Sv_Bs	5	HORVU3Hr1G028060	; GDSL-like Lipase/Acylhydrolase superfamily protein		; GDSL-like lipase/acylhydrolase, putative, expressed			; GDSL-like Lipase/Acylhydrolase		hydrolase activity, acting on ester bonds	GO:0016788
Shared	Bs|Sv_Bs_Root11	6	HORVU2Hr1G090750			KUN1 - Kunitz-type trypsin inhibitor precursor, expressed			Trypsin and protease inhibitor		endopeptidase inhibitor activity	GO:0004866
Shared	Bs|Sv_Bs_Root11	6	HORVU5Hr1G020060	Protein kinase superfamily protein	IBS1	transposon protein, putative, unclassified, expressed			Protein tyrosine kinase;		protein kinase activity; protein phosphorylation	GO:0006468,GO:0004672
Shared	Bs|Sv_Bs_Root11	6	HORVU2Hr1G093570	ubiquitin C-terminal hydrolase 3	UCH3	ubiquitin carboxyl-terminal hydrolase, family 1, putative, expressed		C12	Ubiquitin carboxyl-terminal hydrolase, family 1		intracellular; thiol-dependent ubiquitin-specific protease activity; ubiquitin-dependent protein catabolic process	GO:0006511,GO:0005622,GO:0004843
Shared	Bs|Sv_Bs_Root11	6	HORVU5Hr1G072650	Calcium-binding EF-hand family protein		EF hand family protein, putative, expressed			EF-hand domain pair
Shared	Bs|Sv_Bs_Root11	6	HORVU2Hr1G036510	Ribosome associated membrane protein RAMP4; polyol/monosaccharide transporter 5; polyol/monosaccharide transporter 1	ATPLT5,ATPMT5,PMT5; ATPMT1,PMT1	membrane protein, putative, expressed; polyol transporter 5, putative, expressed			Ribosome associated membrane protein RAMP4; Sugar (and other) transporter		endoplasmic reticulum; integral component of membrane; transmembrane transporter activity; transmembrane transport	GO:0005783; GO:0055085,GO:0022857,GO:0016021
Shared	Bs|Sv_Bs_Root11	6	HORVU2Hr1G036280	GRAS family transcription factor	PAT1	gibberellin response modulator protein, putative, expressed			GRAS domain family
Shared	Bs|Sv_Bs_Root172	2	HORVU6Hr1G024220
Shared	Bs|Sv_Bs_Root172	2	HORVU4Hr1G048990
Shared	Bs|Sv_Bs	129	HORVU5Hr1G073700	Protein of unknown function, DUF538		DUF538 domain containing protein, putative, expressed			Protein of unknown function, DUF538
Shared	Bs|Sv_Bs	129	HORVU4Hr1G064480	ethylene response factor 1	ATERF1,ERF1	AP2 domain containing protein, expressed
Shared	Bs|Sv_Bs	129	HORVU3Hr1G112030			abscisic stress-ripening, putative, expressed;			ABA/WDS induced protein;		response to stress	GO:0006950
Shared	Bs|Sv_Bs	129	HORVU7Hr1G036470	HSP20-like chaperones superfamily protein; mitochondrion-localized small heat shock protein 23.6; heat shock protein 21;	ATHSP23.6-MITO,HSP23.6-MITO; HSP21	heat shock 22 kDa protein, mitochondrial precursor, putative, expressed			Hsp20/alpha crystallin family;
Shared	Bs|Sv_Bs	129	HORVU5Hr1G016150
Shared	Bs|Sv_Bs	129	HORVU2Hr1G118050	Heavy metal transport/detoxification superfamily protein		heavy metal-associated domain containing protein, expressed			Heavy-metal-associated domain		metal ion binding; metal ion transport	GO:0046872,GO:0030001
Shared	Bs|Sv_Bs	129	HORVU7Hr1G020370	alpha carbonic anhydrase 7; alpha carbonic anhydrase 5;	ACA7,ATACA7; ACA5,ATACA5	bifunctional monodehydroascorbate reductase and carbonic anhydrasenectarin-3 precursor, putative, expressed			Eukaryotic-type carbonic anhydrase;
Shared	Bs|Sv_Bs	129	HORVU0Hr1G023740	UDP-glucosyl transferase 85A2	AtUGT85A2,UGT85A2	cytokinin-O-glucosyltransferase 2, putative, expressed	GT1		UDP-glucoronosyl and UDP-glucosyl transferase		metabolic process; transferase activity, transferring hexosyl groups	GO:0016758,GO:0008152
Shared	Bs|Sv_Bs	129	HORVU7Hr1G088350	oxidative stress 3	ATOXS3,OXS3	expressed protein
Shared	Bs|Sv_Bs	129	HORVU3Hr1G086030	Eukaryotic aspartyl protease family protein		aspartic proteinase nepenthesin precursor, putative, expressed		A1	Eukaryotic aspartyl protease		aspartic-type endopeptidase activity; proteolysis	GO:0006508,GO:0004190
Shared	Bs|Sv_Bs	129	HORVU2Hr1G019520	Adenine nucleotide alpha hydrolases-like superfamily protein;		universal stress protein domain containing protein, putative, expressed			Universal stress protein family;		response to stress	GO:0006950
Shared	Bs|Sv_Bs	129	HORVU5Hr1G015600
Shared	Bs|Sv_Bs	129	HORVU3Hr1G004840			expressed protein
Shared	Bs|Sv_Bs	129	HORVU7Hr1G108080
Shared	Bs|Sv_Bs	129	HORVU3Hr1G098340	methyl esterase 19; methyl esterase 1	ATMES19,MES19; ATMES1,MES1	esterase, putative, expressed			; Alpha/beta hydrolase family
Shared	Bs|Sv_Bs	129	HORVU5Hr1G010130
Shared	Bs|Sv_Bs	129	HORVU6Hr1G000630	COP9-signalosome 5B	AJH2,CSN5,CSN5B	COP9 signalosome complex subunit 5b, putative, expressed
Shared	Bs|Sv_Bs	129	HORVU4Hr1G025470
Shared	Bs|Sv_Bs	129	HORVU5Hr1G058690			expressed protein
Shared	Bs|Sv_Bs	129	HORVU1Hr1G026990
Shared	Bs|Sv_Bs	129	HORVU3Hr1G010240	related to ABI3/VP1 2	EDF2,RAP2.8,RAV2,TEM2	B3 DNA binding domain containing protein, expressed			AP2 domain; B3 DNA binding domain		DNA binding; DNA-binding transcription factor activity; regulation of transcription, DNA-templated	GO:0006355,GO:0003700,GO:0003677; GO:0003677
Shared	Bs|Sv_Bs	129	HORVU7Hr1G094870	Eukaryotic aspartyl protease family protein		aspartic proteinase, putative, expressed			Xylanase inhibitor C-terminal; Xylanase inhibitor N-terminal		aspartic-type endopeptidase activity; proteolysis	GO:0006508,GO:0004190
Shared	Bs|Sv_Bs	129	HORVU5Hr1G092290	SPX (SYG1/Pho81/XPR1) domain-containing protein / zinc finger (C3HC4-type RING finger) protein-related		expressed protein			; Zinc finger, C3HC4 type (RING finger)		metal ion binding	GO:0046872
Shared	Bs|Sv_Bs	129	HORVU3Hr1G016770
Shared	Bs|Sv_Bs	129	HORVU1Hr1G050020
Shared	Bs|Sv_Bs	129	HORVU6Hr1G024240
Shared	Bs|Sv_Bs	129	HORVU7Hr1G098220	P-loop containing nucleoside triphosphate hydrolases superfamily protein		ATPase, putative, expressed			ATPase family associated with various cellular activities (AAA); Domain associated at C-terminal with AAA		ATP binding	GO:0005524
Shared	Bs|Sv_Bs	129	HORVU7Hr1G020780	early nodulin-related		early nodulin 93 ENOD93 protein, putative, expressed			Early nodulin 93 ENOD93 protein
Shared	Bs|Sv_Bs	129	HORVU0Hr1G020810			OsSPL17 - SBP-box gene family member, expressed
Shared	Bs|Sv_Bs	129	HORVU1Hr1G072220	heat shock protein 70; heat shock cognate protein 70-1; Heat shock protein 70 (Hsp 70) family protein	ATHSP70,HSP70; AT-HSC70-1,HSC70,HSC70-1,HSP70-1	DnaK family protein, putative, expressed			Hsp70 protein
Shared	Bs|Sv_Bs	129	HORVU5Hr1G074880			expressed protein
Shared	Bs|Sv_Bs	129	HORVU3Hr1G026550	early nodulin-related		early nodulin 93 ENOD93 protein, putative, expressed			Early nodulin 93 ENOD93 protein
Shared	Bs|Sv_Bs	129	HORVU7Hr1G034270			pathogenesis-related Bet v I family protein, putative, expressed			Pathogenesis-related protein Bet v I family		defense response; response to biotic stimulus	GO:0009607,GO:0006952
Shared	Bs|Sv_Bs	129	HORVU6Hr1G024210
Shared	Bs|Sv_Bs	129	HORVU0Hr1G033370
Shared	Bs|Sv_Bs	129	HORVU5Hr1G012990
Shared	Bs|Sv_Bs	129	HORVU4Hr1G062230	LYR family of Fe/S cluster biogenesis protein		LYR motif containing protein, putative, expressed			Complex 1 protein (LYR family)
Shared	Bs|Sv_Bs	129	HORVU1Hr1G058940	ethylene-responsive element binding protein; Integrase-type DNA-binding superfamily protein	ATEBP,EBP,ERF72,RAP2.3; HRE2	AP2 domain containing protein, expressed			AP2 domain		DNA-binding transcription factor activity; regulation of transcription, DNA-templated	GO:0006355,GO:0003700
Shared	Bs|Sv_Bs	129	HORVU6Hr1G093520	BCL-2-associated athanogene 6	ATBAG6,BAG6	IQ calmodulin-binding and BAG domain containing protein, putative, expressed			BAG domain		chaperone binding	GO:0051087
Shared	Bs|Sv_Bs	129	HORVU4Hr1G009380			expressed protein
Shared	Bs|Sv_Bs	129	HORVU1Hr1G070480	Protein of unknown function (DUF640)	LSH6	DUF640 domain containing protein, putative, expressed			Protein of unknown function (DUF640)
Shared	Bs|Sv_Bs	129	HORVU5Hr1G024550	; NADPH/respiratory burst oxidase protein D; respiratory burst oxidase homologue D; respiratory burst oxidase homolog B; Riboflavin synthase-like superfamily protein	ATRBOHC,RBOHC,RHD2; ATRBOHD,RBOHD; ATRBOHB,ATRBOHB-BETA,RBOHB	respiratory burst oxidase, putative, expressed			; Ferric reductase like transmembrane component; FAD-binding domain; Ferric reductase NAD binding domain; Respiratory burst NADPH oxidase; EF-hand domain; EF hand		oxidation-reduction process; oxidoreductase activity; calcium ion binding; peroxidase activity; oxidoreductase activity, acting on NAD(P)H, oxygen as acceptor	GO:0055114,GO:0016491; GO:0005509,GO:0055114,GO:0050664,GO:0004601,GO:0016491; GO:0055114,GO:0016491,GO:0050664,GO:0004601; GO:0005509,GO:0055114,GO:0050664,GO:0004601
Shared	Bs|Sv_Bs	129	HORVU2Hr1G116700	Wound-responsive family protein		wound induced protein, putative, expressed			Wound-induced protein
Shared	Bs|Sv_Bs	129	HORVU2Hr1G072210	arogenate dehydratase 6;	ADT6	prephenate dehydratase domain containing protein, expressed			Prephenate dehydratase;		prephenate dehydratase activity; L-phenylalanine biosynthetic process	GO:0009094,GO:0004664
Shared	Bs|Sv_Bs	129	HORVU2Hr1G075330	Acyl-CoA N-acyltransferases (NAT) superfamily protein		expressed protein			GCN5-related N-acetyl-transferase
Shared	Bs|Sv_Bs	129	HORVU5Hr1G043460	Calcium-binding EF-hand family protein		calmodulin-like protein 1, putative, expressed			EF-hand domain pair
Shared	Bs|Sv_Bs	129	HORVU7Hr1G076120	Peroxidase superfamily protein		peroxidase precursor, putative, expressed			Peroxidase	; Taurine and hypotaurine metabolism	peroxidase activity; oxidation-reduction process; response to oxidative stress; heme binding	GO:0055114,GO:0020037,GO:0006979,GO:0004601
Shared	Bs|Sv_Bs	129	HORVU6Hr1G018070	zinc transporter 11 precursor	ZIP11	metal cation transporter, putative, expressed			ZIP Zinc transporter		membrane; metal ion transmembrane transporter activity; metal ion transport; transmembrane transport	GO:0055085,GO:0046873,GO:0030001,GO:0016020
Shared	Bs|Sv_Bs	129	HORVU1Hr1G005100
Shared	Bs|Sv_Bs	129	HORVU6Hr1G024230
Shared	Bs|Sv_Bs	129	HORVU7Hr1G020580	; cadmium tolerance 1	ATCDT1,CDT1	expressed protein			; Cysteine-rich TM module stress tolerance
Shared	Bs|Sv_Bs	129	HORVU7Hr1G045690	2-oxoglutarate (2OG) and Fe(II)-dependent oxygenase superfamily protein		gibberellin 2-beta-dioxygenase 7, putative, expressed; 1-aminocyclopropane-1-carboxylate oxidase homolog 1, putative, expressed			2OG-Fe(II) oxygenase superfamily; ; non-haem dioxygenase in morphine synthesis N-terminal		oxidation-reduction process; oxidoreductase activity	GO:0055114,GO:0016491
Shared	Bs|Sv_Bs	129	HORVU2Hr1G046370	; HSP20-like chaperones superfamily protein		hsp20/alpha crystallin family protein, putative, expressed			; Hsp20/alpha crystallin family
Shared	Bs|Sv_Bs	129	HORVU6Hr1G085320	GTP binding Elongation factor Tu family protein		elongation factor Tu, putative, expressed			Elongation factor Tu GTP binding domain; 50S ribosome-binding GTPase; Elongation factor Tu C-terminal domain; Elongation factor Tu domain 2		GTP binding	GO:0005525
Shared	Bs|Sv_Bs	129	HORVU6Hr1G084640	membrane-associated progesterone binding protein 2	AtMAPR2,MAPR2	cytochrome b5-like Heme/Steroid binding domain containing protein, expressed			Cytochrome b5-like Heme/Steroid binding domain
Shared	Bs|Sv_Bs	129	HORVU6Hr1G073990	uclacyanin 1	UCC1	plastocyanin-like domain containing protein, putative, expressed			Plastocyanin-like domain		electron transfer activity	GO:0009055
Shared	Bs|Sv_Bs	129	HORVU3Hr1G106850			expressed protein			Cysteine-rich TM module stress tolerance
Shared	Bs|Sv_Bs	129	HORVU6Hr1G022020
Shared	Bs|Sv_Bs	129	HORVU3Hr1G080830	cinnamate-4-hydroxylase	ATC4H,C4H,CYP73A5,REF3	cytochrome P450, putative, expressed			Cytochrome P450		iron ion binding; oxidation-reduction process; oxidoreductase activity, acting on paired donors, with incorporation or reduction of molecular oxygen; heme binding	GO:0055114,GO:0020037,GO:0016705,GO:0005506
Shared	Bs|Sv_Bs	129	HORVU3Hr1G006290	; alanine-tRNA ligases;nucleic acid binding;ligases, forming aminoacyl-tRNA and related compounds;nucleotide binding;ATP binding		; alanyl-tRNA synthetase, putative, expressed			; tRNA synthetases class II (A); Threonyl and Alanyl tRNA synthetase second additional domain		nucleotide binding; alanine-tRNA ligase activity; ATP binding; alanyl-tRNA aminoacylation; tRNA aminoacylation	GO:0043039,GO:0016876,GO:0005524,GO:0006419,GO:0004813,GO:0000166; GO:0006419,GO:0005524,GO:0004813,GO:0000166
Shared	Bs|Sv_Bs	129	HORVU2Hr1G117820	; basic helix-loop-helix (bHLH) DNA-binding superfamily protein		ethylene-responsive protein related, putative, expressed
Shared	Bs|Sv_Bs	129	HORVU7Hr1G095230	HXXXD-type acyl-transferase family protein; acetyl CoA:(Z)-3-hexen-1-ol acetyltransferase	CHAT	transferase family protein, putative, expressed			Transferase family		transferase activity, transferring acyl groups other than amino-acyl groups	GO:0016747
Shared	Bs|Sv_Bs	129	HORVU1Hr1G093760	cytochrome BC1 synthesis; P-loop containing nucleoside triphosphate hydrolases superfamily protein	BCS1	mitochondrial chaperone BCS1, putative, expressed			ATPase family associated with various cellular activities (AAA); Domain associated at C-terminal with AAA		ATP binding	GO:0005524
Shared	Bs|Sv_Bs	129	HORVU1Hr1G091660
Shared	Bs|Sv_Bs	129	HORVU4Hr1G016810	alcohol dehydrogenase 1;	ADH,ADH1,ATADH,ATADH1	dehydrogenase, putative, expressed; expressed protein;			Zinc-binding dehydrogenase; Alcohol dehydrogenase GroES-like domain;		oxidation-reduction process; oxidoreductase activity; zinc ion binding	GO:0055114,GO:0016491,GO:0008270
Shared	Bs|Sv_Bs	129	HORVU7Hr1G091520	Protein kinase superfamily protein;		tyrosine protein kinase domain containing protein, putative, expressed;			Protein tyrosine kinase; Protein kinase domain;		protein kinase activity; protein phosphorylation; ATP binding	GO:0006468,GO:0004672; GO:0006468,GO:0005524,GO:0004672
Shared	Bs|Sv_Bs	129	HORVU0Hr1G009680
Shared	Bs|Sv_Bs	129	HORVU5Hr1G005310	pathogenesis-related gene 5	PR-5,PR5	thaumatin, putative, expressed; thaumatin family domain containing protein, expressed			Thaumatin family
Shared	Bs|Sv_Bs	129	HORVU1Hr1G055320	alpha/beta-Hydrolases superfamily protein		dienelactone hydrolase family protein, expressed			; Dienelactone hydrolase family		hydrolase activity	GO:0016787
Shared	Bs|Sv_Bs	129	HORVU3Hr1G084620	Transmembrane amino acid transporter family protein	ATGAT1,GAT1	transmembrane amino acid transporter protein, putative, expressed			Transmembrane amino acid transporter protein
Shared	Bs|Sv_Bs	129	HORVU7Hr1G118610	Protein kinase superfamily protein; proline-rich extensin-like receptor kinase 10;	ATPERK10,PERK10	retrotransposon protein, putative, unclassified, expressed;			Protein kinase domain; Protein tyrosine kinase;		protein kinase activity; ATP binding; protein phosphorylation	GO:0006468,GO:0005524,GO:0004672; GO:0006468,GO:0004672
Shared	Bs|Sv_Bs	129	HORVU4Hr1G054870	; PYR1-like 6	PYL6,RCAR9	pathogenesis-related Bet v I family protein, putative, expressed			Pathogenesis-related protein Bet v I family		defense response; response to biotic stimulus	GO:0009607,GO:0006952
Shared	Bs|Sv_Bs	129	HORVU5Hr1G041870	NAD(P)-binding Rossmann-fold superfamily protein		oxidoreductase, short chain dehydrogenase/reductase family domain containing protein, expressed			short chain dehydrogenase		metabolic process; oxidoreductase activity	GO:0016491,GO:0008152
Shared	Bs|Sv_Bs	129	HORVU4Hr1G009270			expressed protein
Shared	Bs|Sv_Bs	129	HORVU2Hr1G113180	D-3-phosphoglycerate dehydrogenase	EDA9	D-3-phosphoglycerate dehydrogenase, chloroplast precursor, putative, expressed			Acetohydroxy acid isomeroreductase, NADPH-binding domain; D-isomer specific 2-hydroxyacid dehydrogenase, catalytic domain; ACT domain		metabolic process; oxidation-reduction process; oxidoreductase activity, acting on the CH-OH group of donors, NAD or NADP as acceptor; NAD binding; amino acid binding	GO:0055114,GO:0051287,GO:0016616,GO:0008152; GO:0055114,GO:0051287,GO:0016616,GO:0008152,GO:0016597
Shared	Bs|Sv_Bs	129	HORVU7Hr1G030660	NAD(P)-binding Rossmann-fold superfamily protein		versicolorin reductase, putative, expressed			KR domain
Shared	Bs|Sv_Bs	129	HORVU7Hr1G120930	RING/U-box superfamily protein		RING-H2 finger protein, putative, expressed			Ring finger domain		protein binding; zinc ion binding	GO:0008270,GO:0005515
Shared	Bs|Sv_Bs	129	HORVU4Hr1G069450	RING/U-box superfamily protein		zinc finger, C3HC4 type domain containing protein, expressed			Ring finger domain		protein binding; zinc ion binding	GO:0008270,GO:0005515
Shared	Bs|Sv_Bs	129	HORVU2Hr1G121060	polyamine oxidase 4; polyamine oxidase 3; polyamine oxidase 2	ATPAO4,PAO4; ATPAO3,PAO3; ATPAO2,PAO2	amine oxidase, flavin-containing, domain containing protein, expressed			NAD(P)-binding Rossmann-like domain; Flavin containing amine oxidoreductase		oxidation-reduction process; oxidoreductase activity	GO:0055114,GO:0016491
Shared	Bs|Sv_Bs	129	HORVU2Hr1G012710	copper amine oxidase family protein; Copper amine oxidase family protein		amine oxidase precursor, putative, expressed			Copper amine oxidase, enzyme domain; Copper amine oxidase, N3 domain		copper ion binding; oxidation-reduction process; primary amine oxidase activity; amine metabolic process; quinone binding	GO:0055114,GO:0048038,GO:0009308,GO:0008131,GO:0005507
Shared	Bs|Sv_Bs	129	HORVU7Hr1G098830			expressed protein
Shared	Bs|Sv_Bs	129	HORVU7Hr1G078530	Protein kinase protein with tetratricopeptide repeat domain		protein kinase family protein, putative, expressed			Protein tyrosine kinase; TPR repeat		protein kinase activity; protein phosphorylation	GO:0006468,GO:0004672
Shared	Bs|Sv_Bs	129	HORVU2Hr1G077760	RmlC-like cupins superfamily protein		enzyme of the cupin superfamily protein, putative, expressed			Ethanolamine utilisation protein EutQ
Shared	Bs|Sv_Bs	129	HORVU6Hr1G000500	nodulin MtN21 /EamA-like transporter family protein		auxin-induced protein 5NG4, putative, expressed; OsFBX368 - F-box domain containing protein, expressed			EamA-like transporter family;		integral component of membrane; membrane; transmembrane transporter activity	GO:0016021,GO:0016020,GO:0022857; GO:0022857,GO:0016021
Shared	Bs|Sv_Bs	129	HORVU3Hr1G094600	HCP-like superfamily protein with MYND-type zinc finger		OsFBO2 - F-box and other domain containing protein, expressed			; MYND finger; Sel1 repeat
Shared	Bs|Sv_Bs	129	HORVU0Hr1G019870
Shared	Bs|Sv_Bs	129	HORVU2Hr1G079170	RING/U-box superfamily protein		zinc finger, C3HC4 type domain containing protein, expressed
Shared	Bs|Sv_Bs	129	HORVU3Hr1G080010	NADH:cytochrome B5 reductase 1	ATCBR,CBR,CBR1	NADH-cytochrome b5 reductase, putative, expressed			Oxidoreductase NAD-binding domain		oxidation-reduction process; oxidoreductase activity	GO:0055114,GO:0016491
Shared	Bs|Sv_Bs	129	HORVU1Hr1G038800			expressed protein
Shared	Bs|Sv_Bs	129	HORVU3Hr1G091230	Nodulin MtN3 family protein		nodulin MtN3 family protein, putative, expressed			Sugar efflux transporter for intercellular exchange
Shared	Bs|Sv_Bs	129	HORVU2Hr1G022180			expressed protein
Shared	Bs|Sv_Bs	129	HORVU1Hr1G048280	pectin methylesterase 31	ATPME31,PME31	pectinesterase, putative, expressed	CE8		Pectinesterase	; Biosynthesis of ansamycins	cell wall; pectinesterase activity; cell wall modification	GO:0042545,GO:0030599,GO:0005618
Shared	Bs|Sv_Bs	129	HORVU3Hr1G077890			expressed protein
Shared	Bs|Sv_Bs	129	HORVU1Hr1G025530	Lactoylglutathione lyase / glyoxalase I family protein		glyoxalase family protein, putative, expressed			; Glyoxalase-like domain; Glyoxalase/Bleomycin resistance protein/Dioxygenase superfamily
Shared	Bs|Sv_Bs	129	HORVU3Hr1G037040			gb protein, putative, expressed
Shared	Bs|Sv_Bs	129	HORVU1Hr1G023220			EGG APPARATUS-1, putative, expressed
Shared	Bs|Sv_Bs	129	HORVU2Hr1G107980	Nitrogen regulatory PII-like, alpha/beta	CUTA	CutA, chloroplast precursor, putative, expressed			CutA1 divalent ion tolerance protein		response to metal ion	GO:0010038
Shared	Bs|Sv_Bs	129	HORVU4Hr1G075410			expressed protein
Shared	Bs|Sv_Bs	129	HORVU7Hr1G013710	RNA 3\'-terminal phosphate cyclase/enolpyruvate transferase, alpha/beta		3-phosphoshikimate 1-carboxyvinyltransferase, chloroplast precursor, putative, expressed			EPSP synthase (3-phosphoshikimate 1-carboxyvinyltransferase)		transferase activity, transferring alkyl or aryl (other than methyl) groups	GO:0016765
Shared	Bs|Sv_Bs	129	HORVU1Hr1G062480	RHOMBOID-like protein 14	ATRBL14,RBL14	OsRhmbd3 - Putative Rhomboid homologue, expressed		S54	Zn-finger in Ran binding protein and others; Rhomboid family		integral component of membrane; serine-type endopeptidase activity; zinc ion binding	GO:0008270,GO:0016021,GO:0004252
Shared	Bs|Sv_Bs	129	HORVU1Hr1G081550	malate dehydrogenase	MDH	lactate/malate dehydrogenase, putative, expressed			3-beta hydroxysteroid dehydrogenase/isomerase family; lactate/malate dehydrogenase, alpha/beta C-terminal domain		3-beta-hydroxy-delta5-steroid dehydrogenase activity; oxidation-reduction process; steroid biosynthetic process; oxidoreductase activity, acting on the CH-OH group of donors, NAD or NADP as acceptor; carboxylic acid metabolic process	GO:0055114,GO:0016616,GO:0006694,GO:0003854,GO:0019752
Shared	Bs|Sv_Bs	129	HORVU5Hr1G006330	Glutathione S-transferase family protein	ATGSTF13	glutathione S-transferase, putative, expressed			Glutathione S-transferase, C-terminal domain; Glutathione S-transferase, N-terminal domain		protein binding	GO:0005515
Shared	Bs|Sv_Bs	129	HORVU3Hr1G097770	Heavy metal transport/detoxification superfamily protein		heavy metal-associated domain containing protein, expressed			Heavy-metal-associated domain		metal ion binding; metal ion transport	GO:0046872,GO:0030001
Shared	Bs|Sv_Bs	129	HORVU0Hr1G022020	glutamine dumper 4	AtGDU4,GDU4	expressed protein
Shared	Bs|Sv_Bs	129	HORVU0Hr1G009170			expressed protein
Shared	Bs|Sv_Bs	129	HORVU3Hr1G030350	Cox19-like CHCH family protein		CHCH domain containing protein, expressed
Shared	Bs|Sv_Bs	129	HORVU4Hr1G079940	non-intrinsic ABC protein 3	ATNAP3,AtSTAR1,NAP3	ABC transporter, ATP-binding protein, putative, expressed			ABC transporter;		ATP binding; ATPase activity	GO:0016887,GO:0005524
Shared	Bs|Sv_Bs	129	HORVU3Hr1G030040	Uncharacterized conserved protein (DUF2358)		expressed protein			Uncharacterized conserved protein (DUF2358)
Shared	Bs|Sv_Bs	129	HORVU2Hr1G080670	Dynein light chain type 1 family protein		dynein light chain type 1 domain containing protein, expressed			Dynein light chain type 1		microtubule-based process; microtubule associated complex	GO:0007017,GO:0005875
Shared	Bs|Sv_Bs	129	HORVU3Hr1G062600			THAP domain-containing protein 4, putative, expressed			Domain of unknown function (DUF1794)
Shared	Bs|Sv_Bs	129	HORVU5Hr1G006630	Glutathione S-transferase family protein	ATGSTF13	glutathione S-transferase, putative, expressed			Glutathione S-transferase, C-terminal domain; Glutathione S-transferase, N-terminal domain		protein binding	GO:0005515
Shared	Bs|Sv_Bs	129	HORVU7Hr1G082540	homolog of anti-oxidant 1	ATATX1,ATX1	heavy metal-associated domain containing protein, expressed; expressed protein			Heavy-metal-associated domain	Dopamine receptor agonists/antagonists;	metal ion binding; metal ion transport	GO:0046872,GO:0030001
Shared	Bs|Sv_Bs	129	HORVU3Hr1G093850	RING/U-box superfamily protein		zinc finger, C3HC4 type domain containing protein, expressed			Ring finger domain		protein binding; zinc ion binding	GO:0008270,GO:0005515
Shared	Bs|Sv_Bs	129	HORVU3Hr1G058170	nucleotide transporter 1	ATNTT1,NTT1	plastidic ATP/ADP-transporter, putative, expressed			TLC ATP/ADP transporter		integral component of membrane; ATP:ADP antiporter activity; ATP binding; transport	GO:0016021,GO:0006810,GO:0005524,GO:0005471
Shared	Bs|Sv_Bs	129	HORVU7Hr1G095960	oxophytodienoate-reductase 3	DDE1,OPR3	12-oxophytodienoate reductase, putative, expressed			NADH:flavin oxidoreductase / NADH oxidase family		oxidation-reduction process; oxidoreductase activity; FMN binding	GO:0055114,GO:0016491,GO:0010181
Shared	Bs|Sv_Bs	129	HORVU0Hr1G008740	chorismate synthase, putative / 5-enolpyruvylshikimate-3-phosphate phospholyase, putative	EMB1144	chorismate synthase 2, chloroplast precursor, putative, expressed			Chorismate synthase		chorismate synthase activity; aromatic amino acid family biosynthetic process	GO:0009073,GO:0004107
Shared	Bs|Sv_Bs	129	HORVU2Hr1G022350	Glycosyl transferase family 4 protein		UDP-N-acetylglucosamine--dolichyl-phosphate N-acetylglucosaminephosphotransferase, putative, expressed			Glycosyl transferase family 4		integral component of membrane; phospho-N-acetylmuramoyl-pentapeptide-transferase activity	GO:0016021,GO:0008963
Shared	Bs|Sv_Bs	129	HORVU7Hr1G024220	GDSL-like Lipase/Acylhydrolase superfamily protein; SGNH hydrolase-type esterase superfamily protein		GDSL-like lipase/acylhydrolase, putative, expressed			; GDSL-like Lipase/Acylhydrolase		hydrolase activity, acting on ester bonds	GO:0016788
Shared	Bs|Sv_Bs	129	HORVU6Hr1G011790	NIMA-related kinase 3; NIMA-related serine/threonine kinase 1; NIMA-related kinase 2	ATNEK3,NEK3; ATNEK1,NEK1; ATNEK2,NEK2	expressed protein			; Protein kinase domain; Protein tyrosine kinase		protein kinase activity; ATP binding; protein phosphorylation	GO:0006468,GO:0005524,GO:0004672; GO:0006468,GO:0004672
Shared	Bs|Sv_Bs	129	HORVU3Hr1G089830	calreticulin 3	AtCRT3,CRT3,EBS2,PSL1	calreticulin precursor protein, putative, expressed			Calreticulin family		unfolded protein binding; calcium ion binding; protein folding; endoplasmic reticulum	GO:0051082,GO:0006457,GO:0005783,GO:0005509
Shared	Bs|Sv_Bs	129	HORVU2Hr1G043840	histone H2A 2	HTA2	core histone H2A/H2B/H3/H4, putative, expressed
Shared	Bs|Sv_Bs	129	HORVU5Hr1G062580	SAUR-like auxin-responsive protein family		OsSAUR38 - Auxin-responsive SAUR gene family member, expressed			Auxin responsive protein		response to auxin	GO:0009733
Shared	Bs|Sv_Bs	129	HORVU2Hr1G077200	Cytochrome c oxidase biogenesis protein Cmc1-like		expressed protein			Cytochrome c oxidase biogenesis protein Cmc1 like
Shared	Bs|Sv_Bs	129	HORVU2Hr1G087860	Transducin/WD40 repeat-like superfamily protein		WD domain, G-beta repeat domain containing protein, expressed			WD domain, G-beta repeat; Anaphase-promoting complex subunit 4 WD40 domain		protein binding	GO:0005515
Shared	Bs|Sv_Bs	129	HORVU6Hr1G067430	RNA-binding (RRM/RBD/RNP motifs) family protein; oligopeptide transporter 4	ATOPT4,OPT4	RNA recognition motif containing protein, putative, expressed; oligopeptide transporter, putative, expressed; oligopeptide transporter 4, putative, expressed			; OPT oligopeptide transporter protein		transmembrane transport	GO:0055085
Shared	Bs|Sv_Bs	129	HORVU3Hr1G066440			transmembrane protein 16K, putative, expressed			Calcium-activated chloride channel
Shared	Bs|Sv_Bs	129	HORVU1Hr1G085880	; novel interactor of JAZ	NINJA	expressed protein			Ethylene-responsive binding factor-associated repression; TPL-binding domain in jasmonate signalling		signal transduction	GO:0007165
Shared	Bs|Sv_Bs	129	HORVU2Hr1G011140	receptor homology region transmembrane domain ring H2 motif protein 1; Protease-associated (PA) RING/U-box zinc finger family protein	ATRMR1,RMR1	RING finger protein 13, putative, expressed		S8; M28; A22	PA domain; Ring finger domain		protein binding; zinc ion binding	GO:0008270,GO:0005515
Shared	Bs|Sv_Bs	129	HORVU7Hr1G054380	glutamate-1-semialdehyde-2,1-aminomutase; glutamate-1-semialdehyde 2,1-aminomutase 2	GSA1; GSA2	aminotransferase, putative, expressed			Aminotransferase class-III		transaminase activity; pyridoxal phosphate binding	GO:0030170,GO:0008483
Shared	Sv_Root11|Sv_Root172	1	HORVU4Hr1G003060	; cold, circadian rhythm, and rna binding 2	ATGRP7,CCR2,GR-RBP7,GRP7	histone-lysine N-methyltransferase, putative, expressed; ; RNA recognition motif containing protein, expressed			; RNA recognition motif. (a.k.a. RRM, RBD, or RNP domain)		nucleic acid binding	GO:0003676
Shared	Sv_Root11|Sv_Bs_Root11	2	HORVU5Hr1G095430	O-Glycosyl hydrolases family 17 protein		glucan endo-1,3-beta-glucosidase precursor, putative, expressed			X8 domain
Shared	Sv_Root11|Sv_Bs_Root11	2	HORVU0Hr1G007240			glycine-rich cell wall structural protein 2 precursor, putative, expressed
Shared	Sv_Root11|Sv_Bs_Root172	1	HORVU7Hr1G115830	Bifunctional inhibitor/lipid-transfer protein/seed storage 2S albumin superfamily protein		LTPL129 - Protease inhibitor/seed storage/LTP family protein precursor, expressed			Hydrophobic seed protein
Shared	Sv|Sv_Root11	4	HORVU2Hr1G037490	Transducin/WD40 repeat-like superfamily protein		WD domain, G-beta repeat domain containing protein, expressed			WD domain, G-beta repeat		protein binding	GO:0005515
Shared	Sv|Sv_Root11	4	HORVU7Hr1G121560	hydroxyproline-rich glycoprotein family protein		stress responsive protein, putative, expressed			Ricin-type beta-trefoil lectin domain-like
Shared	Sv|Sv_Root11	4	HORVU0Hr1G032410	Bifunctional inhibitor/lipid-transfer protein/seed storage 2S albumin superfamily protein		LTPL114 - Protease inhibitor/seed storage/LTP family protein precursor, expressed; LTPL136 - Protease inhibitor/seed storage/LTP family protein precursor, putative, expressed			Hydrophobic seed protein
Shared	Sv|Sv_Root11	4	HORVU4Hr1G064440	DNAse I-like superfamily protein		endonuclease/exonuclease/phosphatase family domain containing protein, expressed			Endonuclease/Exonuclease/phosphatase family
Shared	Sv_Bs_Root11|Sv_Bs_Root172	3	HORVU3Hr1G010390	UDP-glucosyl transferase 88A1	UGT88A1	UDP-glucoronosyl and UDP-glucosyl transferase domain containing protein, expressed	GT1		UDP-glucoronosyl and UDP-glucosyl transferase		metabolic process; transferase activity, transferring hexosyl groups	GO:0016758,GO:0008152
Shared	Sv_Bs_Root11|Sv_Bs_Root172	3	HORVU3Hr1G065420	UDP-glucosyl transferase 88A1	UGT88A1	UDP-glucoronosyl and UDP-glucosyl transferase domain containing protein, expressed	GT1		UDP-glucoronosyl and UDP-glucosyl transferase		metabolic process; transferase activity, transferring hexosyl groups	GO:0016758,GO:0008152
Shared	Sv_Bs_Root11|Sv_Bs_Root172	3	HORVU6Hr1G034490	Protein kinase superfamily protein		LYK8, putative, expressed			LysM domain; Protein tyrosine kinase		protein kinase activity; protein phosphorylation	GO:0006468,GO:0004672
Shared	Sv_Bs|Sv_Bs_Root11	6	HORVU4Hr1G029380			expressed protein
Shared	Sv_Bs|Sv_Bs_Root11	6	HORVU5Hr1G111740			expressed protein
Shared	Sv_Bs|Sv_Bs_Root11	6	HORVU1Hr1G030710	DNA-binding storekeeper protein-related		DNA-binding storekeeper protein-related, putative, expressed			TLC domain		integral component of membrane	GO:0016021
Shared	Sv_Bs|Sv_Bs_Root11	6	HORVU6Hr1G014450	BAX inhibitor 1	ATBI-1,ATBI1,BI-1,BI1	transmembrane BAX inhibitor motif-containing protein, putative, expressed; retrotransposon protein, putative, unclassified			Inhibitor of apoptosis-promoting Bax1
Shared	Sv_Bs|Sv_Bs_Root11	6	HORVU5Hr1G076250	purple acid phosphatase 27; Purple acid phosphatases superfamily protein;	ATPAP27,PAP27	nucleotide pyrophosphatase/phosphodiesterase, putative, expressed; expressed protein			Calcineurin-like phosphoesterase; Iron/zinc purple acid phosphatase-like protein C; Purple acid Phosphatase, N-terminal domain;		hydrolase activity	GO:0016787
Shared	Sv_Bs|Sv_Bs_Root11	6	HORVU5Hr1G123670	Ribonuclease III family protein	NFD2	NFD2, putative, expressed
Shared	Sv_Bs|Sv_Bs_Root172	1	HORVU3Hr1G070400	O-Glycosyl hydrolases family 17 protein		glucan endo-1,3-beta-glucosidase precursor, putative, expressed	GH17		Glycosyl hydrolases family 17; X8 domain		hydrolase activity, hydrolyzing O-glycosyl compounds; carbohydrate metabolic process	GO:0005975,GO:0004553
Shared	Root172|Bs_Root11|Bs_Root172	1	HORVU3Hr1G001400	CRINKLY4 related 3	ATCRR3,CCR3	protein kinase, putative, expressed			Protein tyrosine kinase	Long-term depression	protein kinase activity; protein phosphorylation	GO:0006468,GO:0004672
Shared	Root172|Bs_Root11|Sv_Bs_Root11	3	HORVU5Hr1G063530	glutamate receptor 1.3; glutamate receptor 2.5; glutamate receptor 2.1; glutamate receptor 2.7	ATGLR1.3,GLR1.3; ATGLR2.5,GLR2.5; ATGLR2.1,GLR2.1; ATGLR2.7,GLR2.7	glutamate receptor, putative, expressed; glutamate receptor 2.6 precursor, putative, expressed			Bacterial extracellular solute-binding proteins, family 3; Ligand-gated ion channel; Receptor family ligand binding region; Periplasmic binding protein		membrane; ionotropic glutamate receptor activity	GO:0016020,GO:0004970
Shared	Root172|Bs_Root11|Sv_Bs_Root11	3	HORVU7Hr1G051420	Concanavalin A-like lectin protein kinase family protein		lectin-like protein kinase, putative, expressed; legume lectins beta domain containing protein, expressed			Legume lectin domain; Protein kinase domain; Protein tyrosine kinase		carbohydrate binding; protein kinase activity; ATP binding; protein phosphorylation	GO:0030246; GO:0006468,GO:0005524,GO:0004672,GO:0030246; GO:0006468,GO:0004672; GO:0006468,GO:0005524,GO:0004672
Shared	Root172|Bs_Root11|Sv_Bs_Root11	3	HORVU7Hr1G097210	heavy metal atpase 2; heavy metal atpase 4; heavy metal atpase 3	ATHMA2,HMA2; ATHMA4,HMA4; ATHMA3,HMA3	cadmium/zinc-transporting ATPase, putative, expressed; cadmium/zinc-transporting ATPase 4, putative, expressed			; E1-E2 ATPase; haloacid dehalogenase-like hydrolase		nucleotide binding; metal ion binding	GO:0046872,GO:0000166
Shared	Root172|Bs_Root11|Sv_Bs	2	HORVU2Hr1G028960	cytochrome P450, family 79, subfamily B, polypeptide 2; cytochrome P450, family 79, subfamily B, polypeptide 3	CYP79B2; CYP79B3	cytochrome P450, putative, expressed			Cytochrome P450		iron ion binding; oxidation-reduction process; oxidoreductase activity, acting on paired donors, with incorporation or reduction of molecular oxygen; heme binding	GO:0055114,GO:0020037,GO:0016705,GO:0005506
Shared	Root172|Bs_Root11|Sv_Bs	2	HORVU4Hr1G070610	homeobox protein 21; homeobox protein 40	ATHB21,HB-2,HB21; ATHB40,HB-5,HB40	homeobox domain containing protein, expressed			Homeodomain		DNA binding	GO:0003677
Shared	Root172|Bs_Root172|Sv_Bs_Root11	1	HORVU2Hr1G116880	receptor kinase 3; cysteine-rich RLK (RECEPTOR-like protein kinase) 10; cysteine-rich RLK (RECEPTOR-like protein kinase) 23; receptor kinase 1; Leucine-rich repeat protein kinase family protein; S-locus lectin protein kinase family protein; cysteine-rich RLK (RECEPTOR-like protein kinase) 34; cysteine-rich RLK (RECEPTOR-like protein kinase) 20; receptor kinase 2; cysteine-rich RLK (RECEPTOR-like …	ARK3,RK3; CRK10,RLK4; CRK23; ARK1,RK1; ; CRK34; CRK20; ARK2,RK2; CRK6	serine/threonine-protein kinase receptor precursor, putative, expressed; receptor-like kinase, putative, expressed			S-locus glycoprotein domain; D-mannose binding lectin; PAN-like domain; Protein kinase domain; Protein tyrosine kinase;		recognition of pollen; protein kinase activity; ATP binding; protein phosphorylation	GO:0048544; GO:0048544,GO:0006468,GO:0005524,GO:0004672; GO:0006468,GO:0005524,GO:0004672; GO:0006468,GO:0004672; GO:0006468,GO:0005524,GO:0004672,GO:0048544
Shared	Root172|Bs|Sv_Bs	1	HORVU7Hr1G081730	glutamate decarboxylase 2	GAD2	glutamate decarboxylase, putative, expressed
Shared	Root172|Sv_Root11|Sv_Bs_Root11	1	HORVU0Hr1G007220			glycine-rich cell wall structural protein 2 precursor, putative, expressed
Shared	Root172|Sv|Sv_Root11	1	HORVU1Hr1G059540	metallothionein 2A	ATMT-1,ATMT-K,MT2A	metallothionein, putative, expressed			Metallothionein		metal ion binding	GO:0046872
Shared	Root172|Sv_Bs|Sv_Bs_Root11	1	HORVU0Hr1G000910			cellulase, putative, expressed	GH5		Cellulase (glycosyl hydrolase family 5); Fascin domain		protein binding, bridging; actin filament binding; hydrolase activity, hydrolyzing O-glycosyl compounds; carbohydrate metabolic process; actin filament organization	GO:0051015,GO:0030674,GO:0005975,GO:0004553,GO:0007015
Shared	Root172|Sv|Sv_Bs_Root11	2	HORVU7Hr1G122070			expressed protein
Shared	Root172|Sv|Sv_Bs_Root11	2	HORVU7Hr1G122170			expressed protein
Shared	Bs|Bs_Root11|Bs_Root172	22	HORVU2Hr1G101090	plant intracellular ras group-related LRR 6; plant intracellular ras group-related LRR 8	PIRL6; PIRL8	leucine rich repeat containing protein, expressed			Leucine Rich Repeat		protein binding	GO:0005515
Shared	Bs|Bs_Root11|Bs_Root172	22	HORVU1Hr1G001220	cysteine-rich RLK (RECEPTOR-like protein kinase) 23; S-locus lectin protein kinase family protein; cysteine-rich RLK (RECEPTOR-like protein kinase) 29; cysteine-rich RLK (RECEPTOR-like protein kinase) 10; Receptor-like protein kinase-related family protein; cysteine-rich RLK (RECEPTOR-like protein kinase) 15	CRK23; B120; CRK29; CRK10,RLK4; ; CRK15	TKL_IRAK_DUF26-lc.11 - DUF26 kinases have homology to DUF26 containing loci, expressed; TKL_IRAK_DUF26-lc.27 - DUF26 kinases have homology to DUF26 containing loci, expressed; receptor-like protein kinase homolog RK20-1, putative, expressed; TKL_IRAK_DUF26-lc.5 - DUF26 kinases have homology to DUF26 containing loci, expressed; TKL_IRAK_DUF26-lc.26 - DUF26 kinases have homology to DUF26 containing…			Salt stress response/antifungal; Protein tyrosine kinase; Protein kinase domain	; Long-term depression	protein kinase activity; protein phosphorylation; ; ATP binding	GO:0006468,GO:0004672; ; GO:0006468,GO:0005524,GO:0004672
Shared	Bs|Bs_Root11|Bs_Root172	22	HORVU4Hr1G089400	Pyridoxal phosphate (PLP)-dependent transferases superfamily protein; L-tyrosine decarboxylase	TYRDC,TYRDC1	decarboxylase, putative, expressed
Shared	Bs|Bs_Root11|Bs_Root172	22	HORVU6Hr1G005720	nitrate transporter 2:1	ACH1,ATNRT2.1,ATNRT2:1,LIN1,NRT2,NRT2.1,NRT2:1,NRT2;1AT	transporter, major facilitator family, putative, expressed
Shared	Bs|Bs_Root11|Bs_Root172	22	HORVU6Hr1G001530	Leucine-rich repeat protein kinase family protein		senescence-induced receptor-like serine/threonine-protein kinase precursor, putative, expressed			Protein tyrosine kinase		protein kinase activity; protein phosphorylation	GO:0006468,GO:0004672
Shared	Bs|Bs_Root11|Bs_Root172	22	HORVU3Hr1G080330	Leucine-rich repeat protein kinase family protein;		leucine-rich repeat family protein, putative, expressed;			Protein kinase domain; ; Protein tyrosine kinase		protein kinase activity; ATP binding; protein phosphorylation	GO:0006468,GO:0005524,GO:0004672; ; GO:0006468,GO:0004672
Shared	Bs|Bs_Root11|Bs_Root172	22	HORVU1Hr1G084900	Deoxyxylulose-5-phosphate synthase	CLA,CLA1,DEF,DXPS2,DXS	transketolase, putative, expressed			Transketolase, pyrimidine binding domain; Transketolase, C-terminal domain; 1-deoxy-D-xylulose-5-phosphate synthase		metabolic process; catalytic activity; 1-deoxy-D-xylulose-5-phosphate synthase activity; terpenoid biosynthetic process	GO:0008152,GO:0003824; GO:0008152,GO:0003824,GO:0016114,GO:0008661; GO:0016114,GO:0008661
Shared	Bs|Bs_Root11|Bs_Root172	22	HORVU7Hr1G011230			expressed protein
Shared	Bs|Bs_Root11|Bs_Root172	22	HORVU1Hr1G057650			ribosome inactivating protein, putative, expressed			Ribosome inactivating protein		negative regulation of translation; rRNA N-glycosylase activity	GO:0030598,GO:0017148
Shared	Bs|Bs_Root11|Bs_Root172	22	HORVU2Hr1G003230	NB-ARC domain-containing disease resistance protein		expressed protein
Shared	Bs|Bs_Root11|Bs_Root172	22	HORVU7Hr1G119020	GDSL-like Lipase/Acylhydrolase superfamily protein; SGNH hydrolase-type esterase superfamily protein		GDSL-like lipase/acylhydrolase, putative, expressed			GDSL-like Lipase/Acylhydrolase		hydrolase activity, acting on ester bonds	GO:0016788
Shared	Bs|Bs_Root11|Bs_Root172	22	HORVU7Hr1G105190	S-locus lectin protein kinase family protein		S-domain receptor-like protein kinase, putative, expressed			Protein kinase domain; S-locus glycoprotein domain; D-mannose binding lectin; PAN-like domain		protein kinase activity; ATP binding; protein phosphorylation; recognition of pollen	GO:0048544,GO:0006468,GO:0005524,GO:0004672
Shared	Bs|Bs_Root11|Bs_Root172	22	HORVU7Hr1G094090	receptor-like protein kinase 1;	RLK1	receptor-like protein kinase, putative, expressed; ; D-mannose binding lectin family protein, expressed			D-mannose binding lectin;
Shared	Bs|Bs_Root11|Bs_Root172	22	HORVU2Hr1G005470	Major facilitator superfamily protein;		expressed protein;			Major Facilitator Superfamily; Ion channel regulatory protein UNC-93;		integral component of membrane; transmembrane transport	GO:0055085,GO:0016021
Shared	Bs|Bs_Root11|Bs_Root172	22	HORVU5Hr1G044960	DHHC-type zinc finger family protein		zinc finger DHHC domain-containing protein, putative, expressed			; DHHC palmitoyltransferase		zinc ion binding	GO:0008270
Shared	Bs|Bs_Root11|Bs_Root172	22	HORVU3Hr1G028280	RING/U-box superfamily protein		RING-H2 finger protein, putative, expressed			Ring finger domain		protein binding; zinc ion binding	GO:0008270,GO:0005515
Shared	Bs|Bs_Root11|Bs_Root172	22	HORVU6Hr1G005900	alpha/beta-Hydrolases superfamily protein		alpha/beta hydrolase fold, putative, expressed			Alpha/beta hydrolase family
Shared	Bs|Bs_Root11|Bs_Root172	22	HORVU7Hr1G079600			; VQ domain containing protein, putative, expressed			; VQ motif
Shared	Bs|Bs_Root11|Bs_Root172	22	HORVU7Hr1G046820	S-adenosyl-L-methionine-dependent methyltransferases superfamily protein	ATBSMT1,BSMT1; NAMT1	SAM dependent carboxyl methyltransferase, putative, expressed			SAM dependent carboxyl methyltransferase		methyltransferase activity	GO:0008168
Shared	Bs|Bs_Root11|Bs_Root172	22	HORVU5Hr1G058070	Major facilitator superfamily protein	UNE2	transporter, putative, expressed			Sugar (and other) transporter; Major Facilitator Superfamily		integral component of membrane; transmembrane transporter activity; transmembrane transport	GO:0055085,GO:0022857,GO:0016021; GO:0055085,GO:0016021
Shared	Bs|Bs_Root11|Bs_Root172	22	HORVU7Hr1G049960	SHV3-like 1	SVL1	glycerophosphoryl diester phosphodiesterase family protein, putative, expressed			Glycerophosphoryl diester phosphodiesterase family		lipid metabolic process; phosphoric diester hydrolase activity; glycerophosphodiester phosphodiesterase activity	GO:0008081,GO:0006629,GO:0008889
Shared	Bs|Bs_Root11|Bs_Root172	22	HORVU6Hr1G028820	thiamin biosynthesis protein, putative	TH-1,TH1,THIE	phosphomethylpyrimidine kinase/thiamin-phosphate pyrophosphorylase, putative, expressed			Phosphomethylpyrimidine kinase; pfkB family carbohydrate kinase; Thiamine monophosphate synthase		thiamine-phosphate diphosphorylase activity; thiamine biosynthetic process	GO:0009228,GO:0004789
Shared	Bs_Root11|Bs_Root172|Sv_Bs_Root11	52	HORVU6Hr1G067980	peptide transporter 2	ATPTR2,ATPTR2-B,NTR1,PTR2,PTR2-B	peptide transporter PTR2, putative, expressed			POT family		membrane; transporter activity; transport	GO:0016020,GO:0006810,GO:0005215
Shared	Bs_Root11|Bs_Root172|Sv_Bs_Root11	52	HORVU3Hr1G068010	Leucine-rich receptor-like protein kinase family protein	ATBRI1,BIN1,BRI1,CBB2,DWF2	systemin receptor SR160 precursor, putative, expressed			Leucine rich repeat		protein binding	GO:0005515
Shared	Bs_Root11|Bs_Root172|Sv_Bs_Root11	52	HORVU1Hr1G038750
Shared	Bs_Root11|Bs_Root172|Sv_Bs_Root11	52	HORVU3Hr1G110440	D-mannose binding lectin protein with Apple-like carbohydrate-binding domain		secreted glycoprotein, putative, expressed			D-mannose binding lectin
Shared	Bs_Root11|Bs_Root172|Sv_Bs_Root11	52	HORVU6Hr1G088400	Leucine-rich repeat protein kinase family protein; ; Leucine-rich receptor-like protein kinase family protein	ER,QRP1	receptor-like protein kinase 2 precursor, putative, expressed; ; receptor kinase, putative, expressed			Leucine Rich Repeat; Protein tyrosine kinase; Leucine rich repeat N-terminal domain; Leucine rich repeat; ; Protein kinase domain		protein binding; protein kinase activity; protein phosphorylation; ; ATP binding	GO:0005515,GO:0006468,GO:0004672; ; GO:0005515; GO:0005515,GO:0006468,GO:0005524,GO:0004672; GO:0006468,GO:0004672,GO:0005515
Shared	Bs_Root11|Bs_Root172|Sv_Bs_Root11	52	HORVU2Hr1G088380	ammonium transporter 1;2	AMT1;2,ATAMT1;2	ammonium transporter protein, putative, expressed			Ammonium Transporter Family		membrane; ammonium transmembrane transporter activity; ammonium transport; ammonium transmembrane transport	GO:0016020,GO:0015696,GO:0008519,GO:0072488
Shared	Bs_Root11|Bs_Root172|Sv_Bs_Root11	52	HORVU1Hr1G052010	plastid movement impaired1	PMI1	expressed protein			N-terminal C2 in EEIG1 and EHBP1 proteins
Shared	Bs_Root11|Bs_Root172|Sv_Bs_Root11	52	HORVU7Hr1G026770	F-box/RNI-like superfamily protein;		OsFBL28 - F-box domain and LRR containing protein, expressed;			F-box-like;		protein binding	GO:0005515
Shared	Bs_Root11|Bs_Root172|Sv_Bs_Root11	52	HORVU2Hr1G036210	Protein kinase superfamily protein		STE_PAK_Ste20_Slob_Wnk.5 - STE kinases include homologs to sterile 7, sterile 11 and sterile 20 from yeast, expressed			Protein kinase domain		protein kinase activity; ATP binding; protein phosphorylation	GO:0006468,GO:0005524,GO:0004672
Shared	Bs_Root11|Bs_Root172|Sv_Bs_Root11	52	HORVU5Hr1G106960	Major facilitator superfamily protein		nodulin, putative, expressed			Major Facilitator Superfamily; Nodulin-like		integral component of membrane; transmembrane transport	GO:0055085,GO:0016021
Shared	Bs_Root11|Bs_Root172|Sv_Bs_Root11	52	HORVU0Hr1G008670	; PATATIN-like protein 6	PLA IIB,PLP6	; PLA IIIA/PLP7, putative, expressed			; Patatin-like phospholipase		lipid metabolic process	GO:0006629
Shared	Bs_Root11|Bs_Root172|Sv_Bs_Root11	52	HORVU3Hr1G090370			expressed protein
Shared	Bs_Root11|Bs_Root172|Sv_Bs_Root11	52	HORVU6Hr1G066420	hydroxycinnamoyl-CoA shikimate/quinate hydroxycinnamoyl transferase	HCT	transferase family protein, putative, expressed			Transferase family		transferase activity, transferring acyl groups other than amino-acyl groups	GO:0016747
Shared	Bs_Root11|Bs_Root172|Sv_Bs_Root11	52	HORVU7Hr1G085270	UDP-glucosyl transferase 74D1; indole-3-acetate beta-D-glucosyltransferase	UGT74D1; IAGLU	UDP-glucoronosyl and UDP-glucosyl transferase domain containing protein, expressed	GT1		; UDP-glucoronosyl and UDP-glucosyl transferase		metabolic process; transferase activity, transferring hexosyl groups	GO:0016758,GO:0008152
Shared	Bs_Root11|Bs_Root172|Sv_Bs_Root11	52	HORVU6Hr1G080640	Protein kinase superfamily protein		OsWAK1 - OsWAK receptor-like cytoplasmic kinase OsWAK-RLCK, expressed			Protein kinase domain		protein kinase activity; ATP binding; protein phosphorylation	GO:0006468,GO:0005524,GO:0004672
Shared	Bs_Root11|Bs_Root172|Sv_Bs_Root11	52	HORVU7Hr1G019400	receptor lectin kinase	RLK	lectin-like receptor kinase, putative, expressed			Protein kinase domain; Legume lectin domain		protein kinase activity; carbohydrate binding; ATP binding; protein phosphorylation	GO:0006468,GO:0005524,GO:0004672,GO:0030246; GO:0030246,GO:0006468,GO:0005524,GO:0004672
Shared	Bs_Root11|Bs_Root172|Sv_Bs_Root11	52	HORVU0Hr1G014630	; receptor kinase 3; S-locus lectin protein kinase family protein	ARK3,RK3; B120	; carbohydrate binding protein, putative, expressed; serine/threonine-protein kinase receptor precursor, putative, expressed			; S-locus glycoprotein domain; D-mannose binding lectin; PAN-like domain; Protein tyrosine kinase		recognition of pollen; protein kinase activity; protein phosphorylation	GO:0048544; GO:0006468,GO:0004672; GO:0048544,GO:0006468,GO:0004672
Shared	Bs_Root11|Bs_Root172|Sv_Bs_Root11	52	HORVU5Hr1G053330	bZIP transcription factor family protein;	bZIP65,TGA10	transcription factor, putative, expressed			Seed dormancy control; bZIP transcription factor;		transcription, DNA-templated; sequence-specific DNA binding; DNA-binding transcription factor activity; regulation of transcription, DNA-templated	GO:0043565,GO:0006351; GO:0043565,GO:0006355,GO:0003700,GO:0006351
Shared	Bs_Root11|Bs_Root172|Sv_Bs_Root11	52	HORVU3Hr1G095240	AGAMOUS-like 71; ; AGAMOUS-like 79; AGAMOUS-like 19	AGL71; ; AGL79; AGL19,GL19	OsMADS65 - MADS-box family gene with MIKC* type-box, expressed;			SRF-type transcription factor (DNA-binding and dimerisation domain);		DNA binding; protein dimerization activity	GO:0046983,GO:0003677
Shared	Bs_Root11|Bs_Root172|Sv_Bs_Root11	52	HORVU7Hr1G082110
Shared	Bs_Root11|Bs_Root172|Sv_Bs_Root11	52	HORVU3Hr1G017020	Leucine-rich repeat protein kinase family protein		leucine-rich repeat family protein, putative, expressed; receptor protein kinase-like, putative, expressed			; Protein tyrosine kinase; Leucine Rich Repeat		protein kinase activity; protein phosphorylation; protein binding	GO:0006468,GO:0004672; GO:0005515
Shared	Bs_Root11|Bs_Root172|Sv_Bs_Root11	52	HORVU3Hr1G070240	; ENTH/VHS family protein		; ENTH domain containing protein, expressed			; ENTH domain
Shared	Bs_Root11|Bs_Root172|Sv_Bs_Root11	52	HORVU1Hr1G015090	Tyrosine transaminase family protein	ALF1,HLS3,RTY,RTY1,SUR1	aminotransferase, classes I and II, domain containing protein, expressed			Aminotransferase class I and II		biosynthetic process; pyridoxal phosphate binding	GO:0030170,GO:0009058
Shared	Bs_Root11|Bs_Root172|Sv_Bs_Root11	52	HORVU5Hr1G071140	cellulose synthase like E1	ATCSLE1,CSLE1	CSLE6 - cellulose synthase-like family E, expressed			Cellulose synthase		membrane; cellulose synthase (UDP-forming) activity; cellulose biosynthetic process	GO:0030244,GO:0016760,GO:0016020
Shared	Bs_Root11|Bs_Root172|Sv_Bs_Root11	52	HORVU5Hr1G059300	UDP-Glycosyltransferase superfamily protein		cytokinin-O-glucosyltransferase 1, putative, expressed	GT1		UDP-glucoronosyl and UDP-glucosyl transferase		metabolic process; transferase activity, transferring hexosyl groups	GO:0016758,GO:0008152
Shared	Bs_Root11|Bs_Root172|Sv_Bs_Root11	52	HORVU6Hr1G095130	senescence-associated E3 ubiquitin ligase 1	ATPUB44,PUB44,SAUL1	armadillo/beta-catenin repeat family protein, putative, expressed			U-box domain		ubiquitin-protein transferase activity; protein ubiquitination	GO:0016567,GO:0004842
Shared	Bs_Root11|Bs_Root172|Sv_Bs_Root11	52	HORVU1Hr1G081410	DNAJ heat shock N-terminal domain-containing protein		dnaJ domain containing protein, expressed			DnaJ domain; 4Fe-4S single cluster domain of Ferredoxin I
Shared	Bs_Root11|Bs_Root172|Sv_Bs_Root11	52	HORVU1Hr1G037250	ABC transporter family protein; non-intrinsic ABC protein 12; ; P-loop containing nucleoside triphosphate hydrolases superfamily protein	ATNAP12,NAP12	white-brown complex homolog protein, putative, expressed;			; ABC transporter		ATP binding; ATPase activity	GO:0016887,GO:0005524
Shared	Bs_Root11|Bs_Root172|Sv_Bs_Root11	52	HORVU4Hr1G054850	Chaperone DnaJ-domain superfamily protein		heat shock protein DnaJ, putative, expressed			; DnaJ domain
Shared	Bs_Root11|Bs_Root172|Sv_Bs_Root11	52	HORVU1Hr1G068020	aldehyde dehydrogenase 2C4	ALDH1A,ALDH2C4,REF1	aldehyde dehydrogenase, putative, expressed			Aldehyde dehydrogenase family		metabolic process; oxidation-reduction process; oxidoreductase activity	GO:0055114,GO:0016491,GO:0008152
Shared	Bs_Root11|Bs_Root172|Sv_Bs_Root11	52	HORVU5Hr1G122280			expressed protein
Shared	Bs_Root11|Bs_Root172|Sv_Bs_Root11	52	HORVU6Hr1G090130	EF-TU receptor; Leucine-rich repeat protein kinase family protein	EFR	receptor kinase, putative, expressed			Leucine Rich Repeat; Leucine rich repeat N-terminal domain; Leucine rich repeat; Protein kinase domain; Protein tyrosine kinase		protein binding; protein kinase activity; ATP binding; protein phosphorylation	GO:0005515; GO:0006468,GO:0005524,GO:0004672; GO:0005515,GO:0006468,GO:0004672
Shared	Bs_Root11|Bs_Root172|Sv_Bs_Root11	52	HORVU5Hr1G119810	Acyl transferase/acyl hydrolase/lysophospholipase superfamily protein; phospholipase A 2A	AtPLAIVA,PLA IVA,PLP1; PLA IIA,PLA2A,PLP2	patatin, putative, expressed			Patatin-like phospholipase		lipid metabolic process	GO:0006629
Shared	Bs_Root11|Bs_Root172|Sv_Bs_Root11	52	HORVU3Hr1G007250	Ankyrin repeat family protein; ankyrin repeat family protein		expressed protein			Ankyrin repeats (3 copies); Domain of unknown function
Shared	Bs_Root11|Bs_Root172|Sv_Bs_Root11	52	HORVU2Hr1G045440	Ypt/Rab-GAP domain of gyp1p superfamily protein		TBC domain containing protein, expressed			Rab-GTPase-TBC domain
Shared	Bs_Root11|Bs_Root172|Sv_Bs_Root11	52	HORVU0Hr1G003910	Tetratricopeptide repeat (TPR)-like superfamily protein		expressed protein
Shared	Bs_Root11|Bs_Root172|Sv_Bs_Root11	52	HORVU1Hr1G065030	F-box/RNI-like superfamily protein	SKP2A	OsFBL22 - F-box domain and LRR containing protein, expressed			; Leucine Rich repeat
Shared	Bs_Root11|Bs_Root172|Sv_Bs_Root11	52	HORVU3Hr1G099590	wall associated kinase-like 5; cysteine-rich RLK (RECEPTOR-like protein kinase) 20; ; S-locus lectin protein kinase family protein; cysteine-rich RLK (RECEPTOR-like protein kinase) 10; cysteine-rich RLK (RECEPTOR-like protein kinase) 16	WAKL5; CRK20; ; B120; CRK10,RLK4; CRK16	protein kinase domain containing protein, expressed; cysteine-rich receptor-like protein kinase 23 precursor, putative, expressed; receptor-like serine-threonine protein kinase, putative, expressed			Protein tyrosine kinase; Protein kinase domain;		protein kinase activity; protein phosphorylation; ATP binding	GO:0006468,GO:0004672; GO:0006468,GO:0005524,GO:0004672
Shared	Bs_Root11|Bs_Root172|Sv_Bs_Root11	52	HORVU2Hr1G085160	inositol transporter 1;	ATINT1,INT1	transporter family protein, putative, expressed;			Major Facilitator Superfamily;		integral component of membrane; transmembrane transport	GO:0055085,GO:0016021
Shared	Bs_Root11|Bs_Root172|Sv_Bs_Root11	52	HORVU3Hr1G099640
Shared	Bs_Root11|Bs_Root172|Sv_Bs_Root11	52	HORVU4Hr1G026160	Ubiquitin carboxyl-terminal hydrolase family protein; S-locus lectin protein kinase family protein		ubiquitin carboxyl-terminal hydrolase, family 1, putative, expressed; S-locus-like receptor protein kinase, putative, expressed; D-mannose binding lectin family protein, expressed			Plant organelle RNA recognition domain; PAN domain; Protein kinase domain; S-locus glycoprotein domain; D-mannose binding lectin		protein kinase activity; ATP binding; protein phosphorylation; recognition of pollen	GO:0048544,GO:0006468,GO:0005524,GO:0004672
Shared	Bs_Root11|Bs_Root172|Sv_Bs_Root11	52	HORVU3Hr1G061410	S-locus lectin protein kinase family protein; S-domain-2 5; lectin protein kinase family protein; D-mannose binding lectin protein with Apple-like carbohydrate-binding domain	SD2-5	S-locus-like receptor protein kinase, putative, expressed			Protein kinase domain; S-locus glycoprotein domain; D-mannose binding lectin; Protein tyrosine kinase		protein kinase activity; ATP binding; protein phosphorylation; recognition of pollen	GO:0048544,GO:0006468,GO:0005524,GO:0004672; GO:0006468,GO:0004672; GO:0048544,GO:0006468,GO:0004672
Shared	Bs_Root11|Bs_Root172|Sv_Bs_Root11	52	HORVU3Hr1G105190	; beta-1,3-glucanase 2; beta-1,3-glucanase 3; beta-1,3-glucanase 5; Glycosyl hydrolase superfamily protein	BG2,BGL2,PR-2,PR2; BG3; BG5	; glycosyl hydrolases family 17, putative, expressed	GH17		; Glycosyl hydrolases family 17		hydrolase activity, hydrolyzing O-glycosyl compounds; carbohydrate metabolic process	GO:0005975,GO:0004553
Shared	Bs_Root11|Bs_Root172|Sv_Bs_Root11	52	HORVU2Hr1G007760	P-loop containing nucleoside triphosphate hydrolases superfamily protein; non-intrinsic ABC protein 12; ABC transporter family protein	ATNAP12,NAP12	white-brown complex homolog protein, putative, expressed			ABC transporter; ABC-2 type transporter		ATP binding; ATPase activity; membrane	GO:0016887,GO:0005524; GO:0016020,GO:0016887,GO:0005524
Shared	Bs_Root11|Bs_Root172|Sv_Bs_Root11	52	HORVU0Hr1G017540	glutathione-disulfide reductase	ATGR1,GR1	glutathione reductase, putative, expressed			Pyridine nucleotide-disulphide oxidoreductase		oxidation-reduction process; oxidoreductase activity	GO:0055114,GO:0016491
Shared	Bs_Root11|Bs_Root172|Sv_Bs_Root11	52	HORVU6Hr1G079810	mitogen-activated protein kinase kinase kinase 9; MAPK/ERK kinase kinase 1; MAPK/ERK kinase kinase 3	MAPKKK9,MEKK2; ARAKIN,ATMEKK1,MAPKKK8,MEKK1; MAPKKK10,MEKK3	STE_MEKK_ste11_MAP3K.14 - STE kinases include homologs to sterile 7, sterile 11 and sterile 20 from yeast, expressed; STE_MEKK_ste11_MAP3K.12 - STE kinases include homologs to sterile 7, sterile 11 and sterile 20 from yeast, expressed; STE_MEKK_ste11_MAP3K.11 - STE kinases include homologs to sterile 7, sterile 11 and sterile 20 from yeast, expressed			Protein kinase domain; Protein tyrosine kinase;		protein kinase activity; ATP binding; protein phosphorylation	GO:0006468,GO:0005524,GO:0004672; GO:0006468,GO:0004672
Shared	Bs_Root11|Bs_Root172|Sv_Bs_Root11	52	HORVU7Hr1G051430	Concanavalin A-like lectin protein kinase family protein		lectin-like protein kinase, putative, expressed			Legume lectin domain; Protein tyrosine kinase		protein kinase activity; carbohydrate binding; protein phosphorylation	GO:0006468,GO:0004672,GO:0030246
Shared	Bs_Root11|Bs_Root172|Sv_Bs_Root11	52	HORVU1Hr1G062330	Plant protein of unknown function (DUF827)		paramyosin, putative, expressed			Weak chloroplast movement under blue light
Shared	Bs_Root11|Bs_Root172|Sv_Bs_Root11	52	HORVU4Hr1G059610	plant U-box 13; PLANT U-BOX 12	ATPUB13,PUB13; AtPUB12,PUB12	spotted leaf 11, putative, expressed			Armadillo/beta-catenin-like repeat; U-box domain		protein binding; ubiquitin-protein transferase activity; protein ubiquitination	GO:0016567,GO:0004842,GO:0005515; GO:0005515
Shared	Bs_Root11|Bs_Root172|Sv_Bs_Root11	52	HORVU7Hr1G043810	Ankyrin repeat family protein		cadmium tolerance factor, putative, expressed			Domain of unknown function
Shared	Bs_Root11|Bs_Root172|Sv_Bs_Root11	52	HORVU2Hr1G036590	polyol/monosaccharide transporter 5	ATPLT5,ATPMT5,PMT5	transporter family protein, putative, expressed			Sugar (and other) transporter; Major Facilitator Superfamily		integral component of membrane; transmembrane transporter activity; transmembrane transport	GO:0055085,GO:0022857,GO:0016021; GO:0055085,GO:0016021
Shared	Bs_Root11|Bs_Root172|Sv_Bs_Root11	52	HORVU2Hr1G010950	2-oxoglutarate (2OG) and Fe(II)-dependent oxygenase superfamily protein; senescence-related gene 1	ATSRG1,SRG1	flavonol synthase/flavanone 3-hydroxylase, putative, expressed; naringenin,2-oxoglutarate 3-dioxygenase, putative, expressed			2OG-Fe(II) oxygenase superfamily; non-haem dioxygenase in morphine synthesis N-terminal		oxidation-reduction process; oxidoreductase activity	GO:0055114,GO:0016491
Shared	Bs_Root11|Bs_Root172|Sv_Bs_Root172	2	HORVU5Hr1G016600	Cysteine/Histidine-rich C1 domain family protein		DC1 domain-containing protein, putative, expressed			C1 domain
Shared	Bs_Root11|Bs_Root172|Sv_Bs_Root172	2	HORVU2Hr1G049510	glutamate receptor 3.3	ATGLR3.3,GLR3.3	glutamate receptor, putative, expressed			Periplasmic binding protein; Ligand-gated ion channel; Bacterial extracellular solute-binding proteins, family 3		membrane; ionotropic glutamate receptor activity	GO:0016020,GO:0004970
Shared	Bs_Root11|Bs_Root172|Sv_Bs	13	HORVU7Hr1G050670	lipoxygenase 2	ATLOX2,LOX2	lipoxygenase, chloroplast precursor, putative, expressed			PLAT/LH2 domain		protein binding; metal ion binding; oxidation-reduction process; oxidoreductase activity, acting on single donors with incorporation of molecular oxygen, incorporation of two atoms of oxygen	GO:0005515,GO:0055114,GO:0046872,GO:0016702
Shared	Bs_Root11|Bs_Root172|Sv_Bs	13	HORVU6Hr1G001520	Leucine-rich repeat transmembrane protein kinase protein; Leucine-rich repeat protein kinase family protein		senescence-induced receptor-like serine/threonine-protein kinase precursor, putative, expressed			Malectin-like domain; Protein tyrosine kinase; Leucine Rich Repeat; Protein kinase domain		protein kinase activity; protein phosphorylation; protein binding; ATP binding	GO:0006468,GO:0004672; GO:0005515,GO:0006468,GO:0004672; GO:0006468,GO:0005524,GO:0004672
Shared	Bs_Root11|Bs_Root172|Sv_Bs	13	HORVU5Hr1G104800	Acyl-CoA N-acyltransferases (NAT) superfamily protein		acetyltransferase, GNAT family, putative, expressed			; Acetyltransferase (GNAT) domain		N-acetyltransferase activity	GO:0008080
Shared	Bs_Root11|Bs_Root172|Sv_Bs	13	HORVU3Hr1G003910	Protein of unknown function (DUF594)		expressed protein			Protein of unknown function, DUF594; Domain of unknown function (DUF4220)
Shared	Bs_Root11|Bs_Root172|Sv_Bs	13	HORVU7Hr1G021260	WRKY DNA-binding protein 72	ATWRKY72,WRKY72	WRKY73, expressed			WRKY DNA -binding domain;		DNA-binding transcription factor activity; regulation of transcription, DNA-templated; sequence-specific DNA binding	GO:0043565,GO:0006355,GO:0003700
Shared	Bs_Root11|Bs_Root172|Sv_Bs	13	HORVU1Hr1G088580	cysteine-rich RLK (RECEPTOR-like protein kinase) 25; cysteine-rich RLK (RECEPTOR-like protein kinase) 10; cysteine-rich RLK (RECEPTOR-like protein kinase) 11; Receptor-like protein kinase-related family protein; ; cysteine-rich RLK (RECEPTOR-like protein kinase) 29; cysteine-rich RLK (RECEPTOR-like protein kinase) 6	CRK25; CRK10,RLK4; AT-RLK3,CRK11; ; CRK29; CRK6	TKL_IRAK_DUF26-la.1 - DUF26 kinases have homology to DUF26 containing loci, expressed; cysteine-rich repeat secretory protein 26 precursor, putative, expressed			Protein kinase domain; Salt stress response/antifungal; Protein tyrosine kinase;		protein kinase activity; ATP binding; protein phosphorylation	GO:0006468,GO:0005524,GO:0004672; GO:0006468,GO:0004672
Shared	Bs_Root11|Bs_Root172|Sv_Bs	13	HORVU1Hr1G065670			BBTI11 - Bowman-Birk type bran trypsin inhibitor precursor, putative, expressed
Shared	Bs_Root11|Bs_Root172|Sv_Bs	13	HORVU3Hr1G000050	Coatomer, beta\' subunit; cysteine-rich RLK (RECEPTOR-like protein kinase) 29; cysteine-rich RLK (RECEPTOR-like protein kinase) 12; cysteine-rich RLK (RECEPTOR-like protein kinase) 26; cysteine-rich RLK (RECEPTOR-like protein kinase) 39; Protein kinase superfamily protein; vesicle associated protein;	CRK29; CRK12; CRK26; CRK39; (AT)VAP,VAP,VAP27,VAP27-1	protein kinase domain containing protein, expressed; cysteine-rich receptor-like protein kinase 7 precursor, putative, expressed; MSP domain containing protein, expressed; ; coatomer subunit beta, putative, expressed			WD domain, G-beta repeat; Protein tyrosine kinase; Protein kinase domain;		protein binding; protein kinase activity; protein phosphorylation; ATP binding	GO:0005515,GO:0006468,GO:0004672; GO:0006468,GO:0004672; GO:0005515,GO:0006468,GO:0005524,GO:0004672; GO:0006468,GO:0005524,GO:0004672; ; GO:0005515
Shared	Bs_Root11|Bs_Root172|Sv_Bs	13	HORVU3Hr1G110870	Copine (Calcium-dependent phospholipid-binding protein) family; RING domain ligase1	RGLG1	copine, putative, expressed			Copine; Zinc finger, C3HC4 type (RING finger)
Shared	Bs_Root11|Bs_Root172|Sv_Bs	13	HORVU3Hr1G003940	Mannose-6-phosphate isomerase, type I	DIN9,PMI2; MEE31,PMI1	mannose-6-phosphate isomerase, putative, expressed			Phosphomannose isomerase type I		mannose-6-phosphate isomerase activity; carbohydrate metabolic process; zinc ion binding; GDP-mannose biosynthetic process	GO:0008270,GO:0005975,GO:0004476,GO:0009298
Shared	Bs_Root11|Bs_Root172|Sv_Bs	13	HORVU2Hr1G091190	Major facilitator superfamily protein		transporter family protein, putative, expressed			Sugar (and other) transporter		integral component of membrane; transmembrane transporter activity; transmembrane transport	GO:0055085,GO:0022857,GO:0016021
Shared	Bs_Root11|Bs_Root172|Sv_Bs	13	HORVU4Hr1G055220	Polyketide cyclase/dehydrase and lipid transport superfamily protein; PYR1-like 6; PYR1-like 4	PYL5,RCAR8; PYL6,RCAR9; PYL4,RCAR10	cyclase/dehydrase family protein, putative, expressed			Polyketide cyclase / dehydrase and lipid transport;
Shared	Bs_Root11|Bs_Root172|Sv_Bs	13	HORVU6Hr1G075850	NOD26-like intrinsic protein 4;2; NOD26-like intrinsic protein 5;1	NIP4;2,NLM5; NIP5;1,NLM6,NLM8	aquaporin protein, putative, expressed			Major intrinsic protein		membrane; transporter activity; transport	GO:0016020,GO:0006810,GO:0005215
Shared	Bs|Bs_Root11|Sv_Root172	1	HORVU2Hr1G082700	NAD(P)-linked oxidoreductase superfamily protein		oxidoreductase, aldo/keto reductase family protein, putative, expressed			Aldo/keto reductase family
Shared	Bs|Bs_Root11|Sv_Bs_Root11	18	HORVU1Hr1G074970	Integral membrane Yip1 family protein		Yip1 domain containing protein, expressed			Yip1 domain		membrane	GO:0016020
Shared	Bs|Bs_Root11|Sv_Bs_Root11	18	HORVU7Hr1G101310	Calcium-dependent lipid-binding (CaLB domain) family protein	ATSYTC,NTMC2T1.3,NTMC2TYPE1.3,SYT3,SYTC; ATSYTB,NTMC2T1.2,NTMC2TYPE1.2,SYT2,SYTB	C2 domain containing protein, expressed			C2 domain; Synaptotagmin-like mitochondrial-lipid-binding domain		protein binding	GO:0005515
Shared	Bs|Bs_Root11|Sv_Bs_Root11	18	HORVU7Hr1G085620	Cysteine/Histidine-rich C1 domain family protein		C1-like domain containing protein, expressed					oxidation-reduction process; protein-disulfide reductase activity	GO:0055114,GO:0047134
Shared	Bs|Bs_Root11|Sv_Bs_Root11	18	HORVU2Hr1G006690	formin homology5; formin 3	ATFH5,Fh5; AFH3,FH3	transposon protein, putative, CACTA, En/Spm sub-class, expressed; formin-like protein 3 precursor, putative, expressed			Formin Homology 2 Domain
Shared	Bs|Bs_Root11|Sv_Bs_Root11	18	HORVU6Hr1G035370	UDP-Glycosyltransferase superfamily protein	UGT84A1	limonoid UDP-glucosyltransferase, putative, expressed	GT1		UDP-glucoronosyl and UDP-glucosyl transferase		metabolic process; transferase activity, transferring hexosyl groups	GO:0016758,GO:0008152
Shared	Bs|Bs_Root11|Sv_Bs_Root11	18	HORVU3Hr1G034040			expressed protein
Shared	Bs|Bs_Root11|Sv_Bs_Root11	18	HORVU3Hr1G059610	Phosphoglycerate mutase family protein		phosphoglycerate mutase, putative, expressed			Histidine phosphatase superfamily (branch 1)
Shared	Bs|Bs_Root11|Sv_Bs_Root11	18	HORVU5Hr1G077920	beta glucosidase 11; Glycosyl hydrolase superfamily protein	BGLU11; BGLU1	Os9bglu31 - beta-glucosidase, dhurrinase, similar to G. max hydroxyisourate hydrolase, expressed	GH1		Glycosyl hydrolase family 1		hydrolase activity, hydrolyzing O-glycosyl compounds; carbohydrate metabolic process	GO:0005975,GO:0004553
Shared	Bs|Bs_Root11|Sv_Bs_Root11	18	HORVU3Hr1G091360	Plant invertase/pectin methylesterase inhibitor superfamily		pectinesterase, putative, expressed	CE8		Pectinesterase		cell wall; pectinesterase activity; cell wall modification	GO:0042545,GO:0030599,GO:0005618
Shared	Bs|Bs_Root11|Sv_Bs_Root11	18	HORVU5Hr1G075660	UDP-D-glucuronate 4-epimerase 6	GAE6	UDP-glucuronate 4-epimerase, putative, expressed			RmlD substrate binding domain
Shared	Bs|Bs_Root11|Sv_Bs_Root11	18	HORVU6Hr1G030050	glutamine dumper 3	ATGDU3,GDU3,LSB1	GDU1, putative, expressed
Shared	Bs|Bs_Root11|Sv_Bs_Root11	18	HORVU1Hr1G056010	sugar transporter 1; Major facilitator superfamily protein	ATSTP1,STP1	transporter family protein, putative, expressed			Major Facilitator Superfamily; Sugar (and other) transporter		integral component of membrane; transmembrane transport; transmembrane transporter activity	GO:0055085,GO:0016021; GO:0055085,GO:0022857,GO:0016021
Shared	Bs|Bs_Root11|Sv_Bs_Root11	18	HORVU1Hr1G050830	NAD(P)-binding Rossmann-fold superfamily protein;		dihydroflavonol-4-reductase, putative, expressed			3-beta hydroxysteroid dehydrogenase/isomerase family; NAD dependent epimerase/dehydratase family;		3-beta-hydroxy-delta5-steroid dehydrogenase activity; oxidation-reduction process; steroid biosynthetic process; oxidoreductase activity, acting on the CH-OH group of donors, NAD or NADP as acceptor; catalytic activity; coenzyme binding	GO:0055114,GO:0016616,GO:0006694,GO:0003854; GO:0050662,GO:0003824
Shared	Bs|Bs_Root11|Sv_Bs_Root11	18	HORVU1Hr1G083380	RmlC-like cupins superfamily protein	ARD4,ATARD4	1,2-dihydroxy-3-keto-5-methylthiopentene dioxygenase protein, putative, expressed			; Cupin domain		oxidation-reduction process; acireductone dioxygenase [iron(II)-requiring] activity	GO:0055114,GO:0010309
Shared	Bs|Bs_Root11|Sv_Bs_Root11	18	HORVU1Hr1G010780	sensitivity to red light reduced protein (SRR1)	SRR1	sensitivity to red light reduced protein 1, putative, expressed			SRR1
Shared	Bs|Bs_Root11|Sv_Bs_Root11	18	HORVU5Hr1G111870	DCD (Development and Cell Death) domain protein		N-rich protein, putative, expressed			; Development and cell death domain
Shared	Bs|Bs_Root11|Sv_Bs_Root11	18	HORVU5Hr1G042740	UDP-glucosyltransferase 75B1; TRAUCO	UGT1,UGT75B1; TRO	anthocyanin 5-O-glucosyltransferase, putative, expressed; ASH-like SPRY domain containing protein, putative, expressed	GT1		UDP-glucoronosyl and UDP-glucosyl transferase; SPRY domain		metabolic process; transferase activity, transferring hexosyl groups; protein binding	GO:0016758,GO:0008152; GO:0005515
Shared	Bs|Bs_Root11|Sv_Bs_Root11	18	HORVU5Hr1G081460	chitinase A	ATCHIA,CHIA	glycosyl hydrolase, putative, expressed			Glycosyl hydrolases family 18		hydrolase activity, hydrolyzing O-glycosyl compounds; carbohydrate metabolic process	GO:0005975,GO:0004553
Shared	Bs|Bs_Root11|Sv_Bs_Root172	2	HORVU5Hr1G079930	RING/U-box superfamily protein		RING-H2 finger protein, putative, expressed			Ring finger domain		protein binding; zinc ion binding	GO:0008270,GO:0005515
Shared	Bs|Bs_Root11|Sv_Bs_Root172	2	HORVU3Hr1G094480	P-loop containing nucleoside triphosphate hydrolases superfamily protein; sulfotransferase 17	ATSOT17,ATST5C,SOT17	sulfotransferase domain containing protein, expressed			Sulfotransferase family
Shared	Bs|Bs_Root11|Sv_Bs	62	HORVU5Hr1G015850			; expressed protein
Shared	Bs|Bs_Root11|Sv_Bs	62	HORVU7Hr1G089530	RING/U-box superfamily protein		RING-H2 finger protein ATL3F, putative			Ring finger domain		protein binding; zinc ion binding	GO:0008270,GO:0005515
Shared	Bs|Bs_Root11|Sv_Bs	62	HORVU4Hr1G089030	Protein of unknown function, DUF584		DUF584 domain containing protein, putative, expressed			Senescence regulator
Shared	Bs|Bs_Root11|Sv_Bs	62	HORVU6Hr1G019470	cation exchanger 5; cation exchanger 2	ATCAX5,CAX5; atcax2,CAX2	sodium/calcium exchanger protein, putative, expressed			; Sodium/calcium exchanger protein		integral component of membrane; transmembrane transport	GO:0055085,GO:0016021
Shared	Bs|Bs_Root11|Sv_Bs	62	HORVU3Hr1G078490	apurinic endonuclease-redox protein	ARP	endonuclease/exonuclease/phosphatase family domain containing protein, expressed			Endonuclease/Exonuclease/phosphatase family		nuclease activity; DNA repair	GO:0006281,GO:0004518
Shared	Bs|Bs_Root11|Sv_Bs	62	HORVU2Hr1G039210
Shared	Bs|Bs_Root11|Sv_Bs	62	HORVU4Hr1G010770			expressed protein
Shared	Bs|Bs_Root11|Sv_Bs	62	HORVU1Hr1G020800	Peroxidase superfamily protein		peroxidase precursor, putative, expressed			Peroxidase	Taurine and hypotaurine metabolism	peroxidase activity; oxidation-reduction process; response to oxidative stress; heme binding	GO:0055114,GO:0020037,GO:0006979,GO:0004601
Shared	Bs|Bs_Root11|Sv_Bs	62	HORVU7Hr1G090280	Tetratricopeptide repeat (TPR)-like superfamily protein		expressed protein
Shared	Bs|Bs_Root11|Sv_Bs	62	HORVU4Hr1G084320
Shared	Bs|Bs_Root11|Sv_Bs	62	HORVU0Hr1G016310	homolog of carrot EP3-3 chitinase	ATCHITIV,ATEP3,CHIV,EP3	CHIT1 - Chitinase family protein precursor, expressed	GH19		Chitinase class I		chitinase activity; chitin catabolic process; cell wall macromolecule catabolic process	GO:0016998,GO:0006032,GO:0004568
Shared	Bs|Bs_Root11|Sv_Bs	62	HORVU7Hr1G026570	Bifunctional inhibitor/lipid-transfer protein/seed storage 2S albumin superfamily protein	DIR1	LTPL40 - Protease inhibitor/seed storage/LTP family protein precursor, expressed			Probable lipid transfer
Shared	Bs|Bs_Root11|Sv_Bs	62	HORVU1Hr1G020410	2-oxoglutarate (2OG) and Fe(II)-dependent oxygenase superfamily protein		1-aminocyclopropane-1-carboxylate oxidase, putative, expressed			2OG-Fe(II) oxygenase superfamily; non-haem dioxygenase in morphine synthesis N-terminal		oxidation-reduction process; oxidoreductase activity	GO:0055114,GO:0016491
Shared	Bs|Bs_Root11|Sv_Bs	62	HORVU2Hr1G113070	Peroxidase superfamily protein		peroxidase precursor, putative, expressed			Peroxidase	Taurine and hypotaurine metabolism	peroxidase activity; oxidation-reduction process; response to oxidative stress; heme binding	GO:0055114,GO:0020037,GO:0006979,GO:0004601
Shared	Bs|Bs_Root11|Sv_Bs	62	HORVU4Hr1G007220	plantacyanin	ARPN	plastocyanin-like domain containing protein, putative, expressed			Plastocyanin-like domain		electron transfer activity	GO:0009055
Shared	Bs|Bs_Root11|Sv_Bs	62	HORVU7Hr1G034230	PYR1-like 2;	PYL2,RCAR14	pathogenesis-related Bet v I family protein, putative, expressed			Pathogenesis-related protein Bet v I family;		defense response; response to biotic stimulus	GO:0009607,GO:0006952
Shared	Bs|Bs_Root11|Sv_Bs	62	HORVU5Hr1G046050			CRP11 - Cysteine-rich family protein precursor, expressed
Shared	Bs|Bs_Root11|Sv_Bs	62	HORVU3Hr1G061080	Thioredoxin superfamily protein	GRX480,roxy19	OsGrx_I1 - glutaredoxin subgroup III, expressed			Glutaredoxin		electron transfer activity; cell redox homeostasis; protein disulfide oxidoreductase activity	GO:0045454,GO:0015035,GO:0009055
Shared	Bs|Bs_Root11|Sv_Bs	62	HORVU5Hr1G122950	Leucine-rich repeat protein kinase family protein;		receptor protein kinase, putative, expressed; ; receptor-like protein kinase 2 precursor, putative, expressed			Protein kinase domain; Leucine Rich Repeat; Leucine rich repeat N-terminal domain; Leucine rich repeat; Protein tyrosine kinase;		protein binding; protein kinase activity; ATP binding; protein phosphorylation	GO:0005515,GO:0006468,GO:0005524,GO:0004672; GO:0006468,GO:0005524,GO:0004672,GO:0005515; GO:0006468,GO:0004672,GO:0005515
Shared	Bs|Bs_Root11|Sv_Bs	62	HORVU7Hr1G116060	cytochrome P450, family 71, subfamily B, polypeptide 23; cytochrome P450, family 71, subfamily B, polypeptide 2; cytochrome P450, family 71, subfamily A, polypeptide 22; cytochrome P450, family 71, subfamily B, polypeptide 37	CYP71B23; CYP71B2; CYP71A22; CYP71B37	cytochrome P450, putative, expressed			Cytochrome P450		iron ion binding; oxidation-reduction process; oxidoreductase activity, acting on paired donors, with incorporation or reduction of molecular oxygen; heme binding	GO:0055114,GO:0020037,GO:0016705,GO:0005506
Shared	Bs|Bs_Root11|Sv_Bs	62	HORVU2Hr1G035160	LOB domain-containing protein 37	ASL39,LBD37	DUF260 domain containing protein, putative, expressed			Lateral organ boundaries (LOB) domain
Shared	Bs|Bs_Root11|Sv_Bs	62	HORVU4Hr1G064960	Peroxidase superfamily protein		peroxidase precursor, putative, expressed			Peroxidase	Taurine and hypotaurine metabolism	peroxidase activity; oxidation-reduction process; response to oxidative stress; heme binding	GO:0055114,GO:0020037,GO:0006979,GO:0004601
Shared	Bs|Bs_Root11|Sv_Bs	62	HORVU2Hr1G016380	myb domain protein 112	AtMYB112,MYB112	MYB family transcription factor, putative, expressed			Myb-like DNA-binding domain
Shared	Bs|Bs_Root11|Sv_Bs	62	HORVU5Hr1G085310	UDP-glucosyl transferase 71C4	UGT71C4	UDP-glucoronosyl and UDP-glucosyl transferase domain containing protein, expressed	GT1		UDP-glucoronosyl and UDP-glucosyl transferase		metabolic process; transferase activity, transferring hexosyl groups	GO:0016758,GO:0008152
Shared	Bs|Bs_Root11|Sv_Bs	62	HORVU4Hr1G083070			expressed protein			Putative AtpZ or ATP-synthase-associated
Shared	Bs|Bs_Root11|Sv_Bs	62	HORVU5Hr1G109940	Chaperonin-like RbcX protein		expressed protein			RbcX protein
Shared	Bs|Bs_Root11|Sv_Bs	62	HORVU5Hr1G030460
Shared	Bs|Bs_Root11|Sv_Bs	62	HORVU2Hr1G113270	N-terminal nucleophile aminohydrolases (Ntn hydrolases) superfamily protein		transposon protein, putative, unclassified, expressed		T2	Asparaginase		hydrolase activity	GO:0016787
Shared	Bs|Bs_Root11|Sv_Bs	62	HORVU7Hr1G047920	ARM repeat superfamily protein		bg55, putative, expressed			U-box domain		ubiquitin-protein transferase activity; protein ubiquitination	GO:0016567,GO:0004842
Shared	Bs|Bs_Root11|Sv_Bs	62	HORVU5Hr1G088530	purine permease 5	ATPUP5,PUP5	purine permease, putative, expressed			Purine nucleobase transmembrane transport; EamA-like transporter family		integral component of membrane; transporter activity; membrane	GO:0016021,GO:0005215; GO:0016021,GO:0016020,GO:0005215
Shared	Bs|Bs_Root11|Sv_Bs	62	HORVU2Hr1G115890	HXXXD-type acyl-transferase family protein		transferase family protein, putative, expressed			Transferase family		transferase activity, transferring acyl groups other than amino-acyl groups	GO:0016747
Shared	Bs|Bs_Root11|Sv_Bs	62	HORVU3Hr1G016310	Pentatricopeptide repeat (PPR) superfamily protein; S-domain-2 5	SD2-5	PPR repeat domain containing protein, putative, expressed; lectin protein kinase family protein, putative, expressed			PPR repeat; PPR repeat family; Protein kinase domain; Pentatricopeptide repeat domain		protein kinase activity; ATP binding; protein phosphorylation	GO:0006468,GO:0005524,GO:0004672
Shared	Bs|Bs_Root11|Sv_Bs	62	HORVU7Hr1G033430	Chaperone DnaJ-domain superfamily protein		heat shock protein DnaJ, putative, expressed			; DnaJ domain
Shared	Bs|Bs_Root11|Sv_Bs	62	HORVU1Hr1G003060	glutamine dumper 3	ATGDU3,GDU3,LSB1	GDU1, putative, expressed
Shared	Bs|Bs_Root11|Sv_Bs	62	HORVU2Hr1G017950	B12D protein		B12D protein, putative, expressed			NADH-ubiquinone reductase complex 1 MLRQ subunit
Shared	Bs|Bs_Root11|Sv_Bs	62	HORVU5Hr1G115720	alpha/beta-Hydrolases superfamily protein		hydrolase, alpha/beta fold family domain containing protein, expressed			alpha/beta hydrolase fold; Alpha/beta hydrolase family
Shared	Bs|Bs_Root11|Sv_Bs	62	HORVU1Hr1G015770	cysteine-rich RLK (RECEPTOR-like protein kinase) 42	CRK42	TKL_IRAK_DUF26-lf.3 - DUF26 kinases have homology to DUF26 containing loci, expressed			Salt stress response/antifungal; Protein tyrosine kinase		protein kinase activity; protein phosphorylation	GO:0006468,GO:0004672
Shared	Bs|Bs_Root11|Sv_Bs	62	HORVU3Hr1G022340	HXXXD-type acyl-transferase family protein		transferase family protein, putative, expressed			Transferase family		transferase activity, transferring acyl groups other than amino-acyl groups	GO:0016747
Shared	Bs|Bs_Root11|Sv_Bs	62	HORVU2Hr1G092420			expressed protein
Shared	Bs|Bs_Root11|Sv_Bs	62	HORVU1Hr1G044960	Cystathionine beta-synthase (CBS) family protein		cystathionin beta synthase protein, putative, expressed			CBS domain
Shared	Bs|Bs_Root11|Sv_Bs	62	HORVU7Hr1G002110	Pectin lyase-like superfamily protein;		polygalacturonase, putative, expressed; ligA, putative, expressed;	GH28		; Glycosyl hydrolases family 28		polygalacturonase activity; carbohydrate metabolic process	GO:0005975,GO:0004650
Shared	Bs|Bs_Root11|Sv_Bs	62	HORVU1Hr1G008810	; myb domain protein 48	ATMYB48,ATMYB48-1,ATMYB48-2,ATMYB48-3,MYB48	expressed protein; MYB family transcription factor, putative, expressed			; Myb-like DNA-binding domain
Shared	Bs|Bs_Root11|Sv_Bs	62	HORVU7Hr1G020090	Cytochrome C assembly protein		cytochrome c biosynthesis ccmC-like mitochondrial protein, putative, expressed			Cytochrome C assembly protein		cytochrome complex assembly; heme binding	GO:0020037,GO:0017004
Shared	Bs|Bs_Root11|Sv_Bs	62	HORVU4Hr1G023100	methyl esterase 18; methyl esterase 17; ; chloroplastic NIFS-like cysteine desulfurase	ATMES18,MES18; ATMES17,MES17; ; ATCPNIFS,ATNFS2,ATSUFS,CPNIFS,SUFS	esterase, putative, expressed; aminotransferase, putative, expressed			; alpha/beta hydrolase fold; Alpha/beta hydrolase family; Aminotransferase class-V; Cys/Met metabolism PLP-dependent enzyme		pyridoxal phosphate binding	GO:0030170
Shared	Bs|Bs_Root11|Sv_Bs	62	HORVU4Hr1G066310	; Protein kinase superfamily protein		OsWAK25 - OsWAK receptor-like protein kinase, expressed			; Protein kinase domain		protein kinase activity; ATP binding; protein phosphorylation	GO:0006468,GO:0005524,GO:0004672
Shared	Bs|Bs_Root11|Sv_Bs	62	HORVU7Hr1G111310	glutamine dumper 3	ATGDU3,GDU3,LSB1	GDU1, putative, expressed
Shared	Bs|Bs_Root11|Sv_Bs	62	HORVU7Hr1G030530	Low temperature and salt responsive protein family		OsRCI2-8 - Putative low temperature and salt responsive protein, expressed			Proteolipid membrane potential modulator		integral component of membrane	GO:0016021
Shared	Bs|Bs_Root11|Sv_Bs	62	HORVU5Hr1G069990	RING/U-box superfamily protein		RING-H2 finger protein ATL5F, putative, expressed			Ring finger domain		protein binding; zinc ion binding	GO:0008270,GO:0005515
Shared	Bs|Bs_Root11|Sv_Bs	62	HORVU2Hr1G034970
Shared	Bs|Bs_Root11|Sv_Bs	62	HORVU3Hr1G063280	; P-loop containing nucleoside triphosphate hydrolases superfamily protein		; uncharacterized kinase mug58, putative, expressed			; Phosphoribulokinase / Uridine kinase family		metabolic process; ATP binding; kinase activity	GO:0016301,GO:0008152,GO:0005524
Shared	Bs|Bs_Root11|Sv_Bs	62	HORVU4Hr1G071040	serine acetyltransferase 2;1	ATSERAT2;1,SAT1,SAT5,SERAT2;1	serine acetyltransferase protein, putative, expressed			Bacterial transferase hexapeptide (six repeats); Serine acetyltransferase, N-terminal	Propanoate metabolism	cytoplasm; cysteine biosynthetic process from serine; serine O-acetyltransferase activity	GO:0009001,GO:0006535,GO:0005737
Shared	Bs|Bs_Root11|Sv_Bs	62	HORVU7Hr1G072890	myb-like transcription factor family protein		MYB family transcription factor, putative, expressed			; Myb-like DNA-binding domain
Shared	Bs|Bs_Root11|Sv_Bs	62	HORVU7Hr1G121510	P-loop containing nucleoside triphosphate hydrolases superfamily protein		sulfotransferase domain containing protein, expressed			Sulfotransferase family
Shared	Bs|Bs_Root11|Sv_Bs	62	HORVU4Hr1G046610	Heavy metal transport/detoxification superfamily protein		heavy metal-associated domain containing protein, expressed			Heavy-metal-associated domain		metal ion binding; metal ion transport	GO:0046872,GO:0030001
Shared	Bs|Bs_Root11|Sv_Bs	62	HORVU6Hr1G080500	methionine sulfoxide reductase B 2	MSRB2	peptide methionine sulfoxide reductase msrB, putative, expressed			SelR domain		oxidation-reduction process; response to oxidative stress; oxidoreductase activity, acting on a sulfur group of donors, disulfide as acceptor; protein repair; peptide-methionine (R)-S-oxide reductase activity	GO:0055114,GO:0033743,GO:0030091,GO:0016671,GO:0006979
Shared	Bs|Bs_Root11|Sv_Bs	62	HORVU2Hr1G065940	inhibitor-3	INH3	protein phosphatase 1 regulatory subunit 11, putative, expressed			Protein phosphatase inhibitor
Shared	Bs|Bs_Root11|Sv_Bs	62	HORVU3Hr1G084170	Glycosyl hydrolase superfamily protein		glycosyl hydrolases family 17, putative, expressed	GH17		Glycosyl hydrolases family 17		hydrolase activity, hydrolyzing O-glycosyl compounds; carbohydrate metabolic process	GO:0005975,GO:0004553
Shared	Bs|Bs_Root11|Sv_Bs	62	HORVU1Hr1G082900	lipid phosphate phosphatase 3; phosphatidic acid phosphatase 1; lipid phosphate phosphatase 2;	ATLPP3,LPP3; ATLPP1,ATPAP1,LPP1,PAP1; ATLPP2,ATPAP2,LPP2	lipid phosphatase protein, putative, expressed			PAP2 superfamily;
Shared	Bs|Bs_Root11|Sv_Bs	62	HORVU5Hr1G081400			expressed protein			Oxidoreductase-like protein, N-terminal
Shared	Bs|Bs_Root11|Sv_Bs	62	HORVU5Hr1G116870	Mevalonate/galactokinase family protein	GAL1,GALK	GHMP kinases ATP-binding protein, putative, expressed			GHMP kinases N terminal domain; GHMP kinases C terminal; Galactokinase galactose-binding signature		ATP binding	GO:0005524
Shared	Bs|Bs_Root11|Sv_Bs	62	HORVU0Hr1G021940			CPuORF16 - conserved peptide uORF-containing transcript, expressed
Shared	Bs|Bs_Root11|Sv_Bs	62	HORVU5Hr1G109420	; Phosphatidic acid phosphatase (PAP2) family protein		; phosphatase, putative, expressed			; PAP2 superfamily
Shared	Bs_Root11|Sv_Root11|Sv_Bs_Root11	2	HORVU1Hr1G013480	Major facilitator superfamily protein		transporter family protein, putative, expressed			Major Facilitator Superfamily		integral component of membrane; transmembrane transport	GO:0055085,GO:0016021
Shared	Bs_Root11|Sv_Root11|Sv_Bs_Root11	2	HORVU4Hr1G011740	Dormancy/auxin associated family protein		auxin-repressed protein, putative, expressed			Dormancy/auxin associated protein
Shared	Bs_Root11|Sv_Root11|Sv_Bs	1	HORVU2Hr1G118570	Aluminium induced protein with YGL and LRDR motifs		stem-specific protein TSJT1, putative, expressed			Aluminium induced protein
Shared	Bs_Root11|Sv_Bs_Root11|Sv_Bs_Root172	5	HORVU6Hr1G090870	; S-locus lectin protein kinase family protein; cysteine-rich RLK (RECEPTOR-like protein kinase) 5	B120; CRK5,RLK6	; receptor-like kinase, putative, expressed; serine/threonine-protein kinase receptor precursor, putative, expressed; kinase, putative, expressed			; S-locus glycoprotein domain; D-mannose binding lectin; PAN-like domain; Protein tyrosine kinase		recognition of pollen; protein kinase activity; protein phosphorylation	GO:0048544; GO:0006468,GO:0004672; GO:0048544,GO:0006468,GO:0004672
Shared	Bs_Root11|Sv_Bs_Root11|Sv_Bs_Root172	5	HORVU5Hr1G007670	VQ motif-containing protein; MAP kinase substrate 1	MKS1	VQ domain containing protein, putative, expressed			VQ motif
Shared	Bs_Root11|Sv_Bs_Root11|Sv_Bs_Root172	5	HORVU2Hr1G124540	F-box family protein		F-box domain containing protein, expressed			F-box domain		protein binding	GO:0005515
Shared	Bs_Root11|Sv_Bs_Root11|Sv_Bs_Root172	5	HORVU1Hr1G070710	2-oxoglutarate (2OG) and Fe(II)-dependent oxygenase superfamily protein		gibberellin 20 oxidase 2, putative, expressed			2OG-Fe(II) oxygenase superfamily; non-haem dioxygenase in morphine synthesis N-terminal		oxidation-reduction process; oxidoreductase activity	GO:0055114,GO:0016491
Shared	Bs_Root11|Sv_Bs_Root11|Sv_Bs_Root172	5	HORVU4Hr1G003820	; SC35-like splicing factor 30	SCL30	expressed protein; SR repressor protein, putative, expressed; ; RNA recognition motif containing protein, expressed			; RNA recognition motif. (a.k.a. RRM, RBD, or RNP domain)		nucleic acid binding	GO:0003676
Shared	Bs_Root11|Sv_Bs|Sv_Bs_Root11	17	HORVU3Hr1G086240	Calcium-dependent lipid-binding (CaLB domain) family protein		C2 domain containing protein, putative, expressed			C2 domain		protein binding	GO:0005515
Shared	Bs_Root11|Sv_Bs|Sv_Bs_Root11	17	HORVU0Hr1G001780	NB-ARC domain-containing disease resistance protein	RPM1,RPS3	disease resistance protein RPM1, putative, expressed			NB-ARC domain		ADP binding	GO:0043531
Shared	Bs_Root11|Sv_Bs|Sv_Bs_Root11	17	HORVU7Hr1G083850			expressed protein			Domain of unknown function (DUF4228)
Shared	Bs_Root11|Sv_Bs|Sv_Bs_Root11	17	HORVU4Hr1G009090			expressed protein
Shared	Bs_Root11|Sv_Bs|Sv_Bs_Root11	17	HORVU3Hr1G079900	PLC-like phosphodiesterases superfamily protein; senescence-related gene 3	SRG3	glycerophosphoryl diester phosphodiesterase family protein, putative, expressed			Glycerophosphoryl diester phosphodiesterase family		lipid metabolic process; phosphoric diester hydrolase activity	GO:0008081,GO:0006629
Shared	Bs_Root11|Sv_Bs|Sv_Bs_Root11	17	HORVU2Hr1G030610	calmodulin 9	ATCML9,CAM9,CML9	EF hand family protein, putative			EF hand		calcium ion binding	GO:0005509
Shared	Bs_Root11|Sv_Bs|Sv_Bs_Root11	17	HORVU5Hr1G045650	NAC-like, activated by AP3/PI; ; NAC domain containing protein 47; NAC domain containing protein 102	ANAC029,ATNAP,NAP; ; anac047,NAC047; ANAC102,NAC102	NAC domain transcription factor, putative, expressed; no apical meristem protein, putative, expressed			No apical meristem (NAM) protein;		DNA binding; regulation of transcription, DNA-templated	GO:0006355,GO:0003677
Shared	Bs_Root11|Sv_Bs|Sv_Bs_Root11	17	HORVU3Hr1G006440	Eukaryotic aspartyl protease family protein		xylanase inhibitor, putative, expressed			Xylanase inhibitor C-terminal; Xylanase inhibitor N-terminal		aspartic-type endopeptidase activity; proteolysis	GO:0006508,GO:0004190
Shared	Bs_Root11|Sv_Bs|Sv_Bs_Root11	17	HORVU3Hr1G084830	Hs1pro-1 protein		hs1, putative, expressed			Hs1pro-1 protein C-terminus; Hs1pro-1 N-terminus		defense response	GO:0006952
Shared	Bs_Root11|Sv_Bs|Sv_Bs_Root11	17	HORVU3Hr1G049940			harpin-induced protein 1 domain containing protein, expressed			Late embryogenesis abundant protein
Shared	Bs_Root11|Sv_Bs|Sv_Bs_Root11	17	HORVU1Hr1G081240	Protein of unknown function, DUF584		expressed protein			Senescence regulator
Shared	Bs_Root11|Sv_Bs|Sv_Bs_Root11	17	HORVU4Hr1G051360	NAC domain containing protein 46; ; Arabidopsis NAC domain containing protein 87	anac046,NAC046; ; ANAC087	no apical meristem protein, putative, expressed			No apical meristem (NAM) protein;		DNA binding; regulation of transcription, DNA-templated	GO:0006355,GO:0003677
Shared	Bs_Root11|Sv_Bs|Sv_Bs_Root11	17	HORVU6Hr1G088880	wall associated kinase 3; wall associated kinase 5; wall-associated kinase 2	WAK3; WAK5; WAK2	OsWAK21 - OsWAK receptor-like cytoplasmic kinase OsWAK-RLCK, expressed; OsWAK24 - OsWAK receptor-like protein kinase, expressed			Protein tyrosine kinase; ; Wall-associated receptor kinase galacturonan-binding		protein kinase activity; protein phosphorylation; ; polysaccharide binding	GO:0006468,GO:0004672; ; GO:0030247,GO:0006468,GO:0004672
Shared	Bs_Root11|Sv_Bs|Sv_Bs_Root11	17	HORVU4Hr1G009620	golgi nucleotide sugar transporter 1	GONST1	DUF250 domain containing protein, putative, expressed			Triose-phosphate Transporter family
Shared	Bs_Root11|Sv_Bs|Sv_Bs_Root11	17	HORVU4Hr1G030810	3-ketoacyl-CoA synthase 2	KCS2	3-ketoacyl-CoA synthase, putative, expressed			FAE1/Type III polyketide synthase-like protein; 3-Oxoacyl-[acyl-carrier-protein (ACP)] synthase III C terminal		membrane; fatty acid biosynthetic process; lipid biosynthetic process; transferase activity, transferring acyl groups other than amino-acyl groups	GO:0016747,GO:0008610,GO:0016020,GO:0006633; GO:0016747,GO:0016020,GO:0006633
Shared	Bs_Root11|Sv_Bs|Sv_Bs_Root11	17	HORVU4Hr1G021320	plantacyanin	ARPN	plastocyanin-like domain containing protein, putative, expressed			Plastocyanin-like domain		electron transfer activity	GO:0009055
Shared	Bs_Root11|Sv_Bs|Sv_Bs_Root11	17	HORVU5Hr1G061710	RELA/SPOT homolog 3	AT-RSH3,ATRSH3,RSH3	HD domain containing protein, putative, expressed			HD domain; Region found in RelA / SpoT proteins		guanosine tetraphosphate metabolic process	GO:0015969
Shared	Bs|Bs_Root172|Sv_Bs_Root11	1	HORVU5Hr1G061820	Protein kinase superfamily protein;		tyrosine protein kinase domain containing protein, putative, expressed			Protein kinase domain; ; Protein tyrosine kinase		protein kinase activity; ATP binding; protein phosphorylation	GO:0006468,GO:0005524,GO:0004672; ; GO:0006468,GO:0004672
Shared	Bs|Bs_Root172|Sv_Bs	17	HORVU2Hr1G079080	Tetratricopeptide repeat (TPR)-like superfamily protein		pentatricopeptide, putative, expressed			PPR repeat
Shared	Bs|Bs_Root172|Sv_Bs	17	HORVU1Hr1G093950	Concanavalin A-like lectin protein kinase family protein		protein kinase, putative, expressed; lectin-like receptor kinase 1, putative, expressed; receptor like protein kinase, putative, expressed			Protein kinase domain; Legume lectin domain; Protein tyrosine kinase		protein kinase activity; carbohydrate binding; ATP binding; protein phosphorylation	GO:0006468,GO:0005524,GO:0004672,GO:0030246; GO:0006468,GO:0004672,GO:0030246
Shared	Bs|Bs_Root172|Sv_Bs	17	HORVU7Hr1G108490	Leucine-rich repeat protein kinase family protein		expressed protein			Protein tyrosine kinase; Leucine rich repeat N-terminal domain; Leucine rich repeat; Protein kinase domain; Leucine Rich Repeat		protein binding; protein kinase activity; protein phosphorylation; ATP binding	GO:0006468,GO:0004672,GO:0005515; GO:0005515; GO:0006468,GO:0005524,GO:0004672,GO:0005515
Shared	Bs|Bs_Root172|Sv_Bs	17	HORVU2Hr1G096230	Transmembrane amino acid transporter family protein		transmembrane amino acid transporter protein, putative, expressed			Transmembrane amino acid transporter protein
Shared	Bs|Bs_Root172|Sv_Bs	17	HORVU2Hr1G000280	cysteine synthase C1	ARATH;BSAS3;1,ATCYSC1,CYSC1	cysteine synthase, chloroplast/chromoplast precursor, putative, expressed			Pyridoxal-phosphate dependent enzyme		cysteine synthase activity; mitochondrion; cyanide metabolic process; L-3-cyanoalanine synthase activity	GO:0050017,GO:0019499,GO:0005739,GO:0004124
Shared	Bs|Bs_Root172|Sv_Bs	17	HORVU6Hr1G020570	DEA(D/H)-box RNA helicase family protein		DEAD-box ATP-dependent RNA helicase, putative, expressed			DEAD/DEAH box helicase; Helicase conserved C-terminal domain;		nucleic acid binding; ATP binding	GO:0005524,GO:0003676
Shared	Bs|Bs_Root172|Sv_Bs	17	HORVU4Hr1G011430	pfkB-like carbohydrate kinase family protein		kinase, pfkB family, putative, expressed			pfkB family carbohydrate kinase		inositol 3-kinase activity; ATP binding; myo-inositol hexakisphosphate biosynthetic process	GO:0019140,GO:0010264,GO:0005524
Shared	Bs|Bs_Root172|Sv_Bs	17	HORVU2Hr1G075010	nicotinate phosphoribosyltransferase 2	NAPRT2	nicotinate phosphoribosyltransferase family domain containing protein, expressed
Shared	Bs|Bs_Root172|Sv_Bs	17	HORVU6Hr1G077890	Bifunctional inhibitor/lipid-transfer protein/seed storage 2S albumin superfamily protein		LTPL52 - Protease inhibitor/seed storage/LTP family protein precursor, expressed			Probable lipid transfer
Shared	Bs|Bs_Root172|Sv_Bs	17	HORVU5Hr1G002120	; ADP-ribosylation factor family protein	ARL2,ATARLC1,HAL,TTN5	; ADP-ribosylation factor, putative, expressed			; Ras of Complex, Roc, domain of DAPkinase; ADP-ribosylation factor family		GTP binding; small GTPase mediated signal transduction	GO:0007264,GO:0005525; GO:0005525
Shared	Bs|Bs_Root172|Sv_Bs	17	HORVU5Hr1G113240	poltergeist like 4; pol-like 5	PLL4; PLL5	protein phosphatase 2C, putative, expressed			Protein phosphatase 2C;		catalytic activity; protein serine/threonine phosphatase activity; protein dephosphorylation	GO:0003824,GO:0006470,GO:0004722; GO:0006470,GO:0004722
Shared	Bs|Bs_Root172|Sv_Bs	17	HORVU2Hr1G023450	serine carboxypeptidase-like 40; serine carboxypeptidase-like 39; ; serine carboxypeptidase-like 34	scpl40; scpl39; ; SCPL34	OsSCP40 - Putative Serine Carboxypeptidase homologue, expressed; OsSCP5 - Putative Serine Carboxypeptidase homologue, expressed;		S10	Serine carboxypeptidase;		serine-type carboxypeptidase activity; proteolysis	GO:0006508,GO:0004185
Shared	Bs|Bs_Root172|Sv_Bs	17	HORVU5Hr1G084070	3-dehydroquinate synthase, putative		3-dehydroquinate synthase, putative, expressed			Iron-containing alcohol dehydrogenase
Shared	Bs|Bs_Root172|Sv_Bs	17	HORVU2Hr1G089310	myb domain protein 15	ATMYB15,ATY19,MYB15	MYB family transcription factor, putative, expressed			Myb-like DNA-binding domain
Shared	Bs|Bs_Root172|Sv_Bs	17	HORVU4Hr1G007170	; Ran BP2/NZF zinc finger-like superfamily protein; zinc finger (Ran-binding) family protein		; zinc finger family protein, putative, expressed			; Zn-finger in Ran binding protein and others		zinc ion binding	GO:0008270
Shared	Bs|Bs_Root172|Sv_Bs	17	HORVU4Hr1G014900	auxin-regulated gene involved in organ size	ARGOS	ARGOS, putative, expressed
Shared	Bs|Bs_Root172|Sv_Bs	17	HORVU6Hr1G026260	polyubiquitin 10; ubiquitin 4; ubiquitin 5	UBQ10; UBQ4; UBQ5	ubiquitin family protein, putative, expressed; ubiquitin fusion protein, putative, expressed			Ubiquitin-2 like Rad60 SUMO-like; Ubiquitin family		protein binding	GO:0005515
Shared	Bs_Root172|Sv_Bs|Sv_Bs_Root11	1	HORVU1Hr1G023750	Peroxidase superfamily protein	RCI3,RCI3A	peroxidase precursor, putative, expressed			Peroxidase	Taurine and hypotaurine metabolism	peroxidase activity; oxidation-reduction process; response to oxidative stress; heme binding	GO:0055114,GO:0020037,GO:0006979,GO:0004601
Shared	Bs_Root172|Sv_Bs|Sv_Bs_Root172	1	HORVU3Hr1G031180	Pectin lyase-like superfamily protein		polygalacturonase, putative, expressed	GH28		Glycosyl hydrolases family 28		polygalacturonase activity; carbohydrate metabolic process	GO:0005975,GO:0004650
Shared	Bs_Root172|Sv|Sv_Bs_Root172	1	HORVU2Hr1G067330	PHYTOCYSTATIN 2	AtCYS2,CYS2	cysteine proteinase inhibitor precursor, putative, expressed			Aspartic acid proteinase inhibitor		cysteine-type endopeptidase inhibitor activity	GO:0004869
Shared	Bs|Sv_Root11|Sv_Bs	1	HORVU4Hr1G050550
Shared	Bs|Sv_Bs|Sv_Bs_Root11	17	HORVU0Hr1G017380	serine-rich protein-related		serine-rich protein, putative, expressed
Shared	Bs|Sv_Bs|Sv_Bs_Root11	17	HORVU2Hr1G122490	carboxylesterases	SOBER1	acyl-protein thioesterase, putative, expressed			Phospholipase/Carboxylesterase; Alpha/beta hydrolase family		hydrolase activity	GO:0016787
Shared	Bs|Sv_Bs|Sv_Bs_Root11	17	HORVU5Hr1G014110	; UDP-glucosyl transferase 88A1	UGT88A1	anthocyanidin 5,3-O-glucosyltransferase, putative, expressed					metabolic process; transferase activity, transferring hexosyl groups	GO:0016758,GO:0008152
Shared	Bs|Sv_Bs|Sv_Bs_Root11	17	HORVU3Hr1G082460	Major facilitator superfamily protein		POT family protein, expressed			Major Facilitator Superfamily		integral component of membrane; membrane; transporter activity; transport; transmembrane transport	GO:0055085,GO:0016021,GO:0016020,GO:0006810,GO:0005215
Shared	Bs|Sv_Bs|Sv_Bs_Root11	17	HORVU3Hr1G074950	Peroxidase superfamily protein		peroxidase precursor, putative, expressed			Peroxidase	Taurine and hypotaurine metabolism	peroxidase activity; oxidation-reduction process; response to oxidative stress; heme binding	GO:0055114,GO:0020037,GO:0006979,GO:0004601
Shared	Bs|Sv_Bs|Sv_Bs_Root11	17	HORVU4Hr1G086520	FAD-binding Berberine family protein		reticuline oxidase-like protein precursor, putative, expressed			FAD binding domain; Berberine and berberine like		oxidation-reduction process; oxidoreductase activity; flavin adenine dinucleotide binding	GO:0055114,GO:0050660,GO:0016491
Shared	Bs|Sv_Bs|Sv_Bs_Root11	17	HORVU5Hr1G073640	Protein of unknown function, DUF538		DUF538 domain containing protein, putative, expressed			Protein of unknown function, DUF538
Shared	Bs|Sv_Bs|Sv_Bs_Root11	17	HORVU4Hr1G066240	hemoglobin 1	AHB1,ARATH GLB1,ATGLB1,GLB1,HB1,NSHB1	non-symbiotic hemoglobin 2, putative, expressed			Globin		oxygen binding; heme binding	GO:0020037,GO:0019825
Shared	Bs|Sv_Bs|Sv_Bs_Root11	17	HORVU2Hr1G118060	Heavy metal transport/detoxification superfamily protein		heavy metal transport/detoxification protein, putative, expressed			Heavy-metal-associated domain;		metal ion binding; metal ion transport	GO:0046872,GO:0030001
Shared	Bs|Sv_Bs|Sv_Bs_Root11	17	HORVU2Hr1G104980	Protein of unknown function (DUF581)		DUF581 domain containing protein, expressed			zinc-finger of the FCS-type, C2-C2
Shared	Bs|Sv_Bs|Sv_Bs_Root11	17	HORVU2Hr1G091360	receptor lectin kinase; Concanavalin A-like lectin protein kinase family protein	RLK	lectin-like receptor kinase, putative, expressed			Protein kinase domain; Legume lectin domain		protein kinase activity; carbohydrate binding; ATP binding; protein phosphorylation	GO:0006468,GO:0005524,GO:0004672,GO:0030246; GO:0030246
Shared	Bs|Sv_Bs|Sv_Bs_Root11	17	HORVU4Hr1G054200	Adenine nucleotide alpha hydrolases-like superfamily protein		universal stress protein domain containing protein, putative, expressed			Universal stress protein family		response to stress	GO:0006950
Shared	Bs|Sv_Bs|Sv_Bs_Root11	17	HORVU2Hr1G089270			expressed protein
Shared	Bs|Sv_Bs|Sv_Bs_Root11	17	HORVU3Hr1G098360	methyl esterase 19; acetone-cyanohydrin lyase; methyl esterase 1	ATMES19,MES19; ACL,ATME8,ATMES2,ME8,MES2; ATMES1,MES1	esterase, putative, expressed			; alpha/beta hydrolase fold; Alpha/beta hydrolase family
Shared	Bs|Sv_Bs|Sv_Bs_Root11	17	HORVU5Hr1G019820	AAA-ATPase 1	AATP1	ATPase 3, putative, expressed			ATPase family associated with various cellular activities (AAA); Domain associated at C-terminal with AAA		ATP binding	GO:0005524
Shared	Bs|Sv_Bs|Sv_Bs_Root11	17	HORVU1Hr1G001850	12-oxophytodienoate reductase 1; 12-oxophytodienoate reductase 2	ATOPR1,OPR1; ATOPR2,OPR2	12-oxophytodienoate reductase, putative, expressed			NADH:flavin oxidoreductase / NADH oxidase family		oxidation-reduction process; oxidoreductase activity; FMN binding	GO:0055114,GO:0016491,GO:0010181
Shared	Bs|Sv_Bs|Sv_Bs_Root11	17	HORVU5Hr1G039400
Shared	Bs|Sv_Bs|Sv_Bs_Root172	1	HORVU6Hr1G013620	transferases, transferring glycosyl groups		expressed protein
Shared	Bs|Sv|Sv_Bs	1	HORVU6Hr1G089310	cinnamoyl coa reductase 1; dihydroflavonol 4-reductase	ATCCR1,CCR1,IRX4; DFR,M318,TT3	dehydrogenase, putative, expressed			NAD dependent epimerase/dehydratase family		catalytic activity; coenzyme binding	GO:0050662,GO:0003824
Shared	Sv|Sv_Root11|Sv_Bs_Root172	1	HORVU1Hr1G024860	arabinogalactan protein 16	AGP16,ATAGP16	expressed protein			Arabinogalactan peptide
Shared	Sv_Root172|Sv_Bs_Root11|Sv_Bs_Root172	1	HORVU7Hr1G080200	RING/U-box superfamily protein		zinc finger, C3HC4 type domain containing protein, expressed			Ring finger domain		protein binding; zinc ion binding	GO:0008270,GO:0005515
Shared	Sv_Bs|Sv_Bs_Root11|Sv_Bs_Root172	1	HORVU3Hr1G011260	; DNAJ heat shock N-terminal domain-containing protein		expressed protein; dnaJ domain containing protein, expressed; ; interferon-related developmental regulator, putative, expressed			; Domain of unknown function (DUF3444)
Shared	Root11|Sv_Root172|Sv_Bs|Sv_Bs_Root11	1	HORVU1Hr1G061400			expressed protein
Shared	Root172|Bs_Root11|Bs_Root172|Sv_Bs_Root11	11	HORVU5Hr1G107540	wall-associated kinase 2	WAK2	OsWAK116 - OsWAK receptor-like cytoplasmic kinase OsWAK-RLCK, expressed			Protein kinase domain		protein kinase activity; ATP binding; protein phosphorylation	GO:0006468,GO:0005524,GO:0004672
Shared	Root172|Bs_Root11|Bs_Root172|Sv_Bs_Root11	11	HORVU5Hr1G119000	wall associated kinase 5; ; wall-associated kinase 2; Protein kinase family protein; Wall-associated kinase family protein; wall associated kinase 4	WAK5; ; WAK2; WAK4	OsWAK129b - OsWAK receptor-like protein kinase, expressed; ; OsWAK128b - OsWAK receptor-like protein kinase, expressed			Protein kinase domain; ; Wall-associated receptor kinase galacturonan-binding		protein kinase activity; ATP binding; protein phosphorylation; ; polysaccharide binding	GO:0006468,GO:0005524,GO:0004672; ; GO:0030247; GO:0030247,GO:0006468,GO:0005524,GO:0004672
Shared	Root172|Bs_Root11|Bs_Root172|Sv_Bs_Root11	11	HORVU3Hr1G061450	; lectin protein kinase family protein		; S-locus-like receptor protein kinase, putative, expressed			; Protein kinase domain; S-locus glycoprotein domain; D-mannose binding lectin		protein kinase activity; ATP binding; protein phosphorylation; recognition of pollen	GO:0048544,GO:0006468,GO:0005524,GO:0004672
Shared	Root172|Bs_Root11|Bs_Root172|Sv_Bs_Root11	11	HORVU5Hr1G115880	PLANT CADMIUM RESISTANCE 2	PCR2	uncharacterized Cys-rich domain containing protein, putative, expressed			PLAC8 family
Shared	Root172|Bs_Root11|Bs_Root172|Sv_Bs_Root11	11	HORVU2Hr1G002750	Concanavalin A-like lectin protein kinase family protein		protein kinase, putative, expressed; kinase, putative, expressed; legume lectins beta domain containing protein, putative, expressed			Protein kinase domain; Legume lectin domain; Protein tyrosine kinase		protein kinase activity; ATP binding; protein phosphorylation; carbohydrate binding	GO:0006468,GO:0005524,GO:0004672; GO:0006468,GO:0005524,GO:0004672,GO:0030246; GO:0006468,GO:0004672,GO:0030246; GO:0006468,GO:0004672; GO:0030246
Shared	Root172|Bs_Root11|Bs_Root172|Sv_Bs_Root11	11	HORVU2Hr1G023750	GDSL-like Lipase/Acylhydrolase superfamily protein		GDSL-like lipase/acylhydrolase, putative, expressed			GDSL-like Lipase/Acylhydrolase		hydrolase activity, acting on ester bonds	GO:0016788
Shared	Root172|Bs_Root11|Bs_Root172|Sv_Bs_Root11	11	HORVU7Hr1G099120			expressed protein
Shared	Root172|Bs_Root11|Bs_Root172|Sv_Bs_Root11	11	HORVU6Hr1G084290	Major facilitator superfamily protein	ATSTP13,MSS1,STP13	transporter family protein, putative, expressed			Sugar (and other) transporter; Major Facilitator Superfamily		integral component of membrane; transmembrane transporter activity; transmembrane transport	GO:0055085,GO:0022857,GO:0016021; GO:0055085,GO:0016021
Shared	Root172|Bs_Root11|Bs_Root172|Sv_Bs_Root11	11	HORVU2Hr1G068630	RPM1 interacting protein 4	RIN4	nitrate-induced NOI protein, expressed; expressed protein			Cleavage site for pathogenic type III effector avirulence factor Avr
Shared	Root172|Bs_Root11|Bs_Root172|Sv_Bs_Root11	11	HORVU5Hr1G077120	Esterase/lipase/thioesterase family protein		expressed protein		S33	Diacylglycerol acyltransferase; Serine aminopeptidase, S33		transferase activity, transferring acyl groups other than amino-acyl groups	GO:0016747
Shared	Root172|Bs_Root11|Bs_Root172|Sv_Bs_Root11	11	HORVU1Hr1G080860			expressed protein
Shared	Root172|Bs|Bs_Root11|Sv_Bs_Root11	1	HORVU0Hr1G005210	Protein of unknown function, DUF584		DUF584 domain containing protein, putative, expressed			Senescence regulator
Shared	Root172|Bs|Bs_Root11|Sv_Bs	2	HORVU2Hr1G079240	Protein phosphatase 2C family protein		protein phosphatase 2C, putative, expressed			Protein phosphatase 2C; Stage II sporulation protein E (SpoIIE)		catalytic activity; protein serine/threonine phosphatase activity; protein dephosphorylation	GO:0003824,GO:0006470,GO:0004722
Shared	Root172|Bs|Bs_Root11|Sv_Bs	2	HORVU1Hr1G019770	Protein kinase superfamily protein		tyrosine protein kinase domain containing protein, putative, expressed			Protein tyrosine kinase		protein kinase activity; protein phosphorylation	GO:0006468,GO:0004672
Shared	Root172|Bs_Root11|Sv_Root11|Sv_Bs_Root11	1	HORVU5Hr1G071470			expressed protein
Shared	Root172|Bs_Root11|Sv_Bs_Root11|Sv_Bs_Root172	2	HORVU3Hr1G000980	wall associated kinase 3; wall-associated kinase 2; wall associated kinase-like 2	WAK3; WAK2; WAKL2	OsWAK45 - OsWAK receptor-like protein kinase, expressed; OsWAK60 - OsWAK receptor-like protein kinase, expressed			Protein kinase domain; Calcium-binding EGF domain; Protein tyrosine kinase; Wall-associated receptor kinase galacturonan-binding		calcium ion binding; protein kinase activity; ATP binding; protein phosphorylation; polysaccharide binding	GO:0005509,GO:0006468,GO:0005524,GO:0004672; GO:0005509,GO:0030247,GO:0006468,GO:0004672; GO:0005509,GO:0030247,GO:0006468,GO:0005524,GO:0004672; GO:0006468,GO:0005524,GO:0004672
Shared	Root172|Bs_Root11|Sv_Bs_Root11|Sv_Bs_Root172	2	HORVU3Hr1G006910	NAD(P)-binding Rossmann-fold superfamily protein		versicolorin reductase, putative, expressed			KR domain
Shared	Root172|Bs_Root11|Sv_Bs|Sv_Bs_Root11	3	HORVU6Hr1G035280	Subtilase family protein		OsSub17 - Putative Subtilisin homologue, expressed; OsSub18 - Putative Subtilisin homologue, expressed; OsSub14 - Putative Subtilisin homologue, expressed; OsSub16 - Putative Subtilisin homologue, expressed		S53; S8; I9	Subtilase family; Peptidase inhibitor I9		serine-type endopeptidase activity; proteolysis	GO:0006508,GO:0004252
Shared	Root172|Bs_Root11|Sv_Bs|Sv_Bs_Root11	3	HORVU2Hr1G107100	Translation initiation factor SUI1 family protein		translation initiation factor SUI1, putative, expressed			Translation initiation factor SUI1		translation initiation factor activity; translational initiation	GO:0006413,GO:0003743
Shared	Root172|Bs_Root11|Sv_Bs|Sv_Bs_Root11	3	HORVU3Hr1G036380	NAC domain containing protein 86; NAC domain containing protein 28	anac086,NAC086; anac028,NAC028	no apical meristem protein, putative, expressed			No apical meristem (NAM) protein		DNA binding; regulation of transcription, DNA-templated	GO:0006355,GO:0003677
Shared	Root172|Bs_Root11|Sv|Sv_Bs_Root11	1	HORVU5Hr1G095350	O-Glycosyl hydrolases family 17 protein		glucan endo-1,3-beta-glucosidase precursor, putative, expressed	GH17		Glycosyl hydrolases family 17		hydrolase activity, hydrolyzing O-glycosyl compounds; carbohydrate metabolic process	GO:0005975,GO:0004553
Shared	Root172|Bs|Bs_Root172|Sv_Bs	1	HORVU2Hr1G123030	Calcium-dependent lipid-binding (CaLB domain) family protein		C2 domain containing protein, putative, expressed			C2 domain		protein binding	GO:0005515
Shared	Root172|Bs_Root172|Sv|Sv_Bs_Root11	1	HORVU3Hr1G093100	Bifunctional inhibitor/lipid-transfer protein/seed storage 2S albumin superfamily protein		LTPL38 - Protease inhibitor/seed storage/LTP family protein precursor, expressed; LTPL42 - Protease inhibitor/seed storage/LTP family protein precursor, expressed			Probable lipid transfer
Shared	Bs|Bs_Root11|Bs_Root172|Sv_Root172	2	HORVU1Hr1G049740	nucleoporin 155	NUP155	NUP155, putative, expressed
Shared	Bs|Bs_Root11|Bs_Root172|Sv_Root172	2	HORVU6Hr1G013610	beta-1,4-N-acetylglucosaminyltransferase family protein		glycosyl transferase family 17 protein, putative, expressed	GT17		Glycosyltransferase family 17		membrane; beta-1,4-mannosylglycoprotein 4-beta-N-acetylglucosaminyltransferase activity; protein N-linked glycosylation	GO:0016020,GO:0006487,GO:0003830
Shared	Bs|Bs_Root11|Bs_Root172|Sv_Bs_Root11	32	HORVU3Hr1G075470	Polyketide cyclase / dehydrase and lipid transport protein		cyclase/dehydrase family protein, expressed			Polyketide cyclase / dehydrase and lipid transport
Shared	Bs|Bs_Root11|Bs_Root172|Sv_Bs_Root11	32	HORVU3Hr1G011870	cytochrome P450, family 71, subfamily B, polypeptide 34; cytochrome P450, family 71, subfamily A, polypeptide 13; cytochrome P450, family 71, subfamily B, polypeptide 10	CYP71B34; CYP71A13; CYP71B10	cytochrome P450, putative, expressed			Cytochrome P450		iron ion binding; oxidation-reduction process; oxidoreductase activity, acting on paired donors, with incorporation or reduction of molecular oxygen; heme binding	GO:0055114,GO:0020037,GO:0016705,GO:0005506
Shared	Bs|Bs_Root11|Bs_Root172|Sv_Bs_Root11	32	HORVU4Hr1G001250	O-methyltransferase 1	ATOMT1,OMT1	O-methyltransferase, putative, expressed			O-methyltransferase domain; Dimerisation domain		protein dimerization activity; O-methyltransferase activity	GO:0046983,GO:0008171; GO:0008171
Shared	Bs|Bs_Root11|Bs_Root172|Sv_Bs_Root11	32	HORVU5Hr1G056670	Leucine-rich repeat transmembrane protein kinase;		receptor-like protein kinase 2, putative, expressed;			Leucine Rich Repeat; Malectin domain; Protein kinase domain; Leucine rich repeat; ; Protein tyrosine kinase		protein binding; ; protein kinase activity; ATP binding; protein phosphorylation	GO:0005515; ; GO:0006468,GO:0005524,GO:0004672; GO:0005515,GO:0006468,GO:0005524,GO:0004672; GO:0005515,GO:0006468,GO:0004672; GO:0006468,GO:0004672
Shared	Bs|Bs_Root11|Bs_Root172|Sv_Bs_Root11	32	HORVU7Hr1G054020	exocyst subunit exo70 family protein F1	ATEXO70F1,EXO70F1	exo70 exocyst complex subunit domain containing protein, expressed			Exo70 exocyst complex subunit		exocyst; exocytosis	GO:0006887,GO:0000145
Shared	Bs|Bs_Root11|Bs_Root172|Sv_Bs_Root11	32	HORVU5Hr1G099470	NAC domain containing protein 42	anac042,NAC042	no apical meristem protein, putative, expressed			; No apical meristem (NAM) protein		DNA binding; regulation of transcription, DNA-templated	GO:0006355,GO:0003677
Shared	Bs|Bs_Root11|Bs_Root172|Sv_Bs_Root11	32	HORVU4Hr1G051850	serine-rich protein-related		expressed protein
Shared	Bs|Bs_Root11|Bs_Root172|Sv_Bs_Root11	32	HORVU7Hr1G028730	; Concanavalin A-like lectin protein kinase family protein; receptor lectin kinase	RLK	; lectin-like receptor kinase, putative, expressed; lectin-like receptor kinase 7, putative, expressed			; Protein kinase domain; Legume lectin domain		protein kinase activity; carbohydrate binding; ATP binding; protein phosphorylation	GO:0030246,GO:0006468,GO:0005524,GO:0004672; GO:0006468,GO:0005524,GO:0004672,GO:0030246; GO:0030246
Shared	Bs|Bs_Root11|Bs_Root172|Sv_Bs_Root11	32	HORVU3Hr1G117910	PLAC8 family protein		SAG20, putative, expressed			PLAC8 family; Protein of unknown function (DUF2985)
Shared	Bs|Bs_Root11|Bs_Root172|Sv_Bs_Root11	32	HORVU2Hr1G111780	S-domain-2 5	SD2-5	protein kinase, putative, expressed			Protein tyrosine kinase		protein kinase activity; protein phosphorylation	GO:0006468,GO:0004672
Shared	Bs|Bs_Root11|Bs_Root172|Sv_Bs_Root11	32	HORVU7Hr1G008760	soluble N-ethylmaleimide-sensitive factor adaptor protein 33	ATSNAP33,ATSNAP33B,SNAP33,SNP33	SNARE domain containing protein, putative, expressed
Shared	Bs|Bs_Root11|Bs_Root172|Sv_Bs_Root11	32	HORVU2Hr1G124310	glutathione S-transferase TAU 20	ATGSTU20,GSTU20	glutathione S-transferase, putative, expressed			Glutathione S-transferase, C-terminal domain; Glutathione S-transferase, N-terminal domain		protein binding	GO:0005515
Shared	Bs|Bs_Root11|Bs_Root172|Sv_Bs_Root11	32	HORVU7Hr1G041160	; MAC/Perforin domain-containing protein		; membrane attack complex component/perforin/complement C9, putative, expressed			; MAC/Perforin domain
Shared	Bs|Bs_Root11|Bs_Root172|Sv_Bs_Root11	32	HORVU7Hr1G107670	Homeodomain-like superfamily protein		MYB family transcription factor, putative, expressed			Myb-like DNA-binding domain
Shared	Bs|Bs_Root11|Bs_Root172|Sv_Bs_Root11	32	HORVU1Hr1G009250	receptor lectin kinase; ; Concanavalin A-like lectin protein kinase family protein	RLK	lectin-like receptor kinase, putative, expressed; ; lectin-like receptor kinase 7, putative, expressed			Legume lectin domain; ; Protein kinase domain		carbohydrate binding; ; protein kinase activity; ATP binding; protein phosphorylation	GO:0030246; ; GO:0006468,GO:0005524,GO:0004672,GO:0030246; GO:0030246,GO:0006468,GO:0005524,GO:0004672; GO:0006468,GO:0005524,GO:0004672
Shared	Bs|Bs_Root11|Bs_Root172|Sv_Bs_Root11	32	HORVU2Hr1G118950	Protein kinase superfamily protein		protein kinase, putative, expressed			Protein kinase domain		protein kinase activity; ATP binding; protein phosphorylation	GO:0006468,GO:0005524,GO:0004672
Shared	Bs|Bs_Root11|Bs_Root172|Sv_Bs_Root11	32	HORVU1Hr1G056210	2-oxoglutarate (2OG) and Fe(II)-dependent oxygenase superfamily protein; ; senescence-related gene 1	ATSRG1,SRG1	flavonol synthase/flavanone 3-hydroxylase, putative, expressed;			2OG-Fe(II) oxygenase superfamily; non-haem dioxygenase in morphine synthesis N-terminal;		oxidation-reduction process; oxidoreductase activity	GO:0055114,GO:0016491
Shared	Bs|Bs_Root11|Bs_Root172|Sv_Bs_Root11	32	HORVU3Hr1G097160	cinnamyl-alcohol dehydrogenase	ATCAD1,CAD1	dehydrogenase, putative, expressed			Zinc-binding dehydrogenase; Alcohol dehydrogenase GroES-like domain		oxidation-reduction process; oxidoreductase activity; zinc ion binding	GO:0055114,GO:0016491,GO:0008270
Shared	Bs|Bs_Root11|Bs_Root172|Sv_Bs_Root11	32	HORVU2Hr1G114580	Tetratricopeptide repeat (TPR)-like superfamily protein;		tetratricopeptide repeat domain containing protein, putative, expressed;			Translation initiation factor eIF3 subunit 135; Tetratricopeptide repeat; Mitochondrial function, CLU-N-term;
Shared	Bs|Bs_Root11|Bs_Root172|Sv_Bs_Root11	32	HORVU5Hr1G065620	2-oxoglutarate (2OG) and Fe(II)-dependent oxygenase superfamily protein		leucoanthocyanidin dioxygenase, putative, expressed; flavonol synthase/flavanone 3-hydroxylase, putative, expressed; expressed protein			2OG-Fe(II) oxygenase superfamily; non-haem dioxygenase in morphine synthesis N-terminal		oxidation-reduction process; oxidoreductase activity	GO:0055114,GO:0016491
Shared	Bs|Bs_Root11|Bs_Root172|Sv_Bs_Root11	32	HORVU6Hr1G092150	disease resistance family protein / LRR family protein		expressed protein			; Leucine Rich Repeat; Leucine rich repeat; Leucine rich repeat N-terminal domain		protein binding	GO:0005515
Shared	Bs|Bs_Root11|Bs_Root172|Sv_Bs_Root11	32	HORVU5Hr1G093350	Major facilitator superfamily protein;		transporter family protein, putative, expressed;			Sugar (and other) transporter; Major Facilitator Superfamily;		integral component of membrane; transmembrane transporter activity; transmembrane transport	GO:0055085,GO:0022857,GO:0016021; GO:0055085,GO:0016021,GO:0022857; GO:0055085,GO:0016021
Shared	Bs|Bs_Root11|Bs_Root172|Sv_Bs_Root11	32	HORVU3Hr1G067590	Myosin heavy chain-related protein		expressed protein
Shared	Bs|Bs_Root11|Bs_Root172|Sv_Bs_Root11	32	HORVU2Hr1G109590	hydroxycinnamoyl-CoA shikimate/quinate hydroxycinnamoyl transferase	HCT	transferase family protein, putative, expressed			Transferase family		transferase activity, transferring acyl groups other than amino-acyl groups	GO:0016747
Shared	Bs|Bs_Root11|Bs_Root172|Sv_Bs_Root11	32	HORVU6Hr1G021320	ATP binding cassette subfamily B4; P-glycoprotein 12; P-glycoprotein 5; P-glycoprotein 21; P-glycoprotein 11	ABCB4,ATPGP4,MDR4,PGP4; PGP12; PGP5; PGP21; PGP11	MDR-like ABC transporter, putative, expressed; ABC transporter, ATP-binding protein, putative, expressed			ABC transporter; ABC transporter transmembrane region;		integral component of membrane; ATPase activity, coupled to transmembrane movement of substances; ATP binding; ATPase activity; transport; transmembrane transport	GO:0055085,GO:0042626,GO:0016021,GO:0006810,GO:0005524,GO:0016887; GO:0016887,GO:0005524,GO:0055085,GO:0042626,GO:0016021,GO:0006810; ; GO:0016887,GO:0005524; GO:0055085,GO:0042626,GO:0016021,GO:0006810,GO:0005524
Shared	Bs|Bs_Root11|Bs_Root172|Sv_Bs_Root11	32	HORVU3Hr1G027160	alpha/beta-Hydrolases superfamily protein		hydrolase, alpha/beta fold family domain containing protein, expressed			Alpha/beta hydrolase family
Shared	Bs|Bs_Root11|Bs_Root172|Sv_Bs_Root11	32	HORVU2Hr1G059940	Glutaredoxin family protein		glutaredoxin, putative, expressed			Glutaredoxin		electron transfer activity; cell redox homeostasis; protein disulfide oxidoreductase activity	GO:0045454,GO:0015035,GO:0009055
Shared	Bs|Bs_Root11|Bs_Root172|Sv_Bs_Root11	32	HORVU2Hr1G106310	NDR1/HIN1-like 8	NHL8	ara54-like RING finger protein, putative, expressed			Zinc finger, C3HC4 type (RING finger); IBR domain, a half RING-finger domain; RWD domain		protein binding; ubiquitin-protein transferase activity; metal ion binding; protein ubiquitination	GO:0046872,GO:0005515,GO:0016567,GO:0004842; GO:0016567,GO:0004842
Shared	Bs|Bs_Root11|Bs_Root172|Sv_Bs_Root11	32	HORVU3Hr1G082580	Major facilitator superfamily protein		peptide transporter, putative, expressed; expressed protein			POT family; MuDR family transposase		membrane; transporter activity; transport	GO:0016020,GO:0006810,GO:0005215
Shared	Bs|Bs_Root11|Bs_Root172|Sv_Bs_Root11	32	HORVU7Hr1G020660	wall associated kinase 3; wall-associated kinase 2; wall associated kinase 5; Protein kinase family protein;	WAK3; WAK2; WAK5	OsWAK11 - OsWAK receptor-like protein kinase, expressed;			Protein tyrosine kinase; Calcium-binding EGF domain; Wall-associated receptor kinase galacturonan-binding; Protein kinase domain;		protein kinase activity; protein phosphorylation; calcium ion binding; polysaccharide binding; ATP binding	GO:0006468,GO:0004672; GO:0005509,GO:0030247,GO:0006468,GO:0004672; GO:0006468,GO:0005524,GO:0004672; GO:0030247,GO:0006468,GO:0005524,GO:0004672; ; GO:0005509,GO:0030247,GO:0006468,GO:0005524,GO:0004672; GO:0005509,GO:0030247; GO:0005509,GO:0006468,GO:0004672
Shared	Bs|Bs_Root11|Bs_Root172|Sv_Bs_Root11	32	HORVU5Hr1G020900	SCARECROW-like 14	ATGRAS2,GRAS2,SCL14	SCARECROW, putative, expressed			GRAS domain family
Shared	Bs|Bs_Root11|Bs_Root172|Sv_Bs_Root11	32	HORVU3Hr1G066880	Protein kinase superfamily protein;		protein kinase family protein, putative, expressed			Protein tyrosine kinase;		protein kinase activity; protein phosphorylation	GO:0006468,GO:0004672
Shared	Bs|Bs_Root11|Bs_Root172|Sv_Bs_Root172	3	HORVU0Hr1G039080			expressed protein
Shared	Bs|Bs_Root11|Bs_Root172|Sv_Bs_Root172	3	HORVU6Hr1G088190	transferases, transferring acyl groups other than amino-acyl groups;acyltransferases; Esterase/lipase/thioesterase family protein		expressed protein		S33	; Diacylglycerol acyltransferase; Serine aminopeptidase, S33		transferase activity, transferring acyl groups other than amino-acyl groups	GO:0016747
Shared	Bs|Bs_Root11|Bs_Root172|Sv_Bs_Root172	3	HORVU4Hr1G063590	Chaperone DnaJ-domain superfamily protein		heat shock protein DnaJ, putative, expressed			DnaJ domain
Shared	Bs|Bs_Root11|Bs_Root172|Sv_Bs	75	HORVU5Hr1G066260	Calcium-binding EF-hand family protein		EF hand family protein, putative, expressed			EF-hand domain pair
Shared	Bs|Bs_Root11|Bs_Root172|Sv_Bs	75	HORVU5Hr1G076510	Cupredoxin superfamily protein		L-ascorbate oxidase precursor, putative, expressed			Multicopper oxidase		copper ion binding; oxidation-reduction process; oxidoreductase activity	GO:0055114,GO:0016491,GO:0005507; GO:0005507
Shared	Bs|Bs_Root11|Bs_Root172|Sv_Bs	75	HORVU2Hr1G012700	Cyclopropane-fatty-acyl-phospholipid synthase		Cyclopropane-fatty-acyl-phospholipid synthase, putative, expressed			Methyltransferase domain		metabolic process; methyltransferase activity	GO:0008168,GO:0008152
Shared	Bs|Bs_Root11|Bs_Root172|Sv_Bs	75	HORVU4Hr1G002640	osmotin 34	ATOSM34,OSM34	thaumatin, putative, expressed			Thaumatin family
Shared	Bs|Bs_Root11|Bs_Root172|Sv_Bs	75	HORVU4Hr1G088930	; P-loop containing nucleoside triphosphate hydrolases superfamily protein		AAA-type ATPase family protein, putative, expressed			; ATPase family associated with various cellular activities (AAA)		ATP binding	GO:0005524
Shared	Bs|Bs_Root11|Bs_Root172|Sv_Bs	75	HORVU5Hr1G074300	RING/U-box superfamily protein		zinc finger, C3HC4 type domain containing protein, expressed			Ring finger domain		protein binding; zinc ion binding	GO:0008270,GO:0005515
Shared	Bs|Bs_Root11|Bs_Root172|Sv_Bs	75	HORVU1Hr1G010600	RmlC-like cupins superfamily protein		Cupin domain containing protein, expressed			Cupin domain
Shared	Bs|Bs_Root11|Bs_Root172|Sv_Bs	75	HORVU3Hr1G109350	cysteine-rich RLK (RECEPTOR-like protein kinase) 23; cysteine-rich RLK (RECEPTOR-like protein kinase) 4; cysteine-rich RLK (RECEPTOR-like protein kinase) 10; cysteine-rich RLK (RECEPTOR-like protein kinase) 20; S-locus lectin protein kinase family protein	CRK23; CRK4; CRK10,RLK4; CRK20; ; B120	TKL_IRAK_DUF26-lh.1 - DUF26 kinases have homology to DUF26 containing loci, expressed			Salt stress response/antifungal; Protein tyrosine kinase		protein kinase activity; protein phosphorylation	GO:0006468,GO:0004672
Shared	Bs|Bs_Root11|Bs_Root172|Sv_Bs	75	HORVU6Hr1G066380	germin-like protein 1	ATGER1,GER1,GLP1	retrotransposon protein, putative, unclassified, expressed			Cupin domain
Shared	Bs|Bs_Root11|Bs_Root172|Sv_Bs	75	HORVU2Hr1G104220	RmlC-like cupins superfamily protein		Cupin domain containing protein, expressed			Cupin domain
Shared	Bs|Bs_Root11|Bs_Root172|Sv_Bs	75	HORVU6Hr1G020540	cytochrome P450, family 71, subfamily A, polypeptide 25; cytochrome P450, family 71, subfamily B, polypeptide 37; cytochrome P450, family 71, subfamily A, polypeptide 21	CYP71A25; CYP71B37; CYP71A21	cytochrome P450, putative, expressed			Cytochrome P450		iron ion binding; oxidation-reduction process; oxidoreductase activity, acting on paired donors, with incorporation or reduction of molecular oxygen; heme binding	GO:0055114,GO:0020037,GO:0016705,GO:0005506
Shared	Bs|Bs_Root11|Bs_Root172|Sv_Bs	75	HORVU3Hr1G114700	Mannose-binding lectin superfamily protein		jacalin-like lectin domain containing protein, expressed			Jacalin-like lectin domain
Shared	Bs|Bs_Root11|Bs_Root172|Sv_Bs	75	HORVU5Hr1G023660			pathogenesis-related Bet v I family protein, putative, expressed			Pathogenesis-related protein Bet v I family		defense response; response to biotic stimulus	GO:0009607,GO:0006952
Shared	Bs|Bs_Root11|Bs_Root172|Sv_Bs	75	HORVU1Hr1G001560	glutathione S-transferase TAU 18	ATGSTU18,GST29,GSTU18	glutathione S-transferase, putative, expressed			Glutathione S-transferase, N-terminal domain; Glutathione S-transferase, C-terminal domain		protein binding	GO:0005515
Shared	Bs|Bs_Root11|Bs_Root172|Sv_Bs	75	HORVU6Hr1G094480	flavin-monooxygenase glucosinolate S-oxygenase 5; Flavin-binding monooxygenase family protein	FMO GS-OX5	flavin-containing monooxygenase family protein, putative, expressed			Flavin-binding monooxygenase-like; ; Pyridine nucleotide-disulphide oxidoreductase		N,N-dimethylaniline monooxygenase activity; oxidation-reduction process; flavin adenine dinucleotide binding; NADP binding	GO:0055114,GO:0050661,GO:0050660,GO:0004499
Shared	Bs|Bs_Root11|Bs_Root172|Sv_Bs	75	HORVU4Hr1G078220	purine permease 3	ATPUP3,PUP3	purine permease, putative, expressed			Purine nucleobase transmembrane transport		integral component of membrane; transporter activity	GO:0016021,GO:0005215
Shared	Bs|Bs_Root11|Bs_Root172|Sv_Bs	75	HORVU3Hr1G105560	Glycosyl hydrolase superfamily protein		glycosyl hydrolases family 17, putative, expressed	GH17		Glycosyl hydrolases family 17		hydrolase activity, hydrolyzing O-glycosyl compounds; carbohydrate metabolic process	GO:0005975,GO:0004553
Shared	Bs|Bs_Root11|Bs_Root172|Sv_Bs	75	HORVU2Hr1G034680	Auxin-responsive GH3 family protein	AUR3,BRU6,GH3-2,GH3.2,YDK1	OsGH3.8 - Probable indole-3-acetic acid-amido synthetase, expressed			GH3 auxin-responsive promoter
Shared	Bs|Bs_Root11|Bs_Root172|Sv_Bs	75	HORVU5Hr1G088260	benzoyloxyglucosinolate 1	BZO1	AMP-binding domain containing protein, expressed			AMP-binding enzyme; AMP-binding enzyme C-terminal domain		metabolic process; catalytic activity	GO:0008152,GO:0003824
Shared	Bs|Bs_Root11|Bs_Root172|Sv_Bs	75	HORVU5Hr1G084180	Plant protein of unknown function (DUF247)		plant protein of unknown function domain containing protein, expressed			Plant protein of unknown function
Shared	Bs|Bs_Root11|Bs_Root172|Sv_Bs	75	HORVU3Hr1G094370			regulatory protein, putative, expressed			Nucleotide-diphospho-sugar transferase
Shared	Bs|Bs_Root11|Bs_Root172|Sv_Bs	75	HORVU1Hr1G085260	Core-2/I-branching beta-1,6-N-acetylglucosaminyltransferase family protein		DNA binding protein, putative, expressed			Core-2/I-Branching enzyme		membrane; acetylglucosaminyltransferase activity	GO:0016020,GO:0008375
Shared	Bs|Bs_Root11|Bs_Root172|Sv_Bs	75	HORVU1Hr1G057220	cytochrome P450, family 94, subfamily D, polypeptide 2; cytochrome P450, family 94, subfamily B, polypeptide 3	CYP94D2; CYP94B3	cytochrome P450 86A2, putative, expressed			Cytochrome P450		iron ion binding; oxidation-reduction process; oxidoreductase activity, acting on paired donors, with incorporation or reduction of molecular oxygen; heme binding	GO:0055114,GO:0020037,GO:0016705,GO:0005506
Shared	Bs|Bs_Root11|Bs_Root172|Sv_Bs	75	HORVU1Hr1G020720	Peroxidase superfamily protein		peroxidase precursor, putative, expressed			Peroxidase	Taurine and hypotaurine metabolism	peroxidase activity; oxidation-reduction process; response to oxidative stress; heme binding	GO:0055114,GO:0020037,GO:0006979,GO:0004601
[truncated: 1,103 more rows]

## Sheet: Hv_Down_Regulated
Supplementary Table S6 - DE genes used for Upset plots
[truncated: 2,821 more rows]

[truncated: 5 more sheets: Bs_Up_Regulated, Bs_Down_Regulated, Sv_Up_Regulated, Sv_Down_Regulated, Total count DEG]
