# Supplementary material for: The fungal root endophyte Serendipita vermifera displays inter-kingdom synergistic beneficial effects with the microbiota in Arabidopsis thaliana and barley
Source: ISME J. 2021 Oct 22;16(3):876–89. doi: 10.1038/s41396-021-01138-y (PMC8857181; doi:10.1038/s41396-021-01138-y)
Supplement: Supplementary file 8 — Table S7 [file 41396_2021_1138_MOESM8_ESM.xlsx]

## Sheet: H.vulgare
Supplementary Table S7- K-means cluster DE genes
K-means clustered differentially expressed genes with corresponding annotations for H. vulgare
GeneID	KmeansCluster	Comparison	TestSample.Avelog2Read	ContrlSample.Avelog2Read	Log2FC.signif	Arabi.Defline	Arabi.GeneSymbol	Rice.Defline	CAZyme	MEROP	PFAM	KEGG.Path	GO.Term	GO.ID
HORVU0Hr1G000250	11	Bs_Root11VsBarley	11.0961	9.57205	1.5579	transducin family protein / WD-40 repeat family protein		WD domain, G-beta repeat domain containing protein, expressed			WD domain, G-beta repeat		protein binding	GO:0005515
HORVU0Hr1G000250	11	BsVsBarley	11.3743	9.57205	1.80883	transducin family protein / WD-40 repeat family protein		WD domain, G-beta repeat domain containing protein, expressed			WD domain, G-beta repeat		protein binding	GO:0005515
HORVU0Hr1G000320	14	Bs_Root11VsBarley	8.21979	9.36329	-1.10007	; Core-2/I-branching beta-1,6-N-acetylglucosaminyltransferase family protein		; DNA binding protein, putative, expressed			; Core-2/I-Branching enzyme		membrane; acetylglucosaminyltransferase activity	GO:0016020,GO:0008375
HORVU0Hr1G000420	9	Bs_Root11VsBarley	9.415	6.52481	2.64681			OsFBX356 - F-box domain containing protein, expressed
HORVU0Hr1G000450	1	Bs_Root11VsBarley	2.25585	0	20.0641	BR-signaling kinase 1	BSK1	protein kinase family protein, putative, expressed			Protein tyrosine kinase		protein kinase activity; protein phosphorylation	GO:0006468,GO:0004672
HORVU0Hr1G000450	1	Sv_Bs_Root11VsBarley	4.02995	0	21.9489	BR-signaling kinase 1	BSK1	protein kinase family protein, putative, expressed			Protein tyrosine kinase		protein kinase activity; protein phosphorylation	GO:0006468,GO:0004672
HORVU0Hr1G000710	15	Sv_Bs_Root11VsBarley	0	0.891662	-16.5615			no apical meristem protein, putative, expressed
HORVU0Hr1G000710	15	Sv_Bs_Root172VsBarley	0	0.891662	-17.8179			no apical meristem protein, putative, expressed
HORVU0Hr1G000760	2	Bs_Root11VsBarley	14.8008	12.5107	2.39681			BBTI11 - Bowman-Birk type bran trypsin inhibitor precursor, putative, expressed
HORVU0Hr1G000760	2	Sv_BsVsBarley	15.1349	12.5107	2.64464			BBTI11 - Bowman-Birk type bran trypsin inhibitor precursor, putative, expressed
HORVU0Hr1G000760	2	BsVsBarley	15.5284	12.5107	3.06452			BBTI11 - Bowman-Birk type bran trypsin inhibitor precursor, putative, expressed
HORVU0Hr1G000760	2	Sv_Bs_Root11VsBarley	14.5823	12.5107	2.15444			BBTI11 - Bowman-Birk type bran trypsin inhibitor precursor, putative, expressed
HORVU0Hr1G000760	2	Sv_Bs_Root172VsBarley	14.2355	12.5107	1.80133			BBTI11 - Bowman-Birk type bran trypsin inhibitor precursor, putative, expressed
HORVU0Hr1G000760	2	Bs_Root172VsBarley	14.3444	12.5107	1.87796			BBTI11 - Bowman-Birk type bran trypsin inhibitor precursor, putative, expressed
HORVU0Hr1G000780	2	Sv_BsVsBarley	14.9786	13.3581	1.64056			; BBTI11 - Bowman-Birk type bran trypsin inhibitor precursor, putative, expressed
HORVU0Hr1G000780	2	Sv_Bs_Root11VsBarley	14.9068	13.3581	1.55301			; BBTI11 - Bowman-Birk type bran trypsin inhibitor precursor, putative, expressed
HORVU0Hr1G000780	2	BsVsBarley	14.8297	13.3581	1.46841			; BBTI11 - Bowman-Birk type bran trypsin inhibitor precursor, putative, expressed
HORVU0Hr1G000780	2	Bs_Root11VsBarley	15.3766	13.3581	2.03877			; BBTI11 - Bowman-Birk type bran trypsin inhibitor precursor, putative, expressed
HORVU0Hr1G000780	2	Bs_Root172VsBarley	14.3632	13.3581	1.06964			; BBTI11 - Bowman-Birk type bran trypsin inhibitor precursor, putative, expressed
HORVU0Hr1G000840	9	Bs_Root11VsBarley	13.4237	9.19449	3.49578			BBTI11 - Bowman-Birk type bran trypsin inhibitor precursor, putative, expressed
HORVU0Hr1G000910	4	Sv_BsVsBarley	10.255	8.15218	1.63749			cellulase, putative, expressed	GH5		Cellulase (glycosyl hydrolase family 5); Fascin domain		protein binding, bridging; actin filament binding; hydrolase activity, hydrolyzing O-glycosyl compounds; carbohydrate metabolic process; actin filament organization	GO:0051015,GO:0030674,GO:0005975,GO:0004553,GO:0007015
HORVU0Hr1G000910	4	Sv_Bs_Root11VsBarley	10.2539	8.15218	1.74459			cellulase, putative, expressed	GH5		Cellulase (glycosyl hydrolase family 5); Fascin domain		protein binding, bridging; actin filament binding; hydrolase activity, hydrolyzing O-glycosyl compounds; carbohydrate metabolic process; actin filament organization	GO:0051015,GO:0030674,GO:0005975,GO:0004553,GO:0007015
HORVU0Hr1G000910	4	Root172VsBarley	10.4248	8.15218	1.83719			cellulase, putative, expressed	GH5		Cellulase (glycosyl hydrolase family 5); Fascin domain		protein binding, bridging; actin filament binding; hydrolase activity, hydrolyzing O-glycosyl compounds; carbohydrate metabolic process; actin filament organization	GO:0051015,GO:0030674,GO:0005975,GO:0004553,GO:0007015
HORVU0Hr1G001240	13	BsVsBarley	8.22998	9.38159	-1.16679			expressed protein
HORVU0Hr1G001430	2	Bs_Root11VsBarley	10.5174	7.9897	2.62726	WRKY DNA-binding protein 51	ATWRKY51,WRKY51	WRKY7, expressed			WRKY DNA -binding domain		DNA-binding transcription factor activity; regulation of transcription, DNA-templated; sequence-specific DNA binding	GO:0043565,GO:0006355,GO:0003700
HORVU0Hr1G001430	2	Bs_Root172VsBarley	10.8479	7.9897	2.88028	WRKY DNA-binding protein 51	ATWRKY51,WRKY51	WRKY7, expressed			WRKY DNA -binding domain		DNA-binding transcription factor activity; regulation of transcription, DNA-templated; sequence-specific DNA binding	GO:0043565,GO:0006355,GO:0003700
HORVU0Hr1G001430	2	Root172VsBarley	9.86724	7.9897	1.95845	WRKY DNA-binding protein 51	ATWRKY51,WRKY51	WRKY7, expressed			WRKY DNA -binding domain		DNA-binding transcription factor activity; regulation of transcription, DNA-templated; sequence-specific DNA binding	GO:0043565,GO:0006355,GO:0003700
HORVU0Hr1G001430	2	Sv_Bs_Root172VsBarley	9.91556	7.9897	2.00568	WRKY DNA-binding protein 51	ATWRKY51,WRKY51	WRKY7, expressed			WRKY DNA -binding domain		DNA-binding transcription factor activity; regulation of transcription, DNA-templated; sequence-specific DNA binding	GO:0043565,GO:0006355,GO:0003700
HORVU0Hr1G001430	2	Sv_Bs_Root11VsBarley	10.5001	7.9897	2.77061	WRKY DNA-binding protein 51	ATWRKY51,WRKY51	WRKY7, expressed			WRKY DNA -binding domain		DNA-binding transcription factor activity; regulation of transcription, DNA-templated; sequence-specific DNA binding	GO:0043565,GO:0006355,GO:0003700
HORVU0Hr1G001430	2	BsVsBarley	11.487	7.9897	3.55209	WRKY DNA-binding protein 51	ATWRKY51,WRKY51	WRKY7, expressed			WRKY DNA -binding domain		DNA-binding transcription factor activity; regulation of transcription, DNA-templated; sequence-specific DNA binding	GO:0043565,GO:0006355,GO:0003700
HORVU0Hr1G001430	2	Sv_BsVsBarley	11.8047	7.9897	3.82396	WRKY DNA-binding protein 51	ATWRKY51,WRKY51	WRKY7, expressed			WRKY DNA -binding domain		DNA-binding transcription factor activity; regulation of transcription, DNA-templated; sequence-specific DNA binding	GO:0043565,GO:0006355,GO:0003700
HORVU0Hr1G001490	8	Sv_Bs_Root11VsBarley	4.56507	8.25177	-3.72139	photosystem I subunit H2	PSAH-2,PSAH2,PSI-H	expressed protein			Photosystem I reaction centre subunit VI		photosystem I; photosystem I reaction center; photosynthesis	GO:0015979,GO:0009538,GO:0009522
HORVU0Hr1G001500	11	Bs_Root11VsBarley	10.3051	9.26623	1.09464
HORVU0Hr1G001500	11	BsVsBarley	10.4929	9.26623	1.356
HORVU0Hr1G001780	1	Sv_BsVsBarley	6.06041	0	8.84624	NB-ARC domain-containing disease resistance protein	RPM1,RPS3	disease resistance protein RPM1, putative, expressed			NB-ARC domain		ADP binding	GO:0043531
HORVU0Hr1G001780	1	Bs_Root11VsBarley	4.93082	0	7.65528	NB-ARC domain-containing disease resistance protein	RPM1,RPS3	disease resistance protein RPM1, putative, expressed			NB-ARC domain		ADP binding	GO:0043531
HORVU0Hr1G001780	1	Sv_Bs_Root11VsBarley	5.44251	0	8.18849	NB-ARC domain-containing disease resistance protein	RPM1,RPS3	disease resistance protein RPM1, putative, expressed			NB-ARC domain		ADP binding	GO:0043531
HORVU0Hr1G001900	8	Sv_Bs_Root11VsBarley	0	4.28145	-7.94302			expressed protein
HORVU0Hr1G002090	12	Bs_Root11VsBarley	7.99429	9.43841	-1.30897	galacturonosyltransferase 7	GAUT7,LGT7	glycosyl transferase, family 8, putative, expressed					polygalacturonate 4-alpha-galacturonosyltransferase activity	GO:0047262
HORVU0Hr1G002090	12	BsVsBarley	7.43123	9.43841	-1.93379	galacturonosyltransferase 7	GAUT7,LGT7	glycosyl transferase, family 8, putative, expressed					polygalacturonate 4-alpha-galacturonosyltransferase activity	GO:0047262
HORVU0Hr1G002090	12	Sv_BsVsBarley	6.76136	9.43841	-2.44153	galacturonosyltransferase 7	GAUT7,LGT7	glycosyl transferase, family 8, putative, expressed					polygalacturonate 4-alpha-galacturonosyltransferase activity	GO:0047262
HORVU0Hr1G002120	12	BsVsBarley	6.70644	8.46637	-1.78069	galacturonosyltransferase 7	GAUT7,LGT7	glycosyl transferase, family 8, putative, expressed					polygalacturonate 4-alpha-galacturonosyltransferase activity	GO:0047262
HORVU0Hr1G002120	12	Sv_BsVsBarley	5.78435	8.46637	-2.30008	galacturonosyltransferase 7	GAUT7,LGT7	glycosyl transferase, family 8, putative, expressed					polygalacturonate 4-alpha-galacturonosyltransferase activity	GO:0047262
HORVU0Hr1G002320	13	Sv_BsVsBarley	10.0263	12.2587	-2.24789	Heavy metal transport/detoxification superfamily protein		proline-rich protein, putative, expressed			Heavy-metal-associated domain		metal ion binding; metal ion transport	GO:0046872,GO:0030001
HORVU0Hr1G002320	13	Bs_Root11VsBarley	9.95805	12.2587	-1.85317	Heavy metal transport/detoxification superfamily protein		proline-rich protein, putative, expressed			Heavy-metal-associated domain		metal ion binding; metal ion transport	GO:0046872,GO:0030001
HORVU0Hr1G002320	13	BsVsBarley	9.31024	12.2587	-2.4702	Heavy metal transport/detoxification superfamily protein		proline-rich protein, putative, expressed			Heavy-metal-associated domain		metal ion binding; metal ion transport	GO:0046872,GO:0030001
HORVU0Hr1G002360	13	BsVsBarley	7.65054	9.52445	-1.60329			proline-rich protein, putative, expressed
HORVU0Hr1G002360	13	Bs_Root11VsBarley	7.34758	9.52445	-2.17934			proline-rich protein, putative, expressed
HORVU0Hr1G002360	13	Sv_Bs_Root11VsBarley	7.77548	9.52445	-1.73506			proline-rich protein, putative, expressed
HORVU0Hr1G002580	14	Bs_Root11VsBarley	5.87319	8.04483	-1.99647			expressed protein
HORVU0Hr1G002680	14	Bs_Root11VsBarley	10.3407	11.4123	-1.02068	rhomboid protein-related		OsRhmbd13 - Putative Rhomboid homologue, expressed			Eukaryotic integral membrane protein (DUF1751)		integral component of membrane; retrograde vesicle-mediated transport, Golgi to ER	GO:0016021,GO:0006890
HORVU0Hr1G002720	11	BsVsBarley	11.4327	10.3164	1.1142	4-coumarate:CoA ligase 2	4CL2,AT4CL2	AMP-binding domain containing protein, expressed			; AMP-binding enzyme; AMP-binding enzyme C-terminal domain		metabolic process; catalytic activity	GO:0008152,GO:0003824
HORVU0Hr1G002930	3	Bs_Root11VsBarley	9.48344	8.12761	1.40555	Protein of unknown function (DUF1645)		DUF1645 domain containing protein, putative, expressed			Protein of unknown function (DUF1645)
HORVU0Hr1G002930	3	BsVsBarley	9.98678	8.12761	1.84017	Protein of unknown function (DUF1645)		DUF1645 domain containing protein, putative, expressed			Protein of unknown function (DUF1645)
HORVU0Hr1G002930	3	Bs_Root172VsBarley	9.58129	8.12761	1.43394	Protein of unknown function (DUF1645)		DUF1645 domain containing protein, putative, expressed			Protein of unknown function (DUF1645)
HORVU0Hr1G002930	3	Sv_BsVsBarley	10.0281	8.12761	1.88527	Protein of unknown function (DUF1645)		DUF1645 domain containing protein, putative, expressed			Protein of unknown function (DUF1645)
HORVU0Hr1G003000	9	Bs_Root11VsBarley	10.2673	8.68446	1.70051	RING/U-box superfamily protein; P-loop containing nucleoside triphosphate hydrolases superfamily protein	ATL3	RING finger protein, putative, expressed; sulfotransferase domain containing protein, expressed			Ring finger domain; Sulfotransferase domain		protein binding; zinc ion binding; sulfotransferase activity	GO:0008270,GO:0005515; GO:0008146
HORVU0Hr1G003110	8	Bs_Root11VsBarley	5.23684	8.71152	-3.52064			expressed protein
HORVU0Hr1G003110	8	Sv_Bs_Root11VsBarley	5.21913	8.71152	-3.61961			expressed protein
HORVU0Hr1G003190	7	Root11VsBarley	0	2.66173	-22.0203	Protein of unknown function (DUF1218)		expressed protein			Protein of unknown function (DUF1218)
HORVU0Hr1G003190	7	Root172VsBarley	0	2.66173	-24.0929	Protein of unknown function (DUF1218)		expressed protein			Protein of unknown function (DUF1218)
HORVU0Hr1G003200	15	Root11VsBarley	2.56878	0	17.3624			expressed protein
HORVU0Hr1G003200	15	Root172VsBarley	3.88199	0	18.4807			expressed protein
HORVU0Hr1G003200	15	Sv_BsVsBarley	5.27468	0	18.5149			expressed protein
HORVU0Hr1G003200	15	SvVsBarley	2.20301	0	18.2759			expressed protein
HORVU0Hr1G003200	15	Sv_Root172VsBarley	3.04899	0	18.0807			expressed protein
HORVU0Hr1G003200	15	BsVsBarley	3.45723	0	17.1346			expressed protein
HORVU0Hr1G003200	15	Bs_Root172VsBarley	1.86521	0	17.2475			expressed protein
HORVU0Hr1G003200	15	Sv_Root11VsBarley	1.56785	0	16.33			expressed protein
HORVU0Hr1G003270	12	Sv_BsVsBarley	6.69717	8.9213	-2.23673	photosystem II subunit QA	PSBQ,PSBQ-1,PSBQA	oxygen evolving enhancer protein 3 domain containing protein, expressed			Oxygen evolving enhancer protein 3 (PsbQ)		extrinsic component of membrane; calcium ion binding; photosystem II; photosystem II oxygen evolving complex; photosynthesis	GO:0019898,GO:0015979,GO:0009654,GO:0009523,GO:0005509
HORVU0Hr1G003340	8	Sv_BsVsBarley	8.57123	9.90745	-1.32297	WRKY DNA-binding protein 57	ATWRKY57,WRKY57	WRKY29, expressed; WRKY3, expressed			WRKY DNA -binding domain		DNA-binding transcription factor activity; regulation of transcription, DNA-templated; sequence-specific DNA binding	GO:0043565,GO:0006355,GO:0003700
HORVU0Hr1G003340	8	Sv_Bs_Root11VsBarley	8.1872	9.90745	-1.74238	WRKY DNA-binding protein 57	ATWRKY57,WRKY57	WRKY29, expressed; WRKY3, expressed			WRKY DNA -binding domain		DNA-binding transcription factor activity; regulation of transcription, DNA-templated; sequence-specific DNA binding	GO:0043565,GO:0006355,GO:0003700
HORVU0Hr1G003340	8	Bs_Root11VsBarley	8.56256	9.90745	-1.36959	WRKY DNA-binding protein 57	ATWRKY57,WRKY57	WRKY29, expressed; WRKY3, expressed			WRKY DNA -binding domain		DNA-binding transcription factor activity; regulation of transcription, DNA-templated; sequence-specific DNA binding	GO:0043565,GO:0006355,GO:0003700
HORVU0Hr1G003660	11	BsVsBarley	18.8076	17.1828	1.66784
HORVU0Hr1G003810	2	BsVsBarley	8.97446	5.75952	2.8912	plant U-box 22	PUB22	U-box domain-containing protein, putative, expressed			U-box domain		ubiquitin-protein transferase activity; protein ubiquitination	GO:0016567,GO:0004842
HORVU0Hr1G003810	2	Sv_Bs_Root11VsBarley	8.85827	5.75952	2.80823	plant U-box 22	PUB22	U-box domain-containing protein, putative, expressed			U-box domain		ubiquitin-protein transferase activity; protein ubiquitination	GO:0016567,GO:0004842
HORVU0Hr1G003810	2	Sv_BsVsBarley	9.63379	5.75952	3.62565	plant U-box 22	PUB22	U-box domain-containing protein, putative, expressed			U-box domain		ubiquitin-protein transferase activity; protein ubiquitination	GO:0016567,GO:0004842
HORVU0Hr1G003810	2	Bs_Root172VsBarley	8.82604	5.75952	2.85542	plant U-box 22	PUB22	U-box domain-containing protein, putative, expressed			U-box domain		ubiquitin-protein transferase activity; protein ubiquitination	GO:0016567,GO:0004842
HORVU0Hr1G003810	2	Bs_Root11VsBarley	9.07259	5.75952	3.1251	plant U-box 22	PUB22	U-box domain-containing protein, putative, expressed			U-box domain		ubiquitin-protein transferase activity; protein ubiquitination	GO:0016567,GO:0004842
HORVU0Hr1G003840	12	Sv_BsVsBarley	0	5.53555	-7.8092	Thioredoxin superfamily protein	ROXY2	OsGrx_C8 - glutaredoxin subgroup III, expressed			Glutaredoxin		electron transfer activity; cell redox homeostasis; protein disulfide oxidoreductase activity	GO:0045454,GO:0015035,GO:0009055
HORVU0Hr1G003850	2	Bs_Root11VsBarley	8.70702	6.6293	2.05392	chaperone protein dnaJ-related		drought-induced protein 1, putative, expressed
HORVU0Hr1G003850	2	BsVsBarley	9.28786	6.6293	2.63001	chaperone protein dnaJ-related		drought-induced protein 1, putative, expressed
HORVU0Hr1G003850	2	Sv_BsVsBarley	9.238	6.6293	2.59231	chaperone protein dnaJ-related		drought-induced protein 1, putative, expressed
HORVU0Hr1G003850	2	Sv_Bs_Root11VsBarley	8.81687	6.6293	2.35679	chaperone protein dnaJ-related		drought-induced protein 1, putative, expressed
HORVU0Hr1G003910	1	Bs_Root11VsBarley	10.9068	9.26272	1.7442	Tetratricopeptide repeat (TPR)-like superfamily protein		expressed protein
HORVU0Hr1G003910	1	Sv_Bs_Root11VsBarley	10.5653	9.26272	1.42131	Tetratricopeptide repeat (TPR)-like superfamily protein		expressed protein
HORVU0Hr1G003910	1	Bs_Root172VsBarley	10.5034	9.26272	1.34375	Tetratricopeptide repeat (TPR)-like superfamily protein		expressed protein
HORVU0Hr1G003930	8	Sv_Bs_Root11VsBarley	0	6.87731	-9.01501	; Protein of unknown function (DUF1005)		; stress-induced protein, putative, expressed			; Protein of unknown function (DUF1005)
HORVU0Hr1G003930	8	Bs_Root11VsBarley	3.28846	6.87731	-2.52438	; Protein of unknown function (DUF1005)		; stress-induced protein, putative, expressed			; Protein of unknown function (DUF1005)
HORVU0Hr1G004140	13	BsVsBarley	6.76176	9.04272	-2.33647	Late embryogenesis abundant (LEA) hydroxyproline-rich glycoprotein family		harpin-induced protein 1 domain containing protein, expressed			Late embryogenesis abundant protein
HORVU0Hr1G004140	13	Bs_Root11VsBarley	7.43934	9.04272	-1.4291	Late embryogenesis abundant (LEA) hydroxyproline-rich glycoprotein family		harpin-induced protein 1 domain containing protein, expressed			Late embryogenesis abundant protein
HORVU0Hr1G004150	14	Bs_Root11VsBarley	13.0859	14.1714	-1.05682						60s Acidic ribosomal protein
HORVU0Hr1G004480	14	Bs_Root11VsBarley	11.673	12.8446	-1.13959	60S acidic ribosomal protein family;		60S acidic ribosomal protein, putative, expressed			60s Acidic ribosomal protein;
HORVU0Hr1G004510	8	Sv_Bs_Root11VsBarley	0	4.17122	-6.94667			expressed protein
HORVU0Hr1G004640	1	Bs_Root11VsBarley	8.84457	6.63664	2.28331	scarecrow-like 3	SCL-3,SCL3	MONOCULM 1, putative, expressed			GRAS domain family
HORVU0Hr1G004640	1	Sv_Bs_Root11VsBarley	8.57587	6.63664	2.74328	scarecrow-like 3	SCL-3,SCL3	MONOCULM 1, putative, expressed			GRAS domain family
HORVU0Hr1G004670	5	Sv_BsVsBarley	9.27644	7.32524	1.69328
HORVU0Hr1G004670	5	Bs_Root11VsBarley	9.34455	7.32524	1.82945
HORVU0Hr1G004690	12	Sv_BsVsBarley	0	4.249	-7.06781	ubiquitin-specific protease 27	UBP27	ubiquitin carboxyl-terminal hydrolase domain containing protein, expressed		C19	Ubiquitin carboxyl-terminal hydrolase		thiol-dependent ubiquitinyl hydrolase activity; protein deubiquitination	GO:0036459,GO:0016579
HORVU0Hr1G004730	12	Sv_BsVsBarley	0	5.35757	-7.70583	ubiquitin-specific protease 27	UBP27	ubiquitin carboxyl-terminal hydrolase domain containing protein, expressed
HORVU0Hr1G004800	8	Sv_Bs_Root11VsBarley	0	5.88379	-8.16893			expressed protein
HORVU0Hr1G004800	8	Sv_BsVsBarley	0	5.88379	-8.35117			expressed protein
HORVU0Hr1G004830	8	Sv_Bs_Root11VsBarley	3.21727	9.21077	-3.8888	glyceraldehyde 3-phosphate dehydrogenase A subunit 2	GAPA-2	glyceraldehyde-3-phosphate dehydrogenase, putative, expressed			Glyceraldehyde 3-phosphate dehydrogenase, NAD binding domain; Glyceraldehyde 3-phosphate dehydrogenase, C-terminal domain		oxidation-reduction process; oxidoreductase activity, acting on the aldehyde or oxo group of donors, NAD or NADP as acceptor	GO:0055114,GO:0016620
HORVU0Hr1G005050	8	Bs_Root11VsBarley	2.804	6.77894	-4.14159	RING-H2 finger A3A	RHA3A	zinc finger, C3HC4 type domain containing protein, expressed			Ring finger domain		protein binding; zinc ion binding	GO:0008270,GO:0005515
HORVU0Hr1G005050	8	Sv_Bs_Root11VsBarley	0.870425	6.77894	-6.75029	RING-H2 finger A3A	RHA3A	zinc finger, C3HC4 type domain containing protein, expressed			Ring finger domain		protein binding; zinc ion binding	GO:0008270,GO:0005515
HORVU0Hr1G005100	11	BsVsBarley	6.35418	1.15707	5.33998	myb domain protein 79	AtMYB79,MYB79	MYB family transcription factor, putative, expressed			Myb-like DNA-binding domain
HORVU0Hr1G005160	3	Sv_BsVsBarley	11.6135	8.49394	3.27555	threonine aldolase 1; threonine aldolase 2;	THA1; THA2	L-allo-threonine aldolase, putative, expressed			DegT/DnrJ/EryC1/StrS aminotransferase family; Beta-eliminating lyase;		cellular amino acid metabolic process; lyase activity	GO:0016829,GO:0006520
HORVU0Hr1G005160	3	Bs_Root11VsBarley	12.1611	8.49394	3.84841	threonine aldolase 1; threonine aldolase 2;	THA1; THA2	L-allo-threonine aldolase, putative, expressed			DegT/DnrJ/EryC1/StrS aminotransferase family; Beta-eliminating lyase;		cellular amino acid metabolic process; lyase activity	GO:0016829,GO:0006520
HORVU0Hr1G005160	3	Bs_Root172VsBarley	10.7182	8.49394	2.33148	threonine aldolase 1; threonine aldolase 2;	THA1; THA2	L-allo-threonine aldolase, putative, expressed			DegT/DnrJ/EryC1/StrS aminotransferase family; Beta-eliminating lyase;		cellular amino acid metabolic process; lyase activity	GO:0016829,GO:0006520
HORVU0Hr1G005160	3	BsVsBarley	10.6892	8.49394	2.4023	threonine aldolase 1; threonine aldolase 2;	THA1; THA2	L-allo-threonine aldolase, putative, expressed			DegT/DnrJ/EryC1/StrS aminotransferase family; Beta-eliminating lyase;		cellular amino acid metabolic process; lyase activity	GO:0016829,GO:0006520
HORVU0Hr1G005210	4	Root172VsBarley	8.73224	6.65491	1.92756	Protein of unknown function, DUF584		DUF584 domain containing protein, putative, expressed			Senescence regulator
HORVU0Hr1G005210	4	Sv_Bs_Root11VsBarley	8.96605	6.65491	2.13529	Protein of unknown function, DUF584		DUF584 domain containing protein, putative, expressed			Senescence regulator
HORVU0Hr1G005210	4	Bs_Root11VsBarley	8.83874	6.65491	1.9915	Protein of unknown function, DUF584		DUF584 domain containing protein, putative, expressed			Senescence regulator
HORVU0Hr1G005210	4	BsVsBarley	8.90128	6.65491	2.07301	Protein of unknown function, DUF584		DUF584 domain containing protein, putative, expressed			Senescence regulator
HORVU0Hr1G005260	8	Sv_Bs_Root11VsBarley	0	4.28127	-7.48337	galacturonosyltransferase-like 4	GATL4	glycosyl transferase 8 domain containing protein, putative, expressed	GT8		Glycosyl transferase family 8		transferase activity, transferring glycosyl groups	GO:0016757
HORVU0Hr1G005300	6	Bs_Root11VsBarley	13.5361	11.2303	2.32687	2-oxoglutarate (2OG) and Fe(II)-dependent oxygenase superfamily protein	DMR6	naringenin,2-oxoglutarate 3-dioxygenase, putative, expressed			2OG-Fe(II) oxygenase superfamily; non-haem dioxygenase in morphine synthesis N-terminal;		oxidation-reduction process; oxidoreductase activity	GO:0055114,GO:0016491
HORVU0Hr1G005300	6	Sv_Root172VsBarley	12.3379	11.2303	1.36694	2-oxoglutarate (2OG) and Fe(II)-dependent oxygenase superfamily protein	DMR6	naringenin,2-oxoglutarate 3-dioxygenase, putative, expressed			2OG-Fe(II) oxygenase superfamily; non-haem dioxygenase in morphine synthesis N-terminal;		oxidation-reduction process; oxidoreductase activity	GO:0055114,GO:0016491
HORVU0Hr1G005300	6	Bs_Root172VsBarley	13.2496	11.2303	2.04545	2-oxoglutarate (2OG) and Fe(II)-dependent oxygenase superfamily protein	DMR6	naringenin,2-oxoglutarate 3-dioxygenase, putative, expressed			2OG-Fe(II) oxygenase superfamily; non-haem dioxygenase in morphine synthesis N-terminal;		oxidation-reduction process; oxidoreductase activity	GO:0055114,GO:0016491
HORVU0Hr1G005300	6	Sv_Bs_Root172VsBarley	12.5069	11.2303	1.265	2-oxoglutarate (2OG) and Fe(II)-dependent oxygenase superfamily protein	DMR6	naringenin,2-oxoglutarate 3-dioxygenase, putative, expressed			2OG-Fe(II) oxygenase superfamily; non-haem dioxygenase in morphine synthesis N-terminal;		oxidation-reduction process; oxidoreductase activity	GO:0055114,GO:0016491
HORVU0Hr1G005300	6	Sv_Bs_Root11VsBarley	13.4539	11.2303	2.28955	2-oxoglutarate (2OG) and Fe(II)-dependent oxygenase superfamily protein	DMR6	naringenin,2-oxoglutarate 3-dioxygenase, putative, expressed			2OG-Fe(II) oxygenase superfamily; non-haem dioxygenase in morphine synthesis N-terminal;		oxidation-reduction process; oxidoreductase activity	GO:0055114,GO:0016491
HORVU0Hr1G005300	6	Root172VsBarley	12.6331	11.2303	1.40861	2-oxoglutarate (2OG) and Fe(II)-dependent oxygenase superfamily protein	DMR6	naringenin,2-oxoglutarate 3-dioxygenase, putative, expressed			2OG-Fe(II) oxygenase superfamily; non-haem dioxygenase in morphine synthesis N-terminal;		oxidation-reduction process; oxidoreductase activity	GO:0055114,GO:0016491
HORVU0Hr1G005300	6	BsVsBarley	13.5131	11.2303	2.28074	2-oxoglutarate (2OG) and Fe(II)-dependent oxygenase superfamily protein	DMR6	naringenin,2-oxoglutarate 3-dioxygenase, putative, expressed			2OG-Fe(II) oxygenase superfamily; non-haem dioxygenase in morphine synthesis N-terminal;		oxidation-reduction process; oxidoreductase activity	GO:0055114,GO:0016491
HORVU0Hr1G005300	6	Sv_BsVsBarley	13.3657	11.2303	2.12242	2-oxoglutarate (2OG) and Fe(II)-dependent oxygenase superfamily protein	DMR6	naringenin,2-oxoglutarate 3-dioxygenase, putative, expressed			2OG-Fe(II) oxygenase superfamily; non-haem dioxygenase in morphine synthesis N-terminal;		oxidation-reduction process; oxidoreductase activity	GO:0055114,GO:0016491
HORVU0Hr1G005380	13	BsVsBarley	0	5.32009	-7.77857			SPRY-domain containing protein, putative, expressed
HORVU0Hr1G005420	9	Bs_Root11VsBarley	10.6134	7.18141	3.46714	Peptidyl-tRNA hydrolase II (PTH2) family protein; alternative oxidase 1A; alternative oxidase 1B	AOX1A,ATAOX1A; AOX1B	tyrosine phosphatase, putative, expressed; transposon protein, putative, unclassified, expressed			Peptidyl-tRNA hydrolase PTH2; Alternative oxidase		aminoacyl-tRNA hydrolase activity; oxidation-reduction process; alternative oxidase activity	GO:0004045; GO:0055114,GO:0009916
HORVU0Hr1G005510	9	Bs_Root11VsBarley	7.43709	2.10227	4.71534			U-box domain-containing protein, putative, expressed
HORVU0Hr1G005770	8	Sv_Bs_Root11VsBarley	0	3.86993	-7.33447	actin-related protein 6	ARP6,ATARP6,ESD1,SUF3	actin, putative, expressed			Actin		DNA repair; chromatin remodeling; regulation of transcription, DNA-templated; Ino80 complex; NuA4 histone acetyltransferase complex	GO:0035267,GO:0031011,GO:0006355,GO:0006338,GO:0006281
HORVU0Hr1G006190	8	Bs_Root11VsBarley	8.57201	10.6111	-1.76126	Mitochondrial glycoprotein family protein		mitochondrial glycoprotein, putative, expressed			Mitochondrial glycoprotein		mitochondrial matrix	GO:0005759
HORVU0Hr1G006190	8	Sv_Bs_Root11VsBarley	8.55187	10.6111	-1.9941	Mitochondrial glycoprotein family protein		mitochondrial glycoprotein, putative, expressed			Mitochondrial glycoprotein		mitochondrial matrix	GO:0005759
HORVU0Hr1G006240	10	Bs_Root11VsBarley	10.2076	11.5368	-1.31655	hydroxyproline-rich glycoprotein family protein		stress responsive protein, putative, expressed			Ricin-type beta-trefoil lectin domain-like
HORVU0Hr1G006240	10	Sv_Bs_Root11VsBarley	10.1607	11.5368	-1.49056	hydroxyproline-rich glycoprotein family protein		stress responsive protein, putative, expressed			Ricin-type beta-trefoil lectin domain-like
HORVU0Hr1G006240	10	Bs_Root172VsBarley	10.2649	11.5368	-1.35826	hydroxyproline-rich glycoprotein family protein		stress responsive protein, putative, expressed			Ricin-type beta-trefoil lectin domain-like
HORVU0Hr1G006240	10	BsVsBarley	10.1906	11.5368	-1.26483	hydroxyproline-rich glycoprotein family protein		stress responsive protein, putative, expressed			Ricin-type beta-trefoil lectin domain-like
HORVU0Hr1G006350	8	Sv_Bs_Root11VsBarley	0	4.73341	-8.67748	Translation elongation factor EF1B/ribosomal protein S6 family protein		ribosomal protein S6 family protein, putative, expressed
HORVU0Hr1G006430	13	Bs_Root11VsBarley	8.94133	10.2815	-1.21607			expressed protein
HORVU0Hr1G006430	13	BsVsBarley	7.9044	10.2815	-2.29141			expressed protein
HORVU0Hr1G006620	9	Bs_Root11VsBarley	4.50728	0	7.32704			expressed protein					integral component of membrane; mechanosensitive ion channel activity	GO:0016021,GO:0008381
HORVU0Hr1G007220	4	Root172VsBarley	12.4295	9.61538	2.20789			glycine-rich cell wall structural protein 2 precursor, putative, expressed
HORVU0Hr1G007220	4	Sv_Root11VsBarley	12.5071	9.61538	2.36072			glycine-rich cell wall structural protein 2 precursor, putative, expressed
HORVU0Hr1G007220	4	Sv_Bs_Root11VsBarley	12.3493	9.61538	2.25697			glycine-rich cell wall structural protein 2 precursor, putative, expressed
HORVU0Hr1G007240	1	Sv_Bs_Root11VsBarley	9.74083	4.59498	3.25092			glycine-rich cell wall structural protein 2 precursor, putative, expressed
HORVU0Hr1G007240	1	Sv_Root11VsBarley	9.91811	4.59498	3.47549			glycine-rich cell wall structural protein 2 precursor, putative, expressed
HORVU0Hr1G007260	1	Bs_Root11VsBarley	8.86034	7.0664	2.09753			glycine-rich cell wall structural protein 2 precursor, putative, expressed
HORVU0Hr1G007260	1	Sv_Root11VsBarley	10.4701	7.0664	3.38284			glycine-rich cell wall structural protein 2 precursor, putative, expressed
HORVU0Hr1G007260	1	SvVsBarley	9.54915	7.0664	2.79874			glycine-rich cell wall structural protein 2 precursor, putative, expressed
HORVU0Hr1G007260	1	Sv_Bs_Root11VsBarley	10.308	7.0664	3.18124			glycine-rich cell wall structural protein 2 precursor, putative, expressed
HORVU0Hr1G007340	9	BsVsBarley	11.3374	7.49116	3.1626	NAD(P)-binding Rossmann-fold superfamily protein	AWI31,VEP1	NAD dependent epimerase/dehydratase family protein, putative, expressed
HORVU0Hr1G007340	9	Bs_Root11VsBarley	11.0641	7.49116	3.52298	NAD(P)-binding Rossmann-fold superfamily protein	AWI31,VEP1	NAD dependent epimerase/dehydratase family protein, putative, expressed
HORVU0Hr1G007680	6	Sv_Root11VsBarley	6.21346	9.19906	-3.02518	inositol polyphosphate 5-phosphatase 11	5PTASE11,AT5PTASE11	endonuclease/exonuclease/phosphatase family domain containing protein, expressed			Endonuclease/Exonuclease/phosphatase family
HORVU0Hr1G007690	13	Bs_Root11VsBarley	8.07194	9.62011	-1.51524			expressed protein
HORVU0Hr1G007690	13	BsVsBarley	8.22903	9.62011	-1.4379			expressed protein
HORVU0Hr1G008670	1	Bs_Root172VsBarley	6.88638	4.64418	2.35213	; PATATIN-like protein 6	PLA IIB,PLP6	; PLA IIIA/PLP7, putative, expressed			; Patatin-like phospholipase		lipid metabolic process	GO:0006629
HORVU0Hr1G008670	1	Sv_Bs_Root11VsBarley	8.05274	4.64418	2.99027	; PATATIN-like protein 6	PLA IIB,PLP6	; PLA IIIA/PLP7, putative, expressed			; Patatin-like phospholipase		lipid metabolic process	GO:0006629
HORVU0Hr1G008670	1	Bs_Root11VsBarley	8.12374	4.64418	3.05012	; PATATIN-like protein 6	PLA IIB,PLP6	; PLA IIIA/PLP7, putative, expressed			; Patatin-like phospholipase		lipid metabolic process	GO:0006629
HORVU0Hr1G008740	11	Sv_BsVsBarley	13.907	12.9087	1.00917	chorismate synthase, putative / 5-enolpyruvylshikimate-3-phosphate phospholyase, putative	EMB1144	chorismate synthase 2, chloroplast precursor, putative, expressed			Chorismate synthase		chorismate synthase activity; aromatic amino acid family biosynthetic process	GO:0009073,GO:0004107
HORVU0Hr1G008740	11	BsVsBarley	13.9902	12.9087	1.08268	chorismate synthase, putative / 5-enolpyruvylshikimate-3-phosphate phospholyase, putative	EMB1144	chorismate synthase 2, chloroplast precursor, putative, expressed			Chorismate synthase		chorismate synthase activity; aromatic amino acid family biosynthetic process	GO:0009073,GO:0004107
HORVU0Hr1G008780	13	Sv_BsVsBarley	10.9854	12.6671	-1.68253	beta-galactosidase 8	BGAL8	beta-galactosidase precursor, putative, expressed	GH35		; Glycosyl hydrolases family 35; Galactose binding lectin domain		hydrolase activity, hydrolyzing O-glycosyl compounds; carbohydrate metabolic process; carbohydrate binding	GO:0005975,GO:0004553; GO:0030246,GO:0005975,GO:0004553
HORVU0Hr1G008780	13	BsVsBarley	10.6246	12.6671	-2.0448	beta-galactosidase 8	BGAL8	beta-galactosidase precursor, putative, expressed	GH35		; Glycosyl hydrolases family 35; Galactose binding lectin domain		hydrolase activity, hydrolyzing O-glycosyl compounds; carbohydrate metabolic process; carbohydrate binding	GO:0005975,GO:0004553; GO:0030246,GO:0005975,GO:0004553
HORVU0Hr1G008780	13	Bs_Root11VsBarley	11.3743	12.6671	-1.12631	beta-galactosidase 8	BGAL8	beta-galactosidase precursor, putative, expressed	GH35		; Glycosyl hydrolases family 35; Galactose binding lectin domain		hydrolase activity, hydrolyzing O-glycosyl compounds; carbohydrate metabolic process; carbohydrate binding	GO:0005975,GO:0004553; GO:0030246,GO:0005975,GO:0004553
HORVU0Hr1G008830	6	BsVsBarley	13.6588	11.3641	2.15557	Seven transmembrane MLO family protein	ATMLO1,MLO1; ATMLO15,MLO15	MLO domain containing protein, putative, expressed			Mlo family		integral component of membrane; defense response	GO:0016021,GO:0006952
HORVU0Hr1G008830	6	Sv_Bs_Root11VsBarley	13.6277	11.3641	2.23133	Seven transmembrane MLO family protein	ATMLO1,MLO1; ATMLO15,MLO15	MLO domain containing protein, putative, expressed			Mlo family		integral component of membrane; defense response	GO:0016021,GO:0006952
HORVU0Hr1G008830	6	Bs_Root11VsBarley	13.5756	11.3641	2.15219	Seven transmembrane MLO family protein	ATMLO1,MLO1; ATMLO15,MLO15	MLO domain containing protein, putative, expressed			Mlo family		integral component of membrane; defense response	GO:0016021,GO:0006952
HORVU0Hr1G008830	6	Bs_Root172VsBarley	13.741	11.3641	2.25715	Seven transmembrane MLO family protein	ATMLO1,MLO1; ATMLO15,MLO15	MLO domain containing protein, putative, expressed			Mlo family		integral component of membrane; defense response	GO:0016021,GO:0006952
HORVU0Hr1G008830	6	Root172VsBarley	13.3625	11.3641	1.9127	Seven transmembrane MLO family protein	ATMLO1,MLO1; ATMLO15,MLO15	MLO domain containing protein, putative, expressed			Mlo family		integral component of membrane; defense response	GO:0016021,GO:0006952
HORVU0Hr1G008830	6	Sv_Bs_Root172VsBarley	12.9238	11.3641	1.41728	Seven transmembrane MLO family protein	ATMLO1,MLO1; ATMLO15,MLO15	MLO domain containing protein, putative, expressed			Mlo family		integral component of membrane; defense response	GO:0016021,GO:0006952
HORVU0Hr1G008830	6	Sv_BsVsBarley	13.8605	11.3641	2.35726	Seven transmembrane MLO family protein	ATMLO1,MLO1; ATMLO15,MLO15	MLO domain containing protein, putative, expressed			Mlo family		integral component of membrane; defense response	GO:0016021,GO:0006952
HORVU0Hr1G008850	11	BsVsBarley	10.3725	8.37725	1.9435	ACT domain repeat 8	ACR8	ACT domain containing protein, expressed			ACT domain		metabolic process; amino acid binding	GO:0016597,GO:0008152
HORVU0Hr1G008950	9	Bs_Root11VsBarley	12.4661	10.2277	2.24672	branched-chain amino acid transaminase 2; branched-chain aminotransferase 3; ; branched-chain amino acid aminotransferase 5 / branched-chain amino acid transaminase 5 (BCAT5)	ATBCAT-2,BCAT-2; ATBCAT-3,BCAT3; ; ATBCAT-5	aminotransferase domain containing protein, putative, expressed;			Amino-transferase class IV;		metabolic process; catalytic activity	GO:0008152,GO:0003824
HORVU0Hr1G008960	12	BsVsBarley	0	3.40676	-20.3665	Chlorophyll A-B binding family protein	ELIP,ELIP1	early light-induced protein, chloroplast precursor, putative, expressed			Chlorophyll A-B binding protein
HORVU0Hr1G008960	12	Sv_BsVsBarley	0	3.40676	-20.3867	Chlorophyll A-B binding family protein	ELIP,ELIP1	early light-induced protein, chloroplast precursor, putative, expressed			Chlorophyll A-B binding protein
HORVU0Hr1G008970	8	Sv_Bs_Root11VsBarley	9.09341	10.6187	-1.56024	Insulinase (Peptidase family M16) protein	MPPBETA	mitochondrial-processing peptidase subunit, mitochondrial precursor, putative, expressed
HORVU0Hr1G009050	12	BsVsBarley	0	5.24224	-7.71916	Copper amine oxidase family protein		copper methylamine oxidase precursor, putative, expressed			Copper amine oxidase, enzyme domain		copper ion binding; oxidation-reduction process; primary amine oxidase activity; amine metabolic process; quinone binding	GO:0055114,GO:0048038,GO:0009308,GO:0008131,GO:0005507
HORVU0Hr1G009050	12	Sv_BsVsBarley	0	5.24224	-7.72949	Copper amine oxidase family protein		copper methylamine oxidase precursor, putative, expressed			Copper amine oxidase, enzyme domain		copper ion binding; oxidation-reduction process; primary amine oxidase activity; amine metabolic process; quinone binding	GO:0055114,GO:0048038,GO:0009308,GO:0008131,GO:0005507
HORVU0Hr1G009060	12	Bs_Root11VsBarley	4.57877	7.54094	-2.91072	alpha/beta-Hydrolases superfamily protein		hydrolase protein, putative, expressed			; alpha/beta hydrolase fold; Alpha/beta hydrolase family
HORVU0Hr1G009060	12	Sv_Bs_Root11VsBarley	3.86453	7.54094	-3.60502	alpha/beta-Hydrolases superfamily protein		hydrolase protein, putative, expressed			; alpha/beta hydrolase fold; Alpha/beta hydrolase family
HORVU0Hr1G009060	12	Sv_BsVsBarley	1.60989	7.54094	-5.73304	alpha/beta-Hydrolases superfamily protein		hydrolase protein, putative, expressed			; alpha/beta hydrolase fold; Alpha/beta hydrolase family
HORVU0Hr1G009080	9	Bs_Root11VsBarley	10.5353	9.2292	1.34945	P-type ATPase of Arabidopsis 2	ATHMA8,HMA8,PAA2	copper-transporting ATPase PAA1, putative, expressed			E1-E2 ATPase; haloacid dehalogenase-like hydrolase		nucleotide binding; metal ion binding	GO:0046872,GO:0000166
HORVU0Hr1G009120	10	Sv_Bs_Root172VsBarley	8.45431	9.82984	-1.33958	alpha/beta-Hydrolases superfamily protein		hydrolase, alpha/beta fold family protein, putative, expressed			Alpha/beta hydrolase family
HORVU0Hr1G009120	10	Bs_Root172VsBarley	8.44582	9.82984	-1.38087	alpha/beta-Hydrolases superfamily protein		hydrolase, alpha/beta fold family protein, putative, expressed			Alpha/beta hydrolase family
HORVU0Hr1G009120	10	Bs_Root11VsBarley	7.91991	9.82984	-1.85197	alpha/beta-Hydrolases superfamily protein		hydrolase, alpha/beta fold family protein, putative, expressed			Alpha/beta hydrolase family
HORVU0Hr1G009170	11	Sv_BsVsBarley	9.10516	7.9003	1.24209			expressed protein
HORVU0Hr1G009170	11	BsVsBarley	9.01971	7.9003	1.1695			expressed protein
HORVU0Hr1G009390	6	Sv_Bs_Root11VsBarley	14.1735	10.3472	3.94204	RmlC-like cupins superfamily protein		Cupin domain containing protein, expressed			Cupin domain; Cupin		nutrient reservoir activity	GO:0045735
HORVU0Hr1G009390	6	Sv_Bs_Root172VsBarley	13.6576	10.3472	3.10138	RmlC-like cupins superfamily protein		Cupin domain containing protein, expressed			Cupin domain; Cupin		nutrient reservoir activity	GO:0045735
HORVU0Hr1G009390	6	Sv_BsVsBarley	15.2491	10.3472	4.69637	RmlC-like cupins superfamily protein		Cupin domain containing protein, expressed			Cupin domain; Cupin		nutrient reservoir activity	GO:0045735
HORVU0Hr1G009390	6	Root172VsBarley	13.2898	10.3472	2.83224	RmlC-like cupins superfamily protein		Cupin domain containing protein, expressed			Cupin domain; Cupin		nutrient reservoir activity	GO:0045735
HORVU0Hr1G009390	6	BsVsBarley	15.3233	10.3472	4.77359	RmlC-like cupins superfamily protein		Cupin domain containing protein, expressed			Cupin domain; Cupin		nutrient reservoir activity	GO:0045735
HORVU0Hr1G009390	6	Sv_Root172VsBarley	12.3555	10.3472	3.30838	RmlC-like cupins superfamily protein		Cupin domain containing protein, expressed			Cupin domain; Cupin		nutrient reservoir activity	GO:0045735
HORVU0Hr1G009390	6	Bs_Root11VsBarley	14.7999	10.3472	4.60097	RmlC-like cupins superfamily protein		Cupin domain containing protein, expressed			Cupin domain; Cupin		nutrient reservoir activity	GO:0045735
HORVU0Hr1G009390	6	Bs_Root172VsBarley	14.2917	10.3472	3.79472	RmlC-like cupins superfamily protein		Cupin domain containing protein, expressed			Cupin domain; Cupin		nutrient reservoir activity	GO:0045735
HORVU0Hr1G009400	6	Sv_Bs_Root172VsBarley	13.4132	9.25287	3.18926	RmlC-like cupins superfamily protein		Cupin domain containing protein, expressed			Cupin		nutrient reservoir activity	GO:0045735
HORVU0Hr1G009400	6	Sv_Bs_Root11VsBarley	14.2581	9.25287	4.4434	RmlC-like cupins superfamily protein		Cupin domain containing protein, expressed			Cupin		nutrient reservoir activity	GO:0045735
HORVU0Hr1G009400	6	Bs_Root172VsBarley	13.9005	9.25287	3.75977	RmlC-like cupins superfamily protein		Cupin domain containing protein, expressed			Cupin		nutrient reservoir activity	GO:0045735
HORVU0Hr1G009400	6	BsVsBarley	14.7292	9.25287	4.50623	RmlC-like cupins superfamily protein		Cupin domain containing protein, expressed			Cupin		nutrient reservoir activity	GO:0045735
HORVU0Hr1G009400	6	Sv_Root172VsBarley	12.3881	9.25287	3.61142	RmlC-like cupins superfamily protein		Cupin domain containing protein, expressed			Cupin		nutrient reservoir activity	GO:0045735
HORVU0Hr1G009400	6	Root172VsBarley	13.7092	9.25287	3.53077	RmlC-like cupins superfamily protein		Cupin domain containing protein, expressed			Cupin		nutrient reservoir activity	GO:0045735
HORVU0Hr1G009400	6	Bs_Root11VsBarley	14.7043	9.25287	4.77432	RmlC-like cupins superfamily protein		Cupin domain containing protein, expressed			Cupin		nutrient reservoir activity	GO:0045735
HORVU0Hr1G009400	6	Sv_BsVsBarley	14.6101	9.25287	4.45236	RmlC-like cupins superfamily protein		Cupin domain containing protein, expressed			Cupin		nutrient reservoir activity	GO:0045735
HORVU0Hr1G009410	7	Sv_Bs_Root11VsBarley	12.4178	9.39422	3.06427	RmlC-like cupins superfamily protein		Cupin domain containing protein, expressed			Cupin domain; Cupin		nutrient reservoir activity	GO:0045735
HORVU0Hr1G009410	7	Bs_Root172VsBarley	12.0767	9.39422	2.45045	RmlC-like cupins superfamily protein		Cupin domain containing protein, expressed			Cupin domain; Cupin		nutrient reservoir activity	GO:0045735
HORVU0Hr1G009410	7	Sv_BsVsBarley	12.4333	9.39422	2.77678	RmlC-like cupins superfamily protein		Cupin domain containing protein, expressed			Cupin domain; Cupin		nutrient reservoir activity	GO:0045735
HORVU0Hr1G009410	7	BsVsBarley	13.0071	9.39422	3.37925	RmlC-like cupins superfamily protein		Cupin domain containing protein, expressed			Cupin domain; Cupin		nutrient reservoir activity	GO:0045735
HORVU0Hr1G009410	7	Sv_Root172VsBarley	11.3255	9.39422	2.4237	RmlC-like cupins superfamily protein		Cupin domain containing protein, expressed			Cupin domain; Cupin		nutrient reservoir activity	GO:0045735
HORVU0Hr1G009410	7	Bs_Root11VsBarley	12.6606	9.39422	3.1888	RmlC-like cupins superfamily protein		Cupin domain containing protein, expressed			Cupin domain; Cupin		nutrient reservoir activity	GO:0045735
HORVU0Hr1G009420	6	Root11VsBarley	0	4.54551	-9.05243	RmlC-like cupins superfamily protein		Cupin domain containing protein, expressed			Cupin		nutrient reservoir activity	GO:0045735
HORVU0Hr1G009460	7	Sv_Bs_Root11VsBarley	11.6277	7.62837	3.78365	RmlC-like cupins superfamily protein		Cupin domain containing protein, expressed			; Cupin domain; Cupin		nutrient reservoir activity	GO:0045735
HORVU0Hr1G009460	7	Sv_Root172VsBarley	9.35262	7.62837	2.92371	RmlC-like cupins superfamily protein		Cupin domain containing protein, expressed			; Cupin domain; Cupin		nutrient reservoir activity	GO:0045735
HORVU0Hr1G009460	7	Bs_Root11VsBarley	11.8309	7.62837	3.85572	RmlC-like cupins superfamily protein		Cupin domain containing protein, expressed			; Cupin domain; Cupin		nutrient reservoir activity	GO:0045735
HORVU0Hr1G009460	7	Bs_Root172VsBarley	10.9549	7.62837	2.9992	RmlC-like cupins superfamily protein		Cupin domain containing protein, expressed			; Cupin domain; Cupin		nutrient reservoir activity	GO:0045735
HORVU0Hr1G009460	7	BsVsBarley	12.1958	7.62837	4.15663	RmlC-like cupins superfamily protein		Cupin domain containing protein, expressed			; Cupin domain; Cupin		nutrient reservoir activity	GO:0045735
HORVU0Hr1G009460	7	Sv_BsVsBarley	11.3337	7.62837	3.21085	RmlC-like cupins superfamily protein		Cupin domain containing protein, expressed			; Cupin domain; Cupin		nutrient reservoir activity	GO:0045735
HORVU0Hr1G009470	6	Bs_Root11VsBarley	15.11	10.1964	5.02607	RmlC-like cupins superfamily protein		Cupin domain containing protein, expressed			Cupin domain; Cupin		nutrient reservoir activity	GO:0045735
HORVU0Hr1G009470	6	Sv_Bs_Root11VsBarley	14.3431	10.1964	4.20644	RmlC-like cupins superfamily protein		Cupin domain containing protein, expressed			Cupin domain; Cupin		nutrient reservoir activity	GO:0045735
HORVU0Hr1G009470	6	Sv_Root172VsBarley	12.6961	10.1964	3.63661	RmlC-like cupins superfamily protein		Cupin domain containing protein, expressed			Cupin domain; Cupin		nutrient reservoir activity	GO:0045735
HORVU0Hr1G009470	6	BsVsBarley	15.4536	10.1964	4.96079	RmlC-like cupins superfamily protein		Cupin domain containing protein, expressed			Cupin domain; Cupin		nutrient reservoir activity	GO:0045735
HORVU0Hr1G009470	6	Sv_BsVsBarley	15.172	10.1964	4.66718	RmlC-like cupins superfamily protein		Cupin domain containing protein, expressed			Cupin domain; Cupin		nutrient reservoir activity	GO:0045735
HORVU0Hr1G009470	6	Root172VsBarley	13.3569	10.1964	2.89055	RmlC-like cupins superfamily protein		Cupin domain containing protein, expressed			Cupin domain; Cupin		nutrient reservoir activity	GO:0045735
HORVU0Hr1G009470	6	Sv_Bs_Root172VsBarley	13.7896	10.1964	3.27631	RmlC-like cupins superfamily protein		Cupin domain containing protein, expressed			Cupin domain; Cupin		nutrient reservoir activity	GO:0045735
HORVU0Hr1G009470	6	Bs_Root172VsBarley	14.3877	10.1964	3.94166	RmlC-like cupins superfamily protein		Cupin domain containing protein, expressed			Cupin domain; Cupin		nutrient reservoir activity	GO:0045735
HORVU0Hr1G009480	2	Bs_Root11VsBarley	9.23803	5.79608	3.40391	phospholipase D alpha 1; phospholipase D alpha 2	PLD,PLDALPHA1; PLDALPHA2	phospholipase D, putative, expressed			C2 domain; Phospholipase D Active site motif		protein binding; catalytic activity	GO:0003824,GO:0005515; GO:0003824
HORVU0Hr1G009480	2	Sv_Bs_Root11VsBarley	8.30302	5.79608	2.67576	phospholipase D alpha 1; phospholipase D alpha 2	PLD,PLDALPHA1; PLDALPHA2	phospholipase D, putative, expressed			C2 domain; Phospholipase D Active site motif		protein binding; catalytic activity	GO:0003824,GO:0005515; GO:0003824
HORVU0Hr1G009480	2	Bs_Root172VsBarley	8.39421	5.79608	2.3997	phospholipase D alpha 1; phospholipase D alpha 2	PLD,PLDALPHA1; PLDALPHA2	phospholipase D, putative, expressed			C2 domain; Phospholipase D Active site motif		protein binding; catalytic activity	GO:0003824,GO:0005515; GO:0003824
HORVU0Hr1G009480	2	Sv_BsVsBarley	7.89198	5.79608	2.42144	phospholipase D alpha 1; phospholipase D alpha 2	PLD,PLDALPHA1; PLDALPHA2	phospholipase D, putative, expressed			C2 domain; Phospholipase D Active site motif		protein binding; catalytic activity	GO:0003824,GO:0005515; GO:0003824
HORVU0Hr1G009680	11	BsVsBarley	12.3894	10.9998	1.41735
HORVU0Hr1G009680	11	Sv_BsVsBarley	12.4349	10.9998	1.61008
HORVU0Hr1G009740	14	Bs_Root11VsBarley	10.6915	12.0349	-1.32375	fatty acid hydroxylase 1	ATFAH1,FAH1	fatty acid hydroxylase, putative, expressed			Fatty acid hydroxylase superfamily		iron ion binding; oxidation-reduction process; oxidoreductase activity; fatty acid biosynthetic process	GO:0055114,GO:0016491,GO:0006633,GO:0005506
HORVU0Hr1G010040	14	Bs_Root11VsBarley	6.3011	10.0404	-2.77545	O-Glycosyl hydrolases family 17 protein		glucan endo-1,3-beta-glucosidase precursor, putative, expressed	GH17		Glycosyl hydrolases family 17; X8 domain		hydrolase activity, hydrolyzing O-glycosyl compounds; carbohydrate metabolic process	GO:0005975,GO:0004553
HORVU0Hr1G010070	9	Bs_Root11VsBarley	11.6144	9.65585	2.03267	Peroxidase superfamily protein		peroxidase precursor, putative, expressed			Peroxidase		peroxidase activity; oxidation-reduction process; response to oxidative stress; heme binding	GO:0055114,GO:0020037,GO:0006979,GO:0004601
HORVU0Hr1G010070	9	BsVsBarley	11.0644	9.65585	1.52771	Peroxidase superfamily protein		peroxidase precursor, putative, expressed			Peroxidase		peroxidase activity; oxidation-reduction process; response to oxidative stress; heme binding	GO:0055114,GO:0020037,GO:0006979,GO:0004601
HORVU0Hr1G010230	5	Sv_BsVsBarley	6.88004	0	20.9092	nuclear factor Y, subunit A7	NF-YA7	nuclear transcription factor Y subunit, putative, expressed			CCAAT-binding transcription factor (CBF-B/NF-YA) subunit B		DNA-binding transcription factor activity; regulation of transcription, DNA-templated	GO:0006355,GO:0003700
HORVU0Hr1G010280	14	Bs_Root11VsBarley	0	0.575381	-16.8845	cullin-associated and neddylation dissociated	ATCAND1,CAND1,ETA2,HVE,TIP120	HEAT repeat family protein, putative, expressed
HORVU0Hr1G010340	12	Sv_BsVsBarley	1.51148	6.14867	-4.52236
HORVU0Hr1G010530	12	Sv_BsVsBarley	7.5408	9.23968	-1.78462	OSBP(oxysterol binding protein)-related protein 1D; OSBP(oxysterol binding protein)-related protein 2A; OSBP(oxysterol binding protein)-related protein 1C; Polynucleotidyl transferase, ribonuclease H-like superfamily protein; ; OSBP(oxysterol binding protein)-related protein 1B	ORP1D; ORP2A; ORP1C; ; ORP1B	oxysterol-binding protein, putative, expressed; expressed protein; OsSub32 - Putative Subtilisin homologue, expressed			Oxysterol-binding protein; Pleckstrin homology domain; ; GAG-pre-integrase domain
HORVU0Hr1G010530	12	BsVsBarley	7.7432	9.23968	-1.4686	OSBP(oxysterol binding protein)-related protein 1D; OSBP(oxysterol binding protein)-related protein 2A; OSBP(oxysterol binding protein)-related protein 1C; Polynucleotidyl transferase, ribonuclease H-like superfamily protein; ; OSBP(oxysterol binding protein)-related protein 1B	ORP1D; ORP2A; ORP1C; ; ORP1B	oxysterol-binding protein, putative, expressed; expressed protein; OsSub32 - Putative Subtilisin homologue, expressed			Oxysterol-binding protein; Pleckstrin homology domain; ; GAG-pre-integrase domain
HORVU0Hr1G010760	13	Sv_BsVsBarley	8.72147	9.75232	-1.03505			expressed protein
HORVU0Hr1G010760	13	BsVsBarley	8.3579	9.75232	-1.40087			expressed protein
HORVU0Hr1G010800	8	Sv_Bs_Root11VsBarley	6.09228	8.90092	-2.5301	Peroxisomal membrane 22 kDa (Mpv17/PMP22) family protein		Mpv17 / PMP22 family domain containing protein, expressed			Mpv17 / PMP22 family;		integral component of membrane	GO:0016021
HORVU0Hr1G010880	15	Sv_Bs_Root172VsBarley	0	5.46846	-22.911	cytochrome P450, family 71, subfamily B, polypeptide 23	CYP71B23	cytochrome P450, putative, expressed			Cytochrome P450		iron ion binding; oxidation-reduction process; oxidoreductase activity, acting on paired donors, with incorporation or reduction of molecular oxygen; heme binding	GO:0055114,GO:0020037,GO:0016705,GO:0005506
HORVU0Hr1G010880	15	BsVsBarley	0	5.46846	-21.7375	cytochrome P450, family 71, subfamily B, polypeptide 23	CYP71B23	cytochrome P450, putative, expressed			Cytochrome P450		iron ion binding; oxidation-reduction process; oxidoreductase activity, acting on paired donors, with incorporation or reduction of molecular oxygen; heme binding	GO:0055114,GO:0020037,GO:0016705,GO:0005506
HORVU0Hr1G010880	15	Sv_BsVsBarley	0	5.46846	-21.7634	cytochrome P450, family 71, subfamily B, polypeptide 23	CYP71B23	cytochrome P450, putative, expressed			Cytochrome P450		iron ion binding; oxidation-reduction process; oxidoreductase activity, acting on paired donors, with incorporation or reduction of molecular oxygen; heme binding	GO:0055114,GO:0020037,GO:0016705,GO:0005506
HORVU0Hr1G010890	8	Sv_Bs_Root11VsBarley	0	5.77221	-8.44277	Coatomer, alpha subunit		coatomer alpha subunit, putative, expressed
HORVU0Hr1G010900	8	Sv_Bs_Root11VsBarley	0	6.76773	-9.17225
HORVU0Hr1G011450	13	BsVsBarley	9.81574	11.4377	-1.59589	Stress responsive A/B Barrel Domain		stress responsive A/B Barrel domain containing protein, expressed			Stress responsive A/B Barrel Domain
HORVU0Hr1G011450	13	Bs_Root11VsBarley	9.25019	11.4377	-2.12103	Stress responsive A/B Barrel Domain		stress responsive A/B Barrel domain containing protein, expressed			Stress responsive A/B Barrel Domain
HORVU0Hr1G011720	6	Bs_Root11VsBarley	13.3926	10.125	2.83918			pathogenesis-related Bet v I family protein, putative, expressed; pathogenesis-related protein 10, putative, expressed			Pathogenesis-related protein Bet v I family		defense response; response to biotic stimulus	GO:0009607,GO:0006952
HORVU0Hr1G011720	6	Bs_Root172VsBarley	13.6295	10.125	3.0101			pathogenesis-related Bet v I family protein, putative, expressed; pathogenesis-related protein 10, putative, expressed			Pathogenesis-related protein Bet v I family		defense response; response to biotic stimulus	GO:0009607,GO:0006952
HORVU0Hr1G011720	6	Sv_Bs_Root172VsBarley	12.841	10.125	2.25094			pathogenesis-related Bet v I family protein, putative, expressed; pathogenesis-related protein 10, putative, expressed			Pathogenesis-related protein Bet v I family		defense response; response to biotic stimulus	GO:0009607,GO:0006952
HORVU0Hr1G011720	6	BsVsBarley	13.9836	10.125	3.36604			pathogenesis-related Bet v I family protein, putative, expressed; pathogenesis-related protein 10, putative, expressed			Pathogenesis-related protein Bet v I family		defense response; response to biotic stimulus	GO:0009607,GO:0006952
HORVU0Hr1G011720	6	Sv_Bs_Root11VsBarley	13.4428	10.125	3.13235			pathogenesis-related Bet v I family protein, putative, expressed; pathogenesis-related protein 10, putative, expressed			Pathogenesis-related protein Bet v I family		defense response; response to biotic stimulus	GO:0009607,GO:0006952
HORVU0Hr1G011720	6	Root172VsBarley	13.0053	10.125	2.41303			pathogenesis-related Bet v I family protein, putative, expressed; pathogenesis-related protein 10, putative, expressed			Pathogenesis-related protein Bet v I family		defense response; response to biotic stimulus	GO:0009607,GO:0006952
HORVU0Hr1G011720	6	Sv_BsVsBarley	13.9706	10.125	3.32707			pathogenesis-related Bet v I family protein, putative, expressed; pathogenesis-related protein 10, putative, expressed			Pathogenesis-related protein Bet v I family		defense response; response to biotic stimulus	GO:0009607,GO:0006952
HORVU0Hr1G011730	6	Sv_Bs_Root172VsBarley	9.64813	3.3031	4.43443			pathogenesis-related Bet v I family protein, putative, expressed			Pathogenesis-related protein Bet v I family		defense response; response to biotic stimulus	GO:0009607,GO:0006952
HORVU0Hr1G011730	6	Sv_BsVsBarley	11.0105	3.3031	5.78619			pathogenesis-related Bet v I family protein, putative, expressed			Pathogenesis-related protein Bet v I family		defense response; response to biotic stimulus	GO:0009607,GO:0006952
HORVU0Hr1G011730	6	Root172VsBarley	9.29869	3.3031	4.1678			pathogenesis-related Bet v I family protein, putative, expressed			Pathogenesis-related protein Bet v I family		defense response; response to biotic stimulus	GO:0009607,GO:0006952
HORVU0Hr1G011730	6	BsVsBarley	11.2254	3.3031	6.01657			pathogenesis-related Bet v I family protein, putative, expressed			Pathogenesis-related protein Bet v I family		defense response; response to biotic stimulus	GO:0009607,GO:0006952
HORVU0Hr1G011730	6	Sv_Bs_Root11VsBarley	10.6394	3.3031	5.55085			pathogenesis-related Bet v I family protein, putative, expressed			Pathogenesis-related protein Bet v I family		defense response; response to biotic stimulus	GO:0009607,GO:0006952
HORVU0Hr1G011730	6	Bs_Root11VsBarley	11	3.3031	5.87488			pathogenesis-related Bet v I family protein, putative, expressed			Pathogenesis-related protein Bet v I family		defense response; response to biotic stimulus	GO:0009607,GO:0006952
HORVU0Hr1G011730	6	Bs_Root172VsBarley	10.8674	3.3031	5.72007			pathogenesis-related Bet v I family protein, putative, expressed			Pathogenesis-related protein Bet v I family		defense response; response to biotic stimulus	GO:0009607,GO:0006952
HORVU0Hr1G011730	6	Sv_Root172VsBarley	6.51977	3.3031	4.55726			pathogenesis-related Bet v I family protein, putative, expressed			Pathogenesis-related protein Bet v I family		defense response; response to biotic stimulus	GO:0009607,GO:0006952
HORVU0Hr1G012050	6	Sv_BsVsBarley	9.00314	6.36515	2.29158			; expressed protein			; Small VCP/p97-interacting protein
HORVU0Hr1G012050	6	Bs_Root172VsBarley	8.33825	6.36515	2.3474			; expressed protein			; Small VCP/p97-interacting protein
HORVU0Hr1G012050	6	Bs_Root11VsBarley	9.19233	6.36515	2.53583			; expressed protein			; Small VCP/p97-interacting protein
HORVU0Hr1G012050	6	Root172VsBarley	8.80636	6.36515	2.16125			; expressed protein			; Small VCP/p97-interacting protein
HORVU0Hr1G012050	6	Sv_Bs_Root11VsBarley	8.34606	6.36515	2.04501			; expressed protein			; Small VCP/p97-interacting protein
HORVU0Hr1G012050	6	BsVsBarley	9.27055	6.36515	2.55982			; expressed protein			; Small VCP/p97-interacting protein
HORVU0Hr1G012050	6	Sv_Root172VsBarley	8.89388	6.36515	2.20795			; expressed protein			; Small VCP/p97-interacting protein
HORVU0Hr1G012190	13	BsVsBarley	7.0426	9.64474	-2.61673	P-loop containing nucleoside triphosphate hydrolases superfamily protein		DNA-binding protein, putative, expressed			AAA domain;
HORVU0Hr1G012370	8	Sv_Bs_Root11VsBarley	6.66911	8.90732	-2.21274	SWIB/MDM2 domain superfamily protein		SWIB/MDM2 domain containing protein, expressed			SWIB/MDM2 domain		protein binding	GO:0005515
HORVU0Hr1G012370	8	Bs_Root11VsBarley	7.66303	8.90732	-1.18831	SWIB/MDM2 domain superfamily protein		SWIB/MDM2 domain containing protein, expressed			SWIB/MDM2 domain		protein binding	GO:0005515
HORVU0Hr1G012710	14	Bs_Root11VsBarley	7.48026	9.21403	-1.72805	Phototropic-responsive NPH3 family protein		BTBN18 - Bric-a-Brac, Tramtrack, Broad Complex BTB domain with non-phototropic hypocotyl 3 NPH3 domain, expressed			NPH3 family
HORVU0Hr1G012890	3	Sv_Root172VsBarley	0	2.16589	-21.9784	Pentatricopeptide repeat (PPR) superfamily protein		pentatricopeptide, putative, expressed			PPR repeat; PPR repeat family
HORVU0Hr1G012890	3	Sv_Bs_Root11VsBarley	0	2.16589	-20.1313	Pentatricopeptide repeat (PPR) superfamily protein		pentatricopeptide, putative, expressed			PPR repeat; PPR repeat family
HORVU0Hr1G012890	3	Root172VsBarley	0	2.16589	-21.9585	Pentatricopeptide repeat (PPR) superfamily protein		pentatricopeptide, putative, expressed			PPR repeat; PPR repeat family
HORVU0Hr1G012910	13	Sv_BsVsBarley	7.31568	8.96235	-1.60616	RING/U-box superfamily protein		RING-H2 finger protein, putative, expressed			Ring finger domain		protein binding; zinc ion binding	GO:0008270,GO:0005515
HORVU0Hr1G012910	13	BsVsBarley	6.78511	8.96235	-2.05641	RING/U-box superfamily protein		RING-H2 finger protein, putative, expressed			Ring finger domain		protein binding; zinc ion binding	GO:0008270,GO:0005515
HORVU0Hr1G012910	13	Bs_Root11VsBarley	7.2825	8.96235	-1.70037	RING/U-box superfamily protein		RING-H2 finger protein, putative, expressed			Ring finger domain		protein binding; zinc ion binding	GO:0008270,GO:0005515
HORVU0Hr1G012940	2	Bs_Root11VsBarley	14.7139	12.2667	2.56809	elicitor-activated gene 3-1; cinnamyl alcohol dehydrogenase 9	ATCAD7,CAD7,ELI3,ELI3-1; ATCAD9,CAD9	dehydrogenase, putative, expressed			D-isomer specific 2-hydroxyacid dehydrogenase, NAD binding domain; Alcohol dehydrogenase GroES-like domain; Zinc-binding dehydrogenase		oxidation-reduction process; oxidoreductase activity; zinc ion binding; NAD binding	GO:0055114,GO:0051287,GO:0016491,GO:0008270; GO:0055114,GO:0016491,GO:0008270
HORVU0Hr1G012940	2	BsVsBarley	14.7303	12.2667	2.41745	elicitor-activated gene 3-1; cinnamyl alcohol dehydrogenase 9	ATCAD7,CAD7,ELI3,ELI3-1; ATCAD9,CAD9	dehydrogenase, putative, expressed			D-isomer specific 2-hydroxyacid dehydrogenase, NAD binding domain; Alcohol dehydrogenase GroES-like domain; Zinc-binding dehydrogenase		oxidation-reduction process; oxidoreductase activity; zinc ion binding; NAD binding	GO:0055114,GO:0051287,GO:0016491,GO:0008270; GO:0055114,GO:0016491,GO:0008270
HORVU0Hr1G012940	2	Sv_Bs_Root11VsBarley	14.105	12.2667	1.93569	elicitor-activated gene 3-1; cinnamyl alcohol dehydrogenase 9	ATCAD7,CAD7,ELI3,ELI3-1; ATCAD9,CAD9	dehydrogenase, putative, expressed			D-isomer specific 2-hydroxyacid dehydrogenase, NAD binding domain; Alcohol dehydrogenase GroES-like domain; Zinc-binding dehydrogenase		oxidation-reduction process; oxidoreductase activity; zinc ion binding; NAD binding	GO:0055114,GO:0051287,GO:0016491,GO:0008270; GO:0055114,GO:0016491,GO:0008270
HORVU0Hr1G012940	2	Bs_Root172VsBarley	14.3026	12.2667	2.07685	elicitor-activated gene 3-1; cinnamyl alcohol dehydrogenase 9	ATCAD7,CAD7,ELI3,ELI3-1; ATCAD9,CAD9	dehydrogenase, putative, expressed			D-isomer specific 2-hydroxyacid dehydrogenase, NAD binding domain; Alcohol dehydrogenase GroES-like domain; Zinc-binding dehydrogenase		oxidation-reduction process; oxidoreductase activity; zinc ion binding; NAD binding	GO:0055114,GO:0051287,GO:0016491,GO:0008270; GO:0055114,GO:0016491,GO:0008270
HORVU0Hr1G012940	2	Sv_BsVsBarley	14.6533	12.2667	2.35827	elicitor-activated gene 3-1; cinnamyl alcohol dehydrogenase 9	ATCAD7,CAD7,ELI3,ELI3-1; ATCAD9,CAD9	dehydrogenase, putative, expressed			D-isomer specific 2-hydroxyacid dehydrogenase, NAD binding domain; Alcohol dehydrogenase GroES-like domain; Zinc-binding dehydrogenase		oxidation-reduction process; oxidoreductase activity; zinc ion binding; NAD binding	GO:0055114,GO:0051287,GO:0016491,GO:0008270; GO:0055114,GO:0016491,GO:0008270
HORVU0Hr1G012950	8	Sv_Bs_Root11VsBarley	7.04709	8.92197	-1.88493			lung seven transmembrane domain containing protein, putative, expressed
HORVU0Hr1G012970	10	Sv_BsVsBarley	0	2.32657	-21.4544	Lung seven transmembrane receptor family protein		lung seven transmembrane domain containing protein, putative, expressed			Lung seven transmembrane receptor		integral component of membrane	GO:0016021
HORVU0Hr1G012970	10	Sv_Bs_Root172VsBarley	0	2.32657	-21.9059	Lung seven transmembrane receptor family protein		lung seven transmembrane domain containing protein, putative, expressed			Lung seven transmembrane receptor		integral component of membrane	GO:0016021
HORVU0Hr1G012970	10	Bs_Root11VsBarley	0	2.32657	-22.0844	Lung seven transmembrane receptor family protein		lung seven transmembrane domain containing protein, putative, expressed			Lung seven transmembrane receptor		integral component of membrane	GO:0016021
HORVU0Hr1G012970	10	Bs_Root172VsBarley	0	2.32657	-22.053	Lung seven transmembrane receptor family protein		lung seven transmembrane domain containing protein, putative, expressed			Lung seven transmembrane receptor		integral component of membrane	GO:0016021
HORVU0Hr1G012970	10	BsVsBarley	0	2.32657	-21.447	Lung seven transmembrane receptor family protein		lung seven transmembrane domain containing protein, putative, expressed			Lung seven transmembrane receptor		integral component of membrane	GO:0016021
HORVU0Hr1G012990	14	Bs_Root11VsBarley	6.77264	8.37492	-1.52818	Flavin-binding monooxygenase family protein	YUC11	flavin monooxygenase, putative, expressed
HORVU0Hr1G013120	13	Bs_Root11VsBarley	7.96658	9.43435	-1.47181			expressed protein
HORVU0Hr1G013120	13	BsVsBarley	8.1514	9.43435	-1.31072			expressed protein
HORVU0Hr1G013120	13	Sv_BsVsBarley	7.84269	9.43435	-1.59707			expressed protein
HORVU0Hr1G013140	3	SvVsBarley	0	2.9279	-26.7486	carboxyesterase 13; alpha/beta-Hydrolases superfamily protein	ATCXE13,CXE13	gibberellin receptor GID1L2, putative, expressed			alpha/beta hydrolase fold		metabolic process; hydrolase activity	GO:0016787,GO:0008152
HORVU0Hr1G013140	3	Bs_Root11VsBarley	0	2.9279	-26.808	carboxyesterase 13; alpha/beta-Hydrolases superfamily protein	ATCXE13,CXE13	gibberellin receptor GID1L2, putative, expressed			alpha/beta hydrolase fold		metabolic process; hydrolase activity	GO:0016787,GO:0008152
HORVU0Hr1G013140	3	Sv_BsVsBarley	0	2.9279	-21.6691	carboxyesterase 13; alpha/beta-Hydrolases superfamily protein	ATCXE13,CXE13	gibberellin receptor GID1L2, putative, expressed			alpha/beta hydrolase fold		metabolic process; hydrolase activity	GO:0016787,GO:0008152
HORVU0Hr1G013140	3	BsVsBarley	0	2.9279	-21.657	carboxyesterase 13; alpha/beta-Hydrolases superfamily protein	ATCXE13,CXE13	gibberellin receptor GID1L2, putative, expressed			alpha/beta hydrolase fold		metabolic process; hydrolase activity	GO:0016787,GO:0008152
HORVU0Hr1G013140	3	Root172VsBarley	0	2.9279	-26.8404	carboxyesterase 13; alpha/beta-Hydrolases superfamily protein	ATCXE13,CXE13	gibberellin receptor GID1L2, putative, expressed			alpha/beta hydrolase fold		metabolic process; hydrolase activity	GO:0016787,GO:0008152
HORVU0Hr1G013140	3	Sv_Bs_Root11VsBarley	0	2.9279	-21.488	carboxyesterase 13; alpha/beta-Hydrolases superfamily protein	ATCXE13,CXE13	gibberellin receptor GID1L2, putative, expressed			alpha/beta hydrolase fold		metabolic process; hydrolase activity	GO:0016787,GO:0008152
HORVU0Hr1G013140	3	Sv_Root11VsBarley	0	2.9279	-26.897	carboxyesterase 13; alpha/beta-Hydrolases superfamily protein	ATCXE13,CXE13	gibberellin receptor GID1L2, putative, expressed			alpha/beta hydrolase fold		metabolic process; hydrolase activity	GO:0016787,GO:0008152
HORVU0Hr1G013140	3	Sv_Root172VsBarley	0	2.9279	-26.8401	carboxyesterase 13; alpha/beta-Hydrolases superfamily protein	ATCXE13,CXE13	gibberellin receptor GID1L2, putative, expressed			alpha/beta hydrolase fold		metabolic process; hydrolase activity	GO:0016787,GO:0008152
HORVU0Hr1G013240	8	Sv_Bs_Root11VsBarley	5.75577	8.1212	-2.38635			; expressed protein			; CAAD domains of cyanobacterial aminoacyl-tRNA synthetase
HORVU0Hr1G013290	8	Sv_Bs_Root11VsBarley	0	7.004	-9.83776	nuclear transport factor 2B	NTF2B	nuclear transport factor, putative, expressed			Nuclear transport factor 2 (NTF2) domain		intracellular; transport	GO:0006810,GO:0005622
HORVU0Hr1G013340	10	Sv_Bs_Root172VsBarley	9.40366	7.97121	1.39898	; Peroxidase superfamily protein		; retrotransposon protein, putative, unclassified, expressed; peroxidase precursor, putative, expressed			; Peroxidase	; Taurine and hypotaurine metabolism	peroxidase activity; oxidation-reduction process; response to oxidative stress; heme binding	GO:0055114,GO:0020037,GO:0006979,GO:0004601
HORVU0Hr1G013610	8	Sv_Bs_Root11VsBarley	0	6.19348	-22.2411	Tetratricopeptide repeat (TPR)-like superfamily protein		tetratricopeptide repeat domain containing protein, expressed
HORVU0Hr1G013610	8	Sv_Root172VsBarley	0	6.19348	-23.7001	Tetratricopeptide repeat (TPR)-like superfamily protein		tetratricopeptide repeat domain containing protein, expressed
HORVU0Hr1G013660	12	Sv_BsVsBarley	0	7.61491	-10.4022	MUTL protein homolog 3; wall associated kinase 5	ATMLH3,MLH3; WAK5	expressed protein; wall-associated receptor kinase-like 22 precursor, putative, expressed; OsWAK108 - OsWAK receptor-like protein kinase, expressed			DNA mismatch repair protein, C-terminal domain; Protein tyrosine kinase; Calcium-binding EGF domain; Histidine kinase-, DNA gyrase B-, and HSP90-like ATPase		ATP binding; mismatch repair; reciprocal meiotic recombination; mismatched DNA binding; mismatch repair complex; protein kinase activity; protein phosphorylation; calcium ion binding	GO:0030983,GO:0006298,GO:0005524,GO:0032300,GO:0007131; GO:0006468,GO:0004672; GO:0005509,GO:0006468,GO:0004672; GO:0032300,GO:0007131,GO:0006298
HORVU0Hr1G013770	1	Sv_Bs_Root11VsBarley	11.5733	10.4763	1.16353	prenylated RAB acceptor 1.B4	PRA1.B4	prenylated rab acceptor, putative, expressed			PRA1 family protein
HORVU0Hr1G013830	11	BsVsBarley	3.10188	0	18.6453	roline-rich extensin-like receptor kinase 4; Protein kinase superfamily protein	PERK4	protein kinase family protein, putative, expressed; expressed protein			Protein tyrosine kinase		protein kinase activity; protein phosphorylation	GO:0006468,GO:0004672
HORVU0Hr1G013830	11	Bs_Root11VsBarley	2.15628	0	18.3289	roline-rich extensin-like receptor kinase 4; Protein kinase superfamily protein	PERK4	protein kinase family protein, putative, expressed; expressed protein			Protein tyrosine kinase		protein kinase activity; protein phosphorylation	GO:0006468,GO:0004672
HORVU0Hr1G013890	2	Sv_BsVsBarley	11.8195	10.6471	1.17412	Aldolase-type TIM barrel family protein; peroxin 13	APM2,PEX13	hydroxyacid oxidase 1, putative, expressed; glycine-rich protein, putative, expressed			FMN-dependent dehydrogenase		oxidoreductase activity	GO:0016491
HORVU0Hr1G013890	2	BsVsBarley	11.8709	10.6471	1.22382	Aldolase-type TIM barrel family protein; peroxin 13	APM2,PEX13	hydroxyacid oxidase 1, putative, expressed; glycine-rich protein, putative, expressed			FMN-dependent dehydrogenase		oxidoreductase activity	GO:0016491
HORVU0Hr1G013890	2	Sv_Bs_Root11VsBarley	11.6305	10.6471	1.01534	Aldolase-type TIM barrel family protein; peroxin 13	APM2,PEX13	hydroxyacid oxidase 1, putative, expressed; glycine-rich protein, putative, expressed			FMN-dependent dehydrogenase		oxidoreductase activity	GO:0016491
HORVU0Hr1G013890	2	Bs_Root11VsBarley	11.6419	10.6471	1.01145	Aldolase-type TIM barrel family protein; peroxin 13	APM2,PEX13	hydroxyacid oxidase 1, putative, expressed; glycine-rich protein, putative, expressed			FMN-dependent dehydrogenase		oxidoreductase activity	GO:0016491
HORVU0Hr1G014050	10	Bs_Root172VsBarley	0	1.53959	-19.5608	Noc2p family	RBL	nucleolar complex protein 2, putative, expressed			Noc2p family
HORVU0Hr1G014050	10	Sv_Root172VsBarley	0	1.53959	-19.6602	Noc2p family	RBL	nucleolar complex protein 2, putative, expressed			Noc2p family
HORVU0Hr1G014050	10	Sv_BsVsBarley	0	1.53959	-19.3138	Noc2p family	RBL	nucleolar complex protein 2, putative, expressed			Noc2p family
HORVU0Hr1G014050	10	BsVsBarley	0	1.53959	-19.2904	Noc2p family	RBL	nucleolar complex protein 2, putative, expressed			Noc2p family
HORVU0Hr1G014100	12	Sv_BsVsBarley	0	4.07008	-7.01865	SCAR homolog 2	ATSCAR2,DIS3,ITB1,SCAR2,WAVE4	SCAR-like protein 1, putative, expressed					actin cytoskeleton organization; cytoskeleton	GO:0030036,GO:0005856
HORVU0Hr1G014100	12	BsVsBarley	0	4.07008	-7.00831	SCAR homolog 2	ATSCAR2,DIS3,ITB1,SCAR2,WAVE4	SCAR-like protein 1, putative, expressed					actin cytoskeleton organization; cytoskeleton	GO:0030036,GO:0005856
HORVU0Hr1G014630	1	Sv_Bs_Root11VsBarley	9.58722	6.63295	2.52464	; receptor kinase 3; S-locus lectin protein kinase family protein	ARK3,RK3; B120	; carbohydrate binding protein, putative, expressed; serine/threonine-protein kinase receptor precursor, putative, expressed			; S-locus glycoprotein domain; D-mannose binding lectin; PAN-like domain; Protein tyrosine kinase		recognition of pollen; protein kinase activity; protein phosphorylation	GO:0048544; GO:0006468,GO:0004672; GO:0048544,GO:0006468,GO:0004672
HORVU0Hr1G014630	1	Bs_Root172VsBarley	9.73771	6.63295	2.76484	; receptor kinase 3; S-locus lectin protein kinase family protein	ARK3,RK3; B120	; carbohydrate binding protein, putative, expressed; serine/threonine-protein kinase receptor precursor, putative, expressed			; S-locus glycoprotein domain; D-mannose binding lectin; PAN-like domain; Protein tyrosine kinase		recognition of pollen; protein kinase activity; protein phosphorylation	GO:0048544; GO:0006468,GO:0004672; GO:0048544,GO:0006468,GO:0004672
HORVU0Hr1G014630	1	Bs_Root11VsBarley	9.84245	6.63295	2.84464	; receptor kinase 3; S-locus lectin protein kinase family protein	ARK3,RK3; B120	; carbohydrate binding protein, putative, expressed; serine/threonine-protein kinase receptor precursor, putative, expressed			; S-locus glycoprotein domain; D-mannose binding lectin; PAN-like domain; Protein tyrosine kinase		recognition of pollen; protein kinase activity; protein phosphorylation	GO:0048544; GO:0006468,GO:0004672; GO:0048544,GO:0006468,GO:0004672
HORVU0Hr1G014790	12	Sv_BsVsBarley	2.80029	7.66477	-3.6428	TOPLESS-related 2; ; TOPLESS-related 3	TPR2; ; TPR3	lissencephaly type-1-like homology motif, putative, expressed; expressed protein			F-box-like; WD domain, G-beta repeat		protein binding	GO:0005515
HORVU0Hr1G015160	2	Bs_Root11VsBarley	10.4996	8.79166	1.69468	LRR and NB-ARC domains-containing disease resistance protein		resistance protein LR10, putative, expressed; NBS-LRR disease resistance protein, putative, expressed			NB-ARC domain		ADP binding	GO:0043531
HORVU0Hr1G015160	2	Sv_Bs_Root11VsBarley	10.6775	8.79166	1.86476	LRR and NB-ARC domains-containing disease resistance protein		resistance protein LR10, putative, expressed; NBS-LRR disease resistance protein, putative, expressed			NB-ARC domain		ADP binding	GO:0043531
HORVU0Hr1G015160	2	Bs_Root172VsBarley	10.4177	8.79166	1.6431	LRR and NB-ARC domains-containing disease resistance protein		resistance protein LR10, putative, expressed; NBS-LRR disease resistance protein, putative, expressed			NB-ARC domain		ADP binding	GO:0043531
HORVU0Hr1G015160	2	Sv_BsVsBarley	10.6365	8.79166	1.83765	LRR and NB-ARC domains-containing disease resistance protein		resistance protein LR10, putative, expressed; NBS-LRR disease resistance protein, putative, expressed			NB-ARC domain		ADP binding	GO:0043531
HORVU0Hr1G015160	2	BsVsBarley	10.143	8.79166	1.33079	LRR and NB-ARC domains-containing disease resistance protein		resistance protein LR10, putative, expressed; NBS-LRR disease resistance protein, putative, expressed			NB-ARC domain		ADP binding	GO:0043531
HORVU0Hr1G015160	2	Sv_Bs_Root172VsBarley	10.221	8.79166	1.48808	LRR and NB-ARC domains-containing disease resistance protein		resistance protein LR10, putative, expressed; NBS-LRR disease resistance protein, putative, expressed			NB-ARC domain		ADP binding	GO:0043531
HORVU0Hr1G015220	10	BsVsBarley	0	4.79052	-21.6664	chloride channel B	ATCLC-B,CLC-B	expressed protein			Voltage gated chloride channel		membrane; voltage-gated chloride channel activity; chloride transport; transmembrane transport	GO:0055085,GO:0016020,GO:0006821,GO:0005247
HORVU0Hr1G015220	10	Bs_Root172VsBarley	0	4.79052	-23.7771	chloride channel B	ATCLC-B,CLC-B	expressed protein			Voltage gated chloride channel		membrane; voltage-gated chloride channel activity; chloride transport; transmembrane transport	GO:0055085,GO:0016020,GO:0006821,GO:0005247
HORVU0Hr1G015220	10	SvVsBarley	0	4.79052	-23.4538	chloride channel B	ATCLC-B,CLC-B	expressed protein			Voltage gated chloride channel		membrane; voltage-gated chloride channel activity; chloride transport; transmembrane transport	GO:0055085,GO:0016020,GO:0006821,GO:0005247
HORVU0Hr1G015230	12	Sv_BsVsBarley	0	4.73957	-7.01774	NB-ARC domain-containing disease resistance protein		NB-ARC domain containing protein, expressed			NB-ARC domain; NACHT domain		ADP binding	GO:0043531
HORVU0Hr1G015420	8	Bs_Root11VsBarley	7.96026	9.60807	-1.58696	EPS15 homology domain 1; EPS15 homology domain 2	ATEHD1,EHD1; ATEHD2,EHD2	dynamin family protein, putative, expressed; EH domain-containing protein 1, putative, expressed			; Dynamin family; Cytoskeletal-regulatory complex EF hand; N-terminal EH-domain containing protein
HORVU0Hr1G015420	8	Sv_Bs_Root11VsBarley	7.63316	9.60807	-2.01516	EPS15 homology domain 1; EPS15 homology domain 2	ATEHD1,EHD1; ATEHD2,EHD2	dynamin family protein, putative, expressed; EH domain-containing protein 1, putative, expressed			; Dynamin family; Cytoskeletal-regulatory complex EF hand; N-terminal EH-domain containing protein
HORVU0Hr1G015710	9	Bs_Root11VsBarley	10.5154	8.53516	1.96446	bZIP transcription factor family protein	bZIP65,TGA10	transcription factor, putative, expressed; bZIP transcription factor domain containing protein, expressed			bZIP transcription factor; Seed dormancy control;		DNA-binding transcription factor activity; transcription, DNA-templated; regulation of transcription, DNA-templated; sequence-specific DNA binding	GO:0043565,GO:0006355,GO:0003700,GO:0006351; ; GO:0043565,GO:0006355,GO:0003700
HORVU0Hr1G015760	9	Bs_Root11VsBarley	8.60133	4.37041	3.76642	zinc finger protein 3	ZFP3	ZOS2-04 - C2H2 zinc finger protein, expressed
HORVU0Hr1G015780	14	Bs_Root11VsBarley	8.30835	9.76748	-1.41881	Protein kinase superfamily protein		protein kinase family protein, putative, expressed			; Protein kinase domain; Protein tyrosine kinase		protein kinase activity; ATP binding; protein phosphorylation	GO:0006468,GO:0005524,GO:0004672; GO:0006468,GO:0004672
HORVU0Hr1G015890	11	BsVsBarley	10.5846	9.39471	1.21425	IBR domain-containing protein	ARI7,ATARI7	expressed protein					ubiquitin-protein transferase activity; protein ubiquitination	GO:0016567,GO:0004842
HORVU0Hr1G015890	11	Bs_Root11VsBarley	10.3525	9.39471	1.01879	IBR domain-containing protein	ARI7,ATARI7	expressed protein					ubiquitin-protein transferase activity; protein ubiquitination	GO:0016567,GO:0004842
HORVU0Hr1G015930	6	Root172VsBarley	9.88485	7.67613	2.09474	homolog of yeast ergosterol28	ERG28	ergosterol biosynthetic protein 28, putative, expressed			Erg28 like protein		integral component of membrane	GO:0016021
HORVU0Hr1G015930	6	Sv_BsVsBarley	11.4886	7.67613	3.67643	homolog of yeast ergosterol28	ERG28	ergosterol biosynthetic protein 28, putative, expressed			Erg28 like protein		integral component of membrane	GO:0016021
HORVU0Hr1G015930	6	Sv_Bs_Root11VsBarley	10.7408	7.67613	2.98689	homolog of yeast ergosterol28	ERG28	ergosterol biosynthetic protein 28, putative, expressed			Erg28 like protein		integral component of membrane	GO:0016021
HORVU0Hr1G015930	6	Sv_Root172VsBarley	9.42316	7.67613	1.82113	homolog of yeast ergosterol28	ERG28	ergosterol biosynthetic protein 28, putative, expressed			Erg28 like protein		integral component of membrane	GO:0016021
HORVU0Hr1G015930	6	Bs_Root172VsBarley	11.6047	7.67613	3.82284	homolog of yeast ergosterol28	ERG28	ergosterol biosynthetic protein 28, putative, expressed			Erg28 like protein		integral component of membrane	GO:0016021
HORVU0Hr1G015930	6	Bs_Root11VsBarley	10.9265	7.67613	3.18025	homolog of yeast ergosterol28	ERG28	ergosterol biosynthetic protein 28, putative, expressed			Erg28 like protein		integral component of membrane	GO:0016021
HORVU0Hr1G015930	6	Sv_Bs_Root172VsBarley	10.2533	7.67613	2.56865	homolog of yeast ergosterol28	ERG28	ergosterol biosynthetic protein 28, putative, expressed			Erg28 like protein		integral component of membrane	GO:0016021
HORVU0Hr1G015930	6	BsVsBarley	11.0187	7.67613	3.21299	homolog of yeast ergosterol28	ERG28	ergosterol biosynthetic protein 28, putative, expressed			Erg28 like protein		integral component of membrane	GO:0016021
HORVU0Hr1G015950	11	BsVsBarley	9.21871	7.99144	1.28729	Long-chain fatty alcohol dehydrogenase family protein; fatty alcohol oxidase 3	ATFAO3,FAO3	alcohol oxidase, putative, expressed			NAD(P)-binding Rossmann-like domain; GMC oxidoreductase		oxidation-reduction process; oxidoreductase activity, acting on CH-OH group of donors; flavin adenine dinucleotide binding	GO:0055114,GO:0016614; GO:0055114,GO:0050660,GO:0016614; GO:0055114,GO:0016614,GO:0050660
HORVU0Hr1G016150	14	Bs_Root11VsBarley	4.23492	6.84852	-2.53421	RNA-binding (RRM/RBD/RNP motifs) family protein		RNA recognition motif containing protein, putative, expressed			RNA recognition motif. (a.k.a. RRM, RBD, or RNP domain)		nucleic acid binding	GO:0003676
HORVU0Hr1G016310	11	Sv_BsVsBarley	8.85514	3.91373	3.39318	homolog of carrot EP3-3 chitinase	ATCHITIV,ATEP3,CHIV,EP3	CHIT1 - Chitinase family protein precursor, expressed	GH19		Chitinase class I		chitinase activity; chitin catabolic process; cell wall macromolecule catabolic process	GO:0016998,GO:0006032,GO:0004568
HORVU0Hr1G016310	11	Bs_Root11VsBarley	7.96039	3.91373	2.70434	homolog of carrot EP3-3 chitinase	ATCHITIV,ATEP3,CHIV,EP3	CHIT1 - Chitinase family protein precursor, expressed	GH19		Chitinase class I		chitinase activity; chitin catabolic process; cell wall macromolecule catabolic process	GO:0016998,GO:0006032,GO:0004568
HORVU0Hr1G016310	11	BsVsBarley	8.73819	3.91373	3.2842	homolog of carrot EP3-3 chitinase	ATCHITIV,ATEP3,CHIV,EP3	CHIT1 - Chitinase family protein precursor, expressed	GH19		Chitinase class I		chitinase activity; chitin catabolic process; cell wall macromolecule catabolic process	GO:0016998,GO:0006032,GO:0004568
HORVU0Hr1G016350	9	Bs_Root11VsBarley	9.14353	7.72385	1.37401	Protein of unknown function, DUF584		DUF584 domain containing protein, putative, expressed			Senescence regulator
HORVU0Hr1G016450	2	BsVsBarley	11.9146	10.4861	1.42922	Transducin/WD40 repeat-like superfamily protein	ATTTG1,TTG,TTG1,URM23	WD domain, G-beta repeat domain containing protein, expressed			WD domain, G-beta repeat		protein binding; multicellular organism development	GO:0005515,GO:0007275
HORVU0Hr1G016450	2	Bs_Root11VsBarley	11.9463	10.4861	1.50445	Transducin/WD40 repeat-like superfamily protein	ATTTG1,TTG,TTG1,URM23	WD domain, G-beta repeat domain containing protein, expressed			WD domain, G-beta repeat		protein binding; multicellular organism development	GO:0005515,GO:0007275
HORVU0Hr1G016450	2	Bs_Root172VsBarley	11.8119	10.4861	1.38005	Transducin/WD40 repeat-like superfamily protein	ATTTG1,TTG,TTG1,URM23	WD domain, G-beta repeat domain containing protein, expressed			WD domain, G-beta repeat		protein binding; multicellular organism development	GO:0005515,GO:0007275
HORVU0Hr1G016450	2	Sv_Bs_Root11VsBarley	11.6952	10.4861	1.25116	Transducin/WD40 repeat-like superfamily protein	ATTTG1,TTG,TTG1,URM23	WD domain, G-beta repeat domain containing protein, expressed			WD domain, G-beta repeat		protein binding; multicellular organism development	GO:0005515,GO:0007275
HORVU0Hr1G016450	2	Sv_BsVsBarley	11.8666	10.4861	1.41767	Transducin/WD40 repeat-like superfamily protein	ATTTG1,TTG,TTG1,URM23	WD domain, G-beta repeat domain containing protein, expressed			WD domain, G-beta repeat		protein binding; multicellular organism development	GO:0005515,GO:0007275
HORVU0Hr1G017010	13	BsVsBarley	0	5.29897	-7.56474	YELLOW STRIPE like 6	YSL6	transposon protein, putative, unclassified, expressed			OPT oligopeptide transporter protein		transmembrane transport	GO:0055085
HORVU0Hr1G017010	13	Bs_Root11VsBarley	0	5.29897	-7.77899	YELLOW STRIPE like 6	YSL6	transposon protein, putative, unclassified, expressed			OPT oligopeptide transporter protein		transmembrane transport	GO:0055085
HORVU0Hr1G017010	13	Sv_Bs_Root172VsBarley	0	5.29897	-7.56083	YELLOW STRIPE like 6	YSL6	transposon protein, putative, unclassified, expressed			OPT oligopeptide transporter protein		transmembrane transport	GO:0055085
HORVU0Hr1G017080	13	Bs_Root11VsBarley	8.34118	9.62158	-1.2473	microtubule-associated proteins 70-2; microtubule-associated proteins 70-3	ATMAP70-2,MAP70-2; ATMAP70-3,MAP70-3	ATMAP70 protein, putative, expressed			Microtubule-associated protein 70; FAM76 protein		cytoskeleton organization; microtubule binding	GO:0008017,GO:0007010
HORVU0Hr1G017080	13	BsVsBarley	8.48315	9.62158	-1.13383	microtubule-associated proteins 70-2; microtubule-associated proteins 70-3	ATMAP70-2,MAP70-2; ATMAP70-3,MAP70-3	ATMAP70 protein, putative, expressed			Microtubule-associated protein 70; FAM76 protein		cytoskeleton organization; microtubule binding	GO:0008017,GO:0007010
HORVU0Hr1G017090	10	Sv_Bs_Root172VsBarley	9.29671	8.0331	1.16664	Mitochondrial transcription termination factor family protein		mTERF family protein, expressed			mTERF		double-stranded DNA binding; mitochondrion; regulation of transcription, DNA-templated	GO:0006355,GO:0005739,GO:0003690
HORVU0Hr1G017130	12	Sv_BsVsBarley	0	4.83692	-8.32329	; NOD26-like intrinsic protein 4;2	NIP4;2,NLM5	aquaporin protein, putative, expressed			; Major intrinsic protein		membrane; transporter activity; transport	GO:0016020,GO:0006810,GO:0005215
HORVU0Hr1G017210	10	Sv_Bs_Root11VsBarley	0	1.91541	-19.9004			nuclear-pore anchor, putative, expressed
HORVU0Hr1G017210	10	Bs_Root172VsBarley	0	1.91541	-19.5554			nuclear-pore anchor, putative, expressed
HORVU0Hr1G017330	14	Bs_Root11VsBarley	10.6453	11.7947	-1.1479	Minichromosome maintenance (MCM2/3/5) family protein	MCM5	MCM5 - Putative minichromosome maintenance MCM complex subunit 5, expressed			MCM P-loop domain; MCM N-terminal domain		DNA replication; DNA binding; ATP binding	GO:0006260,GO:0005524,GO:0003677
HORVU0Hr1G017380	11	Sv_Bs_Root11VsBarley	9.43528	6.49672	2.92323	serine-rich protein-related		serine-rich protein, putative, expressed
HORVU0Hr1G017380	11	Sv_BsVsBarley	9.5619	6.49672	3.11683	serine-rich protein-related		serine-rich protein, putative, expressed
HORVU0Hr1G017380	11	BsVsBarley	9.79999	6.49672	3.30748	serine-rich protein-related		serine-rich protein, putative, expressed
HORVU0Hr1G017440	15	SvVsBarley	0	2.18146	-24.8217			expressed protein
HORVU0Hr1G017440	15	BsVsBarley	0	2.18146	-19.852			expressed protein
HORVU0Hr1G017440	15	Sv_Bs_Root172VsBarley	0	2.18146	-24.8007			expressed protein
HORVU0Hr1G017440	15	Sv_BsVsBarley	0	2.18146	-19.8654			expressed protein
HORVU0Hr1G017490	13	BsVsBarley	4.79134	8.40027	-3.70174	NAC domain containing protein 74	anac074,NAC074	no apical meristem protein, putative, expressed			; No apical meristem (NAM) protein		DNA binding; regulation of transcription, DNA-templated	GO:0006355,GO:0003677
HORVU0Hr1G017530	11	BsVsBarley	11.0629	10.0646	1.01651			expressed protein
HORVU0Hr1G017540	1	Bs_Root11VsBarley	12.4434	11.1322	1.4594	glutathione-disulfide reductase	ATGR1,GR1	glutathione reductase, putative, expressed			Pyridine nucleotide-disulphide oxidoreductase		oxidation-reduction process; oxidoreductase activity	GO:0055114,GO:0016491
HORVU0Hr1G017540	1	Sv_Bs_Root11VsBarley	12.2121	11.1322	1.07797	glutathione-disulfide reductase	ATGR1,GR1	glutathione reductase, putative, expressed			Pyridine nucleotide-disulphide oxidoreductase		oxidation-reduction process; oxidoreductase activity	GO:0055114,GO:0016491
HORVU0Hr1G017540	1	Bs_Root172VsBarley	12.0852	11.1322	1.0131	glutathione-disulfide reductase	ATGR1,GR1	glutathione reductase, putative, expressed			Pyridine nucleotide-disulphide oxidoreductase		oxidation-reduction process; oxidoreductase activity	GO:0055114,GO:0016491
HORVU0Hr1G017570	8	Sv_Bs_Root11VsBarley	9.01165	11.2457	-2.29552	; Cystathionine beta-synthase (CBS) family protein	CDCP2,LEJ2; CDCP1,LEJ1	CBS domain containing membrane protein, putative, expressed			; CBS domain
HORVU0Hr1G017570	8	Sv_BsVsBarley	9.3973	11.2457	-1.88977	; Cystathionine beta-synthase (CBS) family protein	CDCP2,LEJ2; CDCP1,LEJ1	CBS domain containing membrane protein, putative, expressed			; CBS domain
HORVU0Hr1G017570	8	Sv_Bs_Root172VsBarley	9.71093	11.2457	-1.59591	; Cystathionine beta-synthase (CBS) family protein	CDCP2,LEJ2; CDCP1,LEJ1	CBS domain containing membrane protein, putative, expressed			; CBS domain
HORVU0Hr1G017570	8	BsVsBarley	9.40878	11.2457	-1.89676	; Cystathionine beta-synthase (CBS) family protein	CDCP2,LEJ2; CDCP1,LEJ1	CBS domain containing membrane protein, putative, expressed			; CBS domain
HORVU0Hr1G017570	8	Bs_Root11VsBarley	9.34546	11.2457	-1.95978	; Cystathionine beta-synthase (CBS) family protein	CDCP2,LEJ2; CDCP1,LEJ1	CBS domain containing membrane protein, putative, expressed			; CBS domain
HORVU0Hr1G017610	12	Sv_BsVsBarley	0	5.33696	-7.64434			expressed protein
HORVU0Hr1G017670	6	Root11VsBarley	0	5.09728	-8.04956	lateral organ boundaries-domain 16	ASL18,LBD16	DUF260 domain containing protein, putative, expressed			Lateral organ boundaries (LOB) domain
HORVU0Hr1G017760	14	Bs_Root11VsBarley	6.71877	9.72879	-2.99096	Remorin family protein		remorin C-terminal domain containing protein, putative, expressed			Remorin, C-terminal region
HORVU0Hr1G017830	13	BsVsBarley	0	5.30597	-7.81361	Plant protein of unknown function (DUF247)		plant protein of unknown function domain containing protein, expressed			Plant protein of unknown function
HORVU0Hr1G018190	14	Bs_Root11VsBarley	5.90492	8.11101	-1.92494	4-coumarate:CoA ligase 3	4CL3	AMP-binding domain containing protein, expressed			AMP-binding enzyme; AMP-binding enzyme C-terminal domain		metabolic process; catalytic activity	GO:0008152,GO:0003824
HORVU0Hr1G018320	13	BsVsBarley	10.4896	11.9435	-1.21948	expansin B2; expansin B4	ATEXPB2,ATHEXP BETA 1.4,EXPB2; ATEXPB4,ATHEXP BETA 1.1,EXPB4	expansin precursor, putative, expressed			Pollen allergen; Lytic transglycolase
HORVU0Hr1G018320	13	Bs_Root11VsBarley	10.3691	11.9435	-1.55782	expansin B2; expansin B4	ATEXPB2,ATHEXP BETA 1.4,EXPB2; ATEXPB4,ATHEXP BETA 1.1,EXPB4	expansin precursor, putative, expressed			Pollen allergen; Lytic transglycolase
HORVU0Hr1G018320	13	Sv_Bs_Root11VsBarley	10.8547	11.9435	-1.09931	expansin B2; expansin B4	ATEXPB2,ATHEXP BETA 1.4,EXPB2; ATEXPB4,ATHEXP BETA 1.1,EXPB4	expansin precursor, putative, expressed			Pollen allergen; Lytic transglycolase
HORVU0Hr1G018380	14	Bs_Root11VsBarley	10.9553	12.1798	-1.18268	Single hybrid motif superfamily protein		glycine cleavage system H protein, putative, expressed			Glycine cleavage H-protein
HORVU0Hr1G018730	13	BsVsBarley	1.89492	6.07001	-3.55541	Mob1/phocein family protein		mps one binder kinase activator-like 1A, putative, expressed			Mob1/phocein family
HORVU0Hr1G019020	13	BsVsBarley	3.29108	9.31232	-6.05664	sucrose synthase 1	ASUS1,atsus1,SUS1	sucrose synthase, putative, expressed	GT5		Sucrose synthase		sucrose metabolic process; sucrose synthase activity	GO:0016157,GO:0005985
HORVU0Hr1G019020	13	Sv_BsVsBarley	4.08881	9.31232	-3.2817	sucrose synthase 1	ASUS1,atsus1,SUS1	sucrose synthase, putative, expressed	GT5		Sucrose synthase		sucrose metabolic process; sucrose synthase activity	GO:0016157,GO:0005985
HORVU0Hr1G019300	7	BsVsBarley	11.7407	7.84584	3.22236	glutathione S-transferase TAU 8	ATGSTU8,GSTU8	glutathione S-transferase, putative, expressed			Glutathione S-transferase, C-terminal domain; Glutathione S-transferase, N-terminal domain		protein binding	GO:0005515
HORVU0Hr1G019300	7	Sv_BsVsBarley	11.2475	7.84584	2.70105	glutathione S-transferase TAU 8	ATGSTU8,GSTU8	glutathione S-transferase, putative, expressed			Glutathione S-transferase, C-terminal domain; Glutathione S-transferase, N-terminal domain		protein binding	GO:0005515
HORVU0Hr1G019300	7	Sv_Bs_Root11VsBarley	11.5585	7.84584	3.01235	glutathione S-transferase TAU 8	ATGSTU8,GSTU8	glutathione S-transferase, putative, expressed			Glutathione S-transferase, C-terminal domain; Glutathione S-transferase, N-terminal domain		protein binding	GO:0005515
HORVU0Hr1G019300	7	Sv_Root172VsBarley	10.0682	7.84584	2.31477	glutathione S-transferase TAU 8	ATGSTU8,GSTU8	glutathione S-transferase, putative, expressed			Glutathione S-transferase, C-terminal domain; Glutathione S-transferase, N-terminal domain		protein binding	GO:0005515
HORVU0Hr1G019300	7	Bs_Root11VsBarley	12.0744	7.84584	3.6894	glutathione S-transferase TAU 8	ATGSTU8,GSTU8	glutathione S-transferase, putative, expressed			Glutathione S-transferase, C-terminal domain; Glutathione S-transferase, N-terminal domain		protein binding	GO:0005515
HORVU0Hr1G019300	7	Sv_Bs_Root172VsBarley	10.8521	7.84584	2.31084	glutathione S-transferase TAU 8	ATGSTU8,GSTU8	glutathione S-transferase, putative, expressed			Glutathione S-transferase, C-terminal domain; Glutathione S-transferase, N-terminal domain		protein binding	GO:0005515
HORVU0Hr1G019300	7	Bs_Root172VsBarley	10.6034	7.84584	2.07777	glutathione S-transferase TAU 8	ATGSTU8,GSTU8	glutathione S-transferase, putative, expressed			Glutathione S-transferase, C-terminal domain; Glutathione S-transferase, N-terminal domain		protein binding	GO:0005515
HORVU0Hr1G019370	4	Root172VsBarley	6.77277	0	9.62532	; wall associated kinase 3	WAK3	OsWAK11 - OsWAK receptor-like protein kinase, expressed			; Protein kinase domain; Wall-associated receptor kinase galacturonan-binding		protein kinase activity; ATP binding; protein phosphorylation; polysaccharide binding	GO:0030247,GO:0006468,GO:0005524,GO:0004672; GO:0006468,GO:0005524,GO:0004672
HORVU0Hr1G019370	4	Bs_Root172VsBarley	4.35206	0	8.71407	; wall associated kinase 3	WAK3	OsWAK11 - OsWAK receptor-like protein kinase, expressed			; Protein kinase domain; Wall-associated receptor kinase galacturonan-binding		protein kinase activity; ATP binding; protein phosphorylation; polysaccharide binding	GO:0030247,GO:0006468,GO:0005524,GO:0004672; GO:0006468,GO:0005524,GO:0004672
HORVU0Hr1G019370	4	Sv_Bs_Root11VsBarley	7.41518	0	10.1893	; wall associated kinase 3	WAK3	OsWAK11 - OsWAK receptor-like protein kinase, expressed			; Protein kinase domain; Wall-associated receptor kinase galacturonan-binding		protein kinase activity; ATP binding; protein phosphorylation; polysaccharide binding	GO:0030247,GO:0006468,GO:0005524,GO:0004672; GO:0006468,GO:0005524,GO:0004672
HORVU0Hr1G019370	4	Bs_Root11VsBarley	4.47542	0	8.88596	; wall associated kinase 3	WAK3	OsWAK11 - OsWAK receptor-like protein kinase, expressed			; Protein kinase domain; Wall-associated receptor kinase galacturonan-binding		protein kinase activity; ATP binding; protein phosphorylation; polysaccharide binding	GO:0030247,GO:0006468,GO:0005524,GO:0004672; GO:0006468,GO:0005524,GO:0004672
HORVU0Hr1G019370	4	Sv_Bs_Root172VsBarley	4.77632	0	9.39501	; wall associated kinase 3	WAK3	OsWAK11 - OsWAK receptor-like protein kinase, expressed			; Protein kinase domain; Wall-associated receptor kinase galacturonan-binding		protein kinase activity; ATP binding; protein phosphorylation; polysaccharide binding	GO:0030247,GO:0006468,GO:0005524,GO:0004672; GO:0006468,GO:0005524,GO:0004672
HORVU0Hr1G019390	9	Bs_Root11VsBarley	9.39723	6.71449	2.40143	wall associated kinase 3	WAK3	OsWAK11 - OsWAK receptor-like protein kinase, expressed			Protein kinase domain; Wall-associated receptor kinase galacturonan-binding		protein kinase activity; ATP binding; protein phosphorylation; polysaccharide binding	GO:0030247,GO:0006468,GO:0005524,GO:0004672; GO:0006468,GO:0005524,GO:0004672
HORVU0Hr1G019630	5	Bs_Root11VsBarley	8.47634	7.28908	1.21035	UDP-glucosyl transferase 73B5	UGT73B5	UDP-glucoronosyl and UDP-glucosyl transferase, putative, expressed; anthocyanin 3-O-beta-glucosyltransferase, putative, expressed	GT1		UDP-glucoronosyl and UDP-glucosyl transferase		metabolic process; transferase activity, transferring hexosyl groups	GO:0016758,GO:0008152
HORVU0Hr1G019630	5	Sv_BsVsBarley	8.82963	7.28908	1.52417	UDP-glucosyl transferase 73B5	UGT73B5	UDP-glucoronosyl and UDP-glucosyl transferase, putative, expressed; anthocyanin 3-O-beta-glucosyltransferase, putative, expressed	GT1		UDP-glucoronosyl and UDP-glucosyl transferase		metabolic process; transferase activity, transferring hexosyl groups	GO:0016758,GO:0008152
HORVU0Hr1G019680	7	Root172VsBarley	0	4.71576	-7.44705	carboxyesterase 5	AtCXE5,CXE5	CXE carboxylesterase, putative, expressed			alpha/beta hydrolase fold		metabolic process; hydrolase activity	GO:0016787,GO:0008152
HORVU0Hr1G019760	12	Sv_BsVsBarley	0	5.50991	-7.78441			cellulase, putative, expressed	GH5		Cellulase (glycosyl hydrolase family 5); ; Fascin domain		actin filament binding; hydrolase activity, hydrolyzing O-glycosyl compounds; carbohydrate metabolic process; actin filament organization; protein binding, bridging	GO:0005975,GO:0004553,GO:0051015,GO:0007015; GO:0051015,GO:0007015; GO:0051015,GO:0030674,GO:0007015
HORVU0Hr1G019800	12	Sv_BsVsBarley	0.564826	6.17163	-7.1588	RNI-like superfamily protein		OsFBL41 - F-box domain and LRR containing protein, expressed			F-box-like		protein binding	GO:0005515
HORVU0Hr1G019870	11	Sv_BsVsBarley	15.8449	14.4821	1.46319
HORVU0Hr1G019870	11	BsVsBarley	15.7452	14.4821	1.29698
HORVU0Hr1G020040	8	Sv_Bs_Root11VsBarley	1.38866	8.55301	-6.97171	glycosyl hydrolase 9B1	ATGH9B1,CEL1,GH9B1	endoglucanase, putative, expressed	GH9		Glycosyl hydrolase family 9		hydrolase activity, hydrolyzing O-glycosyl compounds; carbohydrate metabolic process	GO:0005975,GO:0004553
HORVU0Hr1G020180	11	Sv_BsVsBarley	7.01442	0	20.9553	Transmembrane amino acid transporter family protein		amino acid transporter, putative, expressed			Transmembrane amino acid transporter protein
HORVU0Hr1G020180	11	Bs_Root11VsBarley	1.86974	0	17.9227	Transmembrane amino acid transporter family protein		amino acid transporter, putative, expressed			Transmembrane amino acid transporter protein
HORVU0Hr1G020180	11	Sv_Bs_Root172VsBarley	1.83219	0	17.8086	Transmembrane amino acid transporter family protein		amino acid transporter, putative, expressed			Transmembrane amino acid transporter protein
HORVU0Hr1G020180	11	Root172VsBarley	4.33561	0	19.864	Transmembrane amino acid transporter family protein		amino acid transporter, putative, expressed			Transmembrane amino acid transporter protein
HORVU0Hr1G020180	11	Sv_Root11VsBarley	2.68817	0	20.4039	Transmembrane amino acid transporter family protein		amino acid transporter, putative, expressed			Transmembrane amino acid transporter protein
HORVU0Hr1G020180	11	BsVsBarley	4.23764	0	18.6686	Transmembrane amino acid transporter family protein		amino acid transporter, putative, expressed			Transmembrane amino acid transporter protein
HORVU0Hr1G020260	12	Sv_BsVsBarley	8.73297	9.93782	-1.24157	ARM repeat superfamily protein		expressed protein
HORVU0Hr1G020260	12	Sv_Bs_Root11VsBarley	8.92863	9.93782	-1.01259	ARM repeat superfamily protein		expressed protein
HORVU0Hr1G020400	12	Sv_BsVsBarley	0	4.27178	-8.09457	sulphotransferase 12	AtSOT1,AtSOT12,ATST1,RAR047,SOT12,ST,ST1	sulfotransferase domain containing protein, expressed			Sulfotransferase domain		sulfotransferase activity	GO:0008146
HORVU0Hr1G020720	3	Sv_BsVsBarley	6.02149	2.93231	3.57644	phosphate transporter 1;8	PHT1;8	inorganic phosphate transporter, putative, expressed			Major Facilitator Superfamily; Sugar (and other) transporter		integral component of membrane; transmembrane transport; transmembrane transporter activity	GO:0055085,GO:0016021; GO:0055085,GO:0022857,GO:0016021
HORVU0Hr1G020720	3	Sv_Root11VsBarley	6.82438	2.93231	4.4471	phosphate transporter 1;8	PHT1;8	inorganic phosphate transporter, putative, expressed			Major Facilitator Superfamily; Sugar (and other) transporter		integral component of membrane; transmembrane transport; transmembrane transporter activity	GO:0055085,GO:0016021; GO:0055085,GO:0022857,GO:0016021
HORVU0Hr1G020720	3	Bs_Root11VsBarley	6.04318	2.93231	3.43042	phosphate transporter 1;8	PHT1;8	inorganic phosphate transporter, putative, expressed			Major Facilitator Superfamily; Sugar (and other) transporter		integral component of membrane; transmembrane transport; transmembrane transporter activity	GO:0055085,GO:0016021; GO:0055085,GO:0022857,GO:0016021
HORVU0Hr1G020720	3	Bs_Root172VsBarley	6.67455	2.93231	3.90112	phosphate transporter 1;8	PHT1;8	inorganic phosphate transporter, putative, expressed			Major Facilitator Superfamily; Sugar (and other) transporter		integral component of membrane; transmembrane transport; transmembrane transporter activity	GO:0055085,GO:0016021; GO:0055085,GO:0022857,GO:0016021
HORVU0Hr1G020740	11	BsVsBarley	6.22085	3.22171	3.22238	glutamine dumper 2	ATGDU2,GDU2	expressed protein
HORVU0Hr1G020740	11	Bs_Root11VsBarley	6.8708	3.22171	3.42351	glutamine dumper 2	ATGDU2,GDU2	expressed protein
HORVU0Hr1G020750	10	BsVsBarley	6.21348	10.489	-3.36319	beta glucosidase 17; beta glucosidase 41; beta glucosidase 13; beta glucosidase 46; beta glucosidase 32	BGLU17; BGLU41; BGLU13; BGLU46; BGLU32	Os8bglu28 - beta-glucosidase homologue, similar to Os4bglu12 exoglucanase, expressed; Os8bglu27 - beta-glucosidase homologue, similar to Os4bglu12 exoglucanase, expressed; Os4bglu11 - beta-glucosidase homologue, similar to Os4Bglu12 exoglucanase/beta-glucosidase, expressed	GH1		Glycosyl hydrolase family 1		hydrolase activity, hydrolyzing O-glycosyl compounds; carbohydrate metabolic process	GO:0005975,GO:0004553
HORVU0Hr1G020750	10	Bs_Root172VsBarley	7.98593	10.489	-2.69526	beta glucosidase 17; beta glucosidase 41; beta glucosidase 13; beta glucosidase 46; beta glucosidase 32	BGLU17; BGLU41; BGLU13; BGLU46; BGLU32	Os8bglu28 - beta-glucosidase homologue, similar to Os4bglu12 exoglucanase, expressed; Os8bglu27 - beta-glucosidase homologue, similar to Os4bglu12 exoglucanase, expressed; Os4bglu11 - beta-glucosidase homologue, similar to Os4Bglu12 exoglucanase/beta-glucosidase, expressed	GH1		Glycosyl hydrolase family 1		hydrolase activity, hydrolyzing O-glycosyl compounds; carbohydrate metabolic process	GO:0005975,GO:0004553
HORVU0Hr1G020810	11	BsVsBarley	9.18375	6.36667	2.1857			OsSPL17 - SBP-box gene family member, expressed
HORVU0Hr1G020810	11	Sv_BsVsBarley	9.25383	6.36667	2.23585			OsSPL17 - SBP-box gene family member, expressed
HORVU0Hr1G020940	8	Sv_Bs_Root11VsBarley	0	5.44252	-7.54722
HORVU0Hr1G020940	8	Sv_BsVsBarley	0	5.44252	-7.72946
HORVU0Hr1G021100	13	BsVsBarley	0	2.38005	-20.0565			no apical meristem protein, putative, expressed
HORVU0Hr1G021100	13	SvVsBarley	0	2.38005	-20.8701			no apical meristem protein, putative, expressed
HORVU0Hr1G021460	8	Sv_BsVsBarley	0	3.79	-7.73128	; plasmodesmata callose-binding protein 5	PDCB5	X8 domain containing protein, expressed
HORVU0Hr1G021460	8	Sv_Bs_Root11VsBarley	0	3.79	-7.54904	; plasmodesmata callose-binding protein 5	PDCB5	X8 domain containing protein, expressed
HORVU0Hr1G021610	2	BsVsBarley	9.53327	6.78895	2.73452	; phloem protein 2-B8; phloem protein 2-B10	AtPP2-B8,PP2-B8; AtPP2-B10,PP2-B10	OsFBX261 - F-box domain containing protein, expressed			; F-box domain; Phloem protein 2		protein binding	GO:0005515
HORVU0Hr1G021610	2	Sv_Bs_Root11VsBarley	8.79499	6.78895	1.96643	; phloem protein 2-B8; phloem protein 2-B10	AtPP2-B8,PP2-B8; AtPP2-B10,PP2-B10	OsFBX261 - F-box domain containing protein, expressed			; F-box domain; Phloem protein 2		protein binding	GO:0005515
HORVU0Hr1G021610	2	Bs_Root11VsBarley	9.63458	6.78895	2.88668	; phloem protein 2-B8; phloem protein 2-B10	AtPP2-B8,PP2-B8; AtPP2-B10,PP2-B10	OsFBX261 - F-box domain containing protein, expressed			; F-box domain; Phloem protein 2		protein binding	GO:0005515
HORVU0Hr1G021610	2	Bs_Root172VsBarley	8.90838	6.78895	2.11279	; phloem protein 2-B8; phloem protein 2-B10	AtPP2-B8,PP2-B8; AtPP2-B10,PP2-B10	OsFBX261 - F-box domain containing protein, expressed			; F-box domain; Phloem protein 2		protein binding	GO:0005515
HORVU0Hr1G021610	2	Sv_BsVsBarley	9.15289	6.78895	2.35184	; phloem protein 2-B8; phloem protein 2-B10	AtPP2-B8,PP2-B8; AtPP2-B10,PP2-B10	OsFBX261 - F-box domain containing protein, expressed			; F-box domain; Phloem protein 2		protein binding	GO:0005515
HORVU0Hr1G021640	11	BsVsBarley	12.7386	11.6464	1.12955	hemoglobin 3	ATGLB3,GLB3	hemoglobin-like protein HbO, putative, expressed			Bacterial-like globin		oxygen binding	GO:0019825
HORVU0Hr1G021850	11	BsVsBarley	10.6161	8.39085	2.26474	Protein of unknown function (DUF581)		DUF581 domain containing protein, expressed			zinc-finger of the FCS-type, C2-C2
HORVU0Hr1G021940	11	Sv_BsVsBarley	12.0563	10.9539	1.10624			CPuORF16 - conserved peptide uORF-containing transcript, expressed
HORVU0Hr1G021940	11	BsVsBarley	11.9926	10.9539	1.03265			CPuORF16 - conserved peptide uORF-containing transcript, expressed
HORVU0Hr1G021940	11	Bs_Root11VsBarley	12.0601	10.9539	1.16377			CPuORF16 - conserved peptide uORF-containing transcript, expressed
HORVU0Hr1G021950	14	Bs_Root11VsBarley	9.91224	11.323	-1.39663	Glycosyl hydrolase superfamily protein		glycosyl hydrolases family 17, putative, expressed	GH17		Glycosyl hydrolases family 17		hydrolase activity, hydrolyzing O-glycosyl compounds; carbohydrate metabolic process	GO:0005975,GO:0004553
HORVU0Hr1G021980	8	Sv_Bs_Root11VsBarley	6.3264	9.19577	-2.32559			rossmann fold nucleotide-binding protein involved in DNA uptake, putative, expressed
HORVU0Hr1G022020	11	Sv_BsVsBarley	10.2909	9.28538	1.00619	glutamine dumper 4	AtGDU4,GDU4	expressed protein
HORVU0Hr1G022020	11	BsVsBarley	10.4682	9.28538	1.1756	glutamine dumper 4	AtGDU4,GDU4	expressed protein
HORVU0Hr1G022030	3	Bs_Root172VsBarley	7.45011	3.11361	3.70274	VQ motif-containing protein		VQ domain containing protein, putative, expressed			VQ motif
HORVU0Hr1G022030	3	Bs_Root11VsBarley	8.52017	3.11361	4.55252	VQ motif-containing protein		VQ domain containing protein, putative, expressed			VQ motif
HORVU0Hr1G022030	3	Sv_BsVsBarley	6.79299	3.11361	3.66453	VQ motif-containing protein		VQ domain containing protein, putative, expressed			VQ motif
HORVU0Hr1G022030	3	Sv_Bs_Root172VsBarley	7.55681	3.11361	3.5998	VQ motif-containing protein		VQ domain containing protein, putative, expressed			VQ motif
HORVU0Hr1G022280	9	Bs_Root11VsBarley	12.0254	10.9312	1.09337	6-phosphogluconate dehydrogenase family protein; Protein of unknown function (duplicated DUF1399)		dehydrogenase, putative, expressed; DUF1399 containing protein, putative, expressed			D-isomer specific 2-hydroxyacid dehydrogenase, NAD binding domain; NAD binding domain of 6-phosphogluconate dehydrogenase; NAD-binding of NADP-dependent 3-hydroxyisobutyrate dehydrogenase;	; Citrate cycle (TCA cycle)	oxidation-reduction process; NAD binding; phosphogluconate dehydrogenase (decarboxylating) activity	GO:0055114,GO:0051287; GO:0055114,GO:0004616,GO:0051287; GO:0055114,GO:0004616; GO:0051287
HORVU0Hr1G022350	5	Sv_BsVsBarley	5.93177	0	8.74596	MATE efflux family protein		MATE efflux family protein, putative, expressed			MatE		membrane; drug transmembrane transport; drug transmembrane transporter activity; antiporter activity; transmembrane transport	GO:0055085,GO:0016020,GO:0015297,GO:0015238,GO:0006855
HORVU0Hr1G022350	5	Bs_Root11VsBarley	4.77617	0	7.62974	MATE efflux family protein		MATE efflux family protein, putative, expressed			MatE		membrane; drug transmembrane transport; drug transmembrane transporter activity; antiporter activity; transmembrane transport	GO:0055085,GO:0016020,GO:0015297,GO:0015238,GO:0006855
HORVU0Hr1G022370	2	Sv_Bs_Root11VsBarley	9.54397	7.5685	1.8187	glutamine dumper 3	ATGDU3,GDU3,LSB1	GDU1, putative, expressed
HORVU0Hr1G022370	2	Sv_BsVsBarley	10.2034	7.5685	2.40011	glutamine dumper 3	ATGDU3,GDU3,LSB1	GDU1, putative, expressed
HORVU0Hr1G022370	2	BsVsBarley	10.0153	7.5685	2.20488	glutamine dumper 3	ATGDU3,GDU3,LSB1	GDU1, putative, expressed
HORVU0Hr1G022370	2	Bs_Root11VsBarley	9.49949	7.5685	1.74379	glutamine dumper 3	ATGDU3,GDU3,LSB1	GDU1, putative, expressed
HORVU0Hr1G022570	3	BsVsBarley	8.95834	5.39197	3.56651	Ubiquitin system component Cue protein		cytochrome P450 71D7, putative, expressed; expressed protein
HORVU0Hr1G022570	3	Bs_Root172VsBarley	8.41782	5.39197	3.25014	Ubiquitin system component Cue protein		cytochrome P450 71D7, putative, expressed; expressed protein
HORVU0Hr1G022570	3	Bs_Root11VsBarley	9.00809	5.39197	3.66957	Ubiquitin system component Cue protein		cytochrome P450 71D7, putative, expressed; expressed protein
HORVU0Hr1G022570	3	Sv_BsVsBarley	9.10156	5.39197	3.68893	Ubiquitin system component Cue protein		cytochrome P450 71D7, putative, expressed; expressed protein
HORVU0Hr1G022670	9	Bs_Root11VsBarley	12.447	11.2866	1.12324	Leucine-rich receptor-like protein kinase family protein	ATCLV1,CLV1,FAS3,FLO5	receptor protein kinase CLAVATA1 precursor, putative, expressed			Leucine Rich Repeat; Protein tyrosine kinase; Leucine rich repeat N-terminal domain; Leucine rich repeat; Protein kinase domain		protein binding; protein kinase activity; protein phosphorylation; ATP binding	GO:0005515,GO:0006468,GO:0004672; GO:0005515,GO:0006468,GO:0005524,GO:0004672
HORVU0Hr1G022680	8	Sv_Bs_Root11VsBarley	0	6.63794	-8.73055	Rhodanese/Cell cycle control phosphatase superfamily protein	ATSEN1,DIN1,SEN1	rhodanese-like domain containing protein, putative, expressed			Rhodanese-like domain
HORVU0Hr1G022690	9	Bs_Root11VsBarley	6.51154	2.37683	5.19753	Rhodanese/Cell cycle control phosphatase superfamily protein	ATSEN1,DIN1,SEN1	rhodanese-like domain containing protein, putative, expressed			Rhodanese-like domain;
HORVU0Hr1G022810	12	BsVsBarley	9.94733	11.4135	-1.46431	starch branching enzyme 2.2	SBE2.2	1,4-alpha-glucan-branching enzyme, chloroplast precursor, putative, expressed	GH13; CBM48		Alpha amylase, catalytic domain; Carbohydrate-binding module 48 (Isoamylase N-terminal domain); Alpha amylase, C-terminal all-beta domain		catalytic activity; hydrolase activity, hydrolyzing O-glycosyl compounds; carbohydrate metabolic process; cation binding	GO:0043169,GO:0005975,GO:0003824,GO:0004553; GO:0005975,GO:0004553,GO:0043169,GO:0003824
HORVU0Hr1G022810	12	Sv_BsVsBarley	10.0581	11.4135	-1.35699	starch branching enzyme 2.2	SBE2.2	1,4-alpha-glucan-branching enzyme, chloroplast precursor, putative, expressed	GH13; CBM48		Alpha amylase, catalytic domain; Carbohydrate-binding module 48 (Isoamylase N-terminal domain); Alpha amylase, C-terminal all-beta domain		catalytic activity; hydrolase activity, hydrolyzing O-glycosyl compounds; carbohydrate metabolic process; cation binding	GO:0043169,GO:0005975,GO:0003824,GO:0004553; GO:0005975,GO:0004553,GO:0043169,GO:0003824
HORVU0Hr1G023150	3	Bs_Root11VsBarley	10.4362	8.94843	1.51051	Protein of unknown function (DUF1218)		expressed protein			; Protein of unknown function (DUF1218)
HORVU0Hr1G023150	3	Sv_BsVsBarley	10.429	8.94843	1.45553	Protein of unknown function (DUF1218)		expressed protein			; Protein of unknown function (DUF1218)
HORVU0Hr1G023150	3	Bs_Root172VsBarley	10.1796	8.94843	1.21568	Protein of unknown function (DUF1218)		expressed protein			; Protein of unknown function (DUF1218)
HORVU0Hr1G023150	3	BsVsBarley	10.3557	8.94843	1.38082	Protein of unknown function (DUF1218)		expressed protein			; Protein of unknown function (DUF1218)
HORVU0Hr1G023200	11	Bs_Root11VsBarley	9.4078	8.02785	1.40175	chitin elicitor receptor kinase 1	CERK1,LYSM RLK1	protein kinase domain containing protein, expressed			Protein kinase domain; LysM domain		protein kinase activity; ATP binding; protein phosphorylation	GO:0006468,GO:0005524,GO:0004672
HORVU0Hr1G023200	11	BsVsBarley	9.5693	8.02785	1.53436	chitin elicitor receptor kinase 1	CERK1,LYSM RLK1	protein kinase domain containing protein, expressed			Protein kinase domain; LysM domain		protein kinase activity; ATP binding; protein phosphorylation	GO:0006468,GO:0005524,GO:0004672
HORVU0Hr1G023590	6	Bs_Root11VsBarley	6.10705	0	11.4216	germin-like protein 1	ATGER1,GER1,GLP1	retrotransposon protein, putative, unclassified, expressed			Cupin domain
HORVU0Hr1G023590	6	BsVsBarley	9.1138	0	11.8626	germin-like protein 1	ATGER1,GER1,GLP1	retrotransposon protein, putative, unclassified, expressed			Cupin domain
HORVU0Hr1G023590	6	Sv_Root172VsBarley	4.40983	0	9.19493	germin-like protein 1	ATGER1,GER1,GLP1	retrotransposon protein, putative, unclassified, expressed			Cupin domain
HORVU0Hr1G023590	6	Bs_Root172VsBarley	8.41109	0	11.3823	germin-like protein 1	ATGER1,GER1,GLP1	retrotransposon protein, putative, unclassified, expressed			Cupin domain
HORVU0Hr1G023590	6	Sv_Root11VsBarley	4.77654	0	8.33488	germin-like protein 1	ATGER1,GER1,GLP1	retrotransposon protein, putative, unclassified, expressed			Cupin domain
HORVU0Hr1G023590	6	Sv_Bs_Root172VsBarley	4.12456	0	8.71308	germin-like protein 1	ATGER1,GER1,GLP1	retrotransposon protein, putative, unclassified, expressed			Cupin domain
HORVU0Hr1G023590	6	Sv_BsVsBarley	10.3902	0	13.1339	germin-like protein 1	ATGER1,GER1,GLP1	retrotransposon protein, putative, unclassified, expressed			Cupin domain
HORVU0Hr1G023590	6	Root172VsBarley	6.95507	0	10.0237	germin-like protein 1	ATGER1,GER1,GLP1	retrotransposon protein, putative, unclassified, expressed			Cupin domain
HORVU0Hr1G023710	13	BsVsBarley	1.33295	6.49089	-5.15161	UDP-Glycosyltransferase superfamily protein		indole-3-acetate beta-glucosyltransferase, putative, expressed	GT1		UDP-glucoronosyl and UDP-glucosyl transferase		metabolic process; transferase activity, transferring hexosyl groups	GO:0016758,GO:0008152
HORVU0Hr1G023740	11	BsVsBarley	10.7573	7.34962	3.30723	UDP-glucosyl transferase 85A2	AtUGT85A2,UGT85A2	cytokinin-O-glucosyltransferase 2, putative, expressed	GT1		UDP-glucoronosyl and UDP-glucosyl transferase		metabolic process; transferase activity, transferring hexosyl groups	GO:0016758,GO:0008152
HORVU0Hr1G023740	11	Sv_BsVsBarley	10.6781	7.34962	3.20396	UDP-glucosyl transferase 85A2	AtUGT85A2,UGT85A2	cytokinin-O-glucosyltransferase 2, putative, expressed	GT1		UDP-glucoronosyl and UDP-glucosyl transferase		metabolic process; transferase activity, transferring hexosyl groups	GO:0016758,GO:0008152
HORVU0Hr1G023750	2	Sv_Bs_Root172VsBarley	9.64905	8.26341	1.38687	; N-acetyl-l-glutamate kinase	NAGK	; amino acid kinase, putative, expressed			; Amino acid kinase family
HORVU0Hr1G023750	2	BsVsBarley	9.97138	8.26341	1.70948	; N-acetyl-l-glutamate kinase	NAGK	; amino acid kinase, putative, expressed			; Amino acid kinase family
HORVU0Hr1G023750	2	Bs_Root11VsBarley	9.4664	8.26341	1.27293	; N-acetyl-l-glutamate kinase	NAGK	; amino acid kinase, putative, expressed			; Amino acid kinase family
HORVU0Hr1G023750	2	Sv_BsVsBarley	9.74363	8.26341	1.52973	; N-acetyl-l-glutamate kinase	NAGK	; amino acid kinase, putative, expressed			; Amino acid kinase family
HORVU0Hr1G023750	2	Bs_Root172VsBarley	9.79626	8.26341	1.5272	; N-acetyl-l-glutamate kinase	NAGK	; amino acid kinase, putative, expressed			; Amino acid kinase family
HORVU0Hr1G023750	2	Sv_Bs_Root11VsBarley	9.75655	8.26341	1.48103	; N-acetyl-l-glutamate kinase	NAGK	; amino acid kinase, putative, expressed			; Amino acid kinase family
HORVU0Hr1G023890	11	BsVsBarley	8.9551	6.22774	3.54888
HORVU0Hr1G024130	5	Sv_BsVsBarley	7.65565	4.82104	3.13904
HORVU0Hr1G024200	2	Bs_Root172VsBarley	7.62699	5.55166	2.06196	Nascent polypeptide-associated complex NAC		transcription factor BTF3, putative, expressed			NAC domain
HORVU0Hr1G024200	2	Sv_Bs_Root11VsBarley	7.93184	5.55166	2.22092	Nascent polypeptide-associated complex NAC		transcription factor BTF3, putative, expressed			NAC domain
HORVU0Hr1G024200	2	Bs_Root11VsBarley	8.03473	5.55166	2.23228	Nascent polypeptide-associated complex NAC		transcription factor BTF3, putative, expressed			NAC domain
HORVU0Hr1G024200	2	Sv_BsVsBarley	7.89521	5.55166	2.20537	Nascent polypeptide-associated complex NAC		transcription factor BTF3, putative, expressed			NAC domain
HORVU0Hr1G025660	13	Sv_BsVsBarley	6.35832	9.02591	-2.7118	P-loop containing nucleoside triphosphate hydrolases superfamily protein		sulfotransferase domain containing protein, expressed			Sulfotransferase family
HORVU0Hr1G025660	13	BsVsBarley	4.57073	9.02591	-4.38138	P-loop containing nucleoside triphosphate hydrolases superfamily protein		sulfotransferase domain containing protein, expressed			Sulfotransferase family
HORVU0Hr1G025860	7	Sv_Root172VsBarley	3.93164	0	19.9012	DNAse I-like superfamily protein; CVP2 like 1	CVL1	endonuclease/exonuclease/phosphatase family domain containing protein, expressed			Endonuclease/Exonuclease/phosphatase family;
HORVU0Hr1G025860	7	Bs_Root172VsBarley	5.40555	0	19.4361	DNAse I-like superfamily protein; CVP2 like 1	CVL1	endonuclease/exonuclease/phosphatase family domain containing protein, expressed			Endonuclease/Exonuclease/phosphatase family;
HORVU0Hr1G025860	7	Root11VsBarley	2.66874	0	17.7947	DNAse I-like superfamily protein; CVP2 like 1	CVL1	endonuclease/exonuclease/phosphatase family domain containing protein, expressed			Endonuclease/Exonuclease/phosphatase family;
HORVU0Hr1G025860	7	Root172VsBarley	2.13069	0	18.2844	DNAse I-like superfamily protein; CVP2 like 1	CVL1	endonuclease/exonuclease/phosphatase family domain containing protein, expressed			Endonuclease/Exonuclease/phosphatase family;
HORVU0Hr1G025860	7	Sv_BsVsBarley	4.10383	0	19.6714	DNAse I-like superfamily protein; CVP2 like 1	CVL1	endonuclease/exonuclease/phosphatase family domain containing protein, expressed			Endonuclease/Exonuclease/phosphatase family;
HORVU0Hr1G025860	7	Sv_Bs_Root11VsBarley	3.62988	0	19.7441	DNAse I-like superfamily protein; CVP2 like 1	CVL1	endonuclease/exonuclease/phosphatase family domain containing protein, expressed			Endonuclease/Exonuclease/phosphatase family;
HORVU0Hr1G025860	7	BsVsBarley	6.30038	0	19.8237	DNAse I-like superfamily protein; CVP2 like 1	CVL1	endonuclease/exonuclease/phosphatase family domain containing protein, expressed			Endonuclease/Exonuclease/phosphatase family;
HORVU0Hr1G025860	7	Bs_Root11VsBarley	6.01402	0	19.6421	DNAse I-like superfamily protein; CVP2 like 1	CVL1	endonuclease/exonuclease/phosphatase family domain containing protein, expressed			Endonuclease/Exonuclease/phosphatase family;
HORVU0Hr1G025860	7	Sv_Bs_Root172VsBarley	4.22213	0	19.5509	DNAse I-like superfamily protein; CVP2 like 1	CVL1	endonuclease/exonuclease/phosphatase family domain containing protein, expressed			Endonuclease/Exonuclease/phosphatase family;
HORVU0Hr1G025860	7	SvVsBarley	3.97226	0	19.6111	DNAse I-like superfamily protein; CVP2 like 1	CVL1	endonuclease/exonuclease/phosphatase family domain containing protein, expressed			Endonuclease/Exonuclease/phosphatase family;
HORVU0Hr1G025860	7	Sv_Root11VsBarley	1.50701	0	16.3712	DNAse I-like superfamily protein; CVP2 like 1	CVL1	endonuclease/exonuclease/phosphatase family domain containing protein, expressed			Endonuclease/Exonuclease/phosphatase family;
HORVU0Hr1G026030	6	SvVsBarley	0	2.71425	-22.7189	; beta-6 tubulin	TUB6	; tubulin/FtsZ domain containing protein, putative, expressed			; Tubulin/FtsZ family, GTPase domain; Tubulin C-terminal domain		microtubule-based process; GTPase activity; microtubule	GO:0003924,GO:0007017,GO:0005874
HORVU0Hr1G026700	6	Sv_Root11VsBarley	11.3823	12.4983	-1.03297	sulfite reductase	SIR	ferredoxin--nitrite reductase, putative, expressed			Nitrite and sulphite reductase 4Fe-4S domain; Nitrite/Sulfite reductase ferredoxin-like half domain		oxidation-reduction process; oxidoreductase activity; heme binding; iron-sulfur cluster binding	GO:0055114,GO:0016491,GO:0051536,GO:0020037; GO:0055114,GO:0051536,GO:0020037,GO:0016491
HORVU0Hr1G027400	12	BsVsBarley	0	3.75884	-21.628	NAD(P)-binding Rossmann-fold superfamily protein		tropinone reductase, putative, expressed			Enoyl-(Acyl carrier protein) reductase
HORVU0Hr1G027400	12	Sv_Root172VsBarley	0	3.75884	-23.8153	NAD(P)-binding Rossmann-fold superfamily protein		tropinone reductase, putative, expressed			Enoyl-(Acyl carrier protein) reductase
HORVU0Hr1G027400	12	Sv_BsVsBarley	0	3.75884	-21.656	NAD(P)-binding Rossmann-fold superfamily protein		tropinone reductase, putative, expressed			Enoyl-(Acyl carrier protein) reductase
HORVU0Hr1G027400	12	Sv_Bs_Root11VsBarley	0	3.75884	-21.1968	NAD(P)-binding Rossmann-fold superfamily protein		tropinone reductase, putative, expressed			Enoyl-(Acyl carrier protein) reductase
HORVU0Hr1G028010	12	Root11VsBarley	4.10748	0	20.261	Transducin/WD40 repeat-like superfamily protein		WD domain, G-beta repeat domain containing protein, expressed			WD domain, G-beta repeat; BOP1NT (NUC169) domain		protein binding; rRNA processing	GO:0005515,GO:0006364
HORVU0Hr1G028010	12	Sv_Bs_Root11VsBarley	6.32323	0	19.6442	Transducin/WD40 repeat-like superfamily protein		WD domain, G-beta repeat domain containing protein, expressed			WD domain, G-beta repeat; BOP1NT (NUC169) domain		protein binding; rRNA processing	GO:0005515,GO:0006364
HORVU0Hr1G028010	12	Sv_Root11VsBarley	2.13008	0	17.84	Transducin/WD40 repeat-like superfamily protein		WD domain, G-beta repeat domain containing protein, expressed			WD domain, G-beta repeat; BOP1NT (NUC169) domain		protein binding; rRNA processing	GO:0005515,GO:0006364
HORVU0Hr1G028010	12	Sv_Bs_Root172VsBarley	4.37995	0	20.2239	Transducin/WD40 repeat-like superfamily protein		WD domain, G-beta repeat domain containing protein, expressed			WD domain, G-beta repeat; BOP1NT (NUC169) domain		protein binding; rRNA processing	GO:0005515,GO:0006364
HORVU0Hr1G028010	12	Sv_Root172VsBarley	4.94725	0	19.9826	Transducin/WD40 repeat-like superfamily protein		WD domain, G-beta repeat domain containing protein, expressed			WD domain, G-beta repeat; BOP1NT (NUC169) domain		protein binding; rRNA processing	GO:0005515,GO:0006364
HORVU0Hr1G028010	12	SvVsBarley	4.87872	0	19.8013	Transducin/WD40 repeat-like superfamily protein		WD domain, G-beta repeat domain containing protein, expressed			WD domain, G-beta repeat; BOP1NT (NUC169) domain		protein binding; rRNA processing	GO:0005515,GO:0006364
HORVU0Hr1G028010	12	Root172VsBarley	5.45535	0	18.6244	Transducin/WD40 repeat-like superfamily protein		WD domain, G-beta repeat domain containing protein, expressed			WD domain, G-beta repeat; BOP1NT (NUC169) domain		protein binding; rRNA processing	GO:0005515,GO:0006364
HORVU0Hr1G028010	12	Bs_Root11VsBarley	4.92251	0	19.842	Transducin/WD40 repeat-like superfamily protein		WD domain, G-beta repeat domain containing protein, expressed			WD domain, G-beta repeat; BOP1NT (NUC169) domain		protein binding; rRNA processing	GO:0005515,GO:0006364
HORVU0Hr1G028010	12	Bs_Root172VsBarley	5.11705	0	20.146	Transducin/WD40 repeat-like superfamily protein		WD domain, G-beta repeat domain containing protein, expressed			WD domain, G-beta repeat; BOP1NT (NUC169) domain		protein binding; rRNA processing	GO:0005515,GO:0006364
HORVU0Hr1G028210	13	BsVsBarley	0	4.48967	-6.73198
HORVU0Hr1G029310	8	Sv_Bs_Root11VsBarley	2.94475	6.37157	-4.12678
HORVU0Hr1G029500	9	Bs_Root11VsBarley	7.67806	3.87101	3.98747	poly(A) polymerase 3	PAPS3	expressed protein					polynucleotide adenylyltransferase activity; nucleus; RNA polyadenylation	GO:0043631,GO:0005634,GO:0004652
HORVU0Hr1G030080	12	Root11VsBarley	0	4.49572	-21.8326	; ankyrin repeat family protein; Ankyrin repeat family protein		; ankyrin repeat family protein, putative, expressed; expressed protein			; Ankyrin repeats (3 copies); Domain of unknown function
HORVU0Hr1G030080	12	Sv_BsVsBarley	0	4.49572	-21.1331	; ankyrin repeat family protein; Ankyrin repeat family protein		; ankyrin repeat family protein, putative, expressed; expressed protein			; Ankyrin repeats (3 copies); Domain of unknown function
HORVU0Hr1G030160	6	Bs_Root11VsBarley	7.77024	4.40868	2.81175	receptor kinase 1; S-locus lectin protein kinase family protein; S-domain-1 13	ARK1,RK1; ; CBRLK1,RKS2,SD1-13	serine/threonine-protein kinase receptor precursor, putative, expressed; kinase, putative, expressed			D-mannose binding lectin;
HORVU0Hr1G030160	6	Sv_Bs_Root172VsBarley	7.91727	4.40868	2.93088	receptor kinase 1; S-locus lectin protein kinase family protein; S-domain-1 13	ARK1,RK1; ; CBRLK1,RKS2,SD1-13	serine/threonine-protein kinase receptor precursor, putative, expressed; kinase, putative, expressed			D-mannose binding lectin;
HORVU0Hr1G030160	6	Bs_Root172VsBarley	8.71204	4.40868	3.64635	receptor kinase 1; S-locus lectin protein kinase family protein; S-domain-1 13	ARK1,RK1; ; CBRLK1,RKS2,SD1-13	serine/threonine-protein kinase receptor precursor, putative, expressed; kinase, putative, expressed			D-mannose binding lectin;
HORVU0Hr1G030160	6	Sv_Root172VsBarley	8.11235	4.40868	3.02495	receptor kinase 1; S-locus lectin protein kinase family protein; S-domain-1 13	ARK1,RK1; ; CBRLK1,RKS2,SD1-13	serine/threonine-protein kinase receptor precursor, putative, expressed; kinase, putative, expressed			D-mannose binding lectin;
HORVU0Hr1G030160	6	Sv_Bs_Root11VsBarley	7.17555	4.40868	2.44732	receptor kinase 1; S-locus lectin protein kinase family protein; S-domain-1 13	ARK1,RK1; ; CBRLK1,RKS2,SD1-13	serine/threonine-protein kinase receptor precursor, putative, expressed; kinase, putative, expressed			D-mannose binding lectin;
HORVU0Hr1G030160	6	BsVsBarley	8.01235	4.40868	3.05014	receptor kinase 1; S-locus lectin protein kinase family protein; S-domain-1 13	ARK1,RK1; ; CBRLK1,RKS2,SD1-13	serine/threonine-protein kinase receptor precursor, putative, expressed; kinase, putative, expressed			D-mannose binding lectin;
HORVU0Hr1G030160	6	Sv_BsVsBarley	7.51631	4.40868	2.61953	receptor kinase 1; S-locus lectin protein kinase family protein; S-domain-1 13	ARK1,RK1; ; CBRLK1,RKS2,SD1-13	serine/threonine-protein kinase receptor precursor, putative, expressed; kinase, putative, expressed			D-mannose binding lectin;
HORVU0Hr1G030160	6	Root172VsBarley	7.69213	4.40868	2.6615	receptor kinase 1; S-locus lectin protein kinase family protein; S-domain-1 13	ARK1,RK1; ; CBRLK1,RKS2,SD1-13	serine/threonine-protein kinase receptor precursor, putative, expressed; kinase, putative, expressed			D-mannose binding lectin;
HORVU0Hr1G030830	4	Sv_Bs_Root11VsBarley	10.6441	9.4477	1.25199	WRKY DNA-binding protein 70; WRKY DNA-binding protein 55	ATWRKY70,WRKY70; ATWRKY55,WRKY55	WRKY45, expressed			WRKY DNA -binding domain		DNA-binding transcription factor activity; regulation of transcription, DNA-templated; sequence-specific DNA binding	GO:0043565,GO:0006355,GO:0003700
HORVU0Hr1G030830	4	Root172VsBarley	10.7421	9.4477	1.2686	WRKY DNA-binding protein 70; WRKY DNA-binding protein 55	ATWRKY70,WRKY70; ATWRKY55,WRKY55	WRKY45, expressed			WRKY DNA -binding domain		DNA-binding transcription factor activity; regulation of transcription, DNA-templated; sequence-specific DNA binding	GO:0043565,GO:0006355,GO:0003700
HORVU0Hr1G030870	12	Bs_Root172VsBarley	5.00886	0	9.67351	non-specific phospholipase C4	NPC4	phosphoesterase family protein, putative, expressed			Phosphoesterase family		hydrolase activity, acting on ester bonds	GO:0016788
HORVU0Hr1G030870	12	Bs_Root11VsBarley	7.62829	0	11.4533	non-specific phospholipase C4	NPC4	phosphoesterase family protein, putative, expressed			Phosphoesterase family		hydrolase activity, acting on ester bonds	GO:0016788
HORVU0Hr1G030870	12	Sv_Root11VsBarley	7.17146	0	10.4535	non-specific phospholipase C4	NPC4	phosphoesterase family protein, putative, expressed			Phosphoesterase family		hydrolase activity, acting on ester bonds	GO:0016788
HORVU0Hr1G030870	12	Root172VsBarley	5.62076	0	9.0268	non-specific phospholipase C4	NPC4	phosphoesterase family protein, putative, expressed			Phosphoesterase family		hydrolase activity, acting on ester bonds	GO:0016788
HORVU0Hr1G030870	12	Sv_Root172VsBarley	5.14826	0	10.125	non-specific phospholipase C4	NPC4	phosphoesterase family protein, putative, expressed			Phosphoesterase family		hydrolase activity, acting on ester bonds	GO:0016788
HORVU0Hr1G030870	12	Sv_Bs_Root172VsBarley	6.59706	0	9.63231	non-specific phospholipase C4	NPC4	phosphoesterase family protein, putative, expressed			Phosphoesterase family		hydrolase activity, acting on ester bonds	GO:0016788
HORVU0Hr1G030870	12	SvVsBarley	7.37356	0	11.2545	non-specific phospholipase C4	NPC4	phosphoesterase family protein, putative, expressed			Phosphoesterase family		hydrolase activity, acting on ester bonds	GO:0016788
HORVU0Hr1G030870	12	Sv_Bs_Root11VsBarley	7.41338	0	12.0046	non-specific phospholipase C4	NPC4	phosphoesterase family protein, putative, expressed			Phosphoesterase family		hydrolase activity, acting on ester bonds	GO:0016788
HORVU0Hr1G030870	12	Root11VsBarley	3.46511	0	8.66349	non-specific phospholipase C4	NPC4	phosphoesterase family protein, putative, expressed			Phosphoesterase family		hydrolase activity, acting on ester bonds	GO:0016788
HORVU0Hr1G031520	1	Bs_Root11VsBarley	2.2349	0	19.6445			expressed protein
HORVU0Hr1G031520	1	Sv_Bs_Root11VsBarley	8.0223	0	22.5548			expressed protein
HORVU0Hr1G031710	10	Bs_Root172VsBarley	0	6.17826	-25.1018	cytochrome P450, family 98, subfamily A, polypeptide 3	CYP98A3	cytochrome P450, putative, expressed			Cytochrome P450		iron ion binding; oxidation-reduction process; oxidoreductase activity, acting on paired donors, with incorporation or reduction of molecular oxygen; heme binding	GO:0055114,GO:0020037,GO:0016705,GO:0005506
HORVU0Hr1G032100	12	Sv_BsVsBarley	0	5.40859	-7.7954	disease resistance protein (TIR-NBS-LRR class) family		Leucine Rich Repeat family protein, expressed
HORVU0Hr1G032100	12	BsVsBarley	0	5.40859	-7.78506	disease resistance protein (TIR-NBS-LRR class) family		Leucine Rich Repeat family protein, expressed
HORVU0Hr1G032320	12	Sv_BsVsBarley	0	7.54156	-9.82513
HORVU0Hr1G032330	3	Bs_Root172VsBarley	2.42192	0	21.3881	differentiation and greening-like 1; plastid developmental protein DAG, putative	DAL,DAL1	DAG protein, chloroplast precursor, putative, expressed
HORVU0Hr1G032410	10	Sv_Root11VsBarley	13.2152	11.1931	1.91477	Bifunctional inhibitor/lipid-transfer protein/seed storage 2S albumin superfamily protein		LTPL114 - Protease inhibitor/seed storage/LTP family protein precursor, expressed; LTPL136 - Protease inhibitor/seed storage/LTP family protein precursor, putative, expressed			Hydrophobic seed protein
HORVU0Hr1G032410	10	SvVsBarley	13.2428	11.1931	1.87756	Bifunctional inhibitor/lipid-transfer protein/seed storage 2S albumin superfamily protein		LTPL114 - Protease inhibitor/seed storage/LTP family protein precursor, expressed; LTPL136 - Protease inhibitor/seed storage/LTP family protein precursor, putative, expressed			Hydrophobic seed protein
HORVU0Hr1G032490	5	Sv_BsVsBarley	9.61823	8.09453	1.49086	AtBS1(activation-tagged BRI1 suppressor 1)-interacting factor 1	AIF1	expressed protein
HORVU0Hr1G032900	8	Sv_Bs_Root11VsBarley	0	2.18541	-19.7712	expansin A17	ATEXP17,ATEXPA17,ATHEXP ALPHA 1.13,EXPA17	expansin precursor, putative, expressed			Pollen allergen
HORVU0Hr1G033370	11	BsVsBarley	18.2252	16.1592	2.06751
HORVU0Hr1G033370	11	Sv_BsVsBarley	17.6285	16.1592	1.78199
HORVU0Hr1G036590	7	Root172VsBarley	0	2.17239	-22.6058	glutamate receptor 3.3	ATGLR3.3,GLR3.3	glutamate receptor, putative, expressed			Ligand-gated ion channel; Bacterial extracellular solute-binding proteins, family 3; Periplasmic binding protein		membrane; ionotropic glutamate receptor activity	GO:0016020,GO:0004970
HORVU0Hr1G036590	7	Sv_Root11VsBarley	0	2.17239	-22.7968	glutamate receptor 3.3	ATGLR3.3,GLR3.3	glutamate receptor, putative, expressed			Ligand-gated ion channel; Bacterial extracellular solute-binding proteins, family 3; Periplasmic binding protein		membrane; ionotropic glutamate receptor activity	GO:0016020,GO:0004970
HORVU0Hr1G036590	7	BsVsBarley	0	2.17239	-19.7572	glutamate receptor 3.3	ATGLR3.3,GLR3.3	glutamate receptor, putative, expressed			Ligand-gated ion channel; Bacterial extracellular solute-binding proteins, family 3; Periplasmic binding protein		membrane; ionotropic glutamate receptor activity	GO:0016020,GO:0004970
HORVU0Hr1G037830	5	Sv_BsVsBarley	11.4974	9.64394	1.85344	Peroxidase superfamily protein		peroxidase precursor, putative, expressed			Peroxidase		peroxidase activity; oxidation-reduction process; response to oxidative stress; heme binding	GO:0055114,GO:0020037,GO:0006979,GO:0004601
HORVU0Hr1G038120	13	Sv_BsVsBarley	12.8243	14.0852	-1.27163	cellulose synthase 1	AtCESA1,CESA1,RSW1	CESA1 - cellulose synthase, expressed	GT2		Glycosyl transferase family group 2; Zinc-binding RING-finger; Cellulose synthase		membrane; cellulose synthase (UDP-forming) activity; cellulose biosynthetic process	GO:0030244,GO:0016760,GO:0016020
HORVU0Hr1G038120	13	BsVsBarley	12.5822	14.0852	-1.44403	cellulose synthase 1	AtCESA1,CESA1,RSW1	CESA1 - cellulose synthase, expressed	GT2		Glycosyl transferase family group 2; Zinc-binding RING-finger; Cellulose synthase		membrane; cellulose synthase (UDP-forming) activity; cellulose biosynthetic process	GO:0030244,GO:0016760,GO:0016020
HORVU0Hr1G038120	13	Bs_Root11VsBarley	12.9699	14.0852	-1.03172	cellulose synthase 1	AtCESA1,CESA1,RSW1	CESA1 - cellulose synthase, expressed	GT2		Glycosyl transferase family group 2; Zinc-binding RING-finger; Cellulose synthase		membrane; cellulose synthase (UDP-forming) activity; cellulose biosynthetic process	GO:0030244,GO:0016760,GO:0016020
HORVU0Hr1G038350	2	Sv_Bs_Root11VsBarley	9.64199	8.47987	1.10365	S-adenosyl-L-methionine-dependent methyltransferases superfamily protein; MuDR family transposase		expressed protein; SWIM zinc finger family protein, putative, expressed			; SWIM zinc finger		zinc ion binding	GO:0008270
HORVU0Hr1G038350	2	Bs_Root11VsBarley	9.91742	8.47987	1.40665	S-adenosyl-L-methionine-dependent methyltransferases superfamily protein; MuDR family transposase		expressed protein; SWIM zinc finger family protein, putative, expressed			; SWIM zinc finger		zinc ion binding	GO:0008270
HORVU0Hr1G038350	2	Sv_BsVsBarley	10.0496	8.47987	1.50783	S-adenosyl-L-methionine-dependent methyltransferases superfamily protein; MuDR family transposase		expressed protein; SWIM zinc finger family protein, putative, expressed			; SWIM zinc finger		zinc ion binding	GO:0008270
HORVU0Hr1G038350	2	BsVsBarley	10.1157	8.47987	1.57324	S-adenosyl-L-methionine-dependent methyltransferases superfamily protein; MuDR family transposase		expressed protein; SWIM zinc finger family protein, putative, expressed			; SWIM zinc finger		zinc ion binding	GO:0008270
HORVU0Hr1G038350	2	Bs_Root172VsBarley	9.77288	8.47987	1.23419	S-adenosyl-L-methionine-dependent methyltransferases superfamily protein; MuDR family transposase		expressed protein; SWIM zinc finger family protein, putative, expressed			; SWIM zinc finger		zinc ion binding	GO:0008270
HORVU0Hr1G038420	9	Bs_Root11VsBarley	13.8169	12.0466	1.84192	T-complex protein 11		T-complex protein 11, putative, expressed			T-complex protein 11
HORVU0Hr1G038610	13	BsVsBarley	5.06007	9.2425	-3.58386	acyl carrier protein 1	ACP,ACP1	acyl carrier protein, putative, expressed			Phosphopantetheine attachment site
HORVU0Hr1G038610	13	Bs_Root11VsBarley	5.86307	9.2425	-2.44024	acyl carrier protein 1	ACP,ACP1	acyl carrier protein, putative, expressed			Phosphopantetheine attachment site
HORVU0Hr1G038980	12	BsVsBarley	0	0.508911	-15.4755			expressed protein			Transcriptional regulator of RNA polII, SAGA, subunit		SAGA-type complex	GO:0070461
HORVU0Hr1G038980	12	Sv_BsVsBarley	0	0.508911	-15.5004			expressed protein			Transcriptional regulator of RNA polII, SAGA, subunit		SAGA-type complex	GO:0070461
HORVU0Hr1G038980	12	Sv_Bs_Root11VsBarley	0	0.508911	-15.1391			expressed protein			Transcriptional regulator of RNA polII, SAGA, subunit		SAGA-type complex	GO:0070461
HORVU0Hr1G039040	13	BsVsBarley	10.7049	11.8499	-1.14938	methyltransferase 1; DNA (cytosine-5-)-methyltransferase family protein; DNA methyltransferase 2	DDM2,DMT01,DMT1,MET1,MET2,METI; MEE57; DMT02,DMT2,MET02,MET2	; C-5 cytosine-specific DNA methylase, putative, expressed			BAH domain; C-5 cytosine-specific DNA methylase; Cytosine specific DNA methyltransferase replication foci domain		chromatin binding	GO:0003682
HORVU0Hr1G039040	13	Bs_Root11VsBarley	10.6475	11.8499	-1.16811	methyltransferase 1; DNA (cytosine-5-)-methyltransferase family protein; DNA methyltransferase 2	DDM2,DMT01,DMT1,MET1,MET2,METI; MEE57; DMT02,DMT2,MET02,MET2	; C-5 cytosine-specific DNA methylase, putative, expressed			BAH domain; C-5 cytosine-specific DNA methylase; Cytosine specific DNA methyltransferase replication foci domain		chromatin binding	GO:0003682
HORVU0Hr1G039050	3	Sv_BsVsBarley	10.6443	9.26303	1.37371	Calcium-dependent lipid-binding (CaLB domain) family protein		expressed protein			C2 domain		protein binding	GO:0005515
HORVU0Hr1G039050	3	BsVsBarley	10.6333	9.26303	1.37153	Calcium-dependent lipid-binding (CaLB domain) family protein		expressed protein			C2 domain		protein binding	GO:0005515
HORVU0Hr1G039050	3	Bs_Root11VsBarley	10.3035	9.26303	1.07136	Calcium-dependent lipid-binding (CaLB domain) family protein		expressed protein			C2 domain		protein binding	GO:0005515
HORVU0Hr1G039050	3	Bs_Root172VsBarley	10.3468	9.26303	1.11495	Calcium-dependent lipid-binding (CaLB domain) family protein		expressed protein			C2 domain		protein binding	GO:0005515
HORVU0Hr1G039080	3	Sv_Bs_Root172VsBarley	4.69197	0	7.42295			expressed protein
HORVU0Hr1G039080	3	Bs_Root172VsBarley	3.94395	0	6.62284			expressed protein
HORVU0Hr1G039080	3	Bs_Root11VsBarley	4.5449	0	7.26202			expressed protein
HORVU0Hr1G039080	3	BsVsBarley	3.72941	0	6.67537			expressed protein
HORVU0Hr1G039280	2	Bs_Root11VsBarley	8.97031	5.98083	2.82895			expressed protein
HORVU0Hr1G039280	2	BsVsBarley	8.56724	5.98083	2.38046			expressed protein
HORVU0Hr1G039280	2	Sv_BsVsBarley	8.10885	5.98083	1.94579			expressed protein
HORVU0Hr1G039280	2	Sv_Bs_Root11VsBarley	8.26125	5.98083	2.09736			expressed protein
HORVU0Hr1G039280	2	Sv_Bs_Root172VsBarley	8.49142	5.98083	2.39631			expressed protein
HORVU0Hr1G039280	2	Bs_Root172VsBarley	8.43224	5.98083	2.46705			expressed protein
HORVU0Hr1G039530	14	Bs_Root11VsBarley	7.23186	9.017	-1.75481	Reticulon family protein		reticulon domain containing protein, putative, expressed			; Reticulon
HORVU0Hr1G039670	6	Root11VsBarley	2.9585	7.39162	-3.41822	MATE efflux family protein;	ALF5	MATE efflux family protein, putative, expressed;			MatE;		membrane; drug transmembrane transport; drug transmembrane transporter activity; antiporter activity; transmembrane transport	GO:0055085,GO:0016020,GO:0015297,GO:0015238,GO:0006855
HORVU0Hr1G039790	13	Bs_Root11VsBarley	7.23533	9.75949	-2.37333	late embryogenesis abundant protein-related / LEA protein-related		RCLEA6 - Root cap and Late embryogenesis related family protein precursor, expressed			Root cap
HORVU0Hr1G039790	13	BsVsBarley	7.43369	9.75949	-2.33615	late embryogenesis abundant protein-related / LEA protein-related		RCLEA6 - Root cap and Late embryogenesis related family protein precursor, expressed			Root cap
HORVU0Hr1G039790	13	Sv_BsVsBarley	7.88816	9.75949	-1.87714	late embryogenesis abundant protein-related / LEA protein-related		RCLEA6 - Root cap and Late embryogenesis related family protein precursor, expressed			Root cap
HORVU0Hr1G039840	8	Sv_Root11VsBarley	0	4.19356	-22.526	calmodulin (CAM)-binding protein of 25 kDa	ATCAMBP25,CAMBP25	VQ domain containing protein, putative, expressed			VQ motif
HORVU0Hr1G039840	8	Sv_Bs_Root11VsBarley	0	4.19356	-19.3597	calmodulin (CAM)-binding protein of 25 kDa	ATCAMBP25,CAMBP25	VQ domain containing protein, putative, expressed			VQ motif
HORVU0Hr1G039910	9	Bs_Root11VsBarley	9.18048	7.91314	1.27704	; CRINKLY4 related 3	ATCRR3,CCR3	; TKL_IRAK_CR4L.4 - The CR4L subfamily has homology with Crinkly4, expressed			; Protein kinase domain		protein kinase activity; ATP binding; protein phosphorylation	GO:0006468,GO:0005524,GO:0004672
HORVU0Hr1G039970	2	Sv_Bs_Root11VsBarley	10.8086	9.10193	1.6739	Leucine-rich repeat protein kinase family protein		expressed protein			Protein kinase domain; Leucine rich repeat; Leucine Rich Repeat; Protein tyrosine kinase		protein binding; protein kinase activity; ATP binding; protein phosphorylation	GO:0006468,GO:0005524,GO:0004672,GO:0005515; GO:0006468,GO:0005524,GO:0004672; GO:0005515,GO:0006468,GO:0005524,GO:0004672; GO:0006468,GO:0004672,GO:0005515
HORVU0Hr1G039970	2	Bs_Root172VsBarley	10.7199	9.10193	1.65971	Leucine-rich repeat protein kinase family protein		expressed protein			Protein kinase domain; Leucine rich repeat; Leucine Rich Repeat; Protein tyrosine kinase		protein binding; protein kinase activity; ATP binding; protein phosphorylation	GO:0006468,GO:0005524,GO:0004672,GO:0005515; GO:0006468,GO:0005524,GO:0004672; GO:0005515,GO:0006468,GO:0005524,GO:0004672; GO:0006468,GO:0004672,GO:0005515
HORVU0Hr1G039970	2	Bs_Root11VsBarley	10.7335	9.10193	1.65184	Leucine-rich repeat protein kinase family protein		expressed protein			Protein kinase domain; Leucine rich repeat; Leucine Rich Repeat; Protein tyrosine kinase		protein binding; protein kinase activity; ATP binding; protein phosphorylation	GO:0006468,GO:0005524,GO:0004672,GO:0005515; GO:0006468,GO:0005524,GO:0004672; GO:0005515,GO:0006468,GO:0005524,GO:0004672; GO:0006468,GO:0004672,GO:0005515
HORVU0Hr1G039970	2	Sv_BsVsBarley	10.4964	9.10193	1.37556	Leucine-rich repeat protein kinase family protein		expressed protein			Protein kinase domain; Leucine rich repeat; Leucine Rich Repeat; Protein tyrosine kinase		protein binding; protein kinase activity; ATP binding; protein phosphorylation	GO:0006468,GO:0005524,GO:0004672,GO:0005515; GO:0006468,GO:0005524,GO:0004672; GO:0005515,GO:0006468,GO:0005524,GO:0004672; GO:0006468,GO:0004672,GO:0005515
HORVU0Hr1G039970	2	BsVsBarley	10.4479	9.10193	1.30356	Leucine-rich repeat protein kinase family protein		expressed protein			Protein kinase domain; Leucine rich repeat; Leucine Rich Repeat; Protein tyrosine kinase		protein binding; protein kinase activity; ATP binding; protein phosphorylation	GO:0006468,GO:0005524,GO:0004672,GO:0005515; GO:0006468,GO:0005524,GO:0004672; GO:0005515,GO:0006468,GO:0005524,GO:0004672; GO:0006468,GO:0004672,GO:0005515
HORVU0Hr1G040210	9	Bs_Root11VsBarley	9.3838	5.81711	3.33472	wall associated kinase 3; wall-associated kinase 2; indole-3-acetate beta-D-glucosyltransferase	WAK3; WAK2; IAGLU	OsWAK91 - OsWAK receptor-like protein kinase, expressed; OsWAK92 - OsWAK receptor-like protein kinase, expressed; UDP-glucoronosyl and UDP-glucosyl transferase domain containing protein, expressed			Protein kinase domain; Wall-associated receptor kinase galacturonan-binding		protein kinase activity; ATP binding; protein phosphorylation; polysaccharide binding; metabolic process; transferase activity, transferring hexosyl groups	GO:0030247,GO:0006468,GO:0005524,GO:0004672; GO:0006468,GO:0005524,GO:0004672; GO:0030247; GO:0016758,GO:0008152
HORVU0Hr1G040360	12	BsVsBarley	0	5.89288	-8.15855	Cysteine proteinases superfamily protein		thiol protease SEN102 precursor, putative, expressed		C1	Papain family cysteine protease; Cathepsin propeptide inhibitor domain (I29)		cysteine-type peptidase activity; proteolysis	GO:0008234,GO:0006508
HORVU0Hr1G040360	12	Sv_BsVsBarley	0	5.89288	-8.16889	Cysteine proteinases superfamily protein		thiol protease SEN102 precursor, putative, expressed		C1	Papain family cysteine protease; Cathepsin propeptide inhibitor domain (I29)		cysteine-type peptidase activity; proteolysis	GO:0008234,GO:0006508
HORVU0Hr1G040410	14	Bs_Root11VsBarley	5.16257	7.53256	-2.31607	calmodulin (CAM)-binding protein of 25 kDa	ATCAMBP25,CAMBP25	VQ domain containing protein, putative, expressed			VQ motif
HORVU1Hr1G000120	2	Bs_Root11VsBarley	9.71171	8.17258	1.4931	cytochrome P450, family 72, subfamily A, polypeptide 15; ; cytochrome P450, family 72, subfamily A, polypeptide 7; cytochrome P450, family 72, subfamily A, polypeptide 13	CYP72A15; ; CYP72A7; CYP72A13	cytochrome P450 72A1, putative, expressed;			Cytochrome P450;		iron ion binding; oxidation-reduction process; oxidoreductase activity, acting on paired donors, with incorporation or reduction of molecular oxygen; heme binding	GO:0055114,GO:0020037,GO:0016705,GO:0005506
HORVU1Hr1G000120	2	Sv_Bs_Root11VsBarley	9.91049	8.17258	1.68435	cytochrome P450, family 72, subfamily A, polypeptide 15; ; cytochrome P450, family 72, subfamily A, polypeptide 7; cytochrome P450, family 72, subfamily A, polypeptide 13	CYP72A15; ; CYP72A7; CYP72A13	cytochrome P450 72A1, putative, expressed;			Cytochrome P450;		iron ion binding; oxidation-reduction process; oxidoreductase activity, acting on paired donors, with incorporation or reduction of molecular oxygen; heme binding	GO:0055114,GO:0020037,GO:0016705,GO:0005506
HORVU1Hr1G000120	2	BsVsBarley	10.4721	8.17258	2.24383	cytochrome P450, family 72, subfamily A, polypeptide 15; ; cytochrome P450, family 72, subfamily A, polypeptide 7; cytochrome P450, family 72, subfamily A, polypeptide 13	CYP72A15; ; CYP72A7; CYP72A13	cytochrome P450 72A1, putative, expressed;			Cytochrome P450;		iron ion binding; oxidation-reduction process; oxidoreductase activity, acting on paired donors, with incorporation or reduction of molecular oxygen; heme binding	GO:0055114,GO:0020037,GO:0016705,GO:0005506
HORVU1Hr1G000120	2	Sv_BsVsBarley	9.86071	8.17258	1.81523	cytochrome P450, family 72, subfamily A, polypeptide 15; ; cytochrome P450, family 72, subfamily A, polypeptide 7; cytochrome P450, family 72, subfamily A, polypeptide 13	CYP72A15; ; CYP72A7; CYP72A13	cytochrome P450 72A1, putative, expressed;			Cytochrome P450;		iron ion binding; oxidation-reduction process; oxidoreductase activity, acting on paired donors, with incorporation or reduction of molecular oxygen; heme binding	GO:0055114,GO:0020037,GO:0016705,GO:0005506
HORVU1Hr1G000140	1	Bs_Root11VsBarley	13.1799	12.0211	1.17042	ATPase E1-E2 type family protein / haloacid dehalogenase-like hydrolase family protein		phospholipid-transporting ATPase, putative, expressed			E1-E2 ATPase; haloacid dehalogenase-like hydrolase; Phospholipid-translocating ATPase N-terminal; Phospholipid-translocating P-type ATPase C-terminal; Cation transport ATPase (P-type)		nucleotide binding; magnesium ion binding; integral component of membrane; phospholipid-translocating ATPase activity; metal ion binding; ATP binding; phospholipid transport	GO:0046872,GO:0000166,GO:0016021,GO:0015914,GO:0005524,GO:0004012,GO:0000287; GO:0016021,GO:0015914,GO:0005524,GO:0004012,GO:0000287
HORVU1Hr1G000140	1	Sv_Bs_Root11VsBarley	13.3286	12.0211	1.29841	ATPase E1-E2 type family protein / haloacid dehalogenase-like hydrolase family protein		phospholipid-transporting ATPase, putative, expressed			E1-E2 ATPase; haloacid dehalogenase-like hydrolase; Phospholipid-translocating ATPase N-terminal; Phospholipid-translocating P-type ATPase C-terminal; Cation transport ATPase (P-type)		nucleotide binding; magnesium ion binding; integral component of membrane; phospholipid-translocating ATPase activity; metal ion binding; ATP binding; phospholipid transport	GO:0046872,GO:0000166,GO:0016021,GO:0015914,GO:0005524,GO:0004012,GO:0000287; GO:0016021,GO:0015914,GO:0005524,GO:0004012,GO:0000287
HORVU1Hr1G000170	10	Bs_Root172VsBarley	5.01684	9.2283	-3.85723
HORVU1Hr1G000350	14	Bs_Root11VsBarley	12.1598	13.5514	-1.33155			phytase, putative, expressed
HORVU1Hr1G000560	4	Root172VsBarley	8.58204	6.51449	1.96797	Leucine-rich repeat receptor-like protein kinase family protein; Protein kinase family protein with leucine-rich repeat domain		receptor-like protein kinase 5 precursor, putative, expressed; leucine-rich repeat receptor-like protein kinase 1, putative, expressed; receptor-like protein kinase precursor, putative, expressed			Leucine rich repeat N-terminal domain; Leucine rich repeat; Protein tyrosine kinase; Leucine Rich Repeat		protein binding; protein kinase activity; protein phosphorylation	GO:0005515; GO:0006468,GO:0004672
HORVU1Hr1G000590	1	Sv_Bs_Root11VsBarley	9.13486	5.73274	3.61783	Polynucleotidyl transferase, ribonuclease H-like superfamily protein;		exonuclease, putative, expressed			; Exonuclease
HORVU1Hr1G000590	1	Bs_Root11VsBarley	8.30343	5.73274	3.03259	Polynucleotidyl transferase, ribonuclease H-like superfamily protein;		exonuclease, putative, expressed			; Exonuclease
HORVU1Hr1G000720	14	Bs_Root11VsBarley	8.25326	9.34853	-1.05801	Protein of unknown function (DUF 3339)		expressed protein			Protein of unknown function (DUF3339)
HORVU1Hr1G000810	6	Sv_Root172VsBarley	13.3871	12.0312	1.45197			cellulase, putative, expressed	GH5		Cellulase (glycosyl hydrolase family 5)		actin filament binding; hydrolase activity, hydrolyzing O-glycosyl compounds; carbohydrate metabolic process; actin filament organization	GO:0005975,GO:0004553,GO:0051015,GO:0007015; GO:0051015,GO:0007015
HORVU1Hr1G000810	6	SvVsBarley	13.4078	12.0312	1.53557			cellulase, putative, expressed	GH5		Cellulase (glycosyl hydrolase family 5)		actin filament binding; hydrolase activity, hydrolyzing O-glycosyl compounds; carbohydrate metabolic process; actin filament organization	GO:0005975,GO:0004553,GO:0051015,GO:0007015; GO:0051015,GO:0007015
HORVU1Hr1G000810	6	Bs_Root172VsBarley	14.049	12.0312	1.97876			cellulase, putative, expressed	GH5		Cellulase (glycosyl hydrolase family 5)		actin filament binding; hydrolase activity, hydrolyzing O-glycosyl compounds; carbohydrate metabolic process; actin filament organization	GO:0005975,GO:0004553,GO:0051015,GO:0007015; GO:0051015,GO:0007015
HORVU1Hr1G000810	6	Sv_BsVsBarley	14.2544	12.0312	2.14643			cellulase, putative, expressed	GH5		Cellulase (glycosyl hydrolase family 5)		actin filament binding; hydrolase activity, hydrolyzing O-glycosyl compounds; carbohydrate metabolic process; actin filament organization	GO:0005975,GO:0004553,GO:0051015,GO:0007015; GO:0051015,GO:0007015
HORVU1Hr1G000810	6	BsVsBarley	13.9745	12.0312	1.86524			cellulase, putative, expressed	GH5		Cellulase (glycosyl hydrolase family 5)		actin filament binding; hydrolase activity, hydrolyzing O-glycosyl compounds; carbohydrate metabolic process; actin filament organization	GO:0005975,GO:0004553,GO:0051015,GO:0007015; GO:0051015,GO:0007015
HORVU1Hr1G000810	6	Sv_Bs_Root172VsBarley	13.6489	12.0312	1.55131			cellulase, putative, expressed	GH5		Cellulase (glycosyl hydrolase family 5)		actin filament binding; hydrolase activity, hydrolyzing O-glycosyl compounds; carbohydrate metabolic process; actin filament organization	GO:0005975,GO:0004553,GO:0051015,GO:0007015; GO:0051015,GO:0007015
HORVU1Hr1G000810	6	Sv_Bs_Root11VsBarley	14.2958	12.0312	2.18585			cellulase, putative, expressed	GH5		Cellulase (glycosyl hydrolase family 5)		actin filament binding; hydrolase activity, hydrolyzing O-glycosyl compounds; carbohydrate metabolic process; actin filament organization	GO:0005975,GO:0004553,GO:0051015,GO:0007015; GO:0051015,GO:0007015
HORVU1Hr1G000810	6	Bs_Root11VsBarley	14.244	12.0312	2.1641			cellulase, putative, expressed	GH5		Cellulase (glycosyl hydrolase family 5)		actin filament binding; hydrolase activity, hydrolyzing O-glycosyl compounds; carbohydrate metabolic process; actin filament organization	GO:0005975,GO:0004553,GO:0051015,GO:0007015; GO:0051015,GO:0007015
HORVU1Hr1G000810	6	Root172VsBarley	13.8551	12.0312	1.77573			cellulase, putative, expressed	GH5		Cellulase (glycosyl hydrolase family 5)		actin filament binding; hydrolase activity, hydrolyzing O-glycosyl compounds; carbohydrate metabolic process; actin filament organization	GO:0005975,GO:0004553,GO:0051015,GO:0007015; GO:0051015,GO:0007015
HORVU1Hr1G001220	6	Root11VsBarley	0	2.364	-21.3551	cysteine-rich RLK (RECEPTOR-like protein kinase) 23; S-locus lectin protein kinase family protein; cysteine-rich RLK (RECEPTOR-like protein kinase) 29; cysteine-rich RLK (RECEPTOR-like protein kinase) 10; Receptor-like protein kinase-related family protein; cysteine-rich RLK (RECEPTOR-like protein kinase) 15	CRK23; B120; CRK29; CRK10,RLK4; ; CRK15	TKL_IRAK_DUF26-lc.11 - DUF26 kinases have homology to DUF26 containing loci, expressed; TKL_IRAK_DUF26-lc.27 - DUF26 kinases have homology to DUF26 containing loci, expressed; receptor-like protein kinase homolog RK20-1, putative, expressed; TKL_IRAK_DUF26-lc.5 - DUF26 kinases have homology to DUF26 containing loci, expressed; TKL_IRAK_DUF26-lc.26 - DUF26 kinases have homology to DUF26 containing…			Salt stress response/antifungal; Protein tyrosine kinase; Protein kinase domain	; Long-term depression	protein kinase activity; protein phosphorylation; ; ATP binding	GO:0006468,GO:0004672; ; GO:0006468,GO:0005524,GO:0004672
HORVU1Hr1G001220	6	Bs_Root172VsBarley	10.5081	2.364	5.07187	cysteine-rich RLK (RECEPTOR-like protein kinase) 23; S-locus lectin protein kinase family protein; cysteine-rich RLK (RECEPTOR-like protein kinase) 29; cysteine-rich RLK (RECEPTOR-like protein kinase) 10; Receptor-like protein kinase-related family protein; cysteine-rich RLK (RECEPTOR-like protein kinase) 15	CRK23; B120; CRK29; CRK10,RLK4; ; CRK15	TKL_IRAK_DUF26-lc.11 - DUF26 kinases have homology to DUF26 containing loci, expressed; TKL_IRAK_DUF26-lc.27 - DUF26 kinases have homology to DUF26 containing loci, expressed; receptor-like protein kinase homolog RK20-1, putative, expressed; TKL_IRAK_DUF26-lc.5 - DUF26 kinases have homology to DUF26 containing loci, expressed; TKL_IRAK_DUF26-lc.26 - DUF26 kinases have homology to DUF26 containing…			Salt stress response/antifungal; Protein tyrosine kinase; Protein kinase domain	; Long-term depression	protein kinase activity; protein phosphorylation; ; ATP binding	GO:0006468,GO:0004672; ; GO:0006468,GO:0005524,GO:0004672
HORVU1Hr1G001220	6	Bs_Root11VsBarley	9.8612	2.364	4.54908	cysteine-rich RLK (RECEPTOR-like protein kinase) 23; S-locus lectin protein kinase family protein; cysteine-rich RLK (RECEPTOR-like protein kinase) 29; cysteine-rich RLK (RECEPTOR-like protein kinase) 10; Receptor-like protein kinase-related family protein; cysteine-rich RLK (RECEPTOR-like protein kinase) 15	CRK23; B120; CRK29; CRK10,RLK4; ; CRK15	TKL_IRAK_DUF26-lc.11 - DUF26 kinases have homology to DUF26 containing loci, expressed; TKL_IRAK_DUF26-lc.27 - DUF26 kinases have homology to DUF26 containing loci, expressed; receptor-like protein kinase homolog RK20-1, putative, expressed; TKL_IRAK_DUF26-lc.5 - DUF26 kinases have homology to DUF26 containing loci, expressed; TKL_IRAK_DUF26-lc.26 - DUF26 kinases have homology to DUF26 containing…			Salt stress response/antifungal; Protein tyrosine kinase; Protein kinase domain	; Long-term depression	protein kinase activity; protein phosphorylation; ; ATP binding	GO:0006468,GO:0004672; ; GO:0006468,GO:0005524,GO:0004672
HORVU1Hr1G001220	6	BsVsBarley	10.7577	2.364	5.3206	cysteine-rich RLK (RECEPTOR-like protein kinase) 23; S-locus lectin protein kinase family protein; cysteine-rich RLK (RECEPTOR-like protein kinase) 29; cysteine-rich RLK (RECEPTOR-like protein kinase) 10; Receptor-like protein kinase-related family protein; cysteine-rich RLK (RECEPTOR-like protein kinase) 15	CRK23; B120; CRK29; CRK10,RLK4; ; CRK15	TKL_IRAK_DUF26-lc.11 - DUF26 kinases have homology to DUF26 containing loci, expressed; TKL_IRAK_DUF26-lc.27 - DUF26 kinases have homology to DUF26 containing loci, expressed; receptor-like protein kinase homolog RK20-1, putative, expressed; TKL_IRAK_DUF26-lc.5 - DUF26 kinases have homology to DUF26 containing loci, expressed; TKL_IRAK_DUF26-lc.26 - DUF26 kinases have homology to DUF26 containing…			Salt stress response/antifungal; Protein tyrosine kinase; Protein kinase domain	; Long-term depression	protein kinase activity; protein phosphorylation; ; ATP binding	GO:0006468,GO:0004672; ; GO:0006468,GO:0005524,GO:0004672
HORVU1Hr1G001480	12	Sv_BsVsBarley	0	4.89516	-7.15086			RALFL21 - Rapid ALkalinization Factor RALF family protein precursor, expressed
HORVU1Hr1G001560	3	Bs_Root11VsBarley	10.1283	6.74649	3.91663	glutathione S-transferase TAU 18	ATGSTU18,GST29,GSTU18	glutathione S-transferase, putative, expressed			Glutathione S-transferase, N-terminal domain; Glutathione S-transferase, C-terminal domain		protein binding	GO:0005515
HORVU1Hr1G001560	3	BsVsBarley	11.5611	6.74649	4.76557	glutathione S-transferase TAU 18	ATGSTU18,GST29,GSTU18	glutathione S-transferase, putative, expressed			Glutathione S-transferase, N-terminal domain; Glutathione S-transferase, C-terminal domain		protein binding	GO:0005515
HORVU1Hr1G001560	3	Sv_BsVsBarley	11.5075	6.74649	4.72572	glutathione S-transferase TAU 18	ATGSTU18,GST29,GSTU18	glutathione S-transferase, putative, expressed			Glutathione S-transferase, N-terminal domain; Glutathione S-transferase, C-terminal domain		protein binding	GO:0005515
HORVU1Hr1G001560	3	Bs_Root172VsBarley	10.2067	6.74649	3.89139	glutathione S-transferase TAU 18	ATGSTU18,GST29,GSTU18	glutathione S-transferase, putative, expressed			Glutathione S-transferase, N-terminal domain; Glutathione S-transferase, C-terminal domain		protein binding	GO:0005515
HORVU1Hr1G001590	9	Bs_Root11VsBarley	3.15013	0	7.01492	; ADP glucose pyrophosphorylase large subunit 1	ADG2,APL1	; glucose-1-phosphate adenylyltransferase large subunit, putative, expressed			; Nucleotidyl transferase		biosynthetic process; nucleotidyltransferase activity	GO:0016779,GO:0009058
HORVU1Hr1G001660	3	Bs_Root11VsBarley	7.33744	3.64253	3.44992	Protein kinase superfamily protein; PR5-like receptor kinase	PR5K	receptor-like kinase ARK1AS, putative, expressed			Protein kinase domain		protein kinase activity; ATP binding; protein phosphorylation	GO:0006468,GO:0005524,GO:0004672
HORVU1Hr1G001660	3	Bs_Root172VsBarley	7.87155	3.64253	3.94961	Protein kinase superfamily protein; PR5-like receptor kinase	PR5K	receptor-like kinase ARK1AS, putative, expressed			Protein kinase domain		protein kinase activity; ATP binding; protein phosphorylation	GO:0006468,GO:0005524,GO:0004672
HORVU1Hr1G001850	11	Sv_BsVsBarley	14.4094	13.3739	1.03015	12-oxophytodienoate reductase 1; 12-oxophytodienoate reductase 2	ATOPR1,OPR1; ATOPR2,OPR2	12-oxophytodienoate reductase, putative, expressed			NADH:flavin oxidoreductase / NADH oxidase family		oxidation-reduction process; oxidoreductase activity; FMN binding	GO:0055114,GO:0016491,GO:0010181
HORVU1Hr1G001850	11	Sv_Bs_Root11VsBarley	14.3018	13.3739	1.03842	12-oxophytodienoate reductase 1; 12-oxophytodienoate reductase 2	ATOPR1,OPR1; ATOPR2,OPR2	12-oxophytodienoate reductase, putative, expressed			NADH:flavin oxidoreductase / NADH oxidase family		oxidation-reduction process; oxidoreductase activity; FMN binding	GO:0055114,GO:0016491,GO:0010181
HORVU1Hr1G001850	11	BsVsBarley	14.5611	13.3739	1.18469	12-oxophytodienoate reductase 1; 12-oxophytodienoate reductase 2	ATOPR1,OPR1; ATOPR2,OPR2	12-oxophytodienoate reductase, putative, expressed			NADH:flavin oxidoreductase / NADH oxidase family		oxidation-reduction process; oxidoreductase activity; FMN binding	GO:0055114,GO:0016491,GO:0010181
HORVU1Hr1G001950	2	Sv_Bs_Root11VsBarley	15.0833	13.7651	1.31573	12-oxophytodienoate reductase 1	ATOPR1,OPR1	12-oxophytodienoate reductase, putative, expressed			NADH:flavin oxidoreductase / NADH oxidase family		oxidation-reduction process; oxidoreductase activity; FMN binding	GO:0055114,GO:0016491,GO:0010181
HORVU1Hr1G001950	2	BsVsBarley	15.2179	13.7651	1.42946	12-oxophytodienoate reductase 1	ATOPR1,OPR1	12-oxophytodienoate reductase, putative, expressed			NADH:flavin oxidoreductase / NADH oxidase family		oxidation-reduction process; oxidoreductase activity; FMN binding	GO:0055114,GO:0016491,GO:0010181
HORVU1Hr1G001950	2	Bs_Root172VsBarley	15.2695	13.7651	1.57539	12-oxophytodienoate reductase 1	ATOPR1,OPR1	12-oxophytodienoate reductase, putative, expressed			NADH:flavin oxidoreductase / NADH oxidase family		oxidation-reduction process; oxidoreductase activity; FMN binding	GO:0055114,GO:0016491,GO:0010181
HORVU1Hr1G001950	2	Bs_Root11VsBarley	15.3872	13.7651	1.61287	12-oxophytodienoate reductase 1	ATOPR1,OPR1	12-oxophytodienoate reductase, putative, expressed			NADH:flavin oxidoreductase / NADH oxidase family		oxidation-reduction process; oxidoreductase activity; FMN binding	GO:0055114,GO:0016491,GO:0010181
HORVU1Hr1G001950	2	Sv_BsVsBarley	15.3307	13.7651	1.55929	12-oxophytodienoate reductase 1	ATOPR1,OPR1	12-oxophytodienoate reductase, putative, expressed			NADH:flavin oxidoreductase / NADH oxidase family		oxidation-reduction process; oxidoreductase activity; FMN binding	GO:0055114,GO:0016491,GO:0010181
HORVU1Hr1G001960	3	Bs_Root172VsBarley	13.8909	12.7222	1.30359	12-oxophytodienoate reductase 1	ATOPR1,OPR1	12-oxophytodienoate reductase, putative, expressed			NADH:flavin oxidoreductase / NADH oxidase family		oxidation-reduction process; oxidoreductase activity; FMN binding	GO:0055114,GO:0016491,GO:0010181
HORVU1Hr1G001960	3	Bs_Root11VsBarley	13.8484	12.7222	1.08477	12-oxophytodienoate reductase 1	ATOPR1,OPR1	12-oxophytodienoate reductase, putative, expressed			NADH:flavin oxidoreductase / NADH oxidase family		oxidation-reduction process; oxidoreductase activity; FMN binding	GO:0055114,GO:0016491,GO:0010181
HORVU1Hr1G002090	13	Sv_BsVsBarley	11.2483	13.2278	-2.08492	arginine decarboxylase 1; arginine decarboxylase 2	ADC1,ARGDC,ARGDC1,SPE1; ADC2,ATADC2,SPE2	pyridoxal-dependent decarboxylase protein, putative, expressed			Pyridoxal-dependent decarboxylase, C-terminal sheet domain; Pyridoxal-dependent decarboxylase, pyridoxal binding domain		catalytic activity; arginine catabolic process; spermidine biosynthetic process; arginine decarboxylase activity	GO:0003824,GO:0008792,GO:0008295,GO:0006527
HORVU1Hr1G002090	13	Bs_Root11VsBarley	11.1297	13.2278	-2.14572	arginine decarboxylase 1; arginine decarboxylase 2	ADC1,ARGDC,ARGDC1,SPE1; ADC2,ATADC2,SPE2	pyridoxal-dependent decarboxylase protein, putative, expressed			Pyridoxal-dependent decarboxylase, C-terminal sheet domain; Pyridoxal-dependent decarboxylase, pyridoxal binding domain		catalytic activity; arginine catabolic process; spermidine biosynthetic process; arginine decarboxylase activity	GO:0003824,GO:0008792,GO:0008295,GO:0006527
HORVU1Hr1G002090	13	BsVsBarley	10.0476	13.2278	-2.94967	arginine decarboxylase 1; arginine decarboxylase 2	ADC1,ARGDC,ARGDC1,SPE1; ADC2,ATADC2,SPE2	pyridoxal-dependent decarboxylase protein, putative, expressed			Pyridoxal-dependent decarboxylase, C-terminal sheet domain; Pyridoxal-dependent decarboxylase, pyridoxal binding domain		catalytic activity; arginine catabolic process; spermidine biosynthetic process; arginine decarboxylase activity	GO:0003824,GO:0008792,GO:0008295,GO:0006527
HORVU1Hr1G002090	13	Sv_Bs_Root11VsBarley	11.2349	13.2278	-2.11046	arginine decarboxylase 1; arginine decarboxylase 2	ADC1,ARGDC,ARGDC1,SPE1; ADC2,ATADC2,SPE2	pyridoxal-dependent decarboxylase protein, putative, expressed			Pyridoxal-dependent decarboxylase, C-terminal sheet domain; Pyridoxal-dependent decarboxylase, pyridoxal binding domain		catalytic activity; arginine catabolic process; spermidine biosynthetic process; arginine decarboxylase activity	GO:0003824,GO:0008792,GO:0008295,GO:0006527
HORVU1Hr1G002100	12	Sv_BsVsBarley	0	7.2717	-9.57762	low-molecular-weight cysteine-rich 69; Scorpion toxin-like knottin superfamily protein	LCR69,PDF2.2; LCR70,PDF2.1	DEF7 - Defensin and Defensin-like DEFL family, expressed			Gamma-thionin family
HORVU1Hr1G002100	12	BsVsBarley	0	7.2717	-9.56728	low-molecular-weight cysteine-rich 69; Scorpion toxin-like knottin superfamily protein	LCR69,PDF2.2; LCR70,PDF2.1	DEF7 - Defensin and Defensin-like DEFL family, expressed			Gamma-thionin family
HORVU1Hr1G002160	6	Sv_Bs_Root11VsBarley	10.2425	7.08677	3.93535	Glutathione S-transferase family protein	ATGSTF13	glutathione S-transferase, putative, expressed			Glutathione S-transferase, C-terminal domain; Glutathione S-transferase, N-terminal domain		protein binding	GO:0005515
HORVU1Hr1G002160	6	Sv_BsVsBarley	11.5249	7.08677	4.3408	Glutathione S-transferase family protein	ATGSTF13	glutathione S-transferase, putative, expressed			Glutathione S-transferase, C-terminal domain; Glutathione S-transferase, N-terminal domain		protein binding	GO:0005515
HORVU1Hr1G002160	6	Bs_Root11VsBarley	10.1351	7.08677	3.06904	Glutathione S-transferase family protein	ATGSTF13	glutathione S-transferase, putative, expressed			Glutathione S-transferase, C-terminal domain; Glutathione S-transferase, N-terminal domain		protein binding	GO:0005515
HORVU1Hr1G002160	6	Bs_Root172VsBarley	9.92225	7.08677	2.75275	Glutathione S-transferase family protein	ATGSTF13	glutathione S-transferase, putative, expressed			Glutathione S-transferase, C-terminal domain; Glutathione S-transferase, N-terminal domain		protein binding	GO:0005515
HORVU1Hr1G002160	6	Sv_Bs_Root172VsBarley	9.9179	7.08677	2.85876	Glutathione S-transferase family protein	ATGSTF13	glutathione S-transferase, putative, expressed			Glutathione S-transferase, C-terminal domain; Glutathione S-transferase, N-terminal domain		protein binding	GO:0005515
HORVU1Hr1G002160	6	BsVsBarley	12.0076	7.08677	4.7748	Glutathione S-transferase family protein	ATGSTF13	glutathione S-transferase, putative, expressed			Glutathione S-transferase, C-terminal domain; Glutathione S-transferase, N-terminal domain		protein binding	GO:0005515
HORVU1Hr1G002160	6	Root172VsBarley	10.1623	7.08677	3.04124	Glutathione S-transferase family protein	ATGSTF13	glutathione S-transferase, putative, expressed			Glutathione S-transferase, C-terminal domain; Glutathione S-transferase, N-terminal domain		protein binding	GO:0005515
HORVU1Hr1G002410	1	Sv_Bs_Root172VsBarley	14.667	13.377	1.42251	polygalacturonase inhibiting protein 1	ATPGIP1,PGIP1	polygalacturonase inhibitor precursor, putative, expressed			Leucine rich repeat N-terminal domain
HORVU1Hr1G002410	1	Bs_Root11VsBarley	15.0169	13.377	1.61493	polygalacturonase inhibiting protein 1	ATPGIP1,PGIP1	polygalacturonase inhibitor precursor, putative, expressed			Leucine rich repeat N-terminal domain
HORVU1Hr1G002410	1	Sv_Bs_Root11VsBarley	14.7569	13.377	1.35068	polygalacturonase inhibiting protein 1	ATPGIP1,PGIP1	polygalacturonase inhibitor precursor, putative, expressed			Leucine rich repeat N-terminal domain
HORVU1Hr1G002410	1	BsVsBarley	14.5576	13.377	1.36627	polygalacturonase inhibiting protein 1	ATPGIP1,PGIP1	polygalacturonase inhibitor precursor, putative, expressed			Leucine rich repeat N-terminal domain
HORVU1Hr1G002470	2	Sv_Bs_Root11VsBarley	9.11719	6.55398	2.64897	receptor serine/threonine kinase, putative; Protein kinase superfamily protein		resistance-related receptor-like kinase, putative, expressed; protein kinase domain containing protein, expressed; receptor kinase LRK10, putative, expressed			Protein kinase domain; Protein tyrosine kinase		protein kinase activity; ATP binding; protein phosphorylation	GO:0006468,GO:0005524,GO:0004672; GO:0006468,GO:0004672
HORVU1Hr1G002470	2	Root172VsBarley	9.47116	6.55398	2.81712	receptor serine/threonine kinase, putative; Protein kinase superfamily protein		resistance-related receptor-like kinase, putative, expressed; protein kinase domain containing protein, expressed; receptor kinase LRK10, putative, expressed			Protein kinase domain; Protein tyrosine kinase		protein kinase activity; ATP binding; protein phosphorylation	GO:0006468,GO:0005524,GO:0004672; GO:0006468,GO:0004672
HORVU1Hr1G002470	2	BsVsBarley	10.1589	6.55398	3.63354	receptor serine/threonine kinase, putative; Protein kinase superfamily protein		resistance-related receptor-like kinase, putative, expressed; protein kinase domain containing protein, expressed; receptor kinase LRK10, putative, expressed			Protein kinase domain; Protein tyrosine kinase		protein kinase activity; ATP binding; protein phosphorylation	GO:0006468,GO:0005524,GO:0004672; GO:0006468,GO:0004672
HORVU1Hr1G002470	2	Bs_Root11VsBarley	9.1828	6.55398	2.60542	receptor serine/threonine kinase, putative; Protein kinase superfamily protein		resistance-related receptor-like kinase, putative, expressed; protein kinase domain containing protein, expressed; receptor kinase LRK10, putative, expressed			Protein kinase domain; Protein tyrosine kinase		protein kinase activity; ATP binding; protein phosphorylation	GO:0006468,GO:0005524,GO:0004672; GO:0006468,GO:0004672
HORVU1Hr1G002470	2	Sv_BsVsBarley	10.2489	6.55398	3.55972	receptor serine/threonine kinase, putative; Protein kinase superfamily protein		resistance-related receptor-like kinase, putative, expressed; protein kinase domain containing protein, expressed; receptor kinase LRK10, putative, expressed			Protein kinase domain; Protein tyrosine kinase		protein kinase activity; ATP binding; protein phosphorylation	GO:0006468,GO:0005524,GO:0004672; GO:0006468,GO:0004672
HORVU1Hr1G002470	2	Bs_Root172VsBarley	10.2502	6.55398	3.56424	receptor serine/threonine kinase, putative; Protein kinase superfamily protein		resistance-related receptor-like kinase, putative, expressed; protein kinase domain containing protein, expressed; receptor kinase LRK10, putative, expressed			Protein kinase domain; Protein tyrosine kinase		protein kinase activity; ATP binding; protein phosphorylation	GO:0006468,GO:0005524,GO:0004672; GO:0006468,GO:0004672
HORVU1Hr1G002590	3	Sv_Bs_Root172VsBarley	8.25348	6.85821	1.38516	Protein kinase superfamily protein		TAK14, putative, expressed; receptor-like kinase ARK1AS, putative, expressed			Protein kinase domain		protein kinase activity; ATP binding; protein phosphorylation	GO:0006468,GO:0005524,GO:0004672
HORVU1Hr1G002590	3	Sv_BsVsBarley	8.88922	6.85821	2.09319	Protein kinase superfamily protein		TAK14, putative, expressed; receptor-like kinase ARK1AS, putative, expressed			Protein kinase domain		protein kinase activity; ATP binding; protein phosphorylation	GO:0006468,GO:0005524,GO:0004672
HORVU1Hr1G002590	3	Bs_Root172VsBarley	8.96166	6.85821	2.0966	Protein kinase superfamily protein		TAK14, putative, expressed; receptor-like kinase ARK1AS, putative, expressed			Protein kinase domain		protein kinase activity; ATP binding; protein phosphorylation	GO:0006468,GO:0005524,GO:0004672
HORVU1Hr1G002590	3	Bs_Root11VsBarley	7.89326	6.85821	1.20051	Protein kinase superfamily protein		TAK14, putative, expressed; receptor-like kinase ARK1AS, putative, expressed			Protein kinase domain		protein kinase activity; ATP binding; protein phosphorylation	GO:0006468,GO:0005524,GO:0004672
HORVU1Hr1G002590	3	BsVsBarley	8.5145	6.85821	1.65031	Protein kinase superfamily protein		TAK14, putative, expressed; receptor-like kinase ARK1AS, putative, expressed			Protein kinase domain		protein kinase activity; ATP binding; protein phosphorylation	GO:0006468,GO:0005524,GO:0004672
HORVU1Hr1G002620	3	Bs_Root172VsBarley	9.23052	6.56143	2.27793	NB-ARC domain-containing disease resistance protein	RPM1,RPS3	expressed protein
HORVU1Hr1G002680	11	Bs_Root11VsBarley	8.99424	6.68358	2.3215	NB-ARC domain-containing disease resistance protein	RPP13	resistance protein, putative, expressed			NB-ARC domain		ADP binding	GO:0043531
HORVU1Hr1G002680	11	BsVsBarley	9.10699	6.68358	2.47481	NB-ARC domain-containing disease resistance protein	RPP13	resistance protein, putative, expressed			NB-ARC domain		ADP binding	GO:0043531
HORVU1Hr1G002820	8	Sv_Bs_Root11VsBarley	3.9373	8.98174	-5.09311	; Phosphoinositide phosphatase family protein	ATSAC1B,ATSAC6,IBS2,SACIB; RHD4	; SacI homology domain containing protein, expressed			; SacI homology domain		phosphoric ester hydrolase activity	GO:0042578
HORVU1Hr1G002820	8	Sv_BsVsBarley	2.41201	8.98174	-5.22077	; Phosphoinositide phosphatase family protein	ATSAC1B,ATSAC6,IBS2,SACIB; RHD4	; SacI homology domain containing protein, expressed			; SacI homology domain		phosphoric ester hydrolase activity	GO:0042578
HORVU1Hr1G002820	8	Bs_Root11VsBarley	4.68239	8.98174	-3.66846	; Phosphoinositide phosphatase family protein	ATSAC1B,ATSAC6,IBS2,SACIB; RHD4	; SacI homology domain containing protein, expressed			; SacI homology domain		phosphoric ester hydrolase activity	GO:0042578
HORVU1Hr1G003010	12	Sv_BsVsBarley	1.60989	5.08333	-3.37616	NB-ARC domain-containing disease resistance protein	RPM1,RPS3; RPP13	resistance protein, putative, expressed; resistance protein T10rga2-1A, putative, expressed			NB-ARC domain		ADP binding	GO:0043531
HORVU1Hr1G003020	9	Bs_Root11VsBarley	3.73223	0	7.11986			; 3-5 exonuclease domain-containing protein, putative, expressed			3'-5' exonuclease		nucleic acid binding; nucleobase-containing compound metabolic process; 3'-5' exonuclease activity	GO:0008408,GO:0006139,GO:0003676
HORVU1Hr1G003060	11	BsVsBarley	10.7458	8.91717	1.73087	glutamine dumper 3	ATGDU3,GDU3,LSB1	GDU1, putative, expressed
HORVU1Hr1G003060	11	Sv_BsVsBarley	10.5711	8.91717	1.55529	glutamine dumper 3	ATGDU3,GDU3,LSB1	GDU1, putative, expressed
HORVU1Hr1G003060	11	Bs_Root11VsBarley	10.7822	8.91717	1.80792	glutamine dumper 3	ATGDU3,GDU3,LSB1	GDU1, putative, expressed
HORVU1Hr1G003080	9	Bs_Root11VsBarley	10.0733	8.84621	1.16452	glutamine dumper 3	ATGDU3,GDU3,LSB1	GDU1, putative, expressed
HORVU1Hr1G003080	9	Sv_Bs_Root172VsBarley	10.1065	8.84621	1.19146	glutamine dumper 3	ATGDU3,GDU3,LSB1	GDU1, putative, expressed
HORVU1Hr1G003250	4	Root172VsBarley	8.09538	3.10124	4.57837	Protein of unknown function (DUF594)		expressed protein			Protein of unknown function, DUF594; Domain of unknown function (DUF4220)
HORVU1Hr1G003250	4	SvVsBarley	8.38722	3.10124	4.96462	Protein of unknown function (DUF594)		expressed protein			Protein of unknown function, DUF594; Domain of unknown function (DUF4220)
HORVU1Hr1G003250	4	Sv_Bs_Root11VsBarley	8.09328	3.10124	4.74648	Protein of unknown function (DUF594)		expressed protein			Protein of unknown function, DUF594; Domain of unknown function (DUF4220)
HORVU1Hr1G003250	4	Sv_Root172VsBarley	5.54842	3.10124	4.15384	Protein of unknown function (DUF594)		expressed protein			Protein of unknown function, DUF594; Domain of unknown function (DUF4220)
HORVU1Hr1G003250	4	Sv_Root11VsBarley	7.96331	3.10124	4.50524	Protein of unknown function (DUF594)		expressed protein			Protein of unknown function, DUF594; Domain of unknown function (DUF4220)
HORVU1Hr1G003250	4	Bs_Root11VsBarley	8.17923	3.10124	4.56428	Protein of unknown function (DUF594)		expressed protein			Protein of unknown function, DUF594; Domain of unknown function (DUF4220)
HORVU1Hr1G003250	4	Bs_Root172VsBarley	7.6096	3.10124	4.17816	Protein of unknown function (DUF594)		expressed protein			Protein of unknown function, DUF594; Domain of unknown function (DUF4220)
HORVU1Hr1G003330	13	Sv_BsVsBarley	8.55002	10.8516	-2.39437	Pyridoxal phosphate (PLP)-dependent transferases superfamily protein		decarboxylase, putative, expressed			Pyridoxal-dependent decarboxylase conserved domain		carboxy-lyase activity; carboxylic acid metabolic process; pyridoxal phosphate binding	GO:0030170,GO:0019752,GO:0016831
HORVU1Hr1G003330	13	Bs_Root11VsBarley	8.70154	10.8516	-2.13301	Pyridoxal phosphate (PLP)-dependent transferases superfamily protein		decarboxylase, putative, expressed			Pyridoxal-dependent decarboxylase conserved domain		carboxy-lyase activity; carboxylic acid metabolic process; pyridoxal phosphate binding	GO:0030170,GO:0019752,GO:0016831
HORVU1Hr1G003330	13	Sv_Bs_Root11VsBarley	7.76721	10.8516	-2.55791	Pyridoxal phosphate (PLP)-dependent transferases superfamily protein		decarboxylase, putative, expressed			Pyridoxal-dependent decarboxylase conserved domain		carboxy-lyase activity; carboxylic acid metabolic process; pyridoxal phosphate binding	GO:0030170,GO:0019752,GO:0016831
HORVU1Hr1G003330	13	BsVsBarley	8.21109	10.8516	-2.69297	Pyridoxal phosphate (PLP)-dependent transferases superfamily protein		decarboxylase, putative, expressed			Pyridoxal-dependent decarboxylase conserved domain		carboxy-lyase activity; carboxylic acid metabolic process; pyridoxal phosphate binding	GO:0030170,GO:0019752,GO:0016831
HORVU1Hr1G003340	13	BsVsBarley	11.5007	13.8175	-2.28402	Pyridoxal phosphate (PLP)-dependent transferases superfamily protein; L-tyrosine decarboxylase	TYRDC,TYRDC1	decarboxylase, putative, expressed			Pyridoxal-dependent decarboxylase conserved domain;		carboxy-lyase activity; carboxylic acid metabolic process; pyridoxal phosphate binding	GO:0030170,GO:0019752,GO:0016831
HORVU1Hr1G003340	13	Bs_Root11VsBarley	11.676	13.8175	-1.95212	Pyridoxal phosphate (PLP)-dependent transferases superfamily protein; L-tyrosine decarboxylase	TYRDC,TYRDC1	decarboxylase, putative, expressed			Pyridoxal-dependent decarboxylase conserved domain;		carboxy-lyase activity; carboxylic acid metabolic process; pyridoxal phosphate binding	GO:0030170,GO:0019752,GO:0016831
HORVU1Hr1G003340	13	Sv_BsVsBarley	11.7417	13.8175	-2.06467	Pyridoxal phosphate (PLP)-dependent transferases superfamily protein; L-tyrosine decarboxylase	TYRDC,TYRDC1	decarboxylase, putative, expressed			Pyridoxal-dependent decarboxylase conserved domain;		carboxy-lyase activity; carboxylic acid metabolic process; pyridoxal phosphate binding	GO:0030170,GO:0019752,GO:0016831
HORVU1Hr1G003340	13	Sv_Bs_Root11VsBarley	12.1405	13.8175	-1.58959	Pyridoxal phosphate (PLP)-dependent transferases superfamily protein; L-tyrosine decarboxylase	TYRDC,TYRDC1	decarboxylase, putative, expressed			Pyridoxal-dependent decarboxylase conserved domain;		carboxy-lyase activity; carboxylic acid metabolic process; pyridoxal phosphate binding	GO:0030170,GO:0019752,GO:0016831
HORVU1Hr1G003370	13	Bs_Root11VsBarley	13.4272	15.608	-2.02056	O-methyltransferase 1; O-methyltransferase family protein	ATOMT1,OMT1	O-methyltransferase, putative, expressed			O-methyltransferase domain; Dimerisation domain		O-methyltransferase activity; protein dimerization activity	GO:0008171; GO:0046983,GO:0008171
HORVU1Hr1G003370	13	Sv_BsVsBarley	13.6753	15.608	-1.90336	O-methyltransferase 1; O-methyltransferase family protein	ATOMT1,OMT1	O-methyltransferase, putative, expressed			O-methyltransferase domain; Dimerisation domain		O-methyltransferase activity; protein dimerization activity	GO:0008171; GO:0046983,GO:0008171
HORVU1Hr1G003370	13	BsVsBarley	13.6098	15.608	-1.98519	O-methyltransferase 1; O-methyltransferase family protein	ATOMT1,OMT1	O-methyltransferase, putative, expressed			O-methyltransferase domain; Dimerisation domain		O-methyltransferase activity; protein dimerization activity	GO:0008171; GO:0046983,GO:0008171
HORVU1Hr1G003370	13	Sv_Bs_Root11VsBarley	14.1478	15.608	-1.45104	O-methyltransferase 1; O-methyltransferase family protein	ATOMT1,OMT1	O-methyltransferase, putative, expressed			O-methyltransferase domain; Dimerisation domain		O-methyltransferase activity; protein dimerization activity	GO:0008171; GO:0046983,GO:0008171
HORVU1Hr1G004700	10	Root172VsBarley	5.0694	0	20.4303
HORVU1Hr1G004700	10	Sv_Root11VsBarley	4.90467	0	21.6062
HORVU1Hr1G004700	10	Sv_Bs_Root172VsBarley	2.82636	0	20.2695
HORVU1Hr1G004700	10	Sv_BsVsBarley	8.03527	0	21.4378
HORVU1Hr1G004700	10	Sv_Root172VsBarley	2.82591	0	17.2842
HORVU1Hr1G004700	10	Root11VsBarley	4.07645	0	20.5269
HORVU1Hr1G004700	10	BsVsBarley	7.26667	0	20.7064
HORVU1Hr1G004720	10	Sv_Bs_Root11VsBarley	2.94811	8.69847	-3.87693	Major facilitator superfamily protein		peptide transporter PTR2, putative, expressed			Major Facilitator Superfamily		integral component of membrane; membrane; transporter activity; transport; transmembrane transport	GO:0055085,GO:0016021,GO:0016020,GO:0006810,GO:0005215
HORVU1Hr1G004720	10	Bs_Root172VsBarley	3.42155	8.69847	-4.04165	Major facilitator superfamily protein		peptide transporter PTR2, putative, expressed			Major Facilitator Superfamily		integral component of membrane; membrane; transporter activity; transport; transmembrane transport	GO:0055085,GO:0016021,GO:0016020,GO:0006810,GO:0005215
HORVU1Hr1G004720	10	Sv_BsVsBarley	5.00116	8.69847	-3.70412	Major facilitator superfamily protein		peptide transporter PTR2, putative, expressed			Major Facilitator Superfamily		integral component of membrane; membrane; transporter activity; transport; transmembrane transport	GO:0055085,GO:0016021,GO:0016020,GO:0006810,GO:0005215
HORVU1Hr1G004720	10	BsVsBarley	2.10948	8.69847	-5.62452	Major facilitator superfamily protein		peptide transporter PTR2, putative, expressed			Major Facilitator Superfamily		integral component of membrane; membrane; transporter activity; transport; transmembrane transport	GO:0055085,GO:0016021,GO:0016020,GO:0006810,GO:0005215
HORVU1Hr1G004790	4	Root172VsBarley	10.1352	5.32438	4.66138	Leucine-rich repeat transmembrane protein kinase protein; FLG22-induced receptor-like kinase 1; Leucine-rich repeat protein kinase family protein; root hair specific 6	FRK1; RHS6	protein kinase domain containing protein, expressed; receptor-like protein kinase, putative, expressed; senescence-induced receptor-like serine/threonine-protein kinase precursor, putative, expressed			Protein tyrosine kinase; Malectin-like domain; Leucine rich repeat;		protein binding; protein kinase activity; protein phosphorylation	GO:0005515,GO:0006468,GO:0004672; GO:0005515; GO:0006468,GO:0004672; GO:0006468,GO:0004672,GO:0005515
HORVU1Hr1G004790	4	Bs_Root172VsBarley	8.9001	5.32438	3.48209	Leucine-rich repeat transmembrane protein kinase protein; FLG22-induced receptor-like kinase 1; Leucine-rich repeat protein kinase family protein; root hair specific 6	FRK1; RHS6	protein kinase domain containing protein, expressed; receptor-like protein kinase, putative, expressed; senescence-induced receptor-like serine/threonine-protein kinase precursor, putative, expressed			Protein tyrosine kinase; Malectin-like domain; Leucine rich repeat;		protein binding; protein kinase activity; protein phosphorylation	GO:0005515,GO:0006468,GO:0004672; GO:0005515; GO:0006468,GO:0004672; GO:0006468,GO:0004672,GO:0005515
HORVU1Hr1G004790	4	Sv_Bs_Root11VsBarley	9.73361	5.32438	4.10383	Leucine-rich repeat transmembrane protein kinase protein; FLG22-induced receptor-like kinase 1; Leucine-rich repeat protein kinase family protein; root hair specific 6	FRK1; RHS6	protein kinase domain containing protein, expressed; receptor-like protein kinase, putative, expressed; senescence-induced receptor-like serine/threonine-protein kinase precursor, putative, expressed			Protein tyrosine kinase; Malectin-like domain; Leucine rich repeat;		protein binding; protein kinase activity; protein phosphorylation	GO:0005515,GO:0006468,GO:0004672; GO:0005515; GO:0006468,GO:0004672; GO:0006468,GO:0004672,GO:0005515
HORVU1Hr1G004790	4	Bs_Root11VsBarley	8.29797	5.32438	3.14451	Leucine-rich repeat transmembrane protein kinase protein; FLG22-induced receptor-like kinase 1; Leucine-rich repeat protein kinase family protein; root hair specific 6	FRK1; RHS6	protein kinase domain containing protein, expressed; receptor-like protein kinase, putative, expressed; senescence-induced receptor-like serine/threonine-protein kinase precursor, putative, expressed			Protein tyrosine kinase; Malectin-like domain; Leucine rich repeat;		protein binding; protein kinase activity; protein phosphorylation	GO:0005515,GO:0006468,GO:0004672; GO:0005515; GO:0006468,GO:0004672; GO:0006468,GO:0004672,GO:0005515
HORVU1Hr1G004790	4	Sv_Bs_Root172VsBarley	8.74469	5.32438	3.15962	Leucine-rich repeat transmembrane protein kinase protein; FLG22-induced receptor-like kinase 1; Leucine-rich repeat protein kinase family protein; root hair specific 6	FRK1; RHS6	protein kinase domain containing protein, expressed; receptor-like protein kinase, putative, expressed; senescence-induced receptor-like serine/threonine-protein kinase precursor, putative, expressed			Protein tyrosine kinase; Malectin-like domain; Leucine rich repeat;		protein binding; protein kinase activity; protein phosphorylation	GO:0005515,GO:0006468,GO:0004672; GO:0005515; GO:0006468,GO:0004672; GO:0006468,GO:0004672,GO:0005515
HORVU1Hr1G004790	4	Sv_Root11VsBarley	8.92651	5.32438	3.43284	Leucine-rich repeat transmembrane protein kinase protein; FLG22-induced receptor-like kinase 1; Leucine-rich repeat protein kinase family protein; root hair specific 6	FRK1; RHS6	protein kinase domain containing protein, expressed; receptor-like protein kinase, putative, expressed; senescence-induced receptor-like serine/threonine-protein kinase precursor, putative, expressed			Protein tyrosine kinase; Malectin-like domain; Leucine rich repeat;		protein binding; protein kinase activity; protein phosphorylation	GO:0005515,GO:0006468,GO:0004672; GO:0005515; GO:0006468,GO:0004672; GO:0006468,GO:0004672,GO:0005515
HORVU1Hr1G004790	4	Sv_Root172VsBarley	8.99927	5.32438	3.63371	Leucine-rich repeat transmembrane protein kinase protein; FLG22-induced receptor-like kinase 1; Leucine-rich repeat protein kinase family protein; root hair specific 6	FRK1; RHS6	protein kinase domain containing protein, expressed; receptor-like protein kinase, putative, expressed; senescence-induced receptor-like serine/threonine-protein kinase precursor, putative, expressed			Protein tyrosine kinase; Malectin-like domain; Leucine rich repeat;		protein binding; protein kinase activity; protein phosphorylation	GO:0005515,GO:0006468,GO:0004672; GO:0005515; GO:0006468,GO:0004672; GO:0006468,GO:0004672,GO:0005515
HORVU1Hr1G004790	4	SvVsBarley	9.25186	5.32438	4.14938	Leucine-rich repeat transmembrane protein kinase protein; FLG22-induced receptor-like kinase 1; Leucine-rich repeat protein kinase family protein; root hair specific 6	FRK1; RHS6	protein kinase domain containing protein, expressed; receptor-like protein kinase, putative, expressed; senescence-induced receptor-like serine/threonine-protein kinase precursor, putative, expressed			Protein tyrosine kinase; Malectin-like domain; Leucine rich repeat;		protein binding; protein kinase activity; protein phosphorylation	GO:0005515,GO:0006468,GO:0004672; GO:0005515; GO:0006468,GO:0004672; GO:0006468,GO:0004672,GO:0005515
HORVU1Hr1G004800	9	Bs_Root11VsBarley	7.45679	1.92592	4.09259	Leucine-rich repeat transmembrane protein kinase protein		senescence-induced receptor-like serine/threonine-protein kinase precursor, putative, expressed; protein kinase domain containing protein, expressed			Malectin-like domain; Leucine rich repeat; Protein tyrosine kinase		protein binding; protein kinase activity; protein phosphorylation	GO:0005515; GO:0005515,GO:0006468,GO:0004672
HORVU1Hr1G004980	2	Bs_Root172VsBarley	9.48059	7.74864	1.77714	Glycosyltransferase family 61 protein		glycosyltransferase, putative, expressed			Protein of unknown function (DUF563)		transferase activity, transferring glycosyl groups	GO:0016757
HORVU1Hr1G004980	2	Bs_Root11VsBarley	10.0615	7.74864	2.40408	Glycosyltransferase family 61 protein		glycosyltransferase, putative, expressed			Protein of unknown function (DUF563)		transferase activity, transferring glycosyl groups	GO:0016757
HORVU1Hr1G004980	2	BsVsBarley	9.4949	7.74864	1.7482	Glycosyltransferase family 61 protein		glycosyltransferase, putative, expressed			Protein of unknown function (DUF563)		transferase activity, transferring glycosyl groups	GO:0016757
HORVU1Hr1G004980	2	Sv_Bs_Root11VsBarley	10.1785	7.74864	2.56603	Glycosyltransferase family 61 protein		glycosyltransferase, putative, expressed			Protein of unknown function (DUF563)		transferase activity, transferring glycosyl groups	GO:0016757
HORVU1Hr1G004980	2	Sv_BsVsBarley	9.79411	7.74864	2.12817	Glycosyltransferase family 61 protein		glycosyltransferase, putative, expressed			Protein of unknown function (DUF563)		transferase activity, transferring glycosyl groups	GO:0016757
HORVU1Hr1G005100	11	Sv_BsVsBarley	14.8151	13.5531	1.28874
HORVU1Hr1G005100	11	BsVsBarley	15.1515	13.5531	1.61562
HORVU1Hr1G005110	11	Bs_Root11VsBarley	14.8748	13.534	1.30443			expressed protein			Metallothionein		metal ion binding	GO:0046872
HORVU1Hr1G005110	11	BsVsBarley	15.1974	13.534	1.78381			expressed protein			Metallothionein		metal ion binding	GO:0046872
HORVU1Hr1G005180	9	Bs_Root11VsBarley	8.58136	6.24641	2.25065	NB-ARC domain-containing disease resistance protein; LRR and NB-ARC domains-containing disease resistance protein		NBS type disease resistance protein, putative, expressed			NB-ARC domain		ADP binding	GO:0043531
HORVU1Hr1G005510	3	Bs_Root172VsBarley	9.89437	6.50431	3.30214	wall associated kinase 3	WAK3	OsWAK51 - OsWAK receptor-like protein kinase, expressed			Protein kinase domain; Calcium-binding EGF domain; Wall-associated receptor kinase galacturonan-binding; Protein tyrosine kinase		protein kinase activity; ATP binding; protein phosphorylation; calcium ion binding; polysaccharide binding	GO:0006468,GO:0005524,GO:0004672; GO:0005509,GO:0030247,GO:0006468,GO:0005524,GO:0004672; GO:0005509,GO:0006468,GO:0005524,GO:0004672; GO:0006468,GO:0004672
HORVU1Hr1G005510	3	BsVsBarley	9.72209	6.50431	3.03896	wall associated kinase 3	WAK3	OsWAK51 - OsWAK receptor-like protein kinase, expressed			Protein kinase domain; Calcium-binding EGF domain; Wall-associated receptor kinase galacturonan-binding; Protein tyrosine kinase		protein kinase activity; ATP binding; protein phosphorylation; calcium ion binding; polysaccharide binding	GO:0006468,GO:0005524,GO:0004672; GO:0005509,GO:0030247,GO:0006468,GO:0005524,GO:0004672; GO:0005509,GO:0006468,GO:0005524,GO:0004672; GO:0006468,GO:0004672
HORVU1Hr1G005510	3	Bs_Root11VsBarley	9.09274	6.50431	2.51944	wall associated kinase 3	WAK3	OsWAK51 - OsWAK receptor-like protein kinase, expressed			Protein kinase domain; Calcium-binding EGF domain; Wall-associated receptor kinase galacturonan-binding; Protein tyrosine kinase		protein kinase activity; ATP binding; protein phosphorylation; calcium ion binding; polysaccharide binding	GO:0006468,GO:0005524,GO:0004672; GO:0005509,GO:0030247,GO:0006468,GO:0005524,GO:0004672; GO:0005509,GO:0006468,GO:0005524,GO:0004672; GO:0006468,GO:0004672
HORVU1Hr1G005510	3	Sv_BsVsBarley	9.80964	6.50431	3.14194	wall associated kinase 3	WAK3	OsWAK51 - OsWAK receptor-like protein kinase, expressed			Protein kinase domain; Calcium-binding EGF domain; Wall-associated receptor kinase galacturonan-binding; Protein tyrosine kinase		protein kinase activity; ATP binding; protein phosphorylation; calcium ion binding; polysaccharide binding	GO:0006468,GO:0005524,GO:0004672; GO:0005509,GO:0030247,GO:0006468,GO:0005524,GO:0004672; GO:0005509,GO:0006468,GO:0005524,GO:0004672; GO:0006468,GO:0004672
HORVU1Hr1G005520	14	Bs_Root11VsBarley	5.8462	7.54893	-1.57069	NB-ARC domain-containing disease resistance protein	RPM1,RPS3	MLA6 protein, putative, expressed			NB-ARC domain		ADP binding	GO:0043531
HORVU1Hr1G005600	9	Bs_Root11VsBarley	11.3683	10.1703	1.20076	ACT-like superfamily protein; ACT domain-containing protein		ACT domain containing protein, expressed			; ACT domain		metabolic process; amino acid binding	GO:0016597,GO:0008152
HORVU1Hr1G005680	10	Sv_BsVsBarley	8.8329	10.28	-1.47209	Galactosyltransferase family protein;		galactosyltransferase family protein, putative, expressed;	GT31		Galactoside-binding lectin; Galactosyltransferase; Fringe-like;		membrane; carbohydrate binding; protein glycosylation; galactosyltransferase activity; transferase activity, transferring glycosyl groups	GO:0030246,GO:0016020,GO:0008378,GO:0006486; GO:0016020,GO:0008378,GO:0006486,GO:0030246; GO:0016757,GO:0016020,GO:0030246,GO:0008378,GO:0006486; GO:0016020,GO:0008378,GO:0006486
HORVU1Hr1G005680	10	Sv_Bs_Root11VsBarley	8.65497	10.28	-1.54581	Galactosyltransferase family protein;		galactosyltransferase family protein, putative, expressed;	GT31		Galactoside-binding lectin; Galactosyltransferase; Fringe-like;		membrane; carbohydrate binding; protein glycosylation; galactosyltransferase activity; transferase activity, transferring glycosyl groups	GO:0030246,GO:0016020,GO:0008378,GO:0006486; GO:0016020,GO:0008378,GO:0006486,GO:0030246; GO:0016757,GO:0016020,GO:0030246,GO:0008378,GO:0006486; GO:0016020,GO:0008378,GO:0006486
HORVU1Hr1G005680	10	BsVsBarley	8.58494	10.28	-1.65005	Galactosyltransferase family protein;		galactosyltransferase family protein, putative, expressed;	GT31		Galactoside-binding lectin; Galactosyltransferase; Fringe-like;		membrane; carbohydrate binding; protein glycosylation; galactosyltransferase activity; transferase activity, transferring glycosyl groups	GO:0030246,GO:0016020,GO:0008378,GO:0006486; GO:0016020,GO:0008378,GO:0006486,GO:0030246; GO:0016757,GO:0016020,GO:0030246,GO:0008378,GO:0006486; GO:0016020,GO:0008378,GO:0006486
HORVU1Hr1G005680	10	Bs_Root172VsBarley	9.11337	10.28	-1.17456	Galactosyltransferase family protein;		galactosyltransferase family protein, putative, expressed;	GT31		Galactoside-binding lectin; Galactosyltransferase; Fringe-like;		membrane; carbohydrate binding; protein glycosylation; galactosyltransferase activity; transferase activity, transferring glycosyl groups	GO:0030246,GO:0016020,GO:0008378,GO:0006486; GO:0016020,GO:0008378,GO:0006486,GO:0030246; GO:0016757,GO:0016020,GO:0030246,GO:0008378,GO:0006486; GO:0016020,GO:0008378,GO:0006486
HORVU1Hr1G005680	10	Bs_Root11VsBarley	8.65016	10.28	-1.54426	Galactosyltransferase family protein;		galactosyltransferase family protein, putative, expressed;	GT31		Galactoside-binding lectin; Galactosyltransferase; Fringe-like;		membrane; carbohydrate binding; protein glycosylation; galactosyltransferase activity; transferase activity, transferring glycosyl groups	GO:0030246,GO:0016020,GO:0008378,GO:0006486; GO:0016020,GO:0008378,GO:0006486,GO:0030246; GO:0016757,GO:0016020,GO:0030246,GO:0008378,GO:0006486; GO:0016020,GO:0008378,GO:0006486
HORVU1Hr1G005730	8	Sv_Bs_Root11VsBarley	5.79024	7.90834	-2.07826	NAD(P)-binding Rossmann-fold superfamily protein		sex determination protein tasselseed-2, putative, expressed			Enoyl-(Acyl carrier protein) reductase
HORVU1Hr1G005800	8	Sv_Bs_Root11VsBarley	2.4875	7.23512	-3.32094	cation/H+ exchanger 20	ATCHX20,CHX20	ATCHX20, putative, expressed			; Sodium/hydrogen exchanger family		integral component of membrane; cation transport; solute:proton antiporter activity; transmembrane transport	GO:0055085,GO:0016021,GO:0015299,GO:0006812
HORVU1Hr1G005870	14	Bs_Root11VsBarley	12.016	13.2369	-1.15898	histone H2A 6; histone H2A 7; histone H2A 12	HTA6; HTA7; HTA12	Core histone H2A/H2B/H3/H4 domain containing protein, putative, expressed			Core histone H2A/H2B/H3/H4; C-terminus of histone H2A;		DNA binding	GO:0003677
HORVU1Hr1G005920	10	Bs_Root172VsBarley	10.1958	11.5492	-1.33984	pyrophosphorylase 4; pyrophosphorylase 3	AtPPa4,PPa4; AtPPa3,PPa3	soluble inorganic pyrophosphatase, putative, expressed			Inorganic pyrophosphatase		magnesium ion binding; inorganic diphosphatase activity; cytoplasm; phosphate-containing compound metabolic process	GO:0006796,GO:0005737,GO:0004427,GO:0000287
HORVU1Hr1G005920	10	Bs_Root11VsBarley	9.47649	11.5492	-1.94138	pyrophosphorylase 4; pyrophosphorylase 3	AtPPa4,PPa4; AtPPa3,PPa3	soluble inorganic pyrophosphatase, putative, expressed			Inorganic pyrophosphatase		magnesium ion binding; inorganic diphosphatase activity; cytoplasm; phosphate-containing compound metabolic process	GO:0006796,GO:0005737,GO:0004427,GO:0000287
HORVU1Hr1G005920	10	BsVsBarley	9.50464	11.5492	-1.6276	pyrophosphorylase 4; pyrophosphorylase 3	AtPPa4,PPa4; AtPPa3,PPa3	soluble inorganic pyrophosphatase, putative, expressed			Inorganic pyrophosphatase		magnesium ion binding; inorganic diphosphatase activity; cytoplasm; phosphate-containing compound metabolic process	GO:0006796,GO:0005737,GO:0004427,GO:0000287
HORVU1Hr1G006880	14	Bs_Root11VsBarley	9.85887	10.9073	-1.0451			expressed protein
HORVU1Hr1G006910	9	Bs_Root11VsBarley	10.0593	8.78576	1.3036	C2H2-type zinc finger family protein	RHL41,ZAT12	ZOS5-02 - C2H2 zinc finger protein, expressed			C2H2-type zinc finger
HORVU1Hr1G006920	15	Sv_Bs_Root172VsBarley	9.18898	10.1225	-1.00283	C2H2-type zinc finger family protein		ZOS5-02 - C2H2 zinc finger protein, expressed			C2H2-type zinc finger
HORVU1Hr1G007290	14	Bs_Root11VsBarley	5.71756	7.79993	-2.1123	ERD (early-responsive to dehydration stress) family protein		early-responsive to dehydration protein-related, putative, expressed			Late exocytosis, associated with Golgi transport; Calcium-dependent channel, 7TM region, putative phosphate; Cytosolic domain of 10TM putative phosphate transporter		membrane	GO:0016020
HORVU1Hr1G007420	4	Bs_Root11VsBarley	7.63815	5.24691	2.5263	cytochrome P450, family 71, subfamily A, polypeptide 22; cytochrome P450, family 71, subfamily A, polypeptide 25; cytochrome P450, family 76, subfamily C, polypeptide 2	CYP71A22; CYP71A25; CYP76C2	cytochrome P450, putative, expressed			Cytochrome P450		iron ion binding; oxidation-reduction process; oxidoreductase activity, acting on paired donors, with incorporation or reduction of molecular oxygen; heme binding	GO:0055114,GO:0020037,GO:0016705,GO:0005506
HORVU1Hr1G007420	4	Sv_Root172VsBarley	7.94059	5.24691	2.63443	cytochrome P450, family 71, subfamily A, polypeptide 22; cytochrome P450, family 71, subfamily A, polypeptide 25; cytochrome P450, family 76, subfamily C, polypeptide 2	CYP71A22; CYP71A25; CYP76C2	cytochrome P450, putative, expressed			Cytochrome P450		iron ion binding; oxidation-reduction process; oxidoreductase activity, acting on paired donors, with incorporation or reduction of molecular oxygen; heme binding	GO:0055114,GO:0020037,GO:0016705,GO:0005506
HORVU1Hr1G007420	4	Sv_BsVsBarley	7.4928	5.24691	2.61654	cytochrome P450, family 71, subfamily A, polypeptide 22; cytochrome P450, family 71, subfamily A, polypeptide 25; cytochrome P450, family 76, subfamily C, polypeptide 2	CYP71A22; CYP71A25; CYP76C2	cytochrome P450, putative, expressed			Cytochrome P450		iron ion binding; oxidation-reduction process; oxidoreductase activity, acting on paired donors, with incorporation or reduction of molecular oxygen; heme binding	GO:0055114,GO:0020037,GO:0016705,GO:0005506
HORVU1Hr1G007420	4	Sv_Bs_Root11VsBarley	8.50156	5.24691	3.37226	cytochrome P450, family 71, subfamily A, polypeptide 22; cytochrome P450, family 71, subfamily A, polypeptide 25; cytochrome P450, family 76, subfamily C, polypeptide 2	CYP71A22; CYP71A25; CYP76C2	cytochrome P450, putative, expressed			Cytochrome P450		iron ion binding; oxidation-reduction process; oxidoreductase activity, acting on paired donors, with incorporation or reduction of molecular oxygen; heme binding	GO:0055114,GO:0020037,GO:0016705,GO:0005506
HORVU1Hr1G007420	4	Bs_Root172VsBarley	7.81543	5.24691	2.62651	cytochrome P450, family 71, subfamily A, polypeptide 22; cytochrome P450, family 71, subfamily A, polypeptide 25; cytochrome P450, family 76, subfamily C, polypeptide 2	CYP71A22; CYP71A25; CYP76C2	cytochrome P450, putative, expressed			Cytochrome P450		iron ion binding; oxidation-reduction process; oxidoreductase activity, acting on paired donors, with incorporation or reduction of molecular oxygen; heme binding	GO:0055114,GO:0020037,GO:0016705,GO:0005506
HORVU1Hr1G007420	4	SvVsBarley	8.30261	5.24691	3.11167	cytochrome P450, family 71, subfamily A, polypeptide 22; cytochrome P450, family 71, subfamily A, polypeptide 25; cytochrome P450, family 76, subfamily C, polypeptide 2	CYP71A22; CYP71A25; CYP76C2	cytochrome P450, putative, expressed			Cytochrome P450		iron ion binding; oxidation-reduction process; oxidoreductase activity, acting on paired donors, with incorporation or reduction of molecular oxygen; heme binding	GO:0055114,GO:0020037,GO:0016705,GO:0005506
HORVU1Hr1G007420	4	Root172VsBarley	8.30124	5.24691	3.31987	cytochrome P450, family 71, subfamily A, polypeptide 22; cytochrome P450, family 71, subfamily A, polypeptide 25; cytochrome P450, family 76, subfamily C, polypeptide 2	CYP71A22; CYP71A25; CYP76C2	cytochrome P450, putative, expressed			Cytochrome P450		iron ion binding; oxidation-reduction process; oxidoreductase activity, acting on paired donors, with incorporation or reduction of molecular oxygen; heme binding	GO:0055114,GO:0020037,GO:0016705,GO:0005506
HORVU1Hr1G007630	13	BsVsBarley	0	5.1422	-7.70108	TRICHOME BIREFRINGENCE-LIKE 11; Plant protein of unknown function (DUF828)	TBL11; TBL10	PMR5, putative, expressed; powdery mildew resistant protein 5, putative, expressed			GDSL/SGNH-like Acyl-Esterase family found in Pmr5 and Cas1p; PMR5 N terminal Domain
HORVU1Hr1G008120	14	Bs_Root11VsBarley	13.332	14.3384	-1.00377	dehydroascorbate reductase 2	DHAR2	glutathione S-transferase, N-terminal domain containing protein, expressed			Glutathione S-transferase, C-terminal domain; Glutathione S-transferase, N-terminal domain		protein binding	GO:0005515
HORVU1Hr1G008140	6	Root172VsBarley	4.34518	0	7.21826	Protein of unknown function (DUF1218)		expressed protein			Protein of unknown function (DUF1218)
HORVU1Hr1G008140	6	Bs_Root11VsBarley	3.95863	0	6.98468	Protein of unknown function (DUF1218)		expressed protein			Protein of unknown function (DUF1218)
HORVU1Hr1G008140	6	Sv_Bs_Root11VsBarley	5.5424	0	8.36672	Protein of unknown function (DUF1218)		expressed protein			Protein of unknown function (DUF1218)
HORVU1Hr1G008140	6	Sv_Bs_Root172VsBarley	4.9687	0	7.68063	Protein of unknown function (DUF1218)		expressed protein			Protein of unknown function (DUF1218)
HORVU1Hr1G008140	6	BsVsBarley	2.50018	0	6.7017	Protein of unknown function (DUF1218)		expressed protein			Protein of unknown function (DUF1218)
HORVU1Hr1G008140	6	Bs_Root172VsBarley	4.01148	0	6.82946	Protein of unknown function (DUF1218)		expressed protein			Protein of unknown function (DUF1218)
HORVU1Hr1G008300	2	Sv_Bs_Root11VsBarley	7.96449	5.72253	2.40168	AGAMOUS-like 16; AGAMOUS-like 44	AGL16; AGL44,ANR1	OsMADS27 - MADS-box family gene with MIKCc type-box, expressed; OsMADS59 - MADS-box family gene with MIKCc type-box; OsMADS23 - MADS-box family gene with MIKCc type-box, expressed; transcription factor, putative, expressed			SRF-type transcription factor (DNA-binding and dimerisation domain); K-box region;		DNA binding; DNA-binding transcription factor activity; nucleus; regulation of transcription, DNA-templated; protein dimerization activity	GO:0006355,GO:0005634,GO:0003700,GO:0046983,GO:0003677; GO:0046983,GO:0003677; ; GO:0006355,GO:0005634,GO:0003700
HORVU1Hr1G008300	2	Bs_Root11VsBarley	7.60656	5.72253	1.80343	AGAMOUS-like 16; AGAMOUS-like 44	AGL16; AGL44,ANR1	OsMADS27 - MADS-box family gene with MIKCc type-box, expressed; OsMADS59 - MADS-box family gene with MIKCc type-box; OsMADS23 - MADS-box family gene with MIKCc type-box, expressed; transcription factor, putative, expressed			SRF-type transcription factor (DNA-binding and dimerisation domain); K-box region;		DNA binding; DNA-binding transcription factor activity; nucleus; regulation of transcription, DNA-templated; protein dimerization activity	GO:0006355,GO:0005634,GO:0003700,GO:0046983,GO:0003677; GO:0046983,GO:0003677; ; GO:0006355,GO:0005634,GO:0003700
HORVU1Hr1G008300	2	Sv_BsVsBarley	8.69194	5.72253	2.74152	AGAMOUS-like 16; AGAMOUS-like 44	AGL16; AGL44,ANR1	OsMADS27 - MADS-box family gene with MIKCc type-box, expressed; OsMADS59 - MADS-box family gene with MIKCc type-box; OsMADS23 - MADS-box family gene with MIKCc type-box, expressed; transcription factor, putative, expressed			SRF-type transcription factor (DNA-binding and dimerisation domain); K-box region;		DNA binding; DNA-binding transcription factor activity; nucleus; regulation of transcription, DNA-templated; protein dimerization activity	GO:0006355,GO:0005634,GO:0003700,GO:0046983,GO:0003677; GO:0046983,GO:0003677; ; GO:0006355,GO:0005634,GO:0003700
HORVU1Hr1G008300	2	BsVsBarley	8.89875	5.72253	2.93644	AGAMOUS-like 16; AGAMOUS-like 44	AGL16; AGL44,ANR1	OsMADS27 - MADS-box family gene with MIKCc type-box, expressed; OsMADS59 - MADS-box family gene with MIKCc type-box; OsMADS23 - MADS-box family gene with MIKCc type-box, expressed; transcription factor, putative, expressed			SRF-type transcription factor (DNA-binding and dimerisation domain); K-box region;		DNA binding; DNA-binding transcription factor activity; nucleus; regulation of transcription, DNA-templated; protein dimerization activity	GO:0006355,GO:0005634,GO:0003700,GO:0046983,GO:0003677; GO:0046983,GO:0003677; ; GO:0006355,GO:0005634,GO:0003700
HORVU1Hr1G008300	2	Bs_Root172VsBarley	8.17068	5.72253	2.1856	AGAMOUS-like 16; AGAMOUS-like 44	AGL16; AGL44,ANR1	OsMADS27 - MADS-box family gene with MIKCc type-box, expressed; OsMADS59 - MADS-box family gene with MIKCc type-box; OsMADS23 - MADS-box family gene with MIKCc type-box, expressed; transcription factor, putative, expressed			SRF-type transcription factor (DNA-binding and dimerisation domain); K-box region;		DNA binding; DNA-binding transcription factor activity; nucleus; regulation of transcription, DNA-templated; protein dimerization activity	GO:0006355,GO:0005634,GO:0003700,GO:0046983,GO:0003677; GO:0046983,GO:0003677; ; GO:0006355,GO:0005634,GO:0003700
HORVU1Hr1G008300	2	Sv_Bs_Root172VsBarley	8.17777	5.72253	2.22756	AGAMOUS-like 16; AGAMOUS-like 44	AGL16; AGL44,ANR1	OsMADS27 - MADS-box family gene with MIKCc type-box, expressed; OsMADS59 - MADS-box family gene with MIKCc type-box; OsMADS23 - MADS-box family gene with MIKCc type-box, expressed; transcription factor, putative, expressed			SRF-type transcription factor (DNA-binding and dimerisation domain); K-box region;		DNA binding; DNA-binding transcription factor activity; nucleus; regulation of transcription, DNA-templated; protein dimerization activity	GO:0006355,GO:0005634,GO:0003700,GO:0046983,GO:0003677; GO:0046983,GO:0003677; ; GO:0006355,GO:0005634,GO:0003700
HORVU1Hr1G008360	6	Root172VsBarley	13.0824	9.76517	3.05892	laccase 7; laccase 8	LAC7; LAC8	laccase precursor protein, putative, expressed			Multicopper oxidase		copper ion binding; oxidation-reduction process; oxidoreductase activity	GO:0055114,GO:0016491,GO:0005507; GO:0005507,GO:0055114,GO:0016491
HORVU1Hr1G008360	6	Sv_Bs_Root11VsBarley	14.1237	9.76517	4.25255	laccase 7; laccase 8	LAC7; LAC8	laccase precursor protein, putative, expressed			Multicopper oxidase		copper ion binding; oxidation-reduction process; oxidoreductase activity	GO:0055114,GO:0016491,GO:0005507; GO:0005507,GO:0055114,GO:0016491
HORVU1Hr1G008360	6	Bs_Root172VsBarley	14.6869	9.76517	4.64849	laccase 7; laccase 8	LAC7; LAC8	laccase precursor protein, putative, expressed			Multicopper oxidase		copper ion binding; oxidation-reduction process; oxidoreductase activity	GO:0055114,GO:0016491,GO:0005507; GO:0005507,GO:0055114,GO:0016491
HORVU1Hr1G008360	6	Sv_Root172VsBarley	12.0435	9.76517	3.65308	laccase 7; laccase 8	LAC7; LAC8	laccase precursor protein, putative, expressed			Multicopper oxidase		copper ion binding; oxidation-reduction process; oxidoreductase activity	GO:0055114,GO:0016491,GO:0005507; GO:0005507,GO:0055114,GO:0016491
HORVU1Hr1G008360	6	BsVsBarley	14.8617	9.76517	4.76977	laccase 7; laccase 8	LAC7; LAC8	laccase precursor protein, putative, expressed			Multicopper oxidase		copper ion binding; oxidation-reduction process; oxidoreductase activity	GO:0055114,GO:0016491,GO:0005507; GO:0005507,GO:0055114,GO:0016491
HORVU1Hr1G008360	6	Bs_Root11VsBarley	15.0687	9.76517	5.29463	laccase 7; laccase 8	LAC7; LAC8	laccase precursor protein, putative, expressed			Multicopper oxidase		copper ion binding; oxidation-reduction process; oxidoreductase activity	GO:0055114,GO:0016491,GO:0005507; GO:0005507,GO:0055114,GO:0016491
HORVU1Hr1G008360	6	Sv_Bs_Root172VsBarley	13.4747	9.76517	3.438	laccase 7; laccase 8	LAC7; LAC8	laccase precursor protein, putative, expressed			Multicopper oxidase		copper ion binding; oxidation-reduction process; oxidoreductase activity	GO:0055114,GO:0016491,GO:0005507; GO:0005507,GO:0055114,GO:0016491
HORVU1Hr1G008360	6	Sv_BsVsBarley	14.9006	9.76517	4.85794	laccase 7; laccase 8	LAC7; LAC8	laccase precursor protein, putative, expressed			Multicopper oxidase		copper ion binding; oxidation-reduction process; oxidoreductase activity	GO:0055114,GO:0016491,GO:0005507; GO:0005507,GO:0055114,GO:0016491
HORVU1Hr1G008540	14	Bs_Root11VsBarley	3.06833	6.93811	-3.21753			citrate-binding protein precursor, putative, expressed			; Alginate lyase
HORVU1Hr1G008580	4	Root172VsBarley	9.33646	7.39942	1.9705	CLAVATA3/ESR-RELATED 13	CLE13	expressed protein
HORVU1Hr1G008580	4	Bs_Root11VsBarley	9.01546	7.39942	1.59546	CLAVATA3/ESR-RELATED 13	CLE13	expressed protein
HORVU1Hr1G008810	11	Bs_Root11VsBarley	14.6064	13.5499	1.07021	; myb domain protein 48	ATMYB48,ATMYB48-1,ATMYB48-2,ATMYB48-3,MYB48	expressed protein; MYB family transcription factor, putative, expressed			; Myb-like DNA-binding domain
HORVU1Hr1G008810	11	BsVsBarley	15.0314	13.5499	1.51583	; myb domain protein 48	ATMYB48,ATMYB48-1,ATMYB48-2,ATMYB48-3,MYB48	expressed protein; MYB family transcription factor, putative, expressed			; Myb-like DNA-binding domain
HORVU1Hr1G008810	11	Sv_BsVsBarley	14.796	13.5499	1.22821	; myb domain protein 48	ATMYB48,ATMYB48-1,ATMYB48-2,ATMYB48-3,MYB48	expressed protein; MYB family transcription factor, putative, expressed			; Myb-like DNA-binding domain
HORVU1Hr1G009030	12	Sv_BsVsBarley	0	5.63773	-8.26023			expressed protein
HORVU1Hr1G009070	4	Root172VsBarley	9.45485	4.05803	4.19482	disease resistance family protein / LRR family protein		leucine rich repeat protein, putative, expressed			Leucine rich repeat N-terminal domain
HORVU1Hr1G009100	12	BsVsBarley	6.39604	8.19368	-1.78054	K+ uptake permease 11; K+ uptake permease 9	KUP11; ATKUP9,HAK9,KT9,KUP9	potassium transporter, putative, expressed			K+ potassium transporter		membrane; potassium ion transmembrane transporter activity; potassium ion transmembrane transport	GO:0071805,GO:0016020,GO:0015079
HORVU1Hr1G009100	12	Sv_BsVsBarley	6.49811	8.19368	-1.61847	K+ uptake permease 11; K+ uptake permease 9	KUP11; ATKUP9,HAK9,KT9,KUP9	potassium transporter, putative, expressed			K+ potassium transporter		membrane; potassium ion transmembrane transporter activity; potassium ion transmembrane transport	GO:0071805,GO:0016020,GO:0015079
HORVU1Hr1G009250	2	BsVsBarley	10.5015	8.24012	2.23848	receptor lectin kinase; ; Concanavalin A-like lectin protein kinase family protein	RLK	lectin-like receptor kinase, putative, expressed; ; lectin-like receptor kinase 7, putative, expressed			Legume lectin domain; ; Protein kinase domain		carbohydrate binding; ; protein kinase activity; ATP binding; protein phosphorylation	GO:0030246; ; GO:0006468,GO:0005524,GO:0004672,GO:0030246; GO:0030246,GO:0006468,GO:0005524,GO:0004672; GO:0006468,GO:0005524,GO:0004672
HORVU1Hr1G009250	2	Bs_Root11VsBarley	10.3506	8.24012	2.09187	receptor lectin kinase; ; Concanavalin A-like lectin protein kinase family protein	RLK	lectin-like receptor kinase, putative, expressed; ; lectin-like receptor kinase 7, putative, expressed			Legume lectin domain; ; Protein kinase domain		carbohydrate binding; ; protein kinase activity; ATP binding; protein phosphorylation	GO:0030246; ; GO:0006468,GO:0005524,GO:0004672,GO:0030246; GO:0030246,GO:0006468,GO:0005524,GO:0004672; GO:0006468,GO:0005524,GO:0004672
HORVU1Hr1G009250	2	Sv_Bs_Root11VsBarley	10.5847	8.24012	2.42093	receptor lectin kinase; ; Concanavalin A-like lectin protein kinase family protein	RLK	lectin-like receptor kinase, putative, expressed; ; lectin-like receptor kinase 7, putative, expressed			Legume lectin domain; ; Protein kinase domain		carbohydrate binding; ; protein kinase activity; ATP binding; protein phosphorylation	GO:0030246; ; GO:0006468,GO:0005524,GO:0004672,GO:0030246; GO:0030246,GO:0006468,GO:0005524,GO:0004672; GO:0006468,GO:0005524,GO:0004672
HORVU1Hr1G009250	2	Bs_Root172VsBarley	10.4165	8.24012	2.30297	receptor lectin kinase; ; Concanavalin A-like lectin protein kinase family protein	RLK	lectin-like receptor kinase, putative, expressed; ; lectin-like receptor kinase 7, putative, expressed			Legume lectin domain; ; Protein kinase domain		carbohydrate binding; ; protein kinase activity; ATP binding; protein phosphorylation	GO:0030246; ; GO:0006468,GO:0005524,GO:0004672,GO:0030246; GO:0030246,GO:0006468,GO:0005524,GO:0004672; GO:0006468,GO:0005524,GO:0004672
HORVU1Hr1G009870	6	BsVsBarley	7.12889	0.27444	9.06843
HORVU1Hr1G009870	6	Sv_BsVsBarley	6.90672	0.27444	8.98641
HORVU1Hr1G009870	6	Sv_Bs_Root11VsBarley	6.71289	0.27444	8.84853
HORVU1Hr1G009870	6	Bs_Root11VsBarley	5.80366	0.27444	7.92654
HORVU1Hr1G009870	6	Sv_Root11VsBarley	0	0.27444	-15.0254
HORVU1Hr1G009870	6	Bs_Root172VsBarley	5.17765	0.27444	7.78319
HORVU1Hr1G009870	6	Root11VsBarley	0	0.27444	-15.1402
HORVU1Hr1G010120	6	BsVsBarley	11.7998	3.96353	7.83517	Pyridoxal phosphate (PLP)-dependent transferases superfamily protein		decarboxylase, putative, expressed			Pyridoxal-dependent decarboxylase conserved domain		carboxy-lyase activity; carboxylic acid metabolic process; pyridoxal phosphate binding	GO:0030170,GO:0019752,GO:0016831
HORVU1Hr1G010120	6	Root172VsBarley	9.18039	3.96353	5.36355	Pyridoxal phosphate (PLP)-dependent transferases superfamily protein		decarboxylase, putative, expressed			Pyridoxal-dependent decarboxylase conserved domain		carboxy-lyase activity; carboxylic acid metabolic process; pyridoxal phosphate binding	GO:0030170,GO:0019752,GO:0016831
HORVU1Hr1G010120	6	Sv_Root172VsBarley	6.2442	3.96353	6.45336	Pyridoxal phosphate (PLP)-dependent transferases superfamily protein		decarboxylase, putative, expressed			Pyridoxal-dependent decarboxylase conserved domain		carboxy-lyase activity; carboxylic acid metabolic process; pyridoxal phosphate binding	GO:0030170,GO:0019752,GO:0016831
HORVU1Hr1G010120	6	Bs_Root11VsBarley	10.9461	3.96353	7.5717	Pyridoxal phosphate (PLP)-dependent transferases superfamily protein		decarboxylase, putative, expressed			Pyridoxal-dependent decarboxylase conserved domain		carboxy-lyase activity; carboxylic acid metabolic process; pyridoxal phosphate binding	GO:0030170,GO:0019752,GO:0016831
HORVU1Hr1G010120	6	Bs_Root172VsBarley	11.0823	3.96353	7.22965	Pyridoxal phosphate (PLP)-dependent transferases superfamily protein		decarboxylase, putative, expressed			Pyridoxal-dependent decarboxylase conserved domain		carboxy-lyase activity; carboxylic acid metabolic process; pyridoxal phosphate binding	GO:0030170,GO:0019752,GO:0016831
HORVU1Hr1G010120	6	Sv_BsVsBarley	11.5192	3.96353	7.54785	Pyridoxal phosphate (PLP)-dependent transferases superfamily protein		decarboxylase, putative, expressed			Pyridoxal-dependent decarboxylase conserved domain		carboxy-lyase activity; carboxylic acid metabolic process; pyridoxal phosphate binding	GO:0030170,GO:0019752,GO:0016831
HORVU1Hr1G010120	6	Sv_Bs_Root172VsBarley	9.31459	3.96353	5.39739	Pyridoxal phosphate (PLP)-dependent transferases superfamily protein		decarboxylase, putative, expressed			Pyridoxal-dependent decarboxylase conserved domain		carboxy-lyase activity; carboxylic acid metabolic process; pyridoxal phosphate binding	GO:0030170,GO:0019752,GO:0016831
HORVU1Hr1G010120	6	Sv_Bs_Root11VsBarley	10.2598	3.96353	7.23875	Pyridoxal phosphate (PLP)-dependent transferases superfamily protein		decarboxylase, putative, expressed			Pyridoxal-dependent decarboxylase conserved domain		carboxy-lyase activity; carboxylic acid metabolic process; pyridoxal phosphate binding	GO:0030170,GO:0019752,GO:0016831
HORVU1Hr1G010250	8	BsVsBarley	10.1466	11.5022	-1.3569	low-molecular-weight cysteine-rich 69	LCR69,PDF2.2	DEF7 - Defensin and Defensin-like DEFL family, expressed			Gamma-thionin family
HORVU1Hr1G010250	8	Bs_Root11VsBarley	9.8643	11.5022	-1.63354	low-molecular-weight cysteine-rich 69	LCR69,PDF2.2	DEF7 - Defensin and Defensin-like DEFL family, expressed			Gamma-thionin family
HORVU1Hr1G010250	8	Sv_Bs_Root11VsBarley	9.85047	11.5022	-1.60664	low-molecular-weight cysteine-rich 69	LCR69,PDF2.2	DEF7 - Defensin and Defensin-like DEFL family, expressed			Gamma-thionin family
HORVU1Hr1G010380	13	BsVsBarley	11.494	12.8432	-1.30599	Plant protein of unknown function (DUF827)		protein transport protein-related, putative, expressed
HORVU1Hr1G010380	13	Sv_BsVsBarley	11.7032	12.8432	-1.09703	Plant protein of unknown function (DUF827)		protein transport protein-related, putative, expressed
HORVU1Hr1G010380	13	Bs_Root11VsBarley	11.4031	12.8432	-1.39832	Plant protein of unknown function (DUF827)		protein transport protein-related, putative, expressed
HORVU1Hr1G010600	3	Sv_BsVsBarley	6.44869	0	9.20763	RmlC-like cupins superfamily protein		Cupin domain containing protein, expressed			Cupin domain
HORVU1Hr1G010600	3	Bs_Root172VsBarley	5.8532	0	8.59605	RmlC-like cupins superfamily protein		Cupin domain containing protein, expressed			Cupin domain
HORVU1Hr1G010600	3	BsVsBarley	6.09042	0	8.82023	RmlC-like cupins superfamily protein		Cupin domain containing protein, expressed			Cupin domain
HORVU1Hr1G010600	3	Bs_Root11VsBarley	4.1188	0	8.41532	RmlC-like cupins superfamily protein		Cupin domain containing protein, expressed			Cupin domain
HORVU1Hr1G010670	14	Bs_Root11VsBarley	7.40805	9.02403	-1.54077	GDSL-like Lipase/Acylhydrolase superfamily protein		GDSL-like lipase/acylhydrolase, putative, expressed			GDSL-like Lipase/Acylhydrolase;		hydrolase activity, acting on ester bonds	GO:0016788
HORVU1Hr1G010780	1	Sv_Bs_Root11VsBarley	9.58627	8.22283	1.35739	sensitivity to red light reduced protein (SRR1)	SRR1	sensitivity to red light reduced protein 1, putative, expressed			SRR1
HORVU1Hr1G010780	1	BsVsBarley	9.39968	8.22283	1.19976	sensitivity to red light reduced protein (SRR1)	SRR1	sensitivity to red light reduced protein 1, putative, expressed			SRR1
HORVU1Hr1G010780	1	Bs_Root11VsBarley	9.59703	8.22283	1.37893	sensitivity to red light reduced protein (SRR1)	SRR1	sensitivity to red light reduced protein 1, putative, expressed			SRR1
HORVU1Hr1G010810	13	Bs_Root11VsBarley	9.54667	10.6583	-1.04364	P-loop containing nucleoside triphosphate hydrolases superfamily protein		kinesin motor domain containing protein, putative, expressed			Kinesin motor domain;		microtubule motor activity; ATP binding; kinesin complex; microtubule-based movement; microtubule binding	GO:0008017,GO:0007018,GO:0005524,GO:0003777,GO:0005871; GO:0007018,GO:0005871,GO:0003777
HORVU1Hr1G010810	13	BsVsBarley	9.45415	10.6583	-1.2199	P-loop containing nucleoside triphosphate hydrolases superfamily protein		kinesin motor domain containing protein, putative, expressed			Kinesin motor domain;		microtubule motor activity; ATP binding; kinesin complex; microtubule-based movement; microtubule binding	GO:0008017,GO:0007018,GO:0005524,GO:0003777,GO:0005871; GO:0007018,GO:0005871,GO:0003777
HORVU1Hr1G011020	15	Sv_Bs_Root172VsBarley	0	1.08092	-18.4524	Tetratricopeptide repeat (TPR)-like superfamily protein		Rf1, mitochondrial precursor, putative, expressed			PPR repeat family; PPR repeat
HORVU1Hr1G011020	15	Root172VsBarley	0	1.08092	-19.0558	Tetratricopeptide repeat (TPR)-like superfamily protein		Rf1, mitochondrial precursor, putative, expressed			PPR repeat family; PPR repeat
HORVU1Hr1G011020	15	Sv_Bs_Root11VsBarley	0	1.08092	-16.7501	Tetratricopeptide repeat (TPR)-like superfamily protein		Rf1, mitochondrial precursor, putative, expressed			PPR repeat family; PPR repeat
HORVU1Hr1G011370	11	Bs_Root11VsBarley	10.3879	9.1461	1.23262	RNI-like superfamily protein; SKP1 interacting partner 1	SKIP1	OsFBL45 - F-box domain and LRR containing protein, expressed
HORVU1Hr1G011370	11	BsVsBarley	10.2778	9.1461	1.11477	RNI-like superfamily protein; SKP1 interacting partner 1	SKIP1	OsFBL45 - F-box domain and LRR containing protein, expressed
HORVU1Hr1G011390	13	BsVsBarley	9.0441	10.2571	-1.16103			retrotransposon protein, putative, SINE subclass, expressed
HORVU1Hr1G011610	13	BsVsBarley	7.60064	9.01693	-1.43163	; Remorin family protein		remorin C-terminal domain containing protein, putative, expressed;			; Remorin, C-terminal region
HORVU1Hr1G011860	12	Sv_BsVsBarley	0	3.23109	-7.00549	wall-associated kinase 2; wall associated kinase 4	WAK2; WAK4	wall-associated receptor kinase-like 22 precursor, putative, expressed; OsWAK108 - OsWAK receptor-like protein kinase, expressed			Protein kinase domain; Wall-associated receptor kinase galacturonan-binding		protein kinase activity; ATP binding; protein phosphorylation; polysaccharide binding	GO:0030247,GO:0006468,GO:0005524,GO:0004672; GO:0006468,GO:0005524,GO:0004672
HORVU1Hr1G011890	14	Bs_Root11VsBarley	7.96116	9.02554	-1.06794	Nucleotide-sugar transporter family protein		transporter, putative, expressed			UAA transporter family; Triose-phosphate Transporter family		transmembrane transport	GO:0055085
HORVU1Hr1G011930	10	Sv_BsVsBarley	14.5541	16.3282	-1.80709	O-methyltransferase 1	ATOMT1,OMT1	O-methyltransferase, putative, expressed			O-methyltransferase domain; Dimerisation domain		protein dimerization activity; O-methyltransferase activity	GO:0046983,GO:0008171
HORVU1Hr1G011930	10	BsVsBarley	14.4841	16.3282	-1.8586	O-methyltransferase 1	ATOMT1,OMT1	O-methyltransferase, putative, expressed			O-methyltransferase domain; Dimerisation domain		protein dimerization activity; O-methyltransferase activity	GO:0046983,GO:0008171
HORVU1Hr1G011930	10	Bs_Root172VsBarley	14.8978	16.3282	-1.38718	O-methyltransferase 1	ATOMT1,OMT1	O-methyltransferase, putative, expressed			O-methyltransferase domain; Dimerisation domain		protein dimerization activity; O-methyltransferase activity	GO:0046983,GO:0008171
HORVU1Hr1G011930	10	Sv_Bs_Root11VsBarley	14.0284	16.3282	-2.34165	O-methyltransferase 1	ATOMT1,OMT1	O-methyltransferase, putative, expressed			O-methyltransferase domain; Dimerisation domain		protein dimerization activity; O-methyltransferase activity	GO:0046983,GO:0008171
HORVU1Hr1G011930	10	Bs_Root11VsBarley	13.9912	16.3282	-2.34413	O-methyltransferase 1	ATOMT1,OMT1	O-methyltransferase, putative, expressed			O-methyltransferase domain; Dimerisation domain		protein dimerization activity; O-methyltransferase activity	GO:0046983,GO:0008171
HORVU1Hr1G011950	14	Bs_Root11VsBarley	7.87662	10.258	-2.34424	O-methyltransferase 1	ATOMT1,OMT1	O-methyltransferase, putative, expressed			Dimerisation domain		protein dimerization activity	GO:0046983
HORVU1Hr1G012140	13	BsVsBarley	14.046	15.4177	-1.2514	Acyl transferase/acyl hydrolase/lysophospholipase superfamily protein; PATATIN-like protein 4; phospholipase A 2A	AtPLAIVA,PLA IVA,PLP1; AtPLAIVC,PLA V,PLP4; PLA IIA,PLA2A,PLP2	patatin, putative, expressed			Patatin-like phospholipase;		lipid metabolic process	GO:0006629
HORVU1Hr1G012140	13	Bs_Root11VsBarley	14.2108	15.4177	-1.10945	Acyl transferase/acyl hydrolase/lysophospholipase superfamily protein; PATATIN-like protein 4; phospholipase A 2A	AtPLAIVA,PLA IVA,PLP1; AtPLAIVC,PLA V,PLP4; PLA IIA,PLA2A,PLP2	patatin, putative, expressed			Patatin-like phospholipase;		lipid metabolic process	GO:0006629
HORVU1Hr1G012240	1	Sv_Bs_Root11VsBarley	9.73481	8.31331	1.36343	AZA-guanine resistant1	ATAZG1,AZG1	permease domain containing protein, putative, expressed			Permease family		membrane; transporter activity; purine nucleobase transmembrane transporter activity; transport; purine nucleobase transport; transmembrane transport	GO:0055085,GO:0016020,GO:0006810,GO:0005215,GO:0006863,GO:0005345
HORVU1Hr1G012240	1	Bs_Root11VsBarley	9.74101	8.31331	1.39307	AZA-guanine resistant1	ATAZG1,AZG1	permease domain containing protein, putative, expressed			Permease family		membrane; transporter activity; purine nucleobase transmembrane transporter activity; transport; purine nucleobase transport; transmembrane transport	GO:0055085,GO:0016020,GO:0006810,GO:0005215,GO:0006863,GO:0005345
HORVU1Hr1G012420	8	Sv_Bs_Root11VsBarley	9.08219	10.0901	-1.01211	Peptidase C13 family		GPI-anchor transamidase precursor, putative, expressed		C13	Peptidase C13 family		GPI-anchor transamidase activity; peptidase activity; proteolysis; attachment of GPI anchor to protein; GPI-anchor transamidase complex	GO:0008233,GO:0006508,GO:0042765,GO:0016255,GO:0003923
HORVU1Hr1G012490	12	Sv_BsVsBarley	0	4.15269	-7.07516	Protein with RING/U-box and TRAF-like domains		seven in absentia protein family protein, putative, expressed; ubiquitin, putative, expressed			Seven in absentia protein family		nucleus; ubiquitin-dependent protein catabolic process; multicellular organism development	GO:0007275,GO:0006511,GO:0005634
HORVU1Hr1G012680	11	BsVsBarley	11.4555	9.57285	1.80813	UDP-Glycosyltransferase superfamily protein		UDP-glucoronosyl and UDP-glucosyl transferase domain containing protein, expressed	GT1		UDP-glucoronosyl and UDP-glucosyl transferase		metabolic process; transferase activity, transferring hexosyl groups	GO:0016758,GO:0008152
HORVU1Hr1G012920	1	Bs_Root172VsBarley	6.85927	5.01572	2.15372			expressed protein
HORVU1Hr1G012920	1	Sv_Bs_Root172VsBarley	7.49735	5.01572	2.46384			expressed protein
HORVU1Hr1G012920	1	Bs_Root11VsBarley	7.18193	5.01572	2.06918			expressed protein
HORVU1Hr1G012920	1	Sv_Bs_Root11VsBarley	7.31955	5.01572	2.28239			expressed protein
HORVU1Hr1G013140	12	Sv_BsVsBarley	0	3.04777	-6.55223	homeobox protein 30	ATHB30,HB30,ZFHD3	ZF-HD protein dimerisation region containing protein, expressed			ZF-HD protein dimerisation region
HORVU1Hr1G013190	14	Bs_Root11VsBarley	10.8337	12.2165	-1.36455	Nucleotide-diphospho-sugar transferases superfamily protein	IRX9	glycosyltransferase family 43 protein, putative, expressed	GT43		Glycosyltransferase family 43		membrane; galactosylgalactosylxylosylprotein 3-beta-glucuronosyltransferase activity	GO:0016020,GO:0015018
HORVU1Hr1G013480	1	Bs_Root11VsBarley	10.0276	6.74952	3.15957	Major facilitator superfamily protein		transporter family protein, putative, expressed			Major Facilitator Superfamily		integral component of membrane; transmembrane transport	GO:0055085,GO:0016021
HORVU1Hr1G013480	1	Sv_Bs_Root11VsBarley	9.03257	6.74952	3.38925	Major facilitator superfamily protein		transporter family protein, putative, expressed			Major Facilitator Superfamily		integral component of membrane; transmembrane transport	GO:0055085,GO:0016021
HORVU1Hr1G013480	1	Sv_Root11VsBarley	10.0203	6.74952	3.25964	Major facilitator superfamily protein		transporter family protein, putative, expressed			Major Facilitator Superfamily		integral component of membrane; transmembrane transport	GO:0055085,GO:0016021
HORVU1Hr1G013670	15	Sv_Bs_Root11VsBarley	1.83404	0	16.2649			formin-like protein 1 precursor, putative, expressed
HORVU1Hr1G013670	15	Bs_Root172VsBarley	3.99684	0	17.8844			formin-like protein 1 precursor, putative, expressed
HORVU1Hr1G013670	15	SvVsBarley	1.30814	0	15.0861			formin-like protein 1 precursor, putative, expressed
HORVU1Hr1G013670	15	Sv_BsVsBarley	1.07992	0	13.8642			formin-like protein 1 precursor, putative, expressed
HORVU1Hr1G013670	15	Sv_Root172VsBarley	1.61231	0	15.3199			formin-like protein 1 precursor, putative, expressed
HORVU1Hr1G013670	15	Bs_Root11VsBarley	3.66159	0	17.2706			formin-like protein 1 precursor, putative, expressed
HORVU1Hr1G013670	15	Root172VsBarley	3.61498	0	17.6504			formin-like protein 1 precursor, putative, expressed
HORVU1Hr1G013670	15	BsVsBarley	2.10288	0	15.826			formin-like protein 1 precursor, putative, expressed
HORVU1Hr1G013670	15	Sv_Bs_Root172VsBarley	0.325121	0	12.1772			formin-like protein 1 precursor, putative, expressed
HORVU1Hr1G013670	15	Root11VsBarley	2.25195	0	17.1489			formin-like protein 1 precursor, putative, expressed
HORVU1Hr1G013670	15	Sv_Root11VsBarley	2.47445	0	19.5375			formin-like protein 1 precursor, putative, expressed
HORVU1Hr1G013740	9	Bs_Root11VsBarley	11.434	9.92654	1.51326	mitochondrial lipoamide dehydrogenase 1	mtLPD1	dihydrolipoyl dehydrogenase 1, mitochondrial precursor, putative, expressed			Pyridine nucleotide-disulphide oxidoreductase; Pyridine nucleotide-disulphide oxidoreductase, dimerisation domain; FAD dependent oxidoreductase		oxidation-reduction process; oxidoreductase activity; cell redox homeostasis	GO:0055114,GO:0016491,GO:0045454
HORVU1Hr1G013820	9	Bs_Root11VsBarley	14.4477	12.7079	1.73572	isovaleryl-CoA-dehydrogenase	ATIVD,IVD,IVDH	acyl-coenzyme A dehydrogenase, mitochondrial precursor, putative, expressed			Acyl-CoA dehydrogenase, middle domain; Acyl-CoA dehydrogenase, N-terminal domain; Acyl-CoA dehydrogenase, C-terminal domain	; Tetracycline biosynthesis	metabolic process; acyl-CoA dehydrogenase activity; oxidation-reduction process; oxidoreductase activity, acting on the CH-CH group of donors; flavin adenine dinucleotide binding	GO:0055114,GO:0050660,GO:0016627,GO:0008152,GO:0003995; GO:0055114,GO:0016627,GO:0003995,GO:0050660,GO:0008152; GO:0055114,GO:0003995,GO:0050660,GO:0016627,GO:0008152; GO:0055114,GO:0016627,GO:0003995
HORVU1Hr1G013870	2	Sv_BsVsBarley	10.9552	9.34161	1.62869	Peptide-N4-(N-acetyl-beta-glucosaminyl)asparagine amidase A protein		peptide-N4-asparagine amidase A, putative, expressed			Peptide N-acetyl-beta-D-glucosaminyl asparaginase amidase A
HORVU1Hr1G013870	2	Sv_Bs_Root11VsBarley	10.7479	9.34161	1.36162	Peptide-N4-(N-acetyl-beta-glucosaminyl)asparagine amidase A protein		peptide-N4-asparagine amidase A, putative, expressed			Peptide N-acetyl-beta-D-glucosaminyl asparaginase amidase A
HORVU1Hr1G013870	2	BsVsBarley	10.717	9.34161	1.3483	Peptide-N4-(N-acetyl-beta-glucosaminyl)asparagine amidase A protein		peptide-N4-asparagine amidase A, putative, expressed			Peptide N-acetyl-beta-D-glucosaminyl asparaginase amidase A
HORVU1Hr1G013870	2	Bs_Root172VsBarley	10.6073	9.34161	1.22154	Peptide-N4-(N-acetyl-beta-glucosaminyl)asparagine amidase A protein		peptide-N4-asparagine amidase A, putative, expressed			Peptide N-acetyl-beta-D-glucosaminyl asparaginase amidase A
HORVU1Hr1G013870	2	Bs_Root11VsBarley	11.0097	9.34161	1.64175	Peptide-N4-(N-acetyl-beta-glucosaminyl)asparagine amidase A protein		peptide-N4-asparagine amidase A, putative, expressed			Peptide N-acetyl-beta-D-glucosaminyl asparaginase amidase A
HORVU1Hr1G013970	8	Sv_Bs_Root11VsBarley	0	6.89406	-9.1229	3-oxo-5-alpha-steroid 4-dehydrogenase family protein		3-oxo-5-alpha-steroid 4-dehydrogenase, putative, expressed			3-oxo-5-alpha-steroid 4-dehydrogenase		integral component of membrane; cytoplasm; lipid metabolic process; oxidoreductase activity, acting on the CH-CH group of donors	GO:0016627,GO:0016021,GO:0006629,GO:0005737
HORVU1Hr1G014010	12	Sv_BsVsBarley	10.4864	11.8514	-1.36801	RNA binding;RNA binding		S1 RNA binding domain containing protein, expressed;			S1 RNA binding domain; Suppressor of forked protein (Suf)		nucleic acid binding; nucleus; mRNA processing	GO:0003676; GO:0006397,GO:0005634,GO:0003676; GO:0003676,GO:0006397,GO:0005634
HORVU1Hr1G014010	12	BsVsBarley	10.6174	11.8514	-1.18481	RNA binding;RNA binding		S1 RNA binding domain containing protein, expressed;			S1 RNA binding domain; Suppressor of forked protein (Suf)		nucleic acid binding; nucleus; mRNA processing	GO:0003676; GO:0006397,GO:0005634,GO:0003676; GO:0003676,GO:0006397,GO:0005634
HORVU1Hr1G014030	12	Sv_BsVsBarley	0	4.40187	-7.07359	Pentatricopeptide repeat (PPR) superfamily protein; rna processing factor 2	RPF2	Rf1, mitochondrial precursor, putative, expressed			PPR repeat family; PPR repeat
HORVU1Hr1G014040	12	Sv_BsVsBarley	0	5.30013	-7.57424	rna processing factor 2	RPF2	Rf1, mitochondrial precursor, putative, expressed			PPR repeat; PPR repeat family
HORVU1Hr1G014200	1	Bs_Root172VsBarley	7.98631	6.23837	1.68173			expressed protein
HORVU1Hr1G014200	1	Sv_Bs_Root11VsBarley	8.26492	6.23837	1.88805			expressed protein
HORVU1Hr1G014200	1	Bs_Root11VsBarley	8.64654	6.23837	2.25905			expressed protein
HORVU1Hr1G014200	1	Sv_Bs_Root172VsBarley	8.20203	6.23837	1.88325			expressed protein
HORVU1Hr1G014570	13	BsVsBarley	0.825037	6.92735	-6.89133	phospholipase C 2; Phosphoinositide-specific phospholipase C family protein; phospholipase C1	ATPLC2,PLC2; ; ATPLC,ATPLC1,PLC1	phospholipase C, putative, expressed			Phosphatidylinositol-specific phospholipase C, X domain; Phosphoinositide-specific phospholipase C, efhand-like; Phosphatidylinositol-specific phospholipase C, Y domain; C2 domain		intracellular signal transduction; phosphatidylinositol phospholipase C activity; signal transduction; lipid metabolic process; protein binding	GO:0035556; GO:0035556,GO:0007165,GO:0006629,GO:0004435; GO:0005515,GO:0035556,GO:0007165,GO:0006629,GO:0004435; GO:0005515,GO:0035556
HORVU1Hr1G014580	15	Sv_BsVsBarley	10.859	12.1322	-1.31923	phospholipase C 2; phosphatidylinositol-speciwc phospholipase C4; Phosphoinositide-specific phospholipase C family protein	ATPLC2,PLC2; ATPLC4,PLC4	phospholipase C, putative, expressed			Phosphatidylinositol-specific phospholipase C, Y domain; Phosphatidylinositol-specific phospholipase C, X domain; Phosphoinositide-specific phospholipase C, efhand-like; C2 domain		phosphatidylinositol phospholipase C activity; signal transduction; intracellular signal transduction; lipid metabolic process; protein binding	GO:0035556,GO:0007165,GO:0006629,GO:0004435; GO:0035556; GO:0005515,GO:0035556,GO:0007165,GO:0006629,GO:0004435; GO:0035556,GO:0007165,GO:0006629,GO:0004435,GO:0005515; GO:0005515,GO:0035556
HORVU1Hr1G014580	15	Sv_Bs_Root172VsBarley	10.6926	12.1322	-1.42772	phospholipase C 2; phosphatidylinositol-speciwc phospholipase C4; Phosphoinositide-specific phospholipase C family protein	ATPLC2,PLC2; ATPLC4,PLC4	phospholipase C, putative, expressed			Phosphatidylinositol-specific phospholipase C, Y domain; Phosphatidylinositol-specific phospholipase C, X domain; Phosphoinositide-specific phospholipase C, efhand-like; C2 domain		phosphatidylinositol phospholipase C activity; signal transduction; intracellular signal transduction; lipid metabolic process; protein binding	GO:0035556,GO:0007165,GO:0006629,GO:0004435; GO:0035556; GO:0005515,GO:0035556,GO:0007165,GO:0006629,GO:0004435; GO:0035556,GO:0007165,GO:0006629,GO:0004435,GO:0005515; GO:0005515,GO:0035556
HORVU1Hr1G014580	15	Bs_Root172VsBarley	10.7785	12.1322	-1.39571	phospholipase C 2; phosphatidylinositol-speciwc phospholipase C4; Phosphoinositide-specific phospholipase C family protein	ATPLC2,PLC2; ATPLC4,PLC4	phospholipase C, putative, expressed			Phosphatidylinositol-specific phospholipase C, Y domain; Phosphatidylinositol-specific phospholipase C, X domain; Phosphoinositide-specific phospholipase C, efhand-like; C2 domain		phosphatidylinositol phospholipase C activity; signal transduction; intracellular signal transduction; lipid metabolic process; protein binding	GO:0035556,GO:0007165,GO:0006629,GO:0004435; GO:0035556; GO:0005515,GO:0035556,GO:0007165,GO:0006629,GO:0004435; GO:0035556,GO:0007165,GO:0006629,GO:0004435,GO:0005515; GO:0005515,GO:0035556
HORVU1Hr1G014950	3	Bs_Root172VsBarley	7.20642	4.74585	2.26201	Homeodomain-like superfamily protein		transcription factor TF2, putative, expressed			Myb/SANT-like DNA-binding domain		DNA-binding transcription factor activity; nucleus; transcription, DNA-templated	GO:0006351,GO:0005634,GO:0003700
HORVU1Hr1G014950	3	Bs_Root11VsBarley	7.03849	4.74585	2.03481	Homeodomain-like superfamily protein		transcription factor TF2, putative, expressed			Myb/SANT-like DNA-binding domain		DNA-binding transcription factor activity; nucleus; transcription, DNA-templated	GO:0006351,GO:0005634,GO:0003700
HORVU1Hr1G015090	1	Sv_Bs_Root11VsBarley	11.4626	9.68791	1.76276	Tyrosine transaminase family protein	ALF1,HLS3,RTY,RTY1,SUR1	aminotransferase, classes I and II, domain containing protein, expressed			Aminotransferase class I and II		biosynthetic process; pyridoxal phosphate binding	GO:0030170,GO:0009058
HORVU1Hr1G015090	1	Bs_Root11VsBarley	12.0176	9.68791	2.41775	Tyrosine transaminase family protein	ALF1,HLS3,RTY,RTY1,SUR1	aminotransferase, classes I and II, domain containing protein, expressed			Aminotransferase class I and II		biosynthetic process; pyridoxal phosphate binding	GO:0030170,GO:0009058
HORVU1Hr1G015090	1	Bs_Root172VsBarley	11.5747	9.68791	2.00953	Tyrosine transaminase family protein	ALF1,HLS3,RTY,RTY1,SUR1	aminotransferase, classes I and II, domain containing protein, expressed			Aminotransferase class I and II		biosynthetic process; pyridoxal phosphate binding	GO:0030170,GO:0009058
HORVU1Hr1G015210	2	Sv_Bs_Root11VsBarley	8.82376	7.15408	1.83138	Leucine-rich repeat receptor-like protein kinase family protein		receptor-like protein kinase precursor, putative, expressed; receptor-like protein kinase 5 precursor, putative, expressed; leucine-rich repeat receptor-like protein kinase 1, putative, expressed			Protein kinase domain; Leucine Rich Repeat; Leucine rich repeat N-terminal domain; Leucine rich repeat		protein binding; protein kinase activity; ATP binding; protein phosphorylation	GO:0005515,GO:0006468,GO:0005524,GO:0004672; GO:0005515; GO:0006468,GO:0005524,GO:0004672
HORVU1Hr1G015210	2	BsVsBarley	9.73319	7.15408	2.56709	Leucine-rich repeat receptor-like protein kinase family protein		receptor-like protein kinase precursor, putative, expressed; receptor-like protein kinase 5 precursor, putative, expressed; leucine-rich repeat receptor-like protein kinase 1, putative, expressed			Protein kinase domain; Leucine Rich Repeat; Leucine rich repeat N-terminal domain; Leucine rich repeat		protein binding; protein kinase activity; ATP binding; protein phosphorylation	GO:0005515,GO:0006468,GO:0005524,GO:0004672; GO:0005515; GO:0006468,GO:0005524,GO:0004672
HORVU1Hr1G015210	2	Bs_Root172VsBarley	9.48937	7.15408	2.35811	Leucine-rich repeat receptor-like protein kinase family protein		receptor-like protein kinase precursor, putative, expressed; receptor-like protein kinase 5 precursor, putative, expressed; leucine-rich repeat receptor-like protein kinase 1, putative, expressed			Protein kinase domain; Leucine Rich Repeat; Leucine rich repeat N-terminal domain; Leucine rich repeat		protein binding; protein kinase activity; ATP binding; protein phosphorylation	GO:0005515,GO:0006468,GO:0005524,GO:0004672; GO:0005515; GO:0006468,GO:0005524,GO:0004672
HORVU1Hr1G015210	2	Bs_Root11VsBarley	8.82621	7.15408	1.70095	Leucine-rich repeat receptor-like protein kinase family protein		receptor-like protein kinase precursor, putative, expressed; receptor-like protein kinase 5 precursor, putative, expressed; leucine-rich repeat receptor-like protein kinase 1, putative, expressed			Protein kinase domain; Leucine Rich Repeat; Leucine rich repeat N-terminal domain; Leucine rich repeat		protein binding; protein kinase activity; ATP binding; protein phosphorylation	GO:0005515,GO:0006468,GO:0005524,GO:0004672; GO:0005515; GO:0006468,GO:0005524,GO:0004672
HORVU1Hr1G015210	2	Root172VsBarley	9.10833	7.15408	1.94899	Leucine-rich repeat receptor-like protein kinase family protein		receptor-like protein kinase precursor, putative, expressed; receptor-like protein kinase 5 precursor, putative, expressed; leucine-rich repeat receptor-like protein kinase 1, putative, expressed			Protein kinase domain; Leucine Rich Repeat; Leucine rich repeat N-terminal domain; Leucine rich repeat		protein binding; protein kinase activity; ATP binding; protein phosphorylation	GO:0005515,GO:0006468,GO:0005524,GO:0004672; GO:0005515; GO:0006468,GO:0005524,GO:0004672
HORVU1Hr1G015210	2	Sv_BsVsBarley	9.66877	7.15408	2.50274	Leucine-rich repeat receptor-like protein kinase family protein		receptor-like protein kinase precursor, putative, expressed; receptor-like protein kinase 5 precursor, putative, expressed; leucine-rich repeat receptor-like protein kinase 1, putative, expressed			Protein kinase domain; Leucine Rich Repeat; Leucine rich repeat N-terminal domain; Leucine rich repeat		protein binding; protein kinase activity; ATP binding; protein phosphorylation	GO:0005515,GO:0006468,GO:0005524,GO:0004672; GO:0005515; GO:0006468,GO:0005524,GO:0004672
HORVU1Hr1G015260	14	Sv_BsVsBarley	7.8222	9.75636	-1.81015	Protein of unknown function, DUF547		expressed protein			Protein of unknown function, DUF547; Leucine-zipper of ternary complex factor MIP1
HORVU1Hr1G015260	14	Bs_Root11VsBarley	7.42592	9.75636	-2.25132	Protein of unknown function, DUF547		expressed protein			Protein of unknown function, DUF547; Leucine-zipper of ternary complex factor MIP1
HORVU1Hr1G015270	8	Bs_Root11VsBarley	8.09876	9.16296	-1.07452	Regulator of chromosome condensation (RCC1) family protein		RCC2, putative, expressed
HORVU1Hr1G015270	8	Sv_Bs_Root11VsBarley	7.61478	9.16296	-1.38338	Regulator of chromosome condensation (RCC1) family protein		RCC2, putative, expressed
HORVU1Hr1G015560	2	BsVsBarley	12.1771	10.9418	1.2471	HOPW1-1-interacting 1	WIN1	aminotransferase, putative, expressed			Aminotransferase class-III		transaminase activity; pyridoxal phosphate binding	GO:0030170,GO:0008483
HORVU1Hr1G015560	2	Bs_Root11VsBarley	11.9365	10.9418	1.00691	HOPW1-1-interacting 1	WIN1	aminotransferase, putative, expressed			Aminotransferase class-III		transaminase activity; pyridoxal phosphate binding	GO:0030170,GO:0008483
HORVU1Hr1G015560	2	Sv_BsVsBarley	12.2767	10.9418	1.32421	HOPW1-1-interacting 1	WIN1	aminotransferase, putative, expressed			Aminotransferase class-III		transaminase activity; pyridoxal phosphate binding	GO:0030170,GO:0008483
HORVU1Hr1G015560	2	Sv_Bs_Root11VsBarley	11.9691	10.9418	1.08925	HOPW1-1-interacting 1	WIN1	aminotransferase, putative, expressed			Aminotransferase class-III		transaminase activity; pyridoxal phosphate binding	GO:0030170,GO:0008483
HORVU1Hr1G015770	11	Sv_BsVsBarley	10.4966	8.99919	1.47939	cysteine-rich RLK (RECEPTOR-like protein kinase) 42	CRK42	TKL_IRAK_DUF26-lf.3 - DUF26 kinases have homology to DUF26 containing loci, expressed			Salt stress response/antifungal; Protein tyrosine kinase		protein kinase activity; protein phosphorylation	GO:0006468,GO:0004672
HORVU1Hr1G015770	11	Bs_Root11VsBarley	10.6541	8.99919	1.64256	cysteine-rich RLK (RECEPTOR-like protein kinase) 42	CRK42	TKL_IRAK_DUF26-lf.3 - DUF26 kinases have homology to DUF26 containing loci, expressed			Salt stress response/antifungal; Protein tyrosine kinase		protein kinase activity; protein phosphorylation	GO:0006468,GO:0004672
HORVU1Hr1G015770	11	BsVsBarley	10.6658	8.99919	1.63585	cysteine-rich RLK (RECEPTOR-like protein kinase) 42	CRK42	TKL_IRAK_DUF26-lf.3 - DUF26 kinases have homology to DUF26 containing loci, expressed			Salt stress response/antifungal; Protein tyrosine kinase		protein kinase activity; protein phosphorylation	GO:0006468,GO:0004672
HORVU1Hr1G015810	9	Bs_Root11VsBarley	9.50123	7.089	2.49456	Leucine-rich receptor-like protein kinase family protein; Protein kinase family protein with leucine-rich repeat domain; Leucine-rich repeat receptor-like protein kinase family protein; receptor like protein 15	AtRLP15,RLP15	Cf2/Cf5 disease resistance protein, putative, expressed; leucine-rich repeat receptor protein kinase EXS precursor, putative, expressed			Leucine Rich Repeat; Leucine rich repeat N-terminal domain; Leucine rich repeat		protein binding	GO:0005515
HORVU1Hr1G015890	8	Sv_BsVsBarley	0	5.40878	-7.74856	Plant protein of unknown function (DUF247)		plant protein of unknown function domain containing protein, expressed			Plant protein of unknown function
HORVU1Hr1G015890	8	Sv_Bs_Root11VsBarley	0	5.40878	-7.56632	Plant protein of unknown function (DUF247)		plant protein of unknown function domain containing protein, expressed			Plant protein of unknown function
HORVU1Hr1G016120	9	Bs_Root11VsBarley	7.74745	4.50785	3.14381			G-patch domain containing protein, expressed
HORVU1Hr1G016200	6	Sv_Root11VsBarley	9.235	10.6273	-1.33059	AMP-dependent synthetase and ligase family protein	CER8,LACS1	AMP-binding enzyme, putative, expressed			AMP-binding enzyme		metabolic process; catalytic activity	GO:0008152,GO:0003824
HORVU1Hr1G016320	12	Sv_BsVsBarley	0	6.42408	-8.71365	Actin-binding FH2/DRF autoregulatory protein; Actin-binding FH2 (Formin Homology) protein; actin binding		formin, putative, expressed; formin-like protein 13, putative, expressed; retrotransposon protein, putative, unclassified, expressed			; C2 domain of PTEN tumour-suppressor protein; Formin Homology 2 Domain
HORVU1Hr1G016660	13	Bs_Root11VsBarley	11.1976	12.5776	-1.30828	Peroxidase superfamily protein		peroxidase precursor, putative, expressed			Peroxidase	Taurine and hypotaurine metabolism	peroxidase activity; oxidation-reduction process; response to oxidative stress; heme binding	GO:0055114,GO:0020037,GO:0006979,GO:0004601
HORVU1Hr1G016660	13	BsVsBarley	10.9728	12.5776	-1.43015	Peroxidase superfamily protein		peroxidase precursor, putative, expressed			Peroxidase	Taurine and hypotaurine metabolism	peroxidase activity; oxidation-reduction process; response to oxidative stress; heme binding	GO:0055114,GO:0020037,GO:0006979,GO:0004601
HORVU1Hr1G016720	8	Sv_Bs_Root11VsBarley	2.15147	7.86638	-4.63463	Peroxidase superfamily protein	RCI3,RCI3A	peroxidase precursor, putative, expressed			Peroxidase		peroxidase activity; oxidation-reduction process; response to oxidative stress; heme binding	GO:0055114,GO:0020037,GO:0006979,GO:0004601
HORVU1Hr1G016720	8	Bs_Root11VsBarley	5.60706	7.86638	-2.25333	Peroxidase superfamily protein	RCI3,RCI3A	peroxidase precursor, putative, expressed			Peroxidase		peroxidase activity; oxidation-reduction process; response to oxidative stress; heme binding	GO:0055114,GO:0020037,GO:0006979,GO:0004601
HORVU1Hr1G016730	13	BsVsBarley	2.67779	7.79846	-3.59897	Peroxidase superfamily protein		peroxidase precursor, putative, expressed			Peroxidase		peroxidase activity; oxidation-reduction process; response to oxidative stress; heme binding	GO:0055114,GO:0020037,GO:0006979,GO:0004601
HORVU1Hr1G016770	13	BsVsBarley	10.2146	11.6783	-1.4473	Peroxidase superfamily protein	RCI3,RCI3A	peroxidase precursor, putative, expressed			Peroxidase	Taurine and hypotaurine metabolism;	peroxidase activity; oxidation-reduction process; response to oxidative stress; heme binding	GO:0055114,GO:0020037,GO:0006979,GO:0004601
HORVU1Hr1G016770	13	Bs_Root11VsBarley	10.0061	11.6783	-1.23723	Peroxidase superfamily protein	RCI3,RCI3A	peroxidase precursor, putative, expressed			Peroxidase	Taurine and hypotaurine metabolism;	peroxidase activity; oxidation-reduction process; response to oxidative stress; heme binding	GO:0055114,GO:0020037,GO:0006979,GO:0004601
HORVU1Hr1G016820	2	Sv_Bs_Root11VsBarley	8.86585	3.5916	4.44701	Peroxidase superfamily protein	RCI3,RCI3A	peroxidase precursor, putative, expressed			Peroxidase	; Taurine and hypotaurine metabolism	peroxidase activity; oxidation-reduction process; response to oxidative stress; heme binding	GO:0055114,GO:0020037,GO:0006979,GO:0004601
HORVU1Hr1G016820	2	Sv_BsVsBarley	9.04834	3.5916	4.08195	Peroxidase superfamily protein	RCI3,RCI3A	peroxidase precursor, putative, expressed			Peroxidase	; Taurine and hypotaurine metabolism	peroxidase activity; oxidation-reduction process; response to oxidative stress; heme binding	GO:0055114,GO:0020037,GO:0006979,GO:0004601
HORVU1Hr1G016820	2	Bs_Root11VsBarley	8.9173	3.5916	4.06141	Peroxidase superfamily protein	RCI3,RCI3A	peroxidase precursor, putative, expressed			Peroxidase	; Taurine and hypotaurine metabolism	peroxidase activity; oxidation-reduction process; response to oxidative stress; heme binding	GO:0055114,GO:0020037,GO:0006979,GO:0004601
HORVU1Hr1G016820	2	Root172VsBarley	8.72368	3.5916	3.84257	Peroxidase superfamily protein	RCI3,RCI3A	peroxidase precursor, putative, expressed			Peroxidase	; Taurine and hypotaurine metabolism	peroxidase activity; oxidation-reduction process; response to oxidative stress; heme binding	GO:0055114,GO:0020037,GO:0006979,GO:0004601
HORVU1Hr1G016820	2	BsVsBarley	9.23249	3.5916	4.23573	Peroxidase superfamily protein	RCI3,RCI3A	peroxidase precursor, putative, expressed			Peroxidase	; Taurine and hypotaurine metabolism	peroxidase activity; oxidation-reduction process; response to oxidative stress; heme binding	GO:0055114,GO:0020037,GO:0006979,GO:0004601
HORVU1Hr1G016840	7	Bs_Root172VsBarley	10.61	8.75619	1.85847	Peroxidase superfamily protein	RCI3,RCI3A	peroxidase precursor, putative, expressed			Peroxidase	; Taurine and hypotaurine metabolism	peroxidase activity; oxidation-reduction process; response to oxidative stress; heme binding	GO:0055114,GO:0020037,GO:0006979,GO:0004601
HORVU1Hr1G016840	7	Sv_Root172VsBarley	10.2811	8.75619	1.79899	Peroxidase superfamily protein	RCI3,RCI3A	peroxidase precursor, putative, expressed			Peroxidase	; Taurine and hypotaurine metabolism	peroxidase activity; oxidation-reduction process; response to oxidative stress; heme binding	GO:0055114,GO:0020037,GO:0006979,GO:0004601
HORVU1Hr1G016840	7	BsVsBarley	11.0867	8.75619	2.37898	Peroxidase superfamily protein	RCI3,RCI3A	peroxidase precursor, putative, expressed			Peroxidase	; Taurine and hypotaurine metabolism	peroxidase activity; oxidation-reduction process; response to oxidative stress; heme binding	GO:0055114,GO:0020037,GO:0006979,GO:0004601
HORVU1Hr1G016840	7	Sv_BsVsBarley	11.2612	8.75619	2.70206	Peroxidase superfamily protein	RCI3,RCI3A	peroxidase precursor, putative, expressed			Peroxidase	; Taurine and hypotaurine metabolism	peroxidase activity; oxidation-reduction process; response to oxidative stress; heme binding	GO:0055114,GO:0020037,GO:0006979,GO:0004601
HORVU1Hr1G016840	7	Bs_Root11VsBarley	11.5132	8.75619	2.94108	Peroxidase superfamily protein	RCI3,RCI3A	peroxidase precursor, putative, expressed			Peroxidase	; Taurine and hypotaurine metabolism	peroxidase activity; oxidation-reduction process; response to oxidative stress; heme binding	GO:0055114,GO:0020037,GO:0006979,GO:0004601
HORVU1Hr1G016840	7	Sv_Bs_Root11VsBarley	10.7066	8.75619	1.98121	Peroxidase superfamily protein	RCI3,RCI3A	peroxidase precursor, putative, expressed			Peroxidase	; Taurine and hypotaurine metabolism	peroxidase activity; oxidation-reduction process; response to oxidative stress; heme binding	GO:0055114,GO:0020037,GO:0006979,GO:0004601
HORVU1Hr1G017410	8	Sv_Bs_Root11VsBarley	10.0031	11.2388	-1.24673	HXXXD-type acyl-transferase family protein		transferase family protein, putative, expressed			Transferase family		transferase activity, transferring acyl groups other than amino-acyl groups	GO:0016747
HORVU1Hr1G017410	8	Bs_Root11VsBarley	9.89886	11.2388	-1.26592	HXXXD-type acyl-transferase family protein		transferase family protein, putative, expressed			Transferase family		transferase activity, transferring acyl groups other than amino-acyl groups	GO:0016747
HORVU1Hr1G017480	9	Bs_Root11VsBarley	11.5761	10.5403	1.00905			expressed protein
HORVU1Hr1G017500	2	Bs_Root11VsBarley	10.6824	9.29629	1.4156	Protein kinase superfamily protein		tyrosine protein kinase domain containing protein, putative, expressed			Protein kinase domain		protein kinase activity; ATP binding; protein phosphorylation	GO:0006468,GO:0005524,GO:0004672
HORVU1Hr1G017500	2	BsVsBarley	10.7452	9.29629	1.43231	Protein kinase superfamily protein		tyrosine protein kinase domain containing protein, putative, expressed			Protein kinase domain		protein kinase activity; ATP binding; protein phosphorylation	GO:0006468,GO:0005524,GO:0004672
HORVU1Hr1G017500	2	Sv_BsVsBarley	10.5917	9.29629	1.28152	Protein kinase superfamily protein		tyrosine protein kinase domain containing protein, putative, expressed			Protein kinase domain		protein kinase activity; ATP binding; protein phosphorylation	GO:0006468,GO:0005524,GO:0004672
HORVU1Hr1G017500	2	Sv_Bs_Root11VsBarley	10.5982	9.29629	1.43527	Protein kinase superfamily protein		tyrosine protein kinase domain containing protein, putative, expressed			Protein kinase domain		protein kinase activity; ATP binding; protein phosphorylation	GO:0006468,GO:0005524,GO:0004672
HORVU1Hr1G017500	2	Bs_Root172VsBarley	10.5835	9.29629	1.28199	Protein kinase superfamily protein		tyrosine protein kinase domain containing protein, putative, expressed			Protein kinase domain		protein kinase activity; ATP binding; protein phosphorylation	GO:0006468,GO:0005524,GO:0004672
HORVU1Hr1G017580	2	Sv_Bs_Root11VsBarley	10.4136	9.3567	1.08329	Thioesterase superfamily protein		thioesterase family protein, putative, expressed			Thioesterase superfamily
HORVU1Hr1G017580	2	Sv_BsVsBarley	10.582	9.3567	1.21525	Thioesterase superfamily protein		thioesterase family protein, putative, expressed			Thioesterase superfamily
HORVU1Hr1G017580	2	BsVsBarley	10.742	9.3567	1.38521	Thioesterase superfamily protein		thioesterase family protein, putative, expressed			Thioesterase superfamily
HORVU1Hr1G017580	2	Bs_Root11VsBarley	10.7656	9.3567	1.41208	Thioesterase superfamily protein		thioesterase family protein, putative, expressed			Thioesterase superfamily
HORVU1Hr1G017580	2	Bs_Root172VsBarley	10.5133	9.3567	1.19641	Thioesterase superfamily protein		thioesterase family protein, putative, expressed			Thioesterase superfamily
HORVU1Hr1G017700	1	Sv_Bs_Root11VsBarley	13.3137	12.3191	1.02331	Low temperature and salt responsive protein family	RCI2A	OsRCI2-6 - Hydrophobic protein LTI6B, expressed			Proteolipid membrane potential modulator		integral component of membrane	GO:0016021
HORVU1Hr1G017800	14	Bs_Root11VsBarley	8.07949	9.30245	-1.17557	Histone superfamily protein		histone H3, putative, expressed			Core histone H2A/H2B/H3/H4		nucleosome; DNA binding	GO:0003677,GO:0000786
HORVU1Hr1G018010	13	BsVsBarley	5.52268	8.45976	-2.68605			expressed protein
HORVU1Hr1G018350	11	BsVsBarley	10.5706	8.16614	2.17347
HORVU1Hr1G018480	11	BsVsBarley	12.2107	10.9888	1.22281			expressed protein
HORVU1Hr1G018710	12	Sv_BsVsBarley	9.91471	11.0346	-1.2138	serine carboxypeptidase-like 26; serine carboxypeptidase-like 27	scpl26; SCPL27	OsSCP28 - Putative Serine Carboxypeptidase homologue, expressed		S10	Serine carboxypeptidase		serine-type carboxypeptidase activity; proteolysis	GO:0006508,GO:0004185
HORVU1Hr1G018770	9	Bs_Root11VsBarley	8.82434	7.58872	1.25647	Serine protease inhibitor, potato inhibitor I-type family protein		expressed protein			Potato inhibitor I family		serine-type endopeptidase inhibitor activity; response to wounding	GO:0009611,GO:0004867
HORVU1Hr1G019500	2	Sv_Bs_Root11VsBarley	12.1064	10.2806	1.81304	Sucrose-6F-phosphate phosphohydrolase family protein; sucrose-6F-phosphate phosphohydrolase 2	ATSPP2,SPP2	sucrose-phosphatase, putative, expressed			Sucrose-6F-phosphate phosphohydrolase; haloacid dehalogenase-like hydrolase; Sucrose-6-phosphate phosphohydrolase C-terminal		sucrose biosynthetic process; sucrose-phosphate phosphatase activity	GO:0050307,GO:0005986
HORVU1Hr1G019500	2	Sv_Bs_Root172VsBarley	11.9302	10.2806	1.58902	Sucrose-6F-phosphate phosphohydrolase family protein; sucrose-6F-phosphate phosphohydrolase 2	ATSPP2,SPP2	sucrose-phosphatase, putative, expressed			Sucrose-6F-phosphate phosphohydrolase; haloacid dehalogenase-like hydrolase; Sucrose-6-phosphate phosphohydrolase C-terminal		sucrose biosynthetic process; sucrose-phosphate phosphatase activity	GO:0050307,GO:0005986
HORVU1Hr1G019500	2	Bs_Root172VsBarley	12.5193	10.2806	2.17425	Sucrose-6F-phosphate phosphohydrolase family protein; sucrose-6F-phosphate phosphohydrolase 2	ATSPP2,SPP2	sucrose-phosphatase, putative, expressed			Sucrose-6F-phosphate phosphohydrolase; haloacid dehalogenase-like hydrolase; Sucrose-6-phosphate phosphohydrolase C-terminal		sucrose biosynthetic process; sucrose-phosphate phosphatase activity	GO:0050307,GO:0005986
HORVU1Hr1G019500	2	Bs_Root11VsBarley	12.5781	10.2806	2.291	Sucrose-6F-phosphate phosphohydrolase family protein; sucrose-6F-phosphate phosphohydrolase 2	ATSPP2,SPP2	sucrose-phosphatase, putative, expressed			Sucrose-6F-phosphate phosphohydrolase; haloacid dehalogenase-like hydrolase; Sucrose-6-phosphate phosphohydrolase C-terminal		sucrose biosynthetic process; sucrose-phosphate phosphatase activity	GO:0050307,GO:0005986
HORVU1Hr1G019500	2	Sv_BsVsBarley	12.5244	10.2806	2.18237	Sucrose-6F-phosphate phosphohydrolase family protein; sucrose-6F-phosphate phosphohydrolase 2	ATSPP2,SPP2	sucrose-phosphatase, putative, expressed			Sucrose-6F-phosphate phosphohydrolase; haloacid dehalogenase-like hydrolase; Sucrose-6-phosphate phosphohydrolase C-terminal		sucrose biosynthetic process; sucrose-phosphate phosphatase activity	GO:0050307,GO:0005986
HORVU1Hr1G019500	2	BsVsBarley	12.4989	10.2806	2.15348	Sucrose-6F-phosphate phosphohydrolase family protein; sucrose-6F-phosphate phosphohydrolase 2	ATSPP2,SPP2	sucrose-phosphatase, putative, expressed			Sucrose-6F-phosphate phosphohydrolase; haloacid dehalogenase-like hydrolase; Sucrose-6-phosphate phosphohydrolase C-terminal		sucrose biosynthetic process; sucrose-phosphate phosphatase activity	GO:0050307,GO:0005986
HORVU1Hr1G019630	12	Sv_BsVsBarley	0	6.67819	-8.97266	Pentatricopeptide repeat (PPR) superfamily protein		PPR repeat domain containing protein, putative, expressed			PPR repeat; Pentatricopeptide repeat domain
HORVU1Hr1G019630	12	BsVsBarley	1.54243	6.67819	-4.76751	Pentatricopeptide repeat (PPR) superfamily protein		PPR repeat domain containing protein, putative, expressed			PPR repeat; Pentatricopeptide repeat domain
HORVU1Hr1G019740	12	Bs_Root11VsBarley	7.68258	1.9704	7.6842	laccase 7	LAC7	laccase precursor protein, putative, expressed			Multicopper oxidase		copper ion binding; oxidation-reduction process; oxidoreductase activity	GO:0055114,GO:0016491,GO:0005507
HORVU1Hr1G019740	12	Sv_BsVsBarley	0	1.9704	-19.5392	laccase 7	LAC7	laccase precursor protein, putative, expressed			Multicopper oxidase		copper ion binding; oxidation-reduction process; oxidoreductase activity	GO:0055114,GO:0016491,GO:0005507
HORVU1Hr1G019750	7	Sv_BsVsBarley	14.0936	2.4105	8.46153	laccase 7	LAC7	laccase precursor protein, putative, expressed			Multicopper oxidase		copper ion binding; oxidation-reduction process; oxidoreductase activity	GO:0055114,GO:0016491,GO:0005507
HORVU1Hr1G019750	7	BsVsBarley	14.2724	2.4105	8.66301	laccase 7	LAC7	laccase precursor protein, putative, expressed			Multicopper oxidase		copper ion binding; oxidation-reduction process; oxidoreductase activity	GO:0055114,GO:0016491,GO:0005507
HORVU1Hr1G019750	7	Bs_Root11VsBarley	12.8249	2.4105	7.96511	laccase 7	LAC7	laccase precursor protein, putative, expressed			Multicopper oxidase		copper ion binding; oxidation-reduction process; oxidoreductase activity	GO:0055114,GO:0016491,GO:0005507
HORVU1Hr1G019750	7	Sv_Bs_Root11VsBarley	12.1711	2.4105	6.99834	laccase 7	LAC7	laccase precursor protein, putative, expressed			Multicopper oxidase		copper ion binding; oxidation-reduction process; oxidoreductase activity	GO:0055114,GO:0016491,GO:0005507
HORVU1Hr1G019750	7	Bs_Root172VsBarley	13.3373	2.4105	7.74343	laccase 7	LAC7	laccase precursor protein, putative, expressed			Multicopper oxidase		copper ion binding; oxidation-reduction process; oxidoreductase activity	GO:0055114,GO:0016491,GO:0005507
HORVU1Hr1G019750	7	Sv_Root172VsBarley	8.39538	2.4105	7.04641	laccase 7	LAC7	laccase precursor protein, putative, expressed			Multicopper oxidase		copper ion binding; oxidation-reduction process; oxidoreductase activity	GO:0055114,GO:0016491,GO:0005507
HORVU1Hr1G019750	7	Sv_Bs_Root172VsBarley	12.0759	2.4105	6.63944	laccase 7	LAC7	laccase precursor protein, putative, expressed			Multicopper oxidase		copper ion binding; oxidation-reduction process; oxidoreductase activity	GO:0055114,GO:0016491,GO:0005507
HORVU1Hr1G019770	11	Bs_Root11VsBarley	8.41622	6.92174	1.50761	Protein kinase superfamily protein		tyrosine protein kinase domain containing protein, putative, expressed			Protein tyrosine kinase		protein kinase activity; protein phosphorylation	GO:0006468,GO:0004672
HORVU1Hr1G019770	11	Root172VsBarley	9.12248	6.92174	2.06152	Protein kinase superfamily protein		tyrosine protein kinase domain containing protein, putative, expressed			Protein tyrosine kinase		protein kinase activity; protein phosphorylation	GO:0006468,GO:0004672
HORVU1Hr1G019770	11	BsVsBarley	8.97491	6.92174	1.95223	Protein kinase superfamily protein		tyrosine protein kinase domain containing protein, putative, expressed			Protein tyrosine kinase		protein kinase activity; protein phosphorylation	GO:0006468,GO:0004672
HORVU1Hr1G019770	11	Sv_BsVsBarley	9.41824	6.92174	2.34264	Protein kinase superfamily protein		tyrosine protein kinase domain containing protein, putative, expressed			Protein tyrosine kinase		protein kinase activity; protein phosphorylation	GO:0006468,GO:0004672
HORVU1Hr1G020050	14	Bs_Root11VsBarley	7.44059	8.90185	-1.39075	Histone superfamily protein		histone H3, putative, expressed			Core histone H2A/H2B/H3/H4		nucleosome; DNA binding	GO:0003677,GO:0000786
HORVU1Hr1G020140	13	BsVsBarley	11.1216	12.495	-1.29495	alpha/beta-Hydrolases superfamily protein;		retrotransposon protein, putative, Ty1-copia subclass, expressed			Alpha/beta hydrolase family; ; Dienelactone hydrolase family		hydrolase activity	GO:0016787
HORVU1Hr1G020140	13	Bs_Root11VsBarley	11.1187	12.495	-1.24729	alpha/beta-Hydrolases superfamily protein;		retrotransposon protein, putative, Ty1-copia subclass, expressed			Alpha/beta hydrolase family; ; Dienelactone hydrolase family		hydrolase activity	GO:0016787
HORVU1Hr1G020170	9	Bs_Root11VsBarley	8.10975	5.51659	2.12682	; Ribonuclease H-like superfamily protein		expressed protein; OsFBL31 - F-box domain and LRR containing protein, expressed; OsFBX286 - F-box domain containing protein, expressed; retrotransposon protein, putative, unclassified			; zinc-binding in reverse transcriptase
HORVU1Hr1G020410	11	Bs_Root11VsBarley	11.7809	6.27446	3.08334	2-oxoglutarate (2OG) and Fe(II)-dependent oxygenase superfamily protein		1-aminocyclopropane-1-carboxylate oxidase, putative, expressed			2OG-Fe(II) oxygenase superfamily; non-haem dioxygenase in morphine synthesis N-terminal		oxidation-reduction process; oxidoreductase activity	GO:0055114,GO:0016491
HORVU1Hr1G020410	11	BsVsBarley	11.9127	6.27446	3.18073	2-oxoglutarate (2OG) and Fe(II)-dependent oxygenase superfamily protein		1-aminocyclopropane-1-carboxylate oxidase, putative, expressed			2OG-Fe(II) oxygenase superfamily; non-haem dioxygenase in morphine synthesis N-terminal		oxidation-reduction process; oxidoreductase activity	GO:0055114,GO:0016491
HORVU1Hr1G020410	11	Sv_BsVsBarley	12.2629	6.27446	3.46376	2-oxoglutarate (2OG) and Fe(II)-dependent oxygenase superfamily protein		1-aminocyclopropane-1-carboxylate oxidase, putative, expressed			2OG-Fe(II) oxygenase superfamily; non-haem dioxygenase in morphine synthesis N-terminal		oxidation-reduction process; oxidoreductase activity	GO:0055114,GO:0016491
HORVU1Hr1G020450	2	Sv_Bs_Root11VsBarley	11.6877	7.17945	4.54749	2-oxoglutarate (2OG) and Fe(II)-dependent oxygenase superfamily protein		1-aminocyclopropane-1-carboxylate oxidase, putative, expressed			2OG-Fe(II) oxygenase superfamily; non-haem dioxygenase in morphine synthesis N-terminal		oxidation-reduction process; oxidoreductase activity	GO:0055114,GO:0016491
HORVU1Hr1G020450	2	BsVsBarley	12.4048	7.17945	5.26742	2-oxoglutarate (2OG) and Fe(II)-dependent oxygenase superfamily protein		1-aminocyclopropane-1-carboxylate oxidase, putative, expressed			2OG-Fe(II) oxygenase superfamily; non-haem dioxygenase in morphine synthesis N-terminal		oxidation-reduction process; oxidoreductase activity	GO:0055114,GO:0016491
HORVU1Hr1G020450	2	Sv_BsVsBarley	13.2189	7.17945	5.78732	2-oxoglutarate (2OG) and Fe(II)-dependent oxygenase superfamily protein		1-aminocyclopropane-1-carboxylate oxidase, putative, expressed			2OG-Fe(II) oxygenase superfamily; non-haem dioxygenase in morphine synthesis N-terminal		oxidation-reduction process; oxidoreductase activity	GO:0055114,GO:0016491
HORVU1Hr1G020450	2	Sv_Bs_Root172VsBarley	10.94	7.17945	4.09279	2-oxoglutarate (2OG) and Fe(II)-dependent oxygenase superfamily protein		1-aminocyclopropane-1-carboxylate oxidase, putative, expressed			2OG-Fe(II) oxygenase superfamily; non-haem dioxygenase in morphine synthesis N-terminal		oxidation-reduction process; oxidoreductase activity	GO:0055114,GO:0016491
HORVU1Hr1G020450	2	Bs_Root11VsBarley	12.7092	7.17945	5.46769	2-oxoglutarate (2OG) and Fe(II)-dependent oxygenase superfamily protein		1-aminocyclopropane-1-carboxylate oxidase, putative, expressed			2OG-Fe(II) oxygenase superfamily; non-haem dioxygenase in morphine synthesis N-terminal		oxidation-reduction process; oxidoreductase activity	GO:0055114,GO:0016491
HORVU1Hr1G020450	2	Bs_Root172VsBarley	12.9479	7.17945	5.6293	2-oxoglutarate (2OG) and Fe(II)-dependent oxygenase superfamily protein		1-aminocyclopropane-1-carboxylate oxidase, putative, expressed			2OG-Fe(II) oxygenase superfamily; non-haem dioxygenase in morphine synthesis N-terminal		oxidation-reduction process; oxidoreductase activity	GO:0055114,GO:0016491
HORVU1Hr1G020690	1	Bs_Root11VsBarley	8.60781	1.61434	6.1619	Peroxidase superfamily protein		peroxidase precursor, putative, expressed			Peroxidase		peroxidase activity; oxidation-reduction process; response to oxidative stress; heme binding	GO:0055114,GO:0020037,GO:0006979,GO:0004601
HORVU1Hr1G020690	1	Sv_Bs_Root11VsBarley	8.37291	1.61434	6.20971	Peroxidase superfamily protein		peroxidase precursor, putative, expressed			Peroxidase		peroxidase activity; oxidation-reduction process; response to oxidative stress; heme binding	GO:0055114,GO:0020037,GO:0006979,GO:0004601
HORVU1Hr1G020690	1	Bs_Root172VsBarley	9.73884	1.61434	7.02339	Peroxidase superfamily protein		peroxidase precursor, putative, expressed			Peroxidase		peroxidase activity; oxidation-reduction process; response to oxidative stress; heme binding	GO:0055114,GO:0020037,GO:0006979,GO:0004601
HORVU1Hr1G020690	1	Sv_Bs_Root172VsBarley	8.36209	1.61434	5.21287	Peroxidase superfamily protein		peroxidase precursor, putative, expressed			Peroxidase		peroxidase activity; oxidation-reduction process; response to oxidative stress; heme binding	GO:0055114,GO:0020037,GO:0006979,GO:0004601
HORVU1Hr1G020720	11	Bs_Root11VsBarley	14.0821	11.906	2.40201	Peroxidase superfamily protein		peroxidase precursor, putative, expressed			Peroxidase	Taurine and hypotaurine metabolism	peroxidase activity; oxidation-reduction process; response to oxidative stress; heme binding	GO:0055114,GO:0020037,GO:0006979,GO:0004601
HORVU1Hr1G020720	11	BsVsBarley	15.6062	11.906	3.6506	Peroxidase superfamily protein		peroxidase precursor, putative, expressed			Peroxidase	Taurine and hypotaurine metabolism	peroxidase activity; oxidation-reduction process; response to oxidative stress; heme binding	GO:0055114,GO:0020037,GO:0006979,GO:0004601
HORVU1Hr1G020720	11	Bs_Root172VsBarley	13.8176	11.906	1.80189	Peroxidase superfamily protein		peroxidase precursor, putative, expressed			Peroxidase	Taurine and hypotaurine metabolism	peroxidase activity; oxidation-reduction process; response to oxidative stress; heme binding	GO:0055114,GO:0020037,GO:0006979,GO:0004601
HORVU1Hr1G020720	11	Sv_BsVsBarley	15.2941	11.906	3.29346	Peroxidase superfamily protein		peroxidase precursor, putative, expressed			Peroxidase	Taurine and hypotaurine metabolism	peroxidase activity; oxidation-reduction process; response to oxidative stress; heme binding	GO:0055114,GO:0020037,GO:0006979,GO:0004601
HORVU1Hr1G020800	11	Bs_Root11VsBarley	11.474	8.96654	2.68398	Peroxidase superfamily protein		peroxidase precursor, putative, expressed			Peroxidase	Taurine and hypotaurine metabolism	peroxidase activity; oxidation-reduction process; response to oxidative stress; heme binding	GO:0055114,GO:0020037,GO:0006979,GO:0004601
HORVU1Hr1G020800	11	Sv_BsVsBarley	12.718	8.96654	3.56092	Peroxidase superfamily protein		peroxidase precursor, putative, expressed			Peroxidase	Taurine and hypotaurine metabolism	peroxidase activity; oxidation-reduction process; response to oxidative stress; heme binding	GO:0055114,GO:0020037,GO:0006979,GO:0004601
HORVU1Hr1G020800	11	BsVsBarley	13.0099	8.96654	3.90987	Peroxidase superfamily protein		peroxidase precursor, putative, expressed			Peroxidase	Taurine and hypotaurine metabolism	peroxidase activity; oxidation-reduction process; response to oxidative stress; heme binding	GO:0055114,GO:0020037,GO:0006979,GO:0004601
HORVU1Hr1G021120	8	Sv_Bs_Root11VsBarley	9.74956	10.8655	-1.03384	Dihydrodipicolinate reductase, bacterial/plant		dihydrodipicolinate reductase, putative, expressed			Dihydrodipicolinate reductase, N-terminus; Dihydrodipicolinate reductase, C-terminus		oxidation-reduction process; 4-hydroxy-tetrahydrodipicolinate reductase; lysine biosynthetic process via diaminopimelate	GO:0055114,GO:0009089,GO:0008839
HORVU1Hr1G021160	2	BsVsBarley	10.1096	8.3692	1.72606	Glutathione S-transferase family protein	ATGSTF13	glutathione S-transferase, putative, expressed			Glutathione S-transferase, N-terminal domain; Glutathione S-transferase, C-terminal domain		protein binding	GO:0005515
HORVU1Hr1G021160	2	Sv_BsVsBarley	10.0849	8.3692	1.704	Glutathione S-transferase family protein	ATGSTF13	glutathione S-transferase, putative, expressed			Glutathione S-transferase, N-terminal domain; Glutathione S-transferase, C-terminal domain		protein binding	GO:0005515
HORVU1Hr1G021160	2	Bs_Root11VsBarley	10.3259	8.3692	1.95105	Glutathione S-transferase family protein	ATGSTF13	glutathione S-transferase, putative, expressed			Glutathione S-transferase, N-terminal domain; Glutathione S-transferase, C-terminal domain		protein binding	GO:0005515
HORVU1Hr1G021160	2	Bs_Root172VsBarley	9.6803	8.3692	1.31009	Glutathione S-transferase family protein	ATGSTF13	glutathione S-transferase, putative, expressed			Glutathione S-transferase, N-terminal domain; Glutathione S-transferase, C-terminal domain		protein binding	GO:0005515
HORVU1Hr1G021160	2	Sv_Bs_Root172VsBarley	9.43464	8.3692	1.05984	Glutathione S-transferase family protein	ATGSTF13	glutathione S-transferase, putative, expressed			Glutathione S-transferase, N-terminal domain; Glutathione S-transferase, C-terminal domain		protein binding	GO:0005515
HORVU1Hr1G021160	2	Sv_Bs_Root11VsBarley	10.0534	8.3692	1.66056	Glutathione S-transferase family protein	ATGSTF13	glutathione S-transferase, putative, expressed			Glutathione S-transferase, N-terminal domain; Glutathione S-transferase, C-terminal domain		protein binding	GO:0005515
HORVU1Hr1G021170	2	Bs_Root11VsBarley	10.4168	9.09463	1.30847	Glutathione S-transferase family protein	ATGSTF13	glutathione S-transferase, putative, expressed			Glutathione S-transferase, C-terminal domain; Glutathione S-transferase, N-terminal domain		protein binding	GO:0005515
HORVU1Hr1G021170	2	Sv_Bs_Root11VsBarley	10.7464	9.09463	1.78652	Glutathione S-transferase family protein	ATGSTF13	glutathione S-transferase, putative, expressed			Glutathione S-transferase, C-terminal domain; Glutathione S-transferase, N-terminal domain		protein binding	GO:0005515
HORVU1Hr1G021170	2	BsVsBarley	10.6373	9.09463	1.51898	Glutathione S-transferase family protein	ATGSTF13	glutathione S-transferase, putative, expressed			Glutathione S-transferase, C-terminal domain; Glutathione S-transferase, N-terminal domain		protein binding	GO:0005515
HORVU1Hr1G021170	2	Sv_BsVsBarley	10.4514	9.09463	1.33913	Glutathione S-transferase family protein	ATGSTF13	glutathione S-transferase, putative, expressed			Glutathione S-transferase, C-terminal domain; Glutathione S-transferase, N-terminal domain		protein binding	GO:0005515
HORVU1Hr1G021170	2	Bs_Root172VsBarley	10.1747	9.09463	1.06901	Glutathione S-transferase family protein	ATGSTF13	glutathione S-transferase, putative, expressed			Glutathione S-transferase, C-terminal domain; Glutathione S-transferase, N-terminal domain		protein binding	GO:0005515
HORVU1Hr1G021180	7	Bs_Root11VsBarley	12.0979	9.61447	2.51267	Glutathione S-transferase family protein	ATGSTF13	glutathione S-transferase, putative, expressed			Glutathione S-transferase, C-terminal domain; Glutathione S-transferase, N-terminal domain		protein binding	GO:0005515
HORVU1Hr1G021180	7	Sv_Bs_Root11VsBarley	11.9739	9.61447	2.44598	Glutathione S-transferase family protein	ATGSTF13	glutathione S-transferase, putative, expressed			Glutathione S-transferase, C-terminal domain; Glutathione S-transferase, N-terminal domain		protein binding	GO:0005515
HORVU1Hr1G021180	7	Sv_Root172VsBarley	11.1732	9.61447	1.9257	Glutathione S-transferase family protein	ATGSTF13	glutathione S-transferase, putative, expressed			Glutathione S-transferase, C-terminal domain; Glutathione S-transferase, N-terminal domain		protein binding	GO:0005515
HORVU1Hr1G021180	7	BsVsBarley	11.9071	9.61447	2.29094	Glutathione S-transferase family protein	ATGSTF13	glutathione S-transferase, putative, expressed			Glutathione S-transferase, C-terminal domain; Glutathione S-transferase, N-terminal domain		protein binding	GO:0005515
HORVU1Hr1G021180	7	Sv_BsVsBarley	11.8016	9.61447	2.16434	Glutathione S-transferase family protein	ATGSTF13	glutathione S-transferase, putative, expressed			Glutathione S-transferase, C-terminal domain; Glutathione S-transferase, N-terminal domain		protein binding	GO:0005515
HORVU1Hr1G021680	12	Sv_BsVsBarley	5.16912	9.64504	-3.07653	cytochrome P450, family 71, subfamily B, polypeptide 34; Cytochrome P450 superfamily protein; cytochrome P450, family 71, subfamily A, polypeptide 25	CYP71B34; CYP75B1,D501,TT7; CYP71A25	cytochrome P450, putative, expressed			Cytochrome P450		iron ion binding; oxidation-reduction process; oxidoreductase activity, acting on paired donors, with incorporation or reduction of molecular oxygen; heme binding	GO:0055114,GO:0020037,GO:0016705,GO:0005506
HORVU1Hr1G021760	2	BsVsBarley	8.57045	5.19548	3.3936	BTB-POZ and MATH domain 2	ATBPM2,BPM2	BTB/POZ domain containing protein, expressed			BTB/POZ domain		protein binding	GO:0005515
HORVU1Hr1G021760	2	Sv_Root172VsBarley	7.81671	5.19548	2.71842	BTB-POZ and MATH domain 2	ATBPM2,BPM2	BTB/POZ domain containing protein, expressed			BTB/POZ domain		protein binding	GO:0005515
HORVU1Hr1G021760	2	Sv_Root11VsBarley	7.09988	5.19548	1.86572	BTB-POZ and MATH domain 2	ATBPM2,BPM2	BTB/POZ domain containing protein, expressed			BTB/POZ domain		protein binding	GO:0005515
HORVU1Hr1G021760	2	Root172VsBarley	7.11764	5.19548	1.87678	BTB-POZ and MATH domain 2	ATBPM2,BPM2	BTB/POZ domain containing protein, expressed			BTB/POZ domain		protein binding	GO:0005515
HORVU1Hr1G021760	2	Sv_Bs_Root11VsBarley	8.52697	5.19548	3.32278	BTB-POZ and MATH domain 2	ATBPM2,BPM2	BTB/POZ domain containing protein, expressed			BTB/POZ domain		protein binding	GO:0005515
HORVU1Hr1G021760	2	Sv_BsVsBarley	8.68781	5.19548	3.47625	BTB-POZ and MATH domain 2	ATBPM2,BPM2	BTB/POZ domain containing protein, expressed			BTB/POZ domain		protein binding	GO:0005515
HORVU1Hr1G021760	2	Bs_Root11VsBarley	9.2232	5.19548	4.01737	BTB-POZ and MATH domain 2	ATBPM2,BPM2	BTB/POZ domain containing protein, expressed			BTB/POZ domain		protein binding	GO:0005515
HORVU1Hr1G021760	2	Bs_Root172VsBarley	9.05065	5.19548	3.80471	BTB-POZ and MATH domain 2	ATBPM2,BPM2	BTB/POZ domain containing protein, expressed			BTB/POZ domain		protein binding	GO:0005515
HORVU1Hr1G022060	2	BsVsBarley	9.54518	7.37069	2.09731	phenylalanine ammonia-lyase 2	ATPAL2,PAL2	phenylalanine ammonia-lyase, putative, expressed			Aromatic amino acid lyase
HORVU1Hr1G022060	2	Sv_BsVsBarley	10.2599	7.37069	2.72298	phenylalanine ammonia-lyase 2	ATPAL2,PAL2	phenylalanine ammonia-lyase, putative, expressed			Aromatic amino acid lyase
HORVU1Hr1G022060	2	Bs_Root172VsBarley	9.79876	7.37069	2.27018	phenylalanine ammonia-lyase 2	ATPAL2,PAL2	phenylalanine ammonia-lyase, putative, expressed			Aromatic amino acid lyase
HORVU1Hr1G022060	2	Sv_Bs_Root11VsBarley	9.70243	7.37069	2.1993	phenylalanine ammonia-lyase 2	ATPAL2,PAL2	phenylalanine ammonia-lyase, putative, expressed			Aromatic amino acid lyase
HORVU1Hr1G022060	2	Bs_Root11VsBarley	9.67542	7.37069	2.15678	phenylalanine ammonia-lyase 2	ATPAL2,PAL2	phenylalanine ammonia-lyase, putative, expressed			Aromatic amino acid lyase
HORVU1Hr1G022400	14	Bs_Root11VsBarley	9.96897	11.0688	-1.08937	Histone superfamily protein		histone H3, putative, expressed			Core histone H2A/H2B/H3/H4		nucleosome; DNA binding	GO:0003677,GO:0000786
HORVU1Hr1G022430	3	BsVsBarley	11.2294	9.37653	1.74725	Cytosol aminopeptidase family protein		leucine aminopeptidase, chloroplast precursor, putative, expressed		M17	Cytosol aminopeptidase family, catalytic domain; Cytosol aminopeptidase family, N-terminal domain		intracellular; aminopeptidase activity; proteolysis	GO:0006508,GO:0005622,GO:0004177
HORVU1Hr1G022430	3	Sv_BsVsBarley	11.2581	9.37653	1.79319	Cytosol aminopeptidase family protein		leucine aminopeptidase, chloroplast precursor, putative, expressed		M17	Cytosol aminopeptidase family, catalytic domain; Cytosol aminopeptidase family, N-terminal domain		intracellular; aminopeptidase activity; proteolysis	GO:0006508,GO:0005622,GO:0004177
HORVU1Hr1G022430	3	Bs_Root11VsBarley	11.5521	9.37653	2.15304	Cytosol aminopeptidase family protein		leucine aminopeptidase, chloroplast precursor, putative, expressed		M17	Cytosol aminopeptidase family, catalytic domain; Cytosol aminopeptidase family, N-terminal domain		intracellular; aminopeptidase activity; proteolysis	GO:0006508,GO:0005622,GO:0004177
HORVU1Hr1G022430	3	Bs_Root172VsBarley	11.3007	9.37653	1.88994	Cytosol aminopeptidase family protein		leucine aminopeptidase, chloroplast precursor, putative, expressed		M17	Cytosol aminopeptidase family, catalytic domain; Cytosol aminopeptidase family, N-terminal domain		intracellular; aminopeptidase activity; proteolysis	GO:0006508,GO:0005622,GO:0004177
HORVU1Hr1G022660	10	Sv_Root11VsBarley	7.8982	9.14699	-1.25564			expressed protein			NAD(P)H dehydrogenase subunit S
HORVU1Hr1G022660	10	Bs_Root11VsBarley	8.11619	9.14699	-1.07849			expressed protein			NAD(P)H dehydrogenase subunit S
HORVU1Hr1G022660	10	Bs_Root172VsBarley	7.45597	9.14699	-1.75123			expressed protein			NAD(P)H dehydrogenase subunit S
HORVU1Hr1G022660	10	Sv_Root172VsBarley	7.75	9.14699	-1.44282			expressed protein			NAD(P)H dehydrogenase subunit S
HORVU1Hr1G022660	10	Sv_Bs_Root172VsBarley	7.88611	9.14699	-1.26055			expressed protein			NAD(P)H dehydrogenase subunit S
HORVU1Hr1G023060	13	Bs_Root11VsBarley	11.6775	12.7805	-1.08094	lipoamide dehydrogenase 1	LPD1,ptlpd1	dihydrolipoyl dehydrogenase, putative, expressed			Pyridine nucleotide-disulphide oxidoreductase; Pyridine nucleotide-disulphide oxidoreductase, dimerisation domain; FAD dependent oxidoreductase; Glucose inhibited division protein A		oxidation-reduction process; oxidoreductase activity; cell redox homeostasis; tRNA processing; flavin adenine dinucleotide binding	GO:0055114,GO:0016491,GO:0045454; GO:0050660,GO:0008033,GO:0055114,GO:0016491,GO:0045454; GO:0055114,GO:0016491
HORVU1Hr1G023060	13	BsVsBarley	11.7442	12.7805	-1.03421	lipoamide dehydrogenase 1	LPD1,ptlpd1	dihydrolipoyl dehydrogenase, putative, expressed			Pyridine nucleotide-disulphide oxidoreductase; Pyridine nucleotide-disulphide oxidoreductase, dimerisation domain; FAD dependent oxidoreductase; Glucose inhibited division protein A		oxidation-reduction process; oxidoreductase activity; cell redox homeostasis; tRNA processing; flavin adenine dinucleotide binding	GO:0055114,GO:0016491,GO:0045454; GO:0050660,GO:0008033,GO:0055114,GO:0016491,GO:0045454; GO:0055114,GO:0016491
HORVU1Hr1G023220	11	BsVsBarley	13.8247	12.5561	1.24975			EGG APPARATUS-1, putative, expressed
HORVU1Hr1G023220	11	Sv_BsVsBarley	13.7759	12.5561	1.20191			EGG APPARATUS-1, putative, expressed
HORVU1Hr1G023520	14	Bs_Root11VsBarley	11.1486	12.2084	-1.04138	GDSL-like Lipase/Acylhydrolase superfamily protein		GDSL-like lipase/acylhydrolase, putative, expressed			; GDSL-like Lipase/Acylhydrolase		hydrolase activity, acting on ester bonds	GO:0016788
HORVU1Hr1G023750	2	Bs_Root172VsBarley	12.3566	10.9788	1.36286	Peroxidase superfamily protein	RCI3,RCI3A	peroxidase precursor, putative, expressed			Peroxidase	Taurine and hypotaurine metabolism	peroxidase activity; oxidation-reduction process; response to oxidative stress; heme binding	GO:0055114,GO:0020037,GO:0006979,GO:0004601
HORVU1Hr1G023750	2	Sv_BsVsBarley	12.6892	10.9788	1.72239	Peroxidase superfamily protein	RCI3,RCI3A	peroxidase precursor, putative, expressed			Peroxidase	Taurine and hypotaurine metabolism	peroxidase activity; oxidation-reduction process; response to oxidative stress; heme binding	GO:0055114,GO:0020037,GO:0006979,GO:0004601
HORVU1Hr1G023750	2	Sv_Bs_Root11VsBarley	12.4998	10.9788	1.54567	Peroxidase superfamily protein	RCI3,RCI3A	peroxidase precursor, putative, expressed			Peroxidase	Taurine and hypotaurine metabolism	peroxidase activity; oxidation-reduction process; response to oxidative stress; heme binding	GO:0055114,GO:0020037,GO:0006979,GO:0004601
HORVU1Hr1G024400	6	Sv_Root11VsBarley	8.29142	9.59833	-1.32738	TOXICOS EN LEVADURA 2; fructose-2,6-bisphosphatase	ATL2,TL2; ATF2KP,F2KP,FKFBP	zinc finger, C3HC4 type domain containing protein, expressed; 6PF-2-K/Fru-2,6-P2ASE liver isozyme, putative, expressed			Ring finger domain; 6-phosphofructo-2-kinase; Histidine phosphatase superfamily (branch 1)		protein binding; zinc ion binding; catalytic activity; 6-phosphofructo-2-kinase activity; ATP binding; fructose metabolic process; fructose 2,6-bisphosphate metabolic process	GO:0008270,GO:0005515; GO:0006000,GO:0005524,GO:0003873,GO:0006003,GO:0003824; GO:0006003,GO:0005524,GO:0003824
HORVU1Hr1G024640	10	SvVsBarley	9.86113	8.79565	1.06108	Kinase interacting (KIP1-like) family protein		KIP1, putative, expressed			KIP1-like protein
HORVU1Hr1G024860	10	Sv_Bs_Root172VsBarley	9.05667	7.65871	1.40186	arabinogalactan protein 16	AGP16,ATAGP16	expressed protein			Arabinogalactan peptide
HORVU1Hr1G024860	10	Sv_Root11VsBarley	8.92275	7.65871	1.28511	arabinogalactan protein 16	AGP16,ATAGP16	expressed protein			Arabinogalactan peptide
HORVU1Hr1G024860	10	SvVsBarley	9.02236	7.65871	1.408	arabinogalactan protein 16	AGP16,ATAGP16	expressed protein			Arabinogalactan peptide
HORVU1Hr1G025530	11	BsVsBarley	13.2225	11.9285	1.25432	Lactoylglutathione lyase / glyoxalase I family protein		glyoxalase family protein, putative, expressed			; Glyoxalase-like domain; Glyoxalase/Bleomycin resistance protein/Dioxygenase superfamily
HORVU1Hr1G025530	11	Sv_BsVsBarley	13.1108	11.9285	1.13273	Lactoylglutathione lyase / glyoxalase I family protein		glyoxalase family protein, putative, expressed			; Glyoxalase-like domain; Glyoxalase/Bleomycin resistance protein/Dioxygenase superfamily
HORVU1Hr1G025570	12	Sv_BsVsBarley	0	3.80692	-7.42857	Lactoylglutathione lyase / glyoxalase I family protein		glyoxalase family protein, putative, expressed			Glyoxalase-like domain; ; Glyoxalase/Bleomycin resistance protein/Dioxygenase superfamily
HORVU1Hr1G025910	12	Sv_BsVsBarley	0.877683	7.08534	-7.10705	Pentatricopeptide repeat (PPR) superfamily protein; Tetratricopeptide repeat (TPR)-like superfamily protein; ; Pentatricopeptide repeat (PPR-like) superfamily protein		PPR repeat containing protein, expressed;			PPR repeat; PPR repeat family; ; Pentatricopeptide repeat domain
HORVU1Hr1G026100	9	Bs_Root11VsBarley	8.68929	5.15004	3.06396			expressed protein
HORVU1Hr1G026330	14	Bs_Root11VsBarley	11.4335	12.8423	-1.32142	Cellulose synthase family protein	ATCESA3,ATH-B,CESA3,CEV1,IXR1; ATCESA7,CESA7,IRX3,MUR10	CESA1 - cellulose synthase, expressed			Cellulose synthase		membrane; cellulose synthase (UDP-forming) activity; cellulose biosynthetic process	GO:0030244,GO:0016760,GO:0016020
HORVU1Hr1G026480	3	Bs_Root172VsBarley	6.45558	2.28004	3.53179	indole-3-acetate beta-D-glucosyltransferase	IAGLU	UDP-glucoronosyl and UDP-glucosyl transferase domain containing protein, expressed	GT1		UDP-glucoronosyl and UDP-glucosyl transferase		metabolic process; transferase activity, transferring hexosyl groups	GO:0016758,GO:0008152
HORVU1Hr1G026480	3	Bs_Root11VsBarley	6.79053	2.28004	3.91051	indole-3-acetate beta-D-glucosyltransferase	IAGLU	UDP-glucoronosyl and UDP-glucosyl transferase domain containing protein, expressed	GT1		UDP-glucoronosyl and UDP-glucosyl transferase		metabolic process; transferase activity, transferring hexosyl groups	GO:0016758,GO:0008152
HORVU1Hr1G026520	5	Sv_BsVsBarley	11.9112	10.8029	1.08723	HXXXD-type acyl-transferase family protein		transferase family protein, putative, expressed			Transferase family		transferase activity, transferring acyl groups other than amino-acyl groups	GO:0016747
HORVU1Hr1G026520	5	Bs_Root172VsBarley	11.8032	10.8029	1.01246	HXXXD-type acyl-transferase family protein		transferase family protein, putative, expressed			Transferase family		transferase activity, transferring acyl groups other than amino-acyl groups	GO:0016747
HORVU1Hr1G026590	9	Bs_Root11VsBarley	11.9648	10.7564	1.21746			early fruit mRNA, putative, expressed
HORVU1Hr1G026650	14	Bs_Root11VsBarley	8.67413	9.81529	-1.12299	Leucine-rich repeat (LRR) family protein		uncharacterized protein At4g06744 precursor, putative, expressed			Leucine rich repeat		protein binding	GO:0005515
HORVU1Hr1G026920	11	BsVsBarley	7.94065	5.43436	2.64532
HORVU1Hr1G026990	11	Sv_BsVsBarley	9.80977	7.36963	2.53635
HORVU1Hr1G026990	11	BsVsBarley	9.37491	7.36963	2.67863
HORVU1Hr1G027520	9	Bs_Root11VsBarley	1.84041	0	18.1369	agenet domain-containing protein		agenet domain containing protein, putative, expressed			Agenet domain
HORVU1Hr1G027700	2	Sv_BsVsBarley	11.4942	9.4414	1.88509	WRKY DNA-binding protein 50;	ATWRKY50,WRKY50	WRKY67, expressed; ; WRKY10, expressed			WRKY DNA -binding domain;		DNA-binding transcription factor activity; regulation of transcription, DNA-templated; sequence-specific DNA binding	GO:0043565,GO:0006355,GO:0003700
HORVU1Hr1G027700	2	Bs_Root172VsBarley	10.9867	9.4414	1.39355	WRKY DNA-binding protein 50;	ATWRKY50,WRKY50	WRKY67, expressed; ; WRKY10, expressed			WRKY DNA -binding domain;		DNA-binding transcription factor activity; regulation of transcription, DNA-templated; sequence-specific DNA binding	GO:0043565,GO:0006355,GO:0003700
HORVU1Hr1G027700	2	Bs_Root11VsBarley	10.7223	9.4414	1.14537	WRKY DNA-binding protein 50;	ATWRKY50,WRKY50	WRKY67, expressed; ; WRKY10, expressed			WRKY DNA -binding domain;		DNA-binding transcription factor activity; regulation of transcription, DNA-templated; sequence-specific DNA binding	GO:0043565,GO:0006355,GO:0003700
HORVU1Hr1G027700	2	Sv_Bs_Root11VsBarley	10.7325	9.4414	1.28621	WRKY DNA-binding protein 50;	ATWRKY50,WRKY50	WRKY67, expressed; ; WRKY10, expressed			WRKY DNA -binding domain;		DNA-binding transcription factor activity; regulation of transcription, DNA-templated; sequence-specific DNA binding	GO:0043565,GO:0006355,GO:0003700
HORVU1Hr1G027700	2	BsVsBarley	11.523	9.4414	1.93406	WRKY DNA-binding protein 50;	ATWRKY50,WRKY50	WRKY67, expressed; ; WRKY10, expressed			WRKY DNA -binding domain;		DNA-binding transcription factor activity; regulation of transcription, DNA-templated; sequence-specific DNA binding	GO:0043565,GO:0006355,GO:0003700
HORVU1Hr1G028170	2	Bs_Root11VsBarley	9.91981	7.26752	2.91803	phytochrome-associated protein 1; indole-3-acetic acid inducible 18;	IAA26,PAP1; IAA18	OsIAA16 - Auxin-responsive Aux/IAA gene family member, expressed; OsIAA2 - Auxin-responsive Aux/IAA gene family member, expressed			AUX/IAA family;		nucleus; regulation of transcription, DNA-templated	GO:0006355,GO:0005634
HORVU1Hr1G028170	2	BsVsBarley	11.6673	7.26752	4.3802	phytochrome-associated protein 1; indole-3-acetic acid inducible 18;	IAA26,PAP1; IAA18	OsIAA16 - Auxin-responsive Aux/IAA gene family member, expressed; OsIAA2 - Auxin-responsive Aux/IAA gene family member, expressed			AUX/IAA family;		nucleus; regulation of transcription, DNA-templated	GO:0006355,GO:0005634
HORVU1Hr1G028170	2	Sv_BsVsBarley	11.7093	7.26752	4.4728	phytochrome-associated protein 1; indole-3-acetic acid inducible 18;	IAA26,PAP1; IAA18	OsIAA16 - Auxin-responsive Aux/IAA gene family member, expressed; OsIAA2 - Auxin-responsive Aux/IAA gene family member, expressed			AUX/IAA family;		nucleus; regulation of transcription, DNA-templated	GO:0006355,GO:0005634
HORVU1Hr1G028170	2	Sv_Bs_Root172VsBarley	9.63966	7.26752	2.65176	phytochrome-associated protein 1; indole-3-acetic acid inducible 18;	IAA26,PAP1; IAA18	OsIAA16 - Auxin-responsive Aux/IAA gene family member, expressed; OsIAA2 - Auxin-responsive Aux/IAA gene family member, expressed			AUX/IAA family;		nucleus; regulation of transcription, DNA-templated	GO:0006355,GO:0005634
HORVU1Hr1G028170	2	Sv_Bs_Root11VsBarley	9.66377	7.26752	2.78246	phytochrome-associated protein 1; indole-3-acetic acid inducible 18;	IAA26,PAP1; IAA18	OsIAA16 - Auxin-responsive Aux/IAA gene family member, expressed; OsIAA2 - Auxin-responsive Aux/IAA gene family member, expressed			AUX/IAA family;		nucleus; regulation of transcription, DNA-templated	GO:0006355,GO:0005634
HORVU1Hr1G028170	2	Bs_Root172VsBarley	9.92308	7.26752	2.6979	phytochrome-associated protein 1; indole-3-acetic acid inducible 18;	IAA26,PAP1; IAA18	OsIAA16 - Auxin-responsive Aux/IAA gene family member, expressed; OsIAA2 - Auxin-responsive Aux/IAA gene family member, expressed			AUX/IAA family;		nucleus; regulation of transcription, DNA-templated	GO:0006355,GO:0005634
HORVU1Hr1G028200	2	Bs_Root11VsBarley	13.2267	10.9221	2.24832	hexokinase 1; hexokinase 2	ATHXK1,GIN2,HXK1; ATHXK2,HXK2	hexokinase, putative, expressed			Hexokinase		cellular glucose homeostasis; hexokinase activity; ATP binding; glucose binding; carbohydrate metabolic process; phosphotransferase activity, alcohol group as acceptor; carbohydrate phosphorylation	GO:0016773,GO:0005975,GO:0005524,GO:0046835,GO:0005536,GO:0004396,GO:0001678
HORVU1Hr1G028200	2	Sv_Bs_Root11VsBarley	12.7296	10.9221	1.74252	hexokinase 1; hexokinase 2	ATHXK1,GIN2,HXK1; ATHXK2,HXK2	hexokinase, putative, expressed			Hexokinase		cellular glucose homeostasis; hexokinase activity; ATP binding; glucose binding; carbohydrate metabolic process; phosphotransferase activity, alcohol group as acceptor; carbohydrate phosphorylation	GO:0016773,GO:0005975,GO:0005524,GO:0046835,GO:0005536,GO:0004396,GO:0001678
HORVU1Hr1G028200	2	Bs_Root172VsBarley	12.4914	10.9221	1.50573	hexokinase 1; hexokinase 2	ATHXK1,GIN2,HXK1; ATHXK2,HXK2	hexokinase, putative, expressed			Hexokinase		cellular glucose homeostasis; hexokinase activity; ATP binding; glucose binding; carbohydrate metabolic process; phosphotransferase activity, alcohol group as acceptor; carbohydrate phosphorylation	GO:0016773,GO:0005975,GO:0005524,GO:0046835,GO:0005536,GO:0004396,GO:0001678
HORVU1Hr1G028200	2	Sv_BsVsBarley	12.4991	10.9221	1.58426	hexokinase 1; hexokinase 2	ATHXK1,GIN2,HXK1; ATHXK2,HXK2	hexokinase, putative, expressed			Hexokinase		cellular glucose homeostasis; hexokinase activity; ATP binding; glucose binding; carbohydrate metabolic process; phosphotransferase activity, alcohol group as acceptor; carbohydrate phosphorylation	GO:0016773,GO:0005975,GO:0005524,GO:0046835,GO:0005536,GO:0004396,GO:0001678
HORVU1Hr1G028270	12	Sv_BsVsBarley	0	4.75255	-7.49388	Leucine-rich repeat (LRR) family protein		uncharacterized protein At4g06744 precursor, putative, expressed			Leucine rich repeat N-terminal domain; Leucine rich repeat		protein binding	GO:0005515
HORVU1Hr1G028900	2	Bs_Root11VsBarley	10.7544	7.45622	3.26421	calmodulin-binding family protein	EDA39	calmodulin-binding protein, putative, expressed
HORVU1Hr1G028900	2	BsVsBarley	9.92672	7.45622	2.3995	calmodulin-binding family protein	EDA39	calmodulin-binding protein, putative, expressed
HORVU1Hr1G028900	2	Sv_Bs_Root11VsBarley	10.128	7.45622	2.61065	calmodulin-binding family protein	EDA39	calmodulin-binding protein, putative, expressed
HORVU1Hr1G028900	2	Sv_Bs_Root172VsBarley	9.19378	7.45622	1.7533	calmodulin-binding family protein	EDA39	calmodulin-binding protein, putative, expressed
HORVU1Hr1G028900	2	Sv_BsVsBarley	9.61005	7.45622	2.09031	calmodulin-binding family protein	EDA39	calmodulin-binding protein, putative, expressed
HORVU1Hr1G028900	2	Bs_Root172VsBarley	10.0713	7.45622	2.57849	calmodulin-binding family protein	EDA39	calmodulin-binding protein, putative, expressed
HORVU1Hr1G028920	5	Bs_Root11VsBarley	10.1327	9.04749	1.04385	iron regulated transporter 3; zinc transporter 4 precursor	ATIRT3,IRT3; ATZIP4,ZIP4	metal cation transporter, putative, expressed			ZIP Zinc transporter		membrane; metal ion transmembrane transporter activity; metal ion transport; transmembrane transport	GO:0055085,GO:0046873,GO:0030001,GO:0016020
HORVU1Hr1G028920	5	Sv_BsVsBarley	10.5087	9.04749	1.43675	iron regulated transporter 3; zinc transporter 4 precursor	ATIRT3,IRT3; ATZIP4,ZIP4	metal cation transporter, putative, expressed			ZIP Zinc transporter		membrane; metal ion transmembrane transporter activity; metal ion transport; transmembrane transport	GO:0055085,GO:0046873,GO:0030001,GO:0016020
HORVU1Hr1G029180	14	Bs_Root11VsBarley	11.1541	12.6085	-1.36669	Late embryogenesis abundant (LEA) hydroxyproline-rich glycoprotein family		harpin-induced protein 1 domain containing protein, expressed			Late embryogenesis abundant protein
HORVU1Hr1G029540	13	Bs_Root11VsBarley	8.41056	9.59641	-1.18702	Homeodomain-like protein; myb domain protein 3r-4;	ATMYB3R-1,ATMYB3R1,MYB3R-1,MYB3R1,PC-MYB1; AtMYB3R4,MYB3R-4	MYB family transcription factor, putative, expressed			Myb-like DNA-binding domain;
HORVU1Hr1G029540	13	BsVsBarley	8.2209	9.59641	-1.37809	Homeodomain-like protein; myb domain protein 3r-4;	ATMYB3R-1,ATMYB3R1,MYB3R-1,MYB3R1,PC-MYB1; AtMYB3R4,MYB3R-4	MYB family transcription factor, putative, expressed			Myb-like DNA-binding domain;
HORVU1Hr1G030390	9	Bs_Root11VsBarley	11.5087	10.4935	1.01481	regulatory components of ABA receptor 3	PYL8,RCAR3	CAPIP1, putative, expressed			Polyketide cyclase / dehydrase and lipid transport
HORVU1Hr1G030410	12	Root11VsBarley	5.20239	0	18.9157	regulatory component of ABA receptor 1	PYL9,RCAR1	CAPIP1, putative, expressed
HORVU1Hr1G030410	12	Root172VsBarley	1.91589	0	17.7166	regulatory component of ABA receptor 1	PYL9,RCAR1	CAPIP1, putative, expressed
HORVU1Hr1G030410	12	SvVsBarley	2.15621	0	18.4484	regulatory component of ABA receptor 1	PYL9,RCAR1	CAPIP1, putative, expressed
HORVU1Hr1G030410	12	Sv_Bs_Root172VsBarley	4.09858	0	19.2273	regulatory component of ABA receptor 1	PYL9,RCAR1	CAPIP1, putative, expressed
HORVU1Hr1G030410	12	Bs_Root11VsBarley	4.12145	0	19.7519	regulatory component of ABA receptor 1	PYL9,RCAR1	CAPIP1, putative, expressed
HORVU1Hr1G030410	12	BsVsBarley	1.08887	0	14.3923	regulatory component of ABA receptor 1	PYL9,RCAR1	CAPIP1, putative, expressed
HORVU1Hr1G030410	12	Sv_Bs_Root11VsBarley	5.85137	0	19.4675	regulatory component of ABA receptor 1	PYL9,RCAR1	CAPIP1, putative, expressed
HORVU1Hr1G030410	12	Sv_Root11VsBarley	1.67966	0	16.9926	regulatory component of ABA receptor 1	PYL9,RCAR1	CAPIP1, putative, expressed
HORVU1Hr1G030410	12	Bs_Root172VsBarley	4.37814	0	19.5577	regulatory component of ABA receptor 1	PYL9,RCAR1	CAPIP1, putative, expressed
HORVU1Hr1G030410	12	Sv_Root172VsBarley	1.62273	0	16.8153	regulatory component of ABA receptor 1	PYL9,RCAR1	CAPIP1, putative, expressed
HORVU1Hr1G030410	12	Sv_BsVsBarley	1.51148	0	15.4098	regulatory component of ABA receptor 1	PYL9,RCAR1	CAPIP1, putative, expressed
HORVU1Hr1G030710	5	Sv_BsVsBarley	9.89691	8.56541	1.3056	DNA-binding storekeeper protein-related		DNA-binding storekeeper protein-related, putative, expressed			TLC domain		integral component of membrane	GO:0016021
HORVU1Hr1G030710	5	Sv_Bs_Root11VsBarley	9.79039	8.56541	1.24109	DNA-binding storekeeper protein-related		DNA-binding storekeeper protein-related, putative, expressed			TLC domain		integral component of membrane	GO:0016021
HORVU1Hr1G031230	3	Bs_Root172VsBarley	10.5119	8.81627	1.74319	ferrochelatase 2	ATFC-II,FC-II,FC2	ferrochelatase-2, chloroplast precursor, putative, expressed			Ferrochelatase; Chlorophyll A-B binding protein		ferrochelatase activity; heme biosynthetic process	GO:0006783,GO:0004325
HORVU1Hr1G031230	3	Bs_Root11VsBarley	10.767	8.81627	1.8439	ferrochelatase 2	ATFC-II,FC-II,FC2	ferrochelatase-2, chloroplast precursor, putative, expressed			Ferrochelatase; Chlorophyll A-B binding protein		ferrochelatase activity; heme biosynthetic process	GO:0006783,GO:0004325
HORVU1Hr1G031250	12	Sv_BsVsBarley	1.60989	6.24942	-4.74853	; MBOAT (membrane bound O-acyl transferase) family protein		zinc knuckle family protein, expressed; wax synthase isoform 1, putative, expressed			; Membrane bound O-acyl transferase family
HORVU1Hr1G031250	12	Sv_Bs_Root11VsBarley	3.55169	6.24942	-3.14071	; MBOAT (membrane bound O-acyl transferase) family protein		zinc knuckle family protein, expressed; wax synthase isoform 1, putative, expressed			; Membrane bound O-acyl transferase family
HORVU1Hr1G031990	9	Bs_Root11VsBarley	9.4345	8.21018	1.14614			; retrotransposon protein, putative, unclassified, expressed
HORVU1Hr1G035130	14	Bs_Root11VsBarley	9.80627	11.1715	-1.33592	histone H2A 11	HTA11	Core histone H2A/H2B/H3/H4 domain containing protein, putative, expressed			Core histone H2A/H2B/H3/H4; C-terminus of histone H2A		DNA binding	GO:0003677
HORVU1Hr1G035360	8	SvVsBarley	8.3258	5.84617	2.44781	Major facilitator superfamily protein		transporter family protein, putative, expressed			Sugar (and other) transporter; Major Facilitator Superfamily		integral component of membrane; transmembrane transporter activity; transmembrane transport	GO:0055085,GO:0022857,GO:0016021; GO:0055085,GO:0016021
HORVU1Hr1G035360	8	Root172VsBarley	8.15781	5.84617	2.53947	Major facilitator superfamily protein		transporter family protein, putative, expressed			Sugar (and other) transporter; Major Facilitator Superfamily		integral component of membrane; transmembrane transporter activity; transmembrane transport	GO:0055085,GO:0022857,GO:0016021; GO:0055085,GO:0016021
HORVU1Hr1G035360	8	Sv_Bs_Root172VsBarley	8.47585	5.84617	2.57062	Major facilitator superfamily protein		transporter family protein, putative, expressed			Sugar (and other) transporter; Major Facilitator Superfamily		integral component of membrane; transmembrane transporter activity; transmembrane transport	GO:0055085,GO:0022857,GO:0016021; GO:0055085,GO:0016021
HORVU1Hr1G035360	8	Bs_Root172VsBarley	8.59732	5.84617	2.62669	Major facilitator superfamily protein		transporter family protein, putative, expressed			Sugar (and other) transporter; Major Facilitator Superfamily		integral component of membrane; transmembrane transporter activity; transmembrane transport	GO:0055085,GO:0022857,GO:0016021; GO:0055085,GO:0016021
HORVU1Hr1G035360	8	BsVsBarley	8.30386	5.84617	2.34032	Major facilitator superfamily protein		transporter family protein, putative, expressed			Sugar (and other) transporter; Major Facilitator Superfamily		integral component of membrane; transmembrane transporter activity; transmembrane transport	GO:0055085,GO:0022857,GO:0016021; GO:0055085,GO:0016021
HORVU1Hr1G035360	8	Bs_Root11VsBarley	8.69339	5.84617	2.78218	Major facilitator superfamily protein		transporter family protein, putative, expressed			Sugar (and other) transporter; Major Facilitator Superfamily		integral component of membrane; transmembrane transporter activity; transmembrane transport	GO:0055085,GO:0022857,GO:0016021; GO:0055085,GO:0016021
HORVU1Hr1G035360	8	Sv_Root172VsBarley	8.42361	5.84617	2.47962	Major facilitator superfamily protein		transporter family protein, putative, expressed			Sugar (and other) transporter; Major Facilitator Superfamily		integral component of membrane; transmembrane transporter activity; transmembrane transport	GO:0055085,GO:0022857,GO:0016021; GO:0055085,GO:0016021
HORVU1Hr1G035360	8	Sv_Root11VsBarley	8.17163	5.84617	2.20353	Major facilitator superfamily protein		transporter family protein, putative, expressed			Sugar (and other) transporter; Major Facilitator Superfamily		integral component of membrane; transmembrane transporter activity; transmembrane transport	GO:0055085,GO:0022857,GO:0016021; GO:0055085,GO:0016021
HORVU1Hr1G035360	8	Sv_BsVsBarley	8.20085	5.84617	2.23213	Major facilitator superfamily protein		transporter family protein, putative, expressed			Sugar (and other) transporter; Major Facilitator Superfamily		integral component of membrane; transmembrane transporter activity; transmembrane transport	GO:0055085,GO:0022857,GO:0016021; GO:0055085,GO:0016021
HORVU1Hr1G036440	14	Bs_Root11VsBarley	7.44535	9.74316	-2.0722	GDSL-like Lipase/Acylhydrolase superfamily protein		GDSL-like lipase/acylhydrolase, putative, expressed			GDSL-like Lipase/Acylhydrolase		hydrolase activity, acting on ester bonds	GO:0016788
HORVU1Hr1G036500	12	BsVsBarley	9.38725	10.4696	-1.07502	DNA polymerase epsilon catalytic subunit	ABO4,EMB142,EMB2284,EMB529,ESD7,POL2A,TIL1; POL2B,TIL2	POLE1 - Putative DNA polymerase epsilon catalytic subunit, expressed			DNA polymerase family B; DNA polymerase family B, exonuclease domain; Domain of unknown function (DUF1744); ; Predicted 3'-5' exonuclease related to the exonuclease domain of PolB		nucleotide binding; DNA binding; 3'-5' exonuclease activity; DNA replication; DNA-directed DNA polymerase activity; nucleus; zinc ion binding; ; DNA repair; epsilon DNA polymerase complex	GO:0008408,GO:0003677,GO:0000166; GO:0003677,GO:0000166,GO:0008408; GO:0003677,GO:0000166,GO:0008408,GO:0008270,GO:0006260,GO:0005634,GO:0003887; GO:0008408,GO:0003677,GO:0000166,GO:0008270,GO:0006260,GO:0005634,GO:0003887; GO:0003677,GO:0000166; ; GO:0008270,GO:0006260,GO:0005634,GO:0003887; GO:0008408; GO:0003677,GO:0000166,GO:0008270,GO:0006260,GO:0005634,GO:0003887; GO:0003677,GO:0000166,GO:0…
HORVU1Hr1G036500	12	Sv_BsVsBarley	9.20606	10.4696	-1.28104	DNA polymerase epsilon catalytic subunit	ABO4,EMB142,EMB2284,EMB529,ESD7,POL2A,TIL1; POL2B,TIL2	POLE1 - Putative DNA polymerase epsilon catalytic subunit, expressed			DNA polymerase family B; DNA polymerase family B, exonuclease domain; Domain of unknown function (DUF1744); ; Predicted 3'-5' exonuclease related to the exonuclease domain of PolB		nucleotide binding; DNA binding; 3'-5' exonuclease activity; DNA replication; DNA-directed DNA polymerase activity; nucleus; zinc ion binding; ; DNA repair; epsilon DNA polymerase complex	GO:0008408,GO:0003677,GO:0000166; GO:0003677,GO:0000166,GO:0008408; GO:0003677,GO:0000166,GO:0008408,GO:0008270,GO:0006260,GO:0005634,GO:0003887; GO:0008408,GO:0003677,GO:0000166,GO:0008270,GO:0006260,GO:0005634,GO:0003887; GO:0003677,GO:0000166; ; GO:0008270,GO:0006260,GO:0005634,GO:0003887; GO:0008408; GO:0003677,GO:0000166,GO:0008270,GO:0006260,GO:0005634,GO:0003887; GO:0003677,GO:0000166,GO:0…
HORVU1Hr1G036510	8	Sv_Bs_Root11VsBarley	0	3.62255	-20.8928	RING/U-box superfamily protein		zinc finger, C3HC4 type domain containing protein, expressed			Ring finger domain		protein binding; zinc ion binding	GO:0008270,GO:0005515
HORVU1Hr1G036510	8	BsVsBarley	0	3.62255	-21.2801	RING/U-box superfamily protein		zinc finger, C3HC4 type domain containing protein, expressed			Ring finger domain		protein binding; zinc ion binding	GO:0008270,GO:0005515
HORVU1Hr1G036920	11	Bs_Root11VsBarley	13.7946	12.708	1.10143	Heavy metal transport/detoxification superfamily protein		heavy-metal-associated domain-containing protein, putative, expressed			Heavy-metal-associated domain		metal ion binding; metal ion transport	GO:0046872,GO:0030001
HORVU1Hr1G036920	11	BsVsBarley	13.758	12.708	1.0425	Heavy metal transport/detoxification superfamily protein		heavy-metal-associated domain-containing protein, putative, expressed			Heavy-metal-associated domain		metal ion binding; metal ion transport	GO:0046872,GO:0030001
HORVU1Hr1G036970	9	Bs_Root11VsBarley	9.34144	5.39657	3.70135	Concanavalin A-like lectin protein kinase family protein		lectin-like receptor kinase, putative, expressed			Protein kinase domain; Legume lectin domain		protein kinase activity; carbohydrate binding; ATP binding; protein phosphorylation	GO:0006468,GO:0005524,GO:0004672,GO:0030246
HORVU1Hr1G037000	12	Sv_BsVsBarley	0	5.29841	-8.11719	receptor lectin kinase	RLK	lectin-like receptor kinase, putative, expressed			Protein kinase domain; Legume lectin domain		protein kinase activity; carbohydrate binding; ATP binding; protein phosphorylation	GO:0006468,GO:0005524,GO:0004672,GO:0030246
HORVU1Hr1G037110	14	Bs_Root11VsBarley	9.07746	10.1977	-1.07159	Late embryogenesis abundant (LEA) hydroxyproline-rich glycoprotein family		harpin-induced protein 1 domain containing protein, expressed
HORVU1Hr1G037250	1	Sv_Bs_Root11VsBarley	10.7981	8.79407	1.94069	ABC transporter family protein; non-intrinsic ABC protein 12; ; P-loop containing nucleoside triphosphate hydrolases superfamily protein	ATNAP12,NAP12	white-brown complex homolog protein, putative, expressed;			; ABC transporter		ATP binding; ATPase activity	GO:0016887,GO:0005524
HORVU1Hr1G037250	1	Bs_Root11VsBarley	10.8252	8.79407	2.03806	ABC transporter family protein; non-intrinsic ABC protein 12; ; P-loop containing nucleoside triphosphate hydrolases superfamily protein	ATNAP12,NAP12	white-brown complex homolog protein, putative, expressed;			; ABC transporter		ATP binding; ATPase activity	GO:0016887,GO:0005524
HORVU1Hr1G037250	1	Bs_Root172VsBarley	10.6486	8.79407	1.87245	ABC transporter family protein; non-intrinsic ABC protein 12; ; P-loop containing nucleoside triphosphate hydrolases superfamily protein	ATNAP12,NAP12	white-brown complex homolog protein, putative, expressed;			; ABC transporter		ATP binding; ATPase activity	GO:0016887,GO:0005524
HORVU1Hr1G037270	7	Sv_BsVsBarley	12.3236	8.35552	3.82647	Glycosyl hydrolase family protein with chitinase insertion domain		chitinase 2, putative, expressed			Glycosyl hydrolases family 18		hydrolase activity, hydrolyzing O-glycosyl compounds; carbohydrate metabolic process	GO:0005975,GO:0004553
HORVU1Hr1G037270	7	Bs_Root11VsBarley	12.1638	8.35552	3.93809	Glycosyl hydrolase family protein with chitinase insertion domain		chitinase 2, putative, expressed			Glycosyl hydrolases family 18		hydrolase activity, hydrolyzing O-glycosyl compounds; carbohydrate metabolic process	GO:0005975,GO:0004553
HORVU1Hr1G037270	7	Sv_Bs_Root172VsBarley	10.8323	8.35552	2.34719	Glycosyl hydrolase family protein with chitinase insertion domain		chitinase 2, putative, expressed			Glycosyl hydrolases family 18		hydrolase activity, hydrolyzing O-glycosyl compounds; carbohydrate metabolic process	GO:0005975,GO:0004553
HORVU1Hr1G037270	7	Bs_Root172VsBarley	11.6985	8.35552	3.31582	Glycosyl hydrolase family protein with chitinase insertion domain		chitinase 2, putative, expressed			Glycosyl hydrolases family 18		hydrolase activity, hydrolyzing O-glycosyl compounds; carbohydrate metabolic process	GO:0005975,GO:0004553
HORVU1Hr1G037270	7	Sv_Bs_Root11VsBarley	11.5658	8.35552	3.27868	Glycosyl hydrolase family protein with chitinase insertion domain		chitinase 2, putative, expressed			Glycosyl hydrolases family 18		hydrolase activity, hydrolyzing O-glycosyl compounds; carbohydrate metabolic process	GO:0005975,GO:0004553
HORVU1Hr1G037270	7	BsVsBarley	12.6424	8.35552	4.17387	Glycosyl hydrolase family protein with chitinase insertion domain		chitinase 2, putative, expressed			Glycosyl hydrolases family 18		hydrolase activity, hydrolyzing O-glycosyl compounds; carbohydrate metabolic process	GO:0005975,GO:0004553
HORVU1Hr1G037270	7	Sv_Root172VsBarley	10.353	8.35552	2.78949	Glycosyl hydrolase family protein with chitinase insertion domain		chitinase 2, putative, expressed			Glycosyl hydrolases family 18		hydrolase activity, hydrolyzing O-glycosyl compounds; carbohydrate metabolic process	GO:0005975,GO:0004553
HORVU1Hr1G037550	11	BsVsBarley	12.0552	11.05	1.02844	RING/U-box superfamily protein		zinc finger, RING-type, putative, expressed			Zinc finger, C3HC4 type (RING finger);		metal ion binding	GO:0046872
HORVU1Hr1G037570	13	BsVsBarley	4.79998	8.60548	-3.10244	carboxyesterase 18	AtCXE18,CXE18	gibberellin receptor GID1L2, putative, expressed			Alpha/beta hydrolase family
HORVU1Hr1G037650	11	BsVsBarley	10.7529	9.71531	1.01897			expressed protein
HORVU1Hr1G037760	13	BsVsBarley	9.71796	10.769	-1.09696	Divalent ion symporter		Citrate transporter protein, putative, expressed			Arsenical pump membrane protein; Citrate transporter		integral component of membrane; arsenite transmembrane transporter activity; arsenite transport; transmembrane transport	GO:0016021,GO:0015700,GO:0015105; GO:0055085,GO:0016021
HORVU1Hr1G038120	9	Bs_Root11VsBarley	12.7359	11.7125	1.02106	CHY-type/CTCHY-type/RING-type Zinc finger protein		RING finger and CHY zinc finger domain-containing protein 1, putative, expressed			CHY zinc finger; Zinc-ribbon; Ring finger domain		zinc ion binding; protein binding	GO:0008270; GO:0008270,GO:0005515
HORVU1Hr1G038330	13	BsVsBarley	11.011	12.0421	-1.0242	peroxisomal 3-ketoacyl-CoA thiolase 3	KAT2,PED1,PKT3	3-ketoacyl-CoA thiolase, peroxisomal precursor, putative, expressed			Thiolase, N-terminal domain; Thiolase, C-terminal domain		metabolic process; transferase activity, transferring acyl groups other than amino-acyl groups	GO:0016747,GO:0008152
HORVU1Hr1G038330	13	Bs_Root11VsBarley	10.8583	12.0421	-1.15929	peroxisomal 3-ketoacyl-CoA thiolase 3	KAT2,PED1,PKT3	3-ketoacyl-CoA thiolase, peroxisomal precursor, putative, expressed			Thiolase, N-terminal domain; Thiolase, C-terminal domain		metabolic process; transferase activity, transferring acyl groups other than amino-acyl groups	GO:0016747,GO:0008152
HORVU1Hr1G038680	13	Sv_Bs_Root11VsBarley	12.2921	13.4192	-1.12854	heat shock protein 60	HSP60,HSP60-3B	T-complex protein, putative, expressed			TCP-1/cpn60 chaperonin family		ATP binding	GO:0005524
HORVU1Hr1G038680	13	BsVsBarley	12.1592	13.4192	-1.25973	heat shock protein 60	HSP60,HSP60-3B	T-complex protein, putative, expressed			TCP-1/cpn60 chaperonin family		ATP binding	GO:0005524
HORVU1Hr1G038680	13	Bs_Root11VsBarley	11.8233	13.4192	-1.5582	heat shock protein 60	HSP60,HSP60-3B	T-complex protein, putative, expressed			TCP-1/cpn60 chaperonin family		ATP binding	GO:0005524
HORVU1Hr1G038750	1	Bs_Root172VsBarley	4.36514	0	7.60337
HORVU1Hr1G038750	1	Bs_Root11VsBarley	4.3561	0	7.2788
HORVU1Hr1G038750	1	Sv_Bs_Root11VsBarley	5.47859	0	8.28729
HORVU1Hr1G038800	11	Sv_BsVsBarley	9.39107	7.97992	1.40937			expressed protein
HORVU1Hr1G038800	11	BsVsBarley	9.22048	7.97992	1.28139			expressed protein
HORVU1Hr1G038810	4	Root172VsBarley	10.7252	3.78822	5.52738	SPFH/Band 7/PHB domain-containing membrane-associated protein family	ATHIR1,HIR1	hypersensitive-induced response protein, putative, expressed			SPFH domain / Band 7 family		membrane	GO:0016020
HORVU1Hr1G038810	4	Sv_Root172VsBarley	9.28411	3.78822	4.14387	SPFH/Band 7/PHB domain-containing membrane-associated protein family	ATHIR1,HIR1	hypersensitive-induced response protein, putative, expressed			SPFH domain / Band 7 family		membrane	GO:0016020
HORVU1Hr1G038810	4	Sv_Bs_Root172VsBarley	8.28158	3.78822	3.04314	SPFH/Band 7/PHB domain-containing membrane-associated protein family	ATHIR1,HIR1	hypersensitive-induced response protein, putative, expressed			SPFH domain / Band 7 family		membrane	GO:0016020
HORVU1Hr1G038810	4	Sv_Root11VsBarley	9.38094	3.78822	4.25903	SPFH/Band 7/PHB domain-containing membrane-associated protein family	ATHIR1,HIR1	hypersensitive-induced response protein, putative, expressed			SPFH domain / Band 7 family		membrane	GO:0016020
HORVU1Hr1G038810	4	Sv_BsVsBarley	8.44069	3.78822	3.8868	SPFH/Band 7/PHB domain-containing membrane-associated protein family	ATHIR1,HIR1	hypersensitive-induced response protein, putative, expressed			SPFH domain / Band 7 family		membrane	GO:0016020
HORVU1Hr1G038810	4	Bs_Root172VsBarley	8.97675	3.78822	3.69239	SPFH/Band 7/PHB domain-containing membrane-associated protein family	ATHIR1,HIR1	hypersensitive-induced response protein, putative, expressed			SPFH domain / Band 7 family		membrane	GO:0016020
HORVU1Hr1G038810	4	Sv_Bs_Root11VsBarley	9.88449	3.78822	4.73795	SPFH/Band 7/PHB domain-containing membrane-associated protein family	ATHIR1,HIR1	hypersensitive-induced response protein, putative, expressed			SPFH domain / Band 7 family		membrane	GO:0016020
HORVU1Hr1G038810	4	Bs_Root11VsBarley	9.54816	3.78822	4.28554	SPFH/Band 7/PHB domain-containing membrane-associated protein family	ATHIR1,HIR1	hypersensitive-induced response protein, putative, expressed			SPFH domain / Band 7 family		membrane	GO:0016020
HORVU1Hr1G038810	4	SvVsBarley	8.90203	3.78822	3.99893	SPFH/Band 7/PHB domain-containing membrane-associated protein family	ATHIR1,HIR1	hypersensitive-induced response protein, putative, expressed			SPFH domain / Band 7 family		membrane	GO:0016020
HORVU1Hr1G039000	9	Bs_Root11VsBarley	11.1548	9.96754	1.2056	RPM1 interacting protein 13	RIN13	expressed protein
HORVU1Hr1G039160	14	Bs_Root11VsBarley	11.7993	12.9863	-1.1541	Ribosomal protein L14p/L23e family protein		ribosomal protein, putative, expressed			Ribosomal protein L14p/L23e		structural constituent of ribosome; ribosome; translation	GO:0006412,GO:0005840,GO:0003735
HORVU1Hr1G039220	9	Bs_Root11VsBarley	9.0149	7.65416	1.28025			expressed protein
HORVU1Hr1G039250	13	BsVsBarley	11.375	13.2791	-1.6907	cellulose synthase A4	CESA4,IRX5,NWS2	CESA7 - cellulose synthase, expressed; CESA2 - cellulose synthase, expressed	GT2		Cellulose synthase; Glycosyl transferase family group 2; Zinc-binding RING-finger		membrane; cellulose synthase (UDP-forming) activity; cellulose biosynthetic process	GO:0030244,GO:0016760,GO:0016020
HORVU1Hr1G039250	13	Bs_Root172VsBarley	12.1816	13.2791	-1.11269	cellulose synthase A4	CESA4,IRX5,NWS2	CESA7 - cellulose synthase, expressed; CESA2 - cellulose synthase, expressed	GT2		Cellulose synthase; Glycosyl transferase family group 2; Zinc-binding RING-finger		membrane; cellulose synthase (UDP-forming) activity; cellulose biosynthetic process	GO:0030244,GO:0016760,GO:0016020
HORVU1Hr1G039250	13	Bs_Root11VsBarley	11.1037	13.2791	-2.10573	cellulose synthase A4	CESA4,IRX5,NWS2	CESA7 - cellulose synthase, expressed; CESA2 - cellulose synthase, expressed	GT2		Cellulose synthase; Glycosyl transferase family group 2; Zinc-binding RING-finger		membrane; cellulose synthase (UDP-forming) activity; cellulose biosynthetic process	GO:0030244,GO:0016760,GO:0016020
HORVU1Hr1G039720	3	Sv_BsVsBarley	12.1084	10.1836	1.79631	peptide transporter 3; ; Major facilitator superfamily protein	ATPTR3,PTR3	peptide transporter PTR3-A, putative, expressed;			POT family;		membrane; transporter activity; transport	GO:0016020,GO:0006810,GO:0005215
HORVU1Hr1G039720	3	Bs_Root172VsBarley	12.3695	10.1836	2.04545	peptide transporter 3; ; Major facilitator superfamily protein	ATPTR3,PTR3	peptide transporter PTR3-A, putative, expressed;			POT family;		membrane; transporter activity; transport	GO:0016020,GO:0006810,GO:0005215
HORVU1Hr1G039720	3	BsVsBarley	11.8372	10.1836	1.5198	peptide transporter 3; ; Major facilitator superfamily protein	ATPTR3,PTR3	peptide transporter PTR3-A, putative, expressed;			POT family;		membrane; transporter activity; transport	GO:0016020,GO:0006810,GO:0005215
HORVU1Hr1G039720	3	Bs_Root11VsBarley	11.9971	10.1836	1.63536	peptide transporter 3; ; Major facilitator superfamily protein	ATPTR3,PTR3	peptide transporter PTR3-A, putative, expressed;			POT family;		membrane; transporter activity; transport	GO:0016020,GO:0006810,GO:0005215
HORVU1Hr1G039810	9	Bs_Root11VsBarley	5.57662	0	8.60297	Protein of unknown function (DUF810)		expressed protein			Plant family of unknown function (DUF810)
HORVU1Hr1G040720	11	Bs_Root11VsBarley	9.57762	8.53516	1.07647	fatty alcohol oxidase 3; Long-chain fatty alcohol dehydrogenase family protein	ATFAO3,FAO3	alcohol oxidase, putative, expressed; alcohol oxidase-related, putative, expressed			GMC oxidoreductase; NAD(P)-binding Rossmann-like domain		oxidation-reduction process; oxidoreductase activity, acting on CH-OH group of donors; flavin adenine dinucleotide binding	GO:0055114,GO:0016614; GO:0055114,GO:0016614,GO:0050660
HORVU1Hr1G040720	11	BsVsBarley	9.59272	8.53516	1.27902	fatty alcohol oxidase 3; Long-chain fatty alcohol dehydrogenase family protein	ATFAO3,FAO3	alcohol oxidase, putative, expressed; alcohol oxidase-related, putative, expressed			GMC oxidoreductase; NAD(P)-binding Rossmann-like domain		oxidation-reduction process; oxidoreductase activity, acting on CH-OH group of donors; flavin adenine dinucleotide binding	GO:0055114,GO:0016614; GO:0055114,GO:0016614,GO:0050660
HORVU1Hr1G041530	8	Sv_Bs_Root11VsBarley	7.2166	8.74292	-1.49103			expressed protein
HORVU1Hr1G041530	8	Bs_Root11VsBarley	7.71254	8.74292	-1.03037			expressed protein
HORVU1Hr1G041770	12	Sv_BsVsBarley	7.49756	9.68216	-2.08217	auxin response factor 16; auxin response factor 10	ARF16; ARF10	auxin response factor 18, putative, expressed			B3 DNA binding domain; Auxin response factor;		DNA binding; nucleus; regulation of transcription, DNA-templated; response to hormone	GO:0003677,GO:0009725,GO:0006355,GO:0005634; ; GO:0003677
HORVU1Hr1G041910	9	Bs_Root11VsBarley	10.6757	9.55822	1.11941	KH domain-containing protein		KH domain-containing protein, putative, expressed			; KH domain		RNA binding	GO:0003723
HORVU1Hr1G042060	12	BsVsBarley	8.10824	9.21228	-1.12651	Metallopeptidase M24 family protein		peptidase, M24 family protein, putative, expressed		M24	Metallopeptidase family M24; Creatinase/Prolidase N-terminal domain; C-terminal region of peptidase_M24		hydrolase activity	GO:0016787
HORVU1Hr1G042060	12	Sv_BsVsBarley	8.19167	9.21228	-1.02472	Metallopeptidase M24 family protein		peptidase, M24 family protein, putative, expressed		M24	Metallopeptidase family M24; Creatinase/Prolidase N-terminal domain; C-terminal region of peptidase_M24		hydrolase activity	GO:0016787
HORVU1Hr1G042250	7	Sv_Root172VsBarley	9.44433	6.98588	2.62818	glutaredoxin-related		glutaredoxin domain containing protein, putative, expressed			; Glutaredoxin; Domain found in Dishevelled, Egl-10, and Pleckstrin (DEP); Protein of unknown function, DUF547		electron transfer activity; intracellular signal transduction; cell redox homeostasis; protein disulfide oxidoreductase activity	GO:0045454,GO:0015035,GO:0009055,GO:0035556; GO:0035556
HORVU1Hr1G042250	7	Sv_BsVsBarley	9.80748	6.98588	2.94418	glutaredoxin-related		glutaredoxin domain containing protein, putative, expressed			; Glutaredoxin; Domain found in Dishevelled, Egl-10, and Pleckstrin (DEP); Protein of unknown function, DUF547		electron transfer activity; intracellular signal transduction; cell redox homeostasis; protein disulfide oxidoreductase activity	GO:0045454,GO:0015035,GO:0009055,GO:0035556; GO:0035556
HORVU1Hr1G042250	7	BsVsBarley	10.0475	6.98588	3.05085	glutaredoxin-related		glutaredoxin domain containing protein, putative, expressed			; Glutaredoxin; Domain found in Dishevelled, Egl-10, and Pleckstrin (DEP); Protein of unknown function, DUF547		electron transfer activity; intracellular signal transduction; cell redox homeostasis; protein disulfide oxidoreductase activity	GO:0045454,GO:0015035,GO:0009055,GO:0035556; GO:0035556
HORVU1Hr1G042250	7	Bs_Root172VsBarley	10.2078	6.98588	3.43536	glutaredoxin-related		glutaredoxin domain containing protein, putative, expressed			; Glutaredoxin; Domain found in Dishevelled, Egl-10, and Pleckstrin (DEP); Protein of unknown function, DUF547		electron transfer activity; intracellular signal transduction; cell redox homeostasis; protein disulfide oxidoreductase activity	GO:0045454,GO:0015035,GO:0009055,GO:0035556; GO:0035556
HORVU1Hr1G042250	7	Bs_Root11VsBarley	10.8824	6.98588	4.02854	glutaredoxin-related		glutaredoxin domain containing protein, putative, expressed			; Glutaredoxin; Domain found in Dishevelled, Egl-10, and Pleckstrin (DEP); Protein of unknown function, DUF547		electron transfer activity; intracellular signal transduction; cell redox homeostasis; protein disulfide oxidoreductase activity	GO:0045454,GO:0015035,GO:0009055,GO:0035556; GO:0035556
HORVU1Hr1G042250	7	Sv_Bs_Root11VsBarley	9.85765	6.98588	2.85515	glutaredoxin-related		glutaredoxin domain containing protein, putative, expressed			; Glutaredoxin; Domain found in Dishevelled, Egl-10, and Pleckstrin (DEP); Protein of unknown function, DUF547		electron transfer activity; intracellular signal transduction; cell redox homeostasis; protein disulfide oxidoreductase activity	GO:0045454,GO:0015035,GO:0009055,GO:0035556; GO:0035556
HORVU1Hr1G043380	4	BsVsBarley	8.60043	6.01042	2.63094			expressed protein			Cotton fibre expressed protein
HORVU1Hr1G043380	4	Bs_Root11VsBarley	11.6709	6.01042	5.68915			expressed protein			Cotton fibre expressed protein
HORVU1Hr1G043380	4	Root172VsBarley	9.30693	6.01042	3.38897			expressed protein			Cotton fibre expressed protein
HORVU1Hr1G043380	4	Bs_Root172VsBarley	9.72644	6.01042	4.36533			expressed protein			Cotton fibre expressed protein
HORVU1Hr1G043380	4	Sv_Bs_Root11VsBarley	10.9555	6.01042	5.07454			expressed protein			Cotton fibre expressed protein
HORVU1Hr1G043380	4	Sv_Root172VsBarley	10.2181	6.01042	4.26905			expressed protein			Cotton fibre expressed protein
HORVU1Hr1G043380	4	Sv_Root11VsBarley	10.0288	6.01042	4.14802			expressed protein			Cotton fibre expressed protein
HORVU1Hr1G043380	4	Sv_BsVsBarley	8.37518	6.01042	3.16039			expressed protein			Cotton fibre expressed protein
HORVU1Hr1G043380	4	SvVsBarley	9.8	6.01042	4.30567			expressed protein			Cotton fibre expressed protein
HORVU1Hr1G043380	4	Sv_Bs_Root172VsBarley	9.91912	6.01042	3.95359			expressed protein			Cotton fibre expressed protein
HORVU1Hr1G043820	13	BsVsBarley	12.1165	13.2097	-1.08604	alpha-galactosidase 2	AGAL2,AtAGAL2	alpha-galactosidase precursor, putative, expressed	GH27; GH36		Melibiase; Alpha galactosidase A		alpha-galactosidase activity; carbohydrate metabolic process	GO:0005975,GO:0004557
HORVU1Hr1G043830	15	Sv_Bs_Root172VsBarley	10.6856	11.7689	-1.07443	alpha-galactosidase 1	AGAL1,AtAGAL1	alpha-galactosidase precursor, putative, expressed	GH27		Alpha galactosidase A
HORVU1Hr1G043910	6	Root172VsBarley	12.5648	10.3515	2.1484	Plant basic secretory protein (BSP) family protein		secretory protein, putative, expressed			Peptidase of plants and bacteria
HORVU1Hr1G043910	6	Bs_Root172VsBarley	12.97	10.3515	2.53219	Plant basic secretory protein (BSP) family protein		secretory protein, putative, expressed			Peptidase of plants and bacteria
HORVU1Hr1G043910	6	Sv_Bs_Root11VsBarley	13.2206	10.3515	2.79512	Plant basic secretory protein (BSP) family protein		secretory protein, putative, expressed			Peptidase of plants and bacteria
HORVU1Hr1G043910	6	Sv_BsVsBarley	13.1996	10.3515	2.74475	Plant basic secretory protein (BSP) family protein		secretory protein, putative, expressed			Peptidase of plants and bacteria
HORVU1Hr1G043910	6	Bs_Root11VsBarley	12.5862	10.3515	2.15257	Plant basic secretory protein (BSP) family protein		secretory protein, putative, expressed			Peptidase of plants and bacteria
HORVU1Hr1G043910	6	BsVsBarley	13.1633	10.3515	2.8424	Plant basic secretory protein (BSP) family protein		secretory protein, putative, expressed			Peptidase of plants and bacteria
HORVU1Hr1G043910	6	Sv_Bs_Root172VsBarley	12.6183	10.3515	2.12804	Plant basic secretory protein (BSP) family protein		secretory protein, putative, expressed			Peptidase of plants and bacteria
HORVU1Hr1G044000	2	Sv_Bs_Root172VsBarley	11.9351	10.4626	1.3458	Plant basic secretory protein (BSP) family protein		secretory protein, putative, expressed			Peptidase of plants and bacteria
HORVU1Hr1G044000	2	BsVsBarley	12.5395	10.4626	1.95481	Plant basic secretory protein (BSP) family protein		secretory protein, putative, expressed			Peptidase of plants and bacteria
HORVU1Hr1G044000	2	Bs_Root11VsBarley	12.5161	10.4626	1.93549	Plant basic secretory protein (BSP) family protein		secretory protein, putative, expressed			Peptidase of plants and bacteria
HORVU1Hr1G044000	2	Bs_Root172VsBarley	12.0093	10.4626	1.42539	Plant basic secretory protein (BSP) family protein		secretory protein, putative, expressed			Peptidase of plants and bacteria
HORVU1Hr1G044000	2	Sv_BsVsBarley	12.6246	10.4626	2.03369	Plant basic secretory protein (BSP) family protein		secretory protein, putative, expressed			Peptidase of plants and bacteria
HORVU1Hr1G044000	2	Sv_Bs_Root11VsBarley	13.0752	10.4626	2.47755	Plant basic secretory protein (BSP) family protein		secretory protein, putative, expressed			Peptidase of plants and bacteria
HORVU1Hr1G044080	8	Sv_Bs_Root11VsBarley	7.25707	9.29986	-2.13605	Late embryogenesis abundant (LEA) hydroxyproline-rich glycoprotein family		harpin-induced protein 1 domain containing protein, expressed			Late embryogenesis abundant protein
HORVU1Hr1G044200	13	Bs_Root11VsBarley	7.40402	9.12267	-1.52542	serine carboxypeptidase-like 51	SCPL51	OsSCP18 - Putative Serine Carboxypeptidase homologue, expressed; OsSCP14 - Putative Serine Carboxypeptidase homologue, expressed		S10	Serine carboxypeptidase;		serine-type carboxypeptidase activity; proteolysis	GO:0006508,GO:0004185
HORVU1Hr1G044200	13	Sv_BsVsBarley	7.62728	9.12267	-1.51549	serine carboxypeptidase-like 51	SCPL51	OsSCP18 - Putative Serine Carboxypeptidase homologue, expressed; OsSCP14 - Putative Serine Carboxypeptidase homologue, expressed		S10	Serine carboxypeptidase;		serine-type carboxypeptidase activity; proteolysis	GO:0006508,GO:0004185
HORVU1Hr1G044200	13	BsVsBarley	6.43309	9.12267	-2.65855	serine carboxypeptidase-like 51	SCPL51	OsSCP18 - Putative Serine Carboxypeptidase homologue, expressed; OsSCP14 - Putative Serine Carboxypeptidase homologue, expressed		S10	Serine carboxypeptidase;		serine-type carboxypeptidase activity; proteolysis	GO:0006508,GO:0004185
HORVU1Hr1G044380	12	Sv_BsVsBarley	0	5.21682	-7.65028	DNAse I-like superfamily protein; RNA binding;RNA-directed DNA polymerases; RNA-directed DNA polymerase (reverse transcriptase); RNA-directed DNA polymerase (reverse transcriptase)-related family protein		expressed protein; DEFL46 - Defensin and Defensin-like DEFL family, expressed; ; OsFBL31 - F-box domain and LRR containing protein, expressed; NBS-LRR disease resistance protein, putative, expressed			; Reverse transcriptase (RNA-dependent DNA polymerase)
HORVU1Hr1G044770	13	BsVsBarley	6.87681	8.69659	-1.76605	alpha/beta-Hydrolases superfamily protein		hydrolase, alpha/beta fold family domain containing protein, expressed			alpha/beta hydrolase fold; ; Alpha/beta hydrolase family
HORVU1Hr1G044890	14	Bs_Root11VsBarley	8.87702	10.3526	-1.32342	end binding protein 1C	ATEB1C,ATEB1H1,EB1C	ATEB1A-like microtubule associated protein, putative, expressed			Calponin homology (CH) domain; EB1-like C-terminal motif;		protein binding; microtubule binding	GO:0005515,GO:0008017; GO:0008017
HORVU1Hr1G044960	11	BsVsBarley	11.1418	9.54787	1.54236	Cystathionine beta-synthase (CBS) family protein		cystathionin beta synthase protein, putative, expressed			CBS domain
HORVU1Hr1G044960	11	Sv_BsVsBarley	10.7599	9.54787	1.24073	Cystathionine beta-synthase (CBS) family protein		cystathionin beta synthase protein, putative, expressed			CBS domain
HORVU1Hr1G044960	11	Bs_Root11VsBarley	10.7985	9.54787	1.27755	Cystathionine beta-synthase (CBS) family protein		cystathionin beta synthase protein, putative, expressed			CBS domain
HORVU1Hr1G045060	14	Bs_Root11VsBarley	0.365276	4.82154	-5.85639	calmodulin-binding family protein		calmodulin-binding protein, putative, expressed
HORVU1Hr1G045690	4	Root172VsBarley	8.98922	6.79268	2.07924	HXXXD-type acyl-transferase family protein		transferase family protein, putative, expressed			Transferase family		transferase activity, transferring acyl groups other than amino-acyl groups	GO:0016747
HORVU1Hr1G045700	12	BsVsBarley	0	4.59864	-6.85845	HXXXD-type acyl-transferase family protein		transferase family protein, putative, expressed			Transferase family		transferase activity, transferring acyl groups other than amino-acyl groups	GO:0016747
HORVU1Hr1G045700	12	Sv_BsVsBarley	0	4.59864	-6.86879	HXXXD-type acyl-transferase family protein		transferase family protein, putative, expressed			Transferase family		transferase activity, transferring acyl groups other than amino-acyl groups	GO:0016747
HORVU1Hr1G046320	13	Sv_BsVsBarley	11.0593	12.1158	-1.0534	Myosin heavy chain-related protein		protein transport protein-related, putative, expressed			N-terminal C2 in EEIG1 and EHBP1 proteins
HORVU1Hr1G046320	13	Bs_Root11VsBarley	10.6854	12.1158	-1.39228	Myosin heavy chain-related protein		protein transport protein-related, putative, expressed			N-terminal C2 in EEIG1 and EHBP1 proteins
HORVU1Hr1G046320	13	BsVsBarley	10.867	12.1158	-1.25387	Myosin heavy chain-related protein		protein transport protein-related, putative, expressed			N-terminal C2 in EEIG1 and EHBP1 proteins
HORVU1Hr1G046680	8	Sv_Bs_Root11VsBarley	0	5.30446	-7.80849			expressed protein
HORVU1Hr1G046690	14	Bs_Root11VsBarley	8.05583	9.64385	-1.46642	Cupredoxin superfamily protein	SKU5	monocopper oxidase, putative, expressed			Multicopper oxidase		copper ion binding; oxidation-reduction process; oxidoreductase activity	GO:0055114,GO:0016491,GO:0005507
HORVU1Hr1G046990	9	Bs_Root11VsBarley	12.3804	11.2085	1.16391	electron-transfer flavoprotein:ubiquinone oxidoreductase	ETFQO	FAD dependent oxidoreductase domain containing protein, expressed			Electron transfer flavoprotein-ubiquinone oxidoreductase, 4Fe-4S; NAD(P)-binding Rossmann-like domain;	Penicillin and cephalosporin biosynthesis;	electron-transferring-flavoprotein dehydrogenase activity; oxidation-reduction process	GO:0055114,GO:0004174
HORVU1Hr1G047030	2	Sv_Bs_Root11VsBarley	12.7449	10.9191	1.90536	cytochrome P450, family 87, subfamily A, polypeptide 6; cytochrome P450, family 87, subfamily A, polypeptide 9	CYP89A6; CYP89A9	transposon protein, putative, unclassified, expressed			Cytochrome P450;		iron ion binding; oxidation-reduction process; oxidoreductase activity, acting on paired donors, with incorporation or reduction of molecular oxygen; heme binding	GO:0055114,GO:0020037,GO:0016705,GO:0005506
HORVU1Hr1G047030	2	BsVsBarley	12.9807	10.9191	2.01584	cytochrome P450, family 87, subfamily A, polypeptide 6; cytochrome P450, family 87, subfamily A, polypeptide 9	CYP89A6; CYP89A9	transposon protein, putative, unclassified, expressed			Cytochrome P450;		iron ion binding; oxidation-reduction process; oxidoreductase activity, acting on paired donors, with incorporation or reduction of molecular oxygen; heme binding	GO:0055114,GO:0020037,GO:0016705,GO:0005506
HORVU1Hr1G047030	2	Bs_Root11VsBarley	12.8791	10.9191	1.99757	cytochrome P450, family 87, subfamily A, polypeptide 6; cytochrome P450, family 87, subfamily A, polypeptide 9	CYP89A6; CYP89A9	transposon protein, putative, unclassified, expressed			Cytochrome P450;		iron ion binding; oxidation-reduction process; oxidoreductase activity, acting on paired donors, with incorporation or reduction of molecular oxygen; heme binding	GO:0055114,GO:0020037,GO:0016705,GO:0005506
HORVU1Hr1G047030	2	Bs_Root172VsBarley	12.3936	10.9191	1.45934	cytochrome P450, family 87, subfamily A, polypeptide 6; cytochrome P450, family 87, subfamily A, polypeptide 9	CYP89A6; CYP89A9	transposon protein, putative, unclassified, expressed			Cytochrome P450;		iron ion binding; oxidation-reduction process; oxidoreductase activity, acting on paired donors, with incorporation or reduction of molecular oxygen; heme binding	GO:0055114,GO:0020037,GO:0016705,GO:0005506
HORVU1Hr1G047030	2	Sv_BsVsBarley	13.0794	10.9191	2.12319	cytochrome P450, family 87, subfamily A, polypeptide 6; cytochrome P450, family 87, subfamily A, polypeptide 9	CYP89A6; CYP89A9	transposon protein, putative, unclassified, expressed			Cytochrome P450;		iron ion binding; oxidation-reduction process; oxidoreductase activity, acting on paired donors, with incorporation or reduction of molecular oxygen; heme binding	GO:0055114,GO:0020037,GO:0016705,GO:0005506
HORVU1Hr1G047090	11	BsVsBarley	9.50784	8.03373	1.44433	cytochrome P450, family 87, subfamily A, polypeptide 6; cytochrome P450, family 89, subfamily A, polypeptide 2	CYP89A6; CYP89,CYP89A2	transposon protein, putative, unclassified, expressed			Cytochrome P450		iron ion binding; oxidation-reduction process; oxidoreductase activity, acting on paired donors, with incorporation or reduction of molecular oxygen; heme binding	GO:0055114,GO:0020037,GO:0016705,GO:0005506
HORVU1Hr1G047090	11	Bs_Root11VsBarley	9.39202	8.03373	1.38004	cytochrome P450, family 87, subfamily A, polypeptide 6; cytochrome P450, family 89, subfamily A, polypeptide 2	CYP89A6; CYP89,CYP89A2	transposon protein, putative, unclassified, expressed			Cytochrome P450		iron ion binding; oxidation-reduction process; oxidoreductase activity, acting on paired donors, with incorporation or reduction of molecular oxygen; heme binding	GO:0055114,GO:0020037,GO:0016705,GO:0005506
HORVU1Hr1G047100	12	Sv_BsVsBarley	11.9953	13.3033	-1.38742	NOD26-like intrinsic protein 5;1	NIP5;1,NLM6,NLM8	aquaporin protein, putative, expressed			Major intrinsic protein;		membrane; transporter activity; transport	GO:0016020,GO:0006810,GO:0005215
HORVU1Hr1G047100	12	BsVsBarley	12.1893	13.3033	-1.19555	NOD26-like intrinsic protein 5;1	NIP5;1,NLM6,NLM8	aquaporin protein, putative, expressed			Major intrinsic protein;		membrane; transporter activity; transport	GO:0016020,GO:0006810,GO:0005215
HORVU1Hr1G047410	8	Sv_Bs_Root11VsBarley	0	2.55815	-21.6299	Ubiquitin carboxyl-terminal hydrolase family protein		ubiquitin carboxyl-terminal hydrolase, family 1, putative, expressed			Plant organelle RNA recognition domain
HORVU1Hr1G047440	14	Bs_Root11VsBarley	12.2789	13.6126	-1.27297	actin-11; actin 7	ACT11; ACT7	actin, putative, expressed			Actin
HORVU1Hr1G047710	3	Bs_Root172VsBarley	7.58042	5.10898	2.64127	Plant invertase/pectin methylesterase inhibitor superfamily protein		invertase/pectin methylesterase inhibitor family protein, putative, expressed			Plant invertase/pectin methylesterase inhibitor		enzyme inhibitor activity	GO:0004857
HORVU1Hr1G047710	3	Bs_Root11VsBarley	7.56466	5.10898	2.24093	Plant invertase/pectin methylesterase inhibitor superfamily protein		invertase/pectin methylesterase inhibitor family protein, putative, expressed			Plant invertase/pectin methylesterase inhibitor		enzyme inhibitor activity	GO:0004857
HORVU1Hr1G047710	3	Sv_BsVsBarley	7.74494	5.10898	2.38538	Plant invertase/pectin methylesterase inhibitor superfamily protein		invertase/pectin methylesterase inhibitor family protein, putative, expressed			Plant invertase/pectin methylesterase inhibitor		enzyme inhibitor activity	GO:0004857
HORVU1Hr1G047710	3	Sv_Root11VsBarley	7.83532	5.10898	2.516	Plant invertase/pectin methylesterase inhibitor superfamily protein		invertase/pectin methylesterase inhibitor family protein, putative, expressed			Plant invertase/pectin methylesterase inhibitor		enzyme inhibitor activity	GO:0004857
HORVU1Hr1G047710	3	Sv_Bs_Root172VsBarley	7.58725	5.10898	2.43505	Plant invertase/pectin methylesterase inhibitor superfamily protein		invertase/pectin methylesterase inhibitor family protein, putative, expressed			Plant invertase/pectin methylesterase inhibitor		enzyme inhibitor activity	GO:0004857
HORVU1Hr1G048280	11	BsVsBarley	12.0522	10.7812	1.26167	pectin methylesterase 31	ATPME31,PME31	pectinesterase, putative, expressed	CE8		Pectinesterase	; Biosynthesis of ansamycins	cell wall; pectinesterase activity; cell wall modification	GO:0042545,GO:0030599,GO:0005618
HORVU1Hr1G048280	11	Sv_BsVsBarley	11.9338	10.7812	1.14234	pectin methylesterase 31	ATPME31,PME31	pectinesterase, putative, expressed	CE8		Pectinesterase	; Biosynthesis of ansamycins	cell wall; pectinesterase activity; cell wall modification	GO:0042545,GO:0030599,GO:0005618
HORVU1Hr1G048290	12	Sv_BsVsBarley	0	5.40148	-7.68702	phytochrome kinase substrate 1	PKS1	expressed protein
HORVU1Hr1G048410	9	Bs_Root11VsBarley	9.60586	7.2909	2.11578	HIT-type Zinc finger family protein		HIT zinc finger domain containing protein, expressed			SHQ1 protein; HIT zinc finger
HORVU1Hr1G048430	1	Sv_Bs_Root11VsBarley	11.2307	9.957	1.27554	; trehalase 1	ATTRE1,TRE1	trehalase precursor, putative, expressed	GH37		; Trehalase		alpha,alpha-trehalase activity; trehalose metabolic process	GO:0005991,GO:0004555
HORVU1Hr1G048610	14	Bs_Root11VsBarley	7.64928	8.91589	-1.31451	RHOMBOID-like 2; RHOMBOID-like protein 3	ATRBL2,RBL2; ATRBL3,RBL3	OsRhmbd7 - Putative Rhomboid homologue, expressed; OsRhmbd17 - Putative Rhomboid homologue, expressed		S54	Rhomboid family		integral component of membrane; serine-type endopeptidase activity; proteolysis	GO:0016021,GO:0004252,GO:0006508
HORVU1Hr1G048630	2	Sv_BsVsBarley	8.75346	4.81399	3.66421			dehydration response related protein, putative, expressed
HORVU1Hr1G048630	2	Bs_Root11VsBarley	9.28439	4.81399	4.06385			dehydration response related protein, putative, expressed
HORVU1Hr1G048630	2	BsVsBarley	8.52821	4.81399	3.30441			dehydration response related protein, putative, expressed
HORVU1Hr1G048630	2	Sv_Bs_Root172VsBarley	8.62567	4.81399	3.40491			dehydration response related protein, putative, expressed
HORVU1Hr1G048630	2	Bs_Root172VsBarley	8.82636	4.81399	3.60579			dehydration response related protein, putative, expressed
HORVU1Hr1G048630	2	Sv_Bs_Root11VsBarley	8.68379	4.81399	3.43383			dehydration response related protein, putative, expressed
HORVU1Hr1G048760	14	Bs_Root11VsBarley	8.23604	9.40431	-1.20515	ARM repeat superfamily protein		armadillo, putative, expressed			Armadillo/beta-catenin-like repeat		protein binding	GO:0005515
HORVU1Hr1G048860	2	BsVsBarley	11.8479	10.1353	1.71297	arogenate dehydratase 6	ADT6	prephenate dehydratase domain containing protein, expressed			Prephenate dehydratase		prephenate dehydratase activity; L-phenylalanine biosynthetic process	GO:0009094,GO:0004664
HORVU1Hr1G048860	2	Sv_Bs_Root11VsBarley	11.3566	10.1353	1.22238	arogenate dehydratase 6	ADT6	prephenate dehydratase domain containing protein, expressed			Prephenate dehydratase		prephenate dehydratase activity; L-phenylalanine biosynthetic process	GO:0009094,GO:0004664
HORVU1Hr1G048860	2	Sv_BsVsBarley	11.1748	10.1353	1.09127	arogenate dehydratase 6	ADT6	prephenate dehydratase domain containing protein, expressed			Prephenate dehydratase		prephenate dehydratase activity; L-phenylalanine biosynthetic process	GO:0009094,GO:0004664
HORVU1Hr1G048860	2	Bs_Root11VsBarley	11.6087	10.1353	1.48653	arogenate dehydratase 6	ADT6	prephenate dehydratase domain containing protein, expressed			Prephenate dehydratase		prephenate dehydratase activity; L-phenylalanine biosynthetic process	GO:0009094,GO:0004664
HORVU1Hr1G048860	2	Bs_Root172VsBarley	11.4835	10.1353	1.40535	arogenate dehydratase 6	ADT6	prephenate dehydratase domain containing protein, expressed			Prephenate dehydratase		prephenate dehydratase activity; L-phenylalanine biosynthetic process	GO:0009094,GO:0004664
HORVU1Hr1G049070	2	BsVsBarley	13.5942	12.105	1.47575	Glutathione S-transferase family protein; glutathione S-transferase TAU 18	ATGSTU17,ERD9,GST30,GST30B; ATGSTU18,GST29,GSTU18	glutathione S-transferase, putative, expressed; glutathione S-transferase, N-terminal domain containing protein, expressed			Glutathione S-transferase, C-terminal domain; Glutathione S-transferase, N-terminal domain		protein binding	GO:0005515
HORVU1Hr1G049070	2	Bs_Root11VsBarley	13.7318	12.105	1.63939	Glutathione S-transferase family protein; glutathione S-transferase TAU 18	ATGSTU17,ERD9,GST30,GST30B; ATGSTU18,GST29,GSTU18	glutathione S-transferase, putative, expressed; glutathione S-transferase, N-terminal domain containing protein, expressed			Glutathione S-transferase, C-terminal domain; Glutathione S-transferase, N-terminal domain		protein binding	GO:0005515
HORVU1Hr1G049070	2	Sv_Bs_Root11VsBarley	13.2691	12.105	1.15009	Glutathione S-transferase family protein; glutathione S-transferase TAU 18	ATGSTU17,ERD9,GST30,GST30B; ATGSTU18,GST29,GSTU18	glutathione S-transferase, putative, expressed; glutathione S-transferase, N-terminal domain containing protein, expressed			Glutathione S-transferase, C-terminal domain; Glutathione S-transferase, N-terminal domain		protein binding	GO:0005515
HORVU1Hr1G049070	2	Sv_BsVsBarley	13.39	12.105	1.26764	Glutathione S-transferase family protein; glutathione S-transferase TAU 18	ATGSTU17,ERD9,GST30,GST30B; ATGSTU18,GST29,GSTU18	glutathione S-transferase, putative, expressed; glutathione S-transferase, N-terminal domain containing protein, expressed			Glutathione S-transferase, C-terminal domain; Glutathione S-transferase, N-terminal domain		protein binding	GO:0005515
HORVU1Hr1G049090	7	Root172VsBarley	0	3.4553	-21.7868	Glutathione S-transferase family protein; glutathione S-transferase TAU 18	ATGSTU17,ERD9,GST30,GST30B; ATGSTU18,GST29,GSTU18	glutathione S-transferase, N-terminal domain containing protein, expressed; glutathione S-transferase, putative, expressed			Glutathione S-transferase, N-terminal domain; Glutathione S-transferase, C-terminal domain		protein binding	GO:0005515
HORVU1Hr1G049100	2	Sv_BsVsBarley	11.5721	8.57331	2.65182	glutathione S-transferase TAU 11; glutathione S-transferase TAU 18	ATGSTU11,GSTU11; ATGSTU18,GST29,GSTU18	glutathione S-transferase, putative, expressed			Glutathione S-transferase, C-terminal domain; Glutathione S-transferase, N-terminal domain		protein binding	GO:0005515
HORVU1Hr1G049100	2	Bs_Root11VsBarley	10.8214	8.57331	1.91333	glutathione S-transferase TAU 11; glutathione S-transferase TAU 18	ATGSTU11,GSTU11; ATGSTU18,GST29,GSTU18	glutathione S-transferase, putative, expressed			Glutathione S-transferase, C-terminal domain; Glutathione S-transferase, N-terminal domain		protein binding	GO:0005515
HORVU1Hr1G049100	2	Sv_Bs_Root11VsBarley	10.8606	8.57331	1.98994	glutathione S-transferase TAU 11; glutathione S-transferase TAU 18	ATGSTU11,GSTU11; ATGSTU18,GST29,GSTU18	glutathione S-transferase, putative, expressed			Glutathione S-transferase, C-terminal domain; Glutathione S-transferase, N-terminal domain		protein binding	GO:0005515
HORVU1Hr1G049100	2	Bs_Root172VsBarley	10.8537	8.57331	1.88578	glutathione S-transferase TAU 11; glutathione S-transferase TAU 18	ATGSTU11,GSTU11; ATGSTU18,GST29,GSTU18	glutathione S-transferase, putative, expressed			Glutathione S-transferase, C-terminal domain; Glutathione S-transferase, N-terminal domain		protein binding	GO:0005515
HORVU1Hr1G049100	2	BsVsBarley	11.1973	8.57331	2.28266	glutathione S-transferase TAU 11; glutathione S-transferase TAU 18	ATGSTU11,GSTU11; ATGSTU18,GST29,GSTU18	glutathione S-transferase, putative, expressed			Glutathione S-transferase, C-terminal domain; Glutathione S-transferase, N-terminal domain		protein binding	GO:0005515
HORVU1Hr1G049190	9	Bs_Root11VsBarley	13.5444	12.1787	1.51398	glutathione S-transferase TAU 18	ATGSTU18,GST29,GSTU18	glutathione S-transferase, putative, expressed			Glutathione S-transferase, C-terminal domain; Glutathione S-transferase, N-terminal domain		protein binding	GO:0005515
HORVU1Hr1G049210	11	Bs_Root11VsBarley	12.5379	11.1553	1.39968	glutathione S-transferase TAU 18	ATGSTU18,GST29,GSTU18	glutathione S-transferase, N-terminal domain containing protein, expressed			Glutathione S-transferase, C-terminal domain; Glutathione S-transferase, N-terminal domain		protein binding	GO:0005515
HORVU1Hr1G049210	11	BsVsBarley	12.5174	11.1553	1.3367	glutathione S-transferase TAU 18	ATGSTU18,GST29,GSTU18	glutathione S-transferase, N-terminal domain containing protein, expressed			Glutathione S-transferase, C-terminal domain; Glutathione S-transferase, N-terminal domain		protein binding	GO:0005515
HORVU1Hr1G049230	2	Sv_BsVsBarley	11.8755	10.0756	1.76334	glutathione S-transferase TAU 18	ATGSTU18,GST29,GSTU18	glutathione S-transferase GSTU6, putative, expressed			Glutathione S-transferase, N-terminal domain; Glutathione S-transferase, C-terminal domain		protein binding	GO:0005515
HORVU1Hr1G049230	2	Bs_Root172VsBarley	11.2406	10.0756	1.12966	glutathione S-transferase TAU 18	ATGSTU18,GST29,GSTU18	glutathione S-transferase GSTU6, putative, expressed			Glutathione S-transferase, N-terminal domain; Glutathione S-transferase, C-terminal domain		protein binding	GO:0005515
HORVU1Hr1G049230	2	Bs_Root11VsBarley	11.8912	10.0756	1.79357	glutathione S-transferase TAU 18	ATGSTU18,GST29,GSTU18	glutathione S-transferase GSTU6, putative, expressed			Glutathione S-transferase, N-terminal domain; Glutathione S-transferase, C-terminal domain		protein binding	GO:0005515
HORVU1Hr1G049230	2	BsVsBarley	11.6805	10.0756	1.53263	glutathione S-transferase TAU 18	ATGSTU18,GST29,GSTU18	glutathione S-transferase GSTU6, putative, expressed			Glutathione S-transferase, N-terminal domain; Glutathione S-transferase, C-terminal domain		protein binding	GO:0005515
HORVU1Hr1G049230	2	Sv_Bs_Root11VsBarley	11.687	10.0756	1.60551	glutathione S-transferase TAU 18	ATGSTU18,GST29,GSTU18	glutathione S-transferase GSTU6, putative, expressed			Glutathione S-transferase, N-terminal domain; Glutathione S-transferase, C-terminal domain		protein binding	GO:0005515
HORVU1Hr1G049250	14	Bs_Root11VsBarley	9.23892	10.7452	-1.36395	glutathione S-transferase TAU 18; Glutathione S-transferase family protein	ATGSTU18,GST29,GSTU18; ATGSTU17,ERD9,GST30,GST30B	glutathione S-transferase, putative, expressed			Glutathione S-transferase, C-terminal domain; Glutathione S-transferase, N-terminal domain		protein binding	GO:0005515
HORVU1Hr1G049270	2	Sv_BsVsBarley	12.9425	10.1854	2.72372	Glutathione S-transferase family protein	ATGSTU17,ERD9,GST30,GST30B	glutathione S-transferase, putative, expressed			Glutathione S-transferase, C-terminal domain; Glutathione S-transferase, N-terminal domain		protein binding	GO:0005515
HORVU1Hr1G049270	2	Bs_Root172VsBarley	12.3447	10.1854	2.32381	Glutathione S-transferase family protein	ATGSTU17,ERD9,GST30,GST30B	glutathione S-transferase, putative, expressed			Glutathione S-transferase, C-terminal domain; Glutathione S-transferase, N-terminal domain		protein binding	GO:0005515
HORVU1Hr1G049270	2	Bs_Root11VsBarley	12.9661	10.1854	2.82976	Glutathione S-transferase family protein	ATGSTU17,ERD9,GST30,GST30B	glutathione S-transferase, putative, expressed			Glutathione S-transferase, C-terminal domain; Glutathione S-transferase, N-terminal domain		protein binding	GO:0005515
HORVU1Hr1G049270	2	BsVsBarley	13.0633	10.1854	2.84006	Glutathione S-transferase family protein	ATGSTU17,ERD9,GST30,GST30B	glutathione S-transferase, putative, expressed			Glutathione S-transferase, C-terminal domain; Glutathione S-transferase, N-terminal domain		protein binding	GO:0005515
HORVU1Hr1G049270	2	Sv_Bs_Root11VsBarley	12.9186	10.1854	2.99333	Glutathione S-transferase family protein	ATGSTU17,ERD9,GST30,GST30B	glutathione S-transferase, putative, expressed			Glutathione S-transferase, C-terminal domain; Glutathione S-transferase, N-terminal domain		protein binding	GO:0005515
HORVU1Hr1G049280	6	Root172VsBarley	12.7681	10.6988	2.1193	Glutathione S-transferase family protein	ATGSTU17,ERD9,GST30,GST30B	glutathione S-transferase, putative, expressed			Glutathione S-transferase, C-terminal domain; Glutathione S-transferase, N-terminal domain		protein binding	GO:0005515
HORVU1Hr1G049280	6	Bs_Root11VsBarley	14.5054	10.6988	3.91437	Glutathione S-transferase family protein	ATGSTU17,ERD9,GST30,GST30B	glutathione S-transferase, putative, expressed			Glutathione S-transferase, C-terminal domain; Glutathione S-transferase, N-terminal domain		protein binding	GO:0005515
HORVU1Hr1G049280	6	BsVsBarley	14.9118	10.6988	4.17012	Glutathione S-transferase family protein	ATGSTU17,ERD9,GST30,GST30B	glutathione S-transferase, putative, expressed			Glutathione S-transferase, C-terminal domain; Glutathione S-transferase, N-terminal domain		protein binding	GO:0005515
HORVU1Hr1G049280	6	Sv_Bs_Root172VsBarley	13.533	10.6988	2.85961	Glutathione S-transferase family protein	ATGSTU17,ERD9,GST30,GST30B	glutathione S-transferase, putative, expressed			Glutathione S-transferase, C-terminal domain; Glutathione S-transferase, N-terminal domain		protein binding	GO:0005515
HORVU1Hr1G049280	6	Sv_Root172VsBarley	12.4948	10.6988	2.64193	Glutathione S-transferase family protein	ATGSTU17,ERD9,GST30,GST30B	glutathione S-transferase, putative, expressed			Glutathione S-transferase, C-terminal domain; Glutathione S-transferase, N-terminal domain		protein binding	GO:0005515
HORVU1Hr1G049280	6	Sv_BsVsBarley	14.9805	10.6988	4.23143	Glutathione S-transferase family protein	ATGSTU17,ERD9,GST30,GST30B	glutathione S-transferase, putative, expressed			Glutathione S-transferase, C-terminal domain; Glutathione S-transferase, N-terminal domain		protein binding	GO:0005515
HORVU1Hr1G049280	6	Bs_Root172VsBarley	13.9663	10.6988	3.29973	Glutathione S-transferase family protein	ATGSTU17,ERD9,GST30,GST30B	glutathione S-transferase, putative, expressed			Glutathione S-transferase, C-terminal domain; Glutathione S-transferase, N-terminal domain		protein binding	GO:0005515
HORVU1Hr1G049280	6	Sv_Bs_Root11VsBarley	14.2064	10.6988	3.71224	Glutathione S-transferase family protein	ATGSTU17,ERD9,GST30,GST30B	glutathione S-transferase, putative, expressed			Glutathione S-transferase, C-terminal domain; Glutathione S-transferase, N-terminal domain		protein binding	GO:0005515
HORVU1Hr1G049740	7	BsVsBarley	8.59544	5.73736	3.06893	nucleoporin 155	NUP155	NUP155, putative, expressed
HORVU1Hr1G049740	7	Bs_Root172VsBarley	7.87522	5.73736	2.1579	nucleoporin 155	NUP155	NUP155, putative, expressed
HORVU1Hr1G049740	7	Sv_Root172VsBarley	8.24372	5.73736	2.50294	nucleoporin 155	NUP155	NUP155, putative, expressed
HORVU1Hr1G049740	7	Bs_Root11VsBarley	8.28493	5.73736	2.52803	nucleoporin 155	NUP155	NUP155, putative, expressed
HORVU1Hr1G049810	8	Sv_Bs_Root11VsBarley	0	3.3978	-7.78378	P-loop containing nucleoside triphosphate hydrolases superfamily protein		GTPase of unknown function domain containing protein, putative, expressed			50S ribosome-binding GTPase		GTP binding	GO:0005525
HORVU1Hr1G049860	13	Bs_Root11VsBarley	9.50832	10.6032	-1.06686	BR-signaling kinase 2	BSK2	protein kinase family protein, putative, expressed			Protein tyrosine kinase; Protein kinase domain		protein kinase activity; protein phosphorylation; ATP binding	GO:0006468,GO:0004672; GO:0006468,GO:0005524,GO:0004672
HORVU1Hr1G049860	13	Sv_BsVsBarley	9.47825	10.6032	-1.12195	BR-signaling kinase 2	BSK2	protein kinase family protein, putative, expressed			Protein tyrosine kinase; Protein kinase domain		protein kinase activity; protein phosphorylation; ATP binding	GO:0006468,GO:0004672; GO:0006468,GO:0005524,GO:0004672
HORVU1Hr1G049860	13	BsVsBarley	9.40599	10.6032	-1.20333	BR-signaling kinase 2	BSK2	protein kinase family protein, putative, expressed			Protein tyrosine kinase; Protein kinase domain		protein kinase activity; protein phosphorylation; ATP binding	GO:0006468,GO:0004672; GO:0006468,GO:0005524,GO:0004672
HORVU1Hr1G050020	11	BsVsBarley	16.6448	14.1857	2.42767
HORVU1Hr1G050020	11	Sv_BsVsBarley	15.9807	14.1857	1.96807
HORVU1Hr1G050050	3	Bs_Root11VsBarley	9.28325	7.8821	1.55572			expressed protein
HORVU1Hr1G050050	3	Bs_Root172VsBarley	9.27473	7.8821	1.46896			expressed protein
HORVU1Hr1G050830	1	Sv_Bs_Root11VsBarley	11.1459	9.92096	1.41343	NAD(P)-binding Rossmann-fold superfamily protein;		dihydroflavonol-4-reductase, putative, expressed			3-beta hydroxysteroid dehydrogenase/isomerase family; NAD dependent epimerase/dehydratase family;		3-beta-hydroxy-delta5-steroid dehydrogenase activity; oxidation-reduction process; steroid biosynthetic process; oxidoreductase activity, acting on the CH-OH group of donors, NAD or NADP as acceptor; catalytic activity; coenzyme binding	GO:0055114,GO:0016616,GO:0006694,GO:0003854; GO:0050662,GO:0003824
HORVU1Hr1G050830	1	Bs_Root11VsBarley	11.1047	9.92096	1.23647	NAD(P)-binding Rossmann-fold superfamily protein;		dihydroflavonol-4-reductase, putative, expressed			3-beta hydroxysteroid dehydrogenase/isomerase family; NAD dependent epimerase/dehydratase family;		3-beta-hydroxy-delta5-steroid dehydrogenase activity; oxidation-reduction process; steroid biosynthetic process; oxidoreductase activity, acting on the CH-OH group of donors, NAD or NADP as acceptor; catalytic activity; coenzyme binding	GO:0055114,GO:0016616,GO:0006694,GO:0003854; GO:0050662,GO:0003824
HORVU1Hr1G050830	1	BsVsBarley	11.1789	9.92096	1.29842	NAD(P)-binding Rossmann-fold superfamily protein;		dihydroflavonol-4-reductase, putative, expressed			3-beta hydroxysteroid dehydrogenase/isomerase family; NAD dependent epimerase/dehydratase family;		3-beta-hydroxy-delta5-steroid dehydrogenase activity; oxidation-reduction process; steroid biosynthetic process; oxidoreductase activity, acting on the CH-OH group of donors, NAD or NADP as acceptor; catalytic activity; coenzyme binding	GO:0055114,GO:0016616,GO:0006694,GO:0003854; GO:0050662,GO:0003824
HORVU1Hr1G050840	12	Sv_BsVsBarley	9.618	10.6346	-1.00135	; Plant protein of unknown function (DUF827)		; expressed protein; protein transport protein-related, putative, expressed
HORVU1Hr1G050850	9	Bs_Root11VsBarley	10.9895	7.62403	3.18151	VQ motif-containing protein	IKU1				VQ motif
HORVU1Hr1G051020	2	Bs_Root11VsBarley	11.5075	9.97817	1.5758	xyloglucan endotransglucosylase/hydrolase 28	ATXTH28,EXGT-A2,XTH28,XTR2	glycosyl hydrolases family 16, putative, expressed	GH16		Glycosyl hydrolases family 16; Xyloglucan endo-transglycosylase (XET) C-terminus		hydrolase activity, hydrolyzing O-glycosyl compounds; cell wall; carbohydrate metabolic process; cellular glucan metabolic process; xyloglucan:xyloglucosyl transferase activity; apoplast	GO:0048046,GO:0016762,GO:0006073,GO:0005618,GO:0005975,GO:0004553
HORVU1Hr1G051020	2	BsVsBarley	11.4835	9.97817	1.50475	xyloglucan endotransglucosylase/hydrolase 28	ATXTH28,EXGT-A2,XTH28,XTR2	glycosyl hydrolases family 16, putative, expressed	GH16		Glycosyl hydrolases family 16; Xyloglucan endo-transglycosylase (XET) C-terminus		hydrolase activity, hydrolyzing O-glycosyl compounds; cell wall; carbohydrate metabolic process; cellular glucan metabolic process; xyloglucan:xyloglucosyl transferase activity; apoplast	GO:0048046,GO:0016762,GO:0006073,GO:0005618,GO:0005975,GO:0004553
HORVU1Hr1G051020	2	Sv_Bs_Root11VsBarley	11.1128	9.97817	1.17058	xyloglucan endotransglucosylase/hydrolase 28	ATXTH28,EXGT-A2,XTH28,XTR2	glycosyl hydrolases family 16, putative, expressed	GH16		Glycosyl hydrolases family 16; Xyloglucan endo-transglycosylase (XET) C-terminus		hydrolase activity, hydrolyzing O-glycosyl compounds; cell wall; carbohydrate metabolic process; cellular glucan metabolic process; xyloglucan:xyloglucosyl transferase activity; apoplast	GO:0048046,GO:0016762,GO:0006073,GO:0005618,GO:0005975,GO:0004553
HORVU1Hr1G051020	2	Sv_BsVsBarley	11.2927	9.97817	1.32624	xyloglucan endotransglucosylase/hydrolase 28	ATXTH28,EXGT-A2,XTH28,XTR2	glycosyl hydrolases family 16, putative, expressed	GH16		Glycosyl hydrolases family 16; Xyloglucan endo-transglycosylase (XET) C-terminus		hydrolase activity, hydrolyzing O-glycosyl compounds; cell wall; carbohydrate metabolic process; cellular glucan metabolic process; xyloglucan:xyloglucosyl transferase activity; apoplast	GO:0048046,GO:0016762,GO:0006073,GO:0005618,GO:0005975,GO:0004553
HORVU1Hr1G051050	14	Bs_Root11VsBarley	8.37182	9.64451	-1.23062	Chalcone-flavanone isomerase family protein		expressed protein
HORVU1Hr1G051080	8	Sv_Bs_Root11VsBarley	0	2.18932	-20.5756	Proteasome component (PCI) domain protein		proteasome subunit, putative, expressed			PCI domain		protein binding	GO:0005515
HORVU1Hr1G051220	11	BsVsBarley	9.40135	8.26079	1.1976	Leucine-rich repeat protein kinase family protein; protein serine/threonine kinases;protein kinases;ATP binding;sugar binding;kinases;carbohydrate binding; cysteine-rich RLK (RECEPTOR-like protein kinase) 26	CRK26	OsWAK103 - OsWAK receptor-like protein kinase, expressed; protein kinase domain containing protein, expressed			Protein tyrosine kinase; Protein kinase domain		protein kinase activity; protein phosphorylation; ATP binding	GO:0006468,GO:0004672; GO:0006468,GO:0004672,GO:0005524; GO:0006468,GO:0005524,GO:0004672
HORVU1Hr1G051220	11	Bs_Root11VsBarley	9.2902	8.26079	1.05676	Leucine-rich repeat protein kinase family protein; protein serine/threonine kinases;protein kinases;ATP binding;sugar binding;kinases;carbohydrate binding; cysteine-rich RLK (RECEPTOR-like protein kinase) 26	CRK26	OsWAK103 - OsWAK receptor-like protein kinase, expressed; protein kinase domain containing protein, expressed			Protein tyrosine kinase; Protein kinase domain		protein kinase activity; protein phosphorylation; ATP binding	GO:0006468,GO:0004672; GO:0006468,GO:0004672,GO:0005524; GO:0006468,GO:0005524,GO:0004672
HORVU1Hr1G051440	3	Bs_Root172VsBarley	13.3796	12.3718	1.01121			expressed protein
HORVU1Hr1G051460	12	Sv_BsVsBarley	8.50885	10.6898	-2.16072			expressed protein			; XRCC1 N terminal domain		single strand break repair; damaged DNA binding; nucleus	GO:0005634,GO:0003684,GO:0000012
HORVU1Hr1G051470	2	Sv_Bs_Root11VsBarley	13.1373	11.7777	1.33507	S-adenosyl-L-methionine-dependent methyltransferases superfamily protein	ERD3	dehydration response related protein, putative, expressed			Putative S-adenosyl-L-methionine-dependent methyltransferase		methyltransferase activity	GO:0008168
HORVU1Hr1G051470	2	Sv_BsVsBarley	13.0749	11.7777	1.26879	S-adenosyl-L-methionine-dependent methyltransferases superfamily protein	ERD3	dehydration response related protein, putative, expressed			Putative S-adenosyl-L-methionine-dependent methyltransferase		methyltransferase activity	GO:0008168
HORVU1Hr1G051470	2	BsVsBarley	13.675	11.7777	1.99167	S-adenosyl-L-methionine-dependent methyltransferases superfamily protein	ERD3	dehydration response related protein, putative, expressed			Putative S-adenosyl-L-methionine-dependent methyltransferase		methyltransferase activity	GO:0008168
HORVU1Hr1G051470	2	Bs_Root11VsBarley	13.3051	11.7777	1.53386	S-adenosyl-L-methionine-dependent methyltransferases superfamily protein	ERD3	dehydration response related protein, putative, expressed			Putative S-adenosyl-L-methionine-dependent methyltransferase		methyltransferase activity	GO:0008168
HORVU1Hr1G051510	7	Root172VsBarley	8.56491	9.59554	-1.02754	SEC14 cytosolic factor family protein / phosphoglyceride transfer family protein		patellin protein, putative, expressed			CRAL/TRIO domain; CRAL/TRIO, N-terminal domain
HORVU1Hr1G051580	2	Sv_Bs_Root11VsBarley	9.21259	6.74368	2.43191	PLAC8 family protein		uncharacterized Cys-rich domain containing protein, putative, expressed			; PLAC8 family
HORVU1Hr1G051580	2	Sv_BsVsBarley	8.72233	6.74368	1.89544	PLAC8 family protein		uncharacterized Cys-rich domain containing protein, putative, expressed			; PLAC8 family
HORVU1Hr1G051580	2	Bs_Root172VsBarley	8.38309	6.74368	1.65938	PLAC8 family protein		uncharacterized Cys-rich domain containing protein, putative, expressed			; PLAC8 family
HORVU1Hr1G051580	2	Bs_Root11VsBarley	9.04023	6.74368	2.21315	PLAC8 family protein		uncharacterized Cys-rich domain containing protein, putative, expressed			; PLAC8 family
HORVU1Hr1G051580	2	BsVsBarley	8.98792	6.74368	2.16916	PLAC8 family protein		uncharacterized Cys-rich domain containing protein, putative, expressed			; PLAC8 family
HORVU1Hr1G051700	12	Sv_BsVsBarley	0	4.26511	-7.00921	photosystem I P subunit	PSAP,PSI-P,PTAC8,TMP14	expressed protein			CAAD domains of cyanobacterial aminoacyl-tRNA synthetase
HORVU1Hr1G051740	14	Bs_Root11VsBarley	8.30717	10.2534	-1.81152	Peroxidase superfamily protein;	RCI3,RCI3A	peroxidase precursor, putative, expressed			Peroxidase;	Taurine and hypotaurine metabolism;	peroxidase activity; oxidation-reduction process; response to oxidative stress; heme binding	GO:0055114,GO:0020037,GO:0006979,GO:0004601
HORVU1Hr1G051950	9	Bs_Root11VsBarley	10.2663	9.18817	1.05111			expressed protein			Protein of unknown function (DUF3615)
HORVU1Hr1G052000	8	Sv_Bs_Root11VsBarley	6.07656	8.20036	-2.4374			expressed protein			GDSL/SGNH-like Acyl-Esterase family found in Pmr5 and Cas1p
HORVU1Hr1G052010	1	Sv_Bs_Root11VsBarley	9.03299	5.55957	3.53374	plastid movement impaired1	PMI1	expressed protein			N-terminal C2 in EEIG1 and EHBP1 proteins
HORVU1Hr1G052010	1	Bs_Root11VsBarley	9.28473	5.55957	3.92148	plastid movement impaired1	PMI1	expressed protein			N-terminal C2 in EEIG1 and EHBP1 proteins
HORVU1Hr1G052010	1	Bs_Root172VsBarley	8.84049	5.55957	3.36031	plastid movement impaired1	PMI1	expressed protein			N-terminal C2 in EEIG1 and EHBP1 proteins
HORVU1Hr1G052040	14	Bs_Root11VsBarley	12.5938	13.6916	-1.08957	tonoplast monosaccharide transporter2; tonoplast monosaccharide transporter1; tonoplast monosaccharide transporter3	TMT2; TMT1; TMT3	transporter family protein, putative, expressed			Sugar (and other) transporter; Major Facilitator Superfamily;		integral component of membrane; transmembrane transporter activity; transmembrane transport	GO:0055085,GO:0016021,GO:0022857; ; GO:0055085,GO:0016021
HORVU1Hr1G052430	2	Sv_BsVsBarley	13.7053	10.1017	3.50175	basic chitinase	ATHCHIB,B-CHI,CHI-B,HCHIB,PR-3,PR3	CHIT14 - Chitinase family protein precursor, expressed	GH19		Chitinase class I		chitinase activity; chitin catabolic process; cell wall macromolecule catabolic process	GO:0016998,GO:0006032,GO:0004568
HORVU1Hr1G052430	2	Sv_Bs_Root172VsBarley	12.8685	10.1017	2.58086	basic chitinase	ATHCHIB,B-CHI,CHI-B,HCHIB,PR-3,PR3	CHIT14 - Chitinase family protein precursor, expressed	GH19		Chitinase class I		chitinase activity; chitin catabolic process; cell wall macromolecule catabolic process	GO:0016998,GO:0006032,GO:0004568
HORVU1Hr1G052430	2	Root172VsBarley	11.902	10.1017	1.62249	basic chitinase	ATHCHIB,B-CHI,CHI-B,HCHIB,PR-3,PR3	CHIT14 - Chitinase family protein precursor, expressed	GH19		Chitinase class I		chitinase activity; chitin catabolic process; cell wall macromolecule catabolic process	GO:0016998,GO:0006032,GO:0004568
HORVU1Hr1G052430	2	Sv_Bs_Root11VsBarley	13.3018	10.1017	3.06031	basic chitinase	ATHCHIB,B-CHI,CHI-B,HCHIB,PR-3,PR3	CHIT14 - Chitinase family protein precursor, expressed	GH19		Chitinase class I		chitinase activity; chitin catabolic process; cell wall macromolecule catabolic process	GO:0016998,GO:0006032,GO:0004568
HORVU1Hr1G052430	2	Bs_Root172VsBarley	13.2011	10.1017	2.91526	basic chitinase	ATHCHIB,B-CHI,CHI-B,HCHIB,PR-3,PR3	CHIT14 - Chitinase family protein precursor, expressed	GH19		Chitinase class I		chitinase activity; chitin catabolic process; cell wall macromolecule catabolic process	GO:0016998,GO:0006032,GO:0004568
HORVU1Hr1G052430	2	BsVsBarley	13.0561	10.1017	3.1442	basic chitinase	ATHCHIB,B-CHI,CHI-B,HCHIB,PR-3,PR3	CHIT14 - Chitinase family protein precursor, expressed	GH19		Chitinase class I		chitinase activity; chitin catabolic process; cell wall macromolecule catabolic process	GO:0016998,GO:0006032,GO:0004568
HORVU1Hr1G052430	2	Bs_Root11VsBarley	12.8309	10.1017	2.55635	basic chitinase	ATHCHIB,B-CHI,CHI-B,HCHIB,PR-3,PR3	CHIT14 - Chitinase family protein precursor, expressed	GH19		Chitinase class I		chitinase activity; chitin catabolic process; cell wall macromolecule catabolic process	GO:0016998,GO:0006032,GO:0004568
HORVU1Hr1G052470	14	Bs_Root11VsBarley	10.3589	11.8843	-1.44381	glutathione S-transferase PHI 10; glutathione S-transferase F11	ATGSTF10,ATGSTF4,ERD13,GSTF10; ATGSTF11,ATGSTF6,GSTF11	glutathione S-transferase, putative, expressed			Glutathione S-transferase, C-terminal domain; Glutathione S-transferase, N-terminal domain		protein binding	GO:0005515
HORVU1Hr1G052620	14	Bs_Root11VsBarley	8.87549	10.2757	-1.30364	sterol methyltransferase 2	CVP1,FRL1,SMT2	C-methyltransferase, putative, expressed			Methyltransferase domain; Sterol methyltransferase C-terminal		metabolic process; steroid biosynthetic process; methyltransferase activity	GO:0008168,GO:0006694,GO:0008152
HORVU1Hr1G052700	11	BsVsBarley	11.4422	10.3807	1.07427	NEP-interacting protein 2; RING/U-box superfamily protein	NIP2	zinc finger, C3HC4 type, domain containing protein, expressed			; Ring finger domain		protein binding; zinc ion binding	GO:0008270,GO:0005515
HORVU1Hr1G052950	8	Sv_Bs_Root11VsBarley	5.5906	9.87095	-3.86256	Pollen Ole e 1 allergen and extensin family protein		POEI31 - Pollen Ole e I allergen and extensin family protein precursor, putative, expressed			Pollen proteins Ole e I like
HORVU1Hr1G052950	8	Bs_Root11VsBarley	6.91806	9.87095	-2.67325	Pollen Ole e 1 allergen and extensin family protein		POEI31 - Pollen Ole e I allergen and extensin family protein precursor, putative, expressed			Pollen proteins Ole e I like
HORVU1Hr1G053050	5	Sv_BsVsBarley	9.61181	8.3463	1.21102			expressed protein
HORVU1Hr1G053310	12	Sv_BsVsBarley	2.3811	6.55215	-2.93924	; acid-amino acid ligases;ligases;ATP binding;ATP binding;ligases	ATMURE,MURE,PDE316	; Mur ligase family protein, putative, expressed			; Mur ligase family, glutamate ligase domain; Mur ligase middle domain		ATP binding; biosynthetic process; ligase activity	GO:0016874,GO:0009058,GO:0005524
HORVU1Hr1G053440	1	Sv_Bs_Root11VsBarley	13.5098	12.343	1.17216	Methylenetetrahydrofolate reductase family protein	AT-POX,ATPDH,ATPOX,ERD5,PRO1,PRODH	proline oxidase, mitochondrial precursor, putative, expressed			Proline dehydrogenase		proline dehydrogenase activity; proline catabolic process	GO:0006562,GO:0004657
HORVU1Hr1G053440	1	Sv_Bs_Root172VsBarley	13.3783	12.343	1.04366	Methylenetetrahydrofolate reductase family protein	AT-POX,ATPDH,ATPOX,ERD5,PRO1,PRODH	proline oxidase, mitochondrial precursor, putative, expressed			Proline dehydrogenase		proline dehydrogenase activity; proline catabolic process	GO:0006562,GO:0004657
HORVU1Hr1G053440	1	Bs_Root172VsBarley	13.3911	12.343	1.06	Methylenetetrahydrofolate reductase family protein	AT-POX,ATPDH,ATPOX,ERD5,PRO1,PRODH	proline oxidase, mitochondrial precursor, putative, expressed			Proline dehydrogenase		proline dehydrogenase activity; proline catabolic process	GO:0006562,GO:0004657
HORVU1Hr1G053440	1	Bs_Root11VsBarley	14.1996	12.343	1.85104	Methylenetetrahydrofolate reductase family protein	AT-POX,ATPDH,ATPOX,ERD5,PRO1,PRODH	proline oxidase, mitochondrial precursor, putative, expressed			Proline dehydrogenase		proline dehydrogenase activity; proline catabolic process	GO:0006562,GO:0004657
HORVU1Hr1G053930	8	Bs_Root11VsBarley	9.68395	10.7992	-1.10016	OSBP(oxysterol binding protein)-related protein 2A; OSBP(oxysterol binding protein)-related protein 1C	ORP2A; ORP1C	oxysterol-binding protein, putative, expressed			Oxysterol-binding protein; Pleckstrin homology domain
HORVU1Hr1G053930	8	Sv_Bs_Root11VsBarley	9.65937	10.7992	-1.13166	OSBP(oxysterol binding protein)-related protein 2A; OSBP(oxysterol binding protein)-related protein 1C	ORP2A; ORP1C	oxysterol-binding protein, putative, expressed			Oxysterol-binding protein; Pleckstrin homology domain
HORVU1Hr1G054040	14	Bs_Root11VsBarley	12.2885	13.608	-1.23825	Bifunctional inhibitor/lipid-transfer protein/seed storage 2S albumin superfamily protein		LTPL147 - Protease inhibitor/seed storage/LTP family protein precursor, expressed			Hydrophobic seed protein
HORVU1Hr1G054100	2	Sv_Bs_Root11VsBarley	10.4907	8.82404	1.57224	Nucleotide-diphospho-sugar transferases superfamily protein		glycosyl transferase 8 domain containing protein, putative, expressed
HORVU1Hr1G054100	2	Sv_BsVsBarley	10.5038	8.82404	1.62726	Nucleotide-diphospho-sugar transferases superfamily protein		glycosyl transferase 8 domain containing protein, putative, expressed
HORVU1Hr1G054100	2	Bs_Root11VsBarley	10.7896	8.82404	1.8877	Nucleotide-diphospho-sugar transferases superfamily protein		glycosyl transferase 8 domain containing protein, putative, expressed
HORVU1Hr1G054100	2	Bs_Root172VsBarley	10.5482	8.82404	1.61832	Nucleotide-diphospho-sugar transferases superfamily protein		glycosyl transferase 8 domain containing protein, putative, expressed
HORVU1Hr1G054110	12	Sv_BsVsBarley	2.11713	6.70192	-3.67766	Polynucleotidyl transferase, ribonuclease H-like superfamily protein;		holliday junction resolvase, putative, expressed			Holliday junction resolvase;		DNA recombination	GO:0006310
HORVU1Hr1G054200	14	Bs_Root11VsBarley	10.9681	12.2946	-1.23986	expansin B2	ATEXPB2,ATHEXP BETA 1.4,EXPB2	expansin precursor, putative, expressed			Pollen allergen
HORVU1Hr1G054230	3	Bs_Root172VsBarley	10.2617	7.43078	3.43098	expansin B2;	ATEXPB2,ATHEXP BETA 1.4,EXPB2	expansin precursor, putative, expressed			Pollen allergen; Lytic transglycolase;
HORVU1Hr1G054230	3	Sv_Bs_Root11VsBarley	9.56907	7.43078	2.15759	expansin B2;	ATEXPB2,ATHEXP BETA 1.4,EXPB2	expansin precursor, putative, expressed			Pollen allergen; Lytic transglycolase;
HORVU1Hr1G054240	14	Bs_Root11VsBarley	9.97421	11.1258	-1.18674	expansin B2	ATEXPB2,ATHEXP BETA 1.4,EXPB2	expansin precursor, putative, expressed			Pollen allergen; Lytic transglycolase
HORVU1Hr1G054260	8	Sv_Bs_Root11VsBarley	0	7.20695	-9.56024	basic helix-loop-helix (bHLH) DNA-binding superfamily protein	UNE10	helix-loop-helix DNA-binding domain containing protein, expressed			Helix-loop-helix DNA-binding domain		protein dimerization activity	GO:0046983
HORVU1Hr1G054260	8	Bs_Root11VsBarley	0.984631	7.20695	-7.1078	basic helix-loop-helix (bHLH) DNA-binding superfamily protein	UNE10	helix-loop-helix DNA-binding domain containing protein, expressed			Helix-loop-helix DNA-binding domain		protein dimerization activity	GO:0046983
HORVU1Hr1G054260	8	BsVsBarley	1.33295	7.20695	-6.02464	basic helix-loop-helix (bHLH) DNA-binding superfamily protein	UNE10	helix-loop-helix DNA-binding domain containing protein, expressed			Helix-loop-helix DNA-binding domain		protein dimerization activity	GO:0046983
HORVU1Hr1G054260	8	Sv_BsVsBarley	0	7.20695	-9.74248	basic helix-loop-helix (bHLH) DNA-binding superfamily protein	UNE10	helix-loop-helix DNA-binding domain containing protein, expressed			Helix-loop-helix DNA-binding domain		protein dimerization activity	GO:0046983
HORVU1Hr1G054260	8	Sv_Bs_Root172VsBarley	1.09242	7.20695	-5.88762	basic helix-loop-helix (bHLH) DNA-binding superfamily protein	UNE10	helix-loop-helix DNA-binding domain containing protein, expressed			Helix-loop-helix DNA-binding domain		protein dimerization activity	GO:0046983
HORVU1Hr1G054430	8	Sv_Bs_Root11VsBarley	8.04966	9.81214	-1.68023	Haloacid dehalogenase-like hydrolase (HAD) superfamily protein		haloacid dehalogenase-like hydrolase family protein, putative, expressed			Haloacid dehalogenase-like hydrolase
HORVU1Hr1G054430	8	Bs_Root11VsBarley	7.97171	9.81214	-1.75471	Haloacid dehalogenase-like hydrolase (HAD) superfamily protein		haloacid dehalogenase-like hydrolase family protein, putative, expressed			Haloacid dehalogenase-like hydrolase
HORVU1Hr1G054470	9	Bs_Root11VsBarley	11.6429	10.5764	1.11442	S-adenosyl-L-methionine-dependent methyltransferases superfamily protein		methyltransferase, putative, expressed			Putative S-adenosyl-L-methionine-dependent methyltransferase		methyltransferase activity	GO:0008168
HORVU1Hr1G054560	9	Bs_Root11VsBarley	9.77129	8.43714	1.32986	DYNAMIN-like 1E; DYNAMIN-like 1C	ADL1E,ADL4,ADLP2,DL1E,DRP1E,EDR3; ADL1C,ADL5,DL1C,DRP1C	dynamin family protein, putative, expressed			Dynamin family; Dynamin central region; Dynamin GTPase effector domain; 50S ribosome-binding GTPase		GTPase activity; GTP binding	GO:0005525,GO:0003924; GO:0005525
HORVU1Hr1G054600	12	Sv_BsVsBarley	0	4.59522	-22.1863	Pentatricopeptide repeat (PPR-like) superfamily protein		pentatricopeptide, putative, expressed			PPR repeat; PPR repeat family
HORVU1Hr1G054600	12	BsVsBarley	0	4.59522	-22.1631	Pentatricopeptide repeat (PPR-like) superfamily protein		pentatricopeptide, putative, expressed			PPR repeat; PPR repeat family
HORVU1Hr1G054600	12	Sv_Bs_Root11VsBarley	0	4.59522	-21.7953	Pentatricopeptide repeat (PPR-like) superfamily protein		pentatricopeptide, putative, expressed			PPR repeat; PPR repeat family
HORVU1Hr1G054640	14	Bs_Root11VsBarley	7.24131	9.44317	-1.8651	Peroxidase superfamily protein		peroxidase precursor, putative, expressed			Peroxidase	Taurine and hypotaurine metabolism	peroxidase activity; oxidation-reduction process; response to oxidative stress; heme binding	GO:0055114,GO:0020037,GO:0006979,GO:0004601
HORVU1Hr1G054770	2	BsVsBarley	6.96564	3.72244	2.54576	RING/U-box superfamily protein		zinc finger, C3HC4 type domain containing protein, expressed			Ring finger domain		protein binding; zinc ion binding	GO:0008270,GO:0005515
HORVU1Hr1G054770	2	Sv_BsVsBarley	7.13637	3.72244	2.75508	RING/U-box superfamily protein		zinc finger, C3HC4 type domain containing protein, expressed			Ring finger domain		protein binding; zinc ion binding	GO:0008270,GO:0005515
HORVU1Hr1G054770	2	Sv_Bs_Root11VsBarley	7.39314	3.72244	2.96306	RING/U-box superfamily protein		zinc finger, C3HC4 type domain containing protein, expressed			Ring finger domain		protein binding; zinc ion binding	GO:0008270,GO:0005515
HORVU1Hr1G054770	2	Bs_Root11VsBarley	7.60832	3.72244	3.22397	RING/U-box superfamily protein		zinc finger, C3HC4 type domain containing protein, expressed			Ring finger domain		protein binding; zinc ion binding	GO:0008270,GO:0005515
HORVU1Hr1G055320	11	BsVsBarley	10.3068	8.88208	1.41523	alpha/beta-Hydrolases superfamily protein		dienelactone hydrolase family protein, expressed			; Dienelactone hydrolase family		hydrolase activity	GO:0016787
HORVU1Hr1G055320	11	Sv_BsVsBarley	10.0383	8.88208	1.20805	alpha/beta-Hydrolases superfamily protein		dienelactone hydrolase family protein, expressed			; Dienelactone hydrolase family		hydrolase activity	GO:0016787
HORVU1Hr1G055350	12	Sv_BsVsBarley	0	3.72488	-7.2827
HORVU1Hr1G055370	9	Bs_Root11VsBarley	3.10344	0	17.7134	3-deoxy-d-arabino-heptulosonate 7-phosphate synthase	DHS2	phospho-2-dehydro-3-deoxyheptonate aldolase, chloroplast precursor, putative, expressed			Class-II DAHP synthetase family		3-deoxy-7-phosphoheptulonate synthase activity; aromatic amino acid family biosynthetic process	GO:0009073,GO:0003849
HORVU1Hr1G055470	14	Bs_Root11VsBarley	9.42121	10.7176	-1.15572	cyclin p4;1; CYCLIN P4;2	CYCP4;1; CYCP4,CYCP4;2	cyclin, putative, expressed			Cyclin, N-terminal domain
HORVU1Hr1G055510	14	Bs_Root11VsBarley	8.81091	10.0057	-1.14236	Protein kinase superfamily protein;		protein kinase domain containing protein, expressed			Protein kinase domain;		protein kinase activity; ATP binding; protein phosphorylation	GO:0006468,GO:0005524,GO:0004672
HORVU1Hr1G055710	9	Bs_Root11VsBarley	7.49832	3.80725	3.22672	ethylene responsive element binding factor 6	ATERF6,ERF-6-6,ERF6	AP2 domain containing protein, expressed			AP2 domain		DNA-binding transcription factor activity; regulation of transcription, DNA-templated	GO:0006355,GO:0003700
HORVU1Hr1G055740	12	Sv_BsVsBarley	9.09318	10.1	-1.03719	Protein of unknown function (DUF630 and DUF632)		DUF630/DUF632 domains containing protein, putative, expressed			Protein of unknown function (DUF630); Protein of unknown function (DUF632)
HORVU1Hr1G055810	12	Sv_BsVsBarley	0	5.74381	-8.19875	RNAse l inhibitor protein 2	ATRLI2,RLI2	ATP-binding cassette sub-family E member 1, putative, expressed			ABC transporter; 4Fe-4S binding domain; Possible Fer4-like domain in RNase L inhibitor, RLI		ATP binding; ATPase activity	GO:0016887,GO:0005524
HORVU1Hr1G055930	6	SvVsBarley	6.86812	8.46762	-1.64087	homeobox-leucine zipper protein 4; homeobox-leucine zipper protein 3	ATHB-4,ATHB4,HB4; HAT3	homeobox associated leucine zipper, putative, expressed			Homeodomain; Homeobox associated leucine zipper; HD-ZIP protein N terminus		DNA binding; DNA-binding transcription factor activity; nucleus; regulation of transcription, DNA-templated; sequence-specific DNA binding	GO:0043565,GO:0006355,GO:0003700,GO:0003677,GO:0005634; GO:0005634; GO:0043565,GO:0006355,GO:0003700,GO:0003677
HORVU1Hr1G056010	1	Sv_Bs_Root11VsBarley	9.65839	8.12183	1.58113	sugar transporter 1; Major facilitator superfamily protein	ATSTP1,STP1	transporter family protein, putative, expressed			Major Facilitator Superfamily; Sugar (and other) transporter		integral component of membrane; transmembrane transport; transmembrane transporter activity	GO:0055085,GO:0016021; GO:0055085,GO:0022857,GO:0016021
HORVU1Hr1G056010	1	BsVsBarley	9.7097	8.12183	1.62455	sugar transporter 1; Major facilitator superfamily protein	ATSTP1,STP1	transporter family protein, putative, expressed			Major Facilitator Superfamily; Sugar (and other) transporter		integral component of membrane; transmembrane transport; transmembrane transporter activity	GO:0055085,GO:0016021; GO:0055085,GO:0022857,GO:0016021
HORVU1Hr1G056010	1	Bs_Root11VsBarley	9.41278	8.12183	1.28811	sugar transporter 1; Major facilitator superfamily protein	ATSTP1,STP1	transporter family protein, putative, expressed			Major Facilitator Superfamily; Sugar (and other) transporter		integral component of membrane; transmembrane transport; transmembrane transporter activity	GO:0055085,GO:0016021; GO:0055085,GO:0022857,GO:0016021
HORVU1Hr1G056120	8	BsVsBarley	0	6.01546	-8.35855	; CONSTANS-like 4	ATCOL4,COL4	CCT motif family protein, expressed			; CCT motif		protein binding	GO:0005515
HORVU1Hr1G056120	8	Sv_Bs_Root11VsBarley	0	6.01546	-8.18664	; CONSTANS-like 4	ATCOL4,COL4	CCT motif family protein, expressed			; CCT motif		protein binding	GO:0005515
HORVU1Hr1G056210	2	Bs_Root11VsBarley	11.0991	8.11623	2.69798	2-oxoglutarate (2OG) and Fe(II)-dependent oxygenase superfamily protein; ; senescence-related gene 1	ATSRG1,SRG1	flavonol synthase/flavanone 3-hydroxylase, putative, expressed;			2OG-Fe(II) oxygenase superfamily; non-haem dioxygenase in morphine synthesis N-terminal;		oxidation-reduction process; oxidoreductase activity	GO:0055114,GO:0016491
HORVU1Hr1G056210	2	Bs_Root172VsBarley	10.2863	8.11623	1.95682	2-oxoglutarate (2OG) and Fe(II)-dependent oxygenase superfamily protein; ; senescence-related gene 1	ATSRG1,SRG1	flavonol synthase/flavanone 3-hydroxylase, putative, expressed;			2OG-Fe(II) oxygenase superfamily; non-haem dioxygenase in morphine synthesis N-terminal;		oxidation-reduction process; oxidoreductase activity	GO:0055114,GO:0016491
HORVU1Hr1G056210	2	Sv_Bs_Root11VsBarley	10.7687	8.11623	2.30063	2-oxoglutarate (2OG) and Fe(II)-dependent oxygenase superfamily protein; ; senescence-related gene 1	ATSRG1,SRG1	flavonol synthase/flavanone 3-hydroxylase, putative, expressed;			2OG-Fe(II) oxygenase superfamily; non-haem dioxygenase in morphine synthesis N-terminal;		oxidation-reduction process; oxidoreductase activity	GO:0055114,GO:0016491
HORVU1Hr1G056210	2	BsVsBarley	10.4082	8.11623	1.93399	2-oxoglutarate (2OG) and Fe(II)-dependent oxygenase superfamily protein; ; senescence-related gene 1	ATSRG1,SRG1	flavonol synthase/flavanone 3-hydroxylase, putative, expressed;			2OG-Fe(II) oxygenase superfamily; non-haem dioxygenase in morphine synthesis N-terminal;		oxidation-reduction process; oxidoreductase activity	GO:0055114,GO:0016491
HORVU1Hr1G056470	14	Bs_Root11VsBarley	8.17985	9.22015	-1.05512	Major facilitator superfamily protein		integral membrane transporter family protein, putative, expressed			Major Facilitator Superfamily; BT1 family		integral component of membrane; transmembrane transport; transport	GO:0055085,GO:0016021; GO:0016021,GO:0006810
HORVU1Hr1G056500	14	Bs_Root11VsBarley	6.7878	8.34744	-1.59112	Integrase-type DNA-binding superfamily protein;	ASML1,ATWRI1,WRI,WRI1; BBM	AP2 domain containing protein, expressed;			; AP2 domain		DNA-binding transcription factor activity; regulation of transcription, DNA-templated; multicellular organism development	GO:0007275,GO:0006355,GO:0003700; ; GO:0006355,GO:0003700,GO:0007275
HORVU1Hr1G056530	14	Bs_Root11VsBarley	9.73354	11.2415	-1.39009	Histone superfamily protein; histone B2	H2B,HTB9; H2B,HTB2	Core histone H2A/H2B/H3/H4 domain containing protein, putative, expressed			Core histone H2A/H2B/H3/H4		nucleosome; DNA binding	GO:0003677,GO:0000786
HORVU1Hr1G056560	14	Bs_Root11VsBarley	7.63262	8.98819	-1.30453	NAD kinase 1	ATNADK-1,NADK1	NAD kinase, putative, expressed			ATP-NAD kinase; Diacylglycerol kinase catalytic domain		metabolic process; NAD+ kinase activity; NADP biosynthetic process; kinase activity	GO:0008152,GO:0006741,GO:0003951; GO:0016301,GO:0008152,GO:0006741,GO:0003951
HORVU1Hr1G056600	13	BsVsBarley	7.73349	9.39022	-1.51723	Protein kinase superfamily protein		TKL_IRAK_CR4L.5 - The CR4L subfamily has homology with Crinkly4, expressed			Protein kinase domain		protein kinase activity; ATP binding; protein phosphorylation	GO:0006468,GO:0005524,GO:0004672
HORVU1Hr1G056650	13	BsVsBarley	6.87905	8.68952	-1.72853			expressed protein
HORVU1Hr1G057220	3	BsVsBarley	9.53113	5.49488	3.74342	cytochrome P450, family 94, subfamily D, polypeptide 2; cytochrome P450, family 94, subfamily B, polypeptide 3	CYP94D2; CYP94B3	cytochrome P450 86A2, putative, expressed			Cytochrome P450		iron ion binding; oxidation-reduction process; oxidoreductase activity, acting on paired donors, with incorporation or reduction of molecular oxygen; heme binding	GO:0055114,GO:0020037,GO:0016705,GO:0005506
HORVU1Hr1G057220	3	Bs_Root11VsBarley	9.65147	5.49488	3.89821	cytochrome P450, family 94, subfamily D, polypeptide 2; cytochrome P450, family 94, subfamily B, polypeptide 3	CYP94D2; CYP94B3	cytochrome P450 86A2, putative, expressed			Cytochrome P450		iron ion binding; oxidation-reduction process; oxidoreductase activity, acting on paired donors, with incorporation or reduction of molecular oxygen; heme binding	GO:0055114,GO:0020037,GO:0016705,GO:0005506
HORVU1Hr1G057220	3	Sv_BsVsBarley	9.12906	5.49488	3.34711	cytochrome P450, family 94, subfamily D, polypeptide 2; cytochrome P450, family 94, subfamily B, polypeptide 3	CYP94D2; CYP94B3	cytochrome P450 86A2, putative, expressed			Cytochrome P450		iron ion binding; oxidation-reduction process; oxidoreductase activity, acting on paired donors, with incorporation or reduction of molecular oxygen; heme binding	GO:0055114,GO:0020037,GO:0016705,GO:0005506
HORVU1Hr1G057220	3	Bs_Root172VsBarley	9.51839	5.49488	3.93994	cytochrome P450, family 94, subfamily D, polypeptide 2; cytochrome P450, family 94, subfamily B, polypeptide 3	CYP94D2; CYP94B3	cytochrome P450 86A2, putative, expressed			Cytochrome P450		iron ion binding; oxidation-reduction process; oxidoreductase activity, acting on paired donors, with incorporation or reduction of molecular oxygen; heme binding	GO:0055114,GO:0020037,GO:0016705,GO:0005506
HORVU1Hr1G057290	13	BsVsBarley	0	2.25144	-21.0323	Flavin containing amine oxidoreductase family protein	FLD	amine oxidase, putative, expressed
HORVU1Hr1G057460	2	Sv_BsVsBarley	11.6335	10.4309	1.21321	Aldolase-type TIM barrel family protein;		2-nitropropane dioxygenase family, putative, expressed;			FMN-dependent dehydrogenase; Nitronate monooxygenase;		oxidation-reduction process; oxidoreductase activity; nitronate monooxygenase activity	GO:0016491,GO:0055114,GO:0018580; ; GO:0055114,GO:0018580
HORVU1Hr1G057460	2	BsVsBarley	11.829	10.4309	1.39584	Aldolase-type TIM barrel family protein;		2-nitropropane dioxygenase family, putative, expressed;			FMN-dependent dehydrogenase; Nitronate monooxygenase;		oxidation-reduction process; oxidoreductase activity; nitronate monooxygenase activity	GO:0016491,GO:0055114,GO:0018580; ; GO:0055114,GO:0018580
HORVU1Hr1G057460	2	Sv_Bs_Root11VsBarley	11.5335	10.4309	1.19937	Aldolase-type TIM barrel family protein;		2-nitropropane dioxygenase family, putative, expressed;			FMN-dependent dehydrogenase; Nitronate monooxygenase;		oxidation-reduction process; oxidoreductase activity; nitronate monooxygenase activity	GO:0016491,GO:0055114,GO:0018580; ; GO:0055114,GO:0018580
HORVU1Hr1G057460	2	Bs_Root11VsBarley	11.478	10.4309	1.07719	Aldolase-type TIM barrel family protein;		2-nitropropane dioxygenase family, putative, expressed;			FMN-dependent dehydrogenase; Nitronate monooxygenase;		oxidation-reduction process; oxidoreductase activity; nitronate monooxygenase activity	GO:0016491,GO:0055114,GO:0018580; ; GO:0055114,GO:0018580
HORVU1Hr1G057520	13	BsVsBarley	8.81856	9.87604	-1.07422	S-adenosyl-L-methionine-dependent methyltransferases superfamily protein		methyltransferase, putative, expressed			Putative S-adenosyl-L-methionine-dependent methyltransferase		methyltransferase activity	GO:0008168
HORVU1Hr1G057630	14	Bs_Root11VsBarley	10.8464	12.0316	-1.15238	Early-responsive to dehydration stress protein (ERD4)	ERD4	ERD4 protein, putative, expressed			Calcium-dependent channel, 7TM region, putative phosphate; Late exocytosis, associated with Golgi transport; Cytosolic domain of 10TM putative phosphate transporter		membrane	GO:0016020
HORVU1Hr1G057650	3	Bs_Root172VsBarley	8.25131	4.87341	3.61895			ribosome inactivating protein, putative, expressed			Ribosome inactivating protein		negative regulation of translation; rRNA N-glycosylase activity	GO:0030598,GO:0017148
HORVU1Hr1G057650	3	Bs_Root11VsBarley	9.09091	4.87341	4.38345			ribosome inactivating protein, putative, expressed			Ribosome inactivating protein		negative regulation of translation; rRNA N-glycosylase activity	GO:0030598,GO:0017148
HORVU1Hr1G057650	3	BsVsBarley	9.03046	4.87341	4.22188			ribosome inactivating protein, putative, expressed			Ribosome inactivating protein		negative regulation of translation; rRNA N-glycosylase activity	GO:0030598,GO:0017148
HORVU1Hr1G057680	1	Sv_Bs_Root11VsBarley	15.5875	14.2099	1.98948	Glycosyl hydrolase superfamily protein		glycosyl hydrolases family 17, putative, expressed	GH17		Glycosyl hydrolases family 17		hydrolase activity, hydrolyzing O-glycosyl compounds; carbohydrate metabolic process	GO:0005975,GO:0004553
HORVU1Hr1G057680	1	Bs_Root11VsBarley	16.549	14.2099	2.37667	Glycosyl hydrolase superfamily protein		glycosyl hydrolases family 17, putative, expressed	GH17		Glycosyl hydrolases family 17		hydrolase activity, hydrolyzing O-glycosyl compounds; carbohydrate metabolic process	GO:0005975,GO:0004553
HORVU1Hr1G058020	13	Sv_BsVsBarley	10.3447	11.4315	-1.08859	RNA-binding protein-defense related 1	AtRBP-DR1,RBP-DR1	RNA recognition motif containing protein, putative, expressed			RNA recognition motif. (a.k.a. RRM, RBD, or RNP domain);		nucleic acid binding	GO:0003676
HORVU1Hr1G058020	13	Bs_Root11VsBarley	10.3733	11.4315	-1.05978	RNA-binding protein-defense related 1	AtRBP-DR1,RBP-DR1	RNA recognition motif containing protein, putative, expressed			RNA recognition motif. (a.k.a. RRM, RBD, or RNP domain);		nucleic acid binding	GO:0003676
HORVU1Hr1G058020	13	BsVsBarley	10.1493	11.4315	-1.29418	RNA-binding protein-defense related 1	AtRBP-DR1,RBP-DR1	RNA recognition motif containing protein, putative, expressed			RNA recognition motif. (a.k.a. RRM, RBD, or RNP domain);		nucleic acid binding	GO:0003676
HORVU1Hr1G058300	10	Bs_Root172VsBarley	7.95189	9.80985	-1.72428	Calcium-dependent lipid-binding (CaLB domain) family protein		C2 domain containing protein, putative, expressed			C2 domain		protein binding	GO:0005515
HORVU1Hr1G058300	10	Bs_Root11VsBarley	8.26491	9.80985	-1.50865	Calcium-dependent lipid-binding (CaLB domain) family protein		C2 domain containing protein, putative, expressed			C2 domain		protein binding	GO:0005515
HORVU1Hr1G058300	10	BsVsBarley	7.6311	9.80985	-2.15369	Calcium-dependent lipid-binding (CaLB domain) family protein		C2 domain containing protein, putative, expressed			C2 domain		protein binding	GO:0005515
HORVU1Hr1G058330	9	Bs_Root11VsBarley	9.56023	7.21985	2.33713			expressed protein
HORVU1Hr1G058440	14	Bs_Root11VsBarley	9.43352	10.7246	-1.26724	; histone B2; Histone superfamily protein	H2B,HTB2; H2B,HTB9	; Core histone H2A/H2B/H3/H4 domain containing protein, putative, expressed			; Core histone H2A/H2B/H3/H4		nucleosome; DNA binding	GO:0003677,GO:0000786
HORVU1Hr1G058450	14	Bs_Root11VsBarley	9.43272	10.5296	-1.08297	Histone superfamily protein		histone H3, putative, expressed			Core histone H2A/H2B/H3/H4		nucleosome; DNA binding	GO:0003677,GO:0000786
HORVU1Hr1G058500	14	Bs_Root11VsBarley	7.59622	9.56038	-1.7017	Histone superfamily protein	H2B,HTB9	Core histone H2A/H2B/H3/H4 domain containing protein, putative, expressed			Core histone H2A/H2B/H3/H4		nucleosome; DNA binding	GO:0003677,GO:0000786
HORVU1Hr1G058520	9	Bs_Root11VsBarley	10.9349	9.36204	1.60809	beta glucosidase 11	BGLU11	Os5bglu22 - beta-glucosidase homologue, similar to G. max isohydroxyurate hydrolase, expressed	GH1		Glycosyl hydrolase family 1		hydrolase activity, hydrolyzing O-glycosyl compounds; carbohydrate metabolic process	GO:0005975,GO:0004553
HORVU1Hr1G058790	12	Sv_BsVsBarley	8.59475	9.68931	-1.03289	Transducin/WD40 repeat-like superfamily protein		WD domain, G-beta repeat domain containing protein, expressed			; WD domain, G-beta repeat		protein binding; signal transduction	GO:0005515; GO:0005515,GO:0007165; GO:0007165
HORVU1Hr1G058820	9	Bs_Root11VsBarley	11.2463	9.73996	1.51344	alpha/beta-Hydrolases superfamily protein		expressed protein; esterase/lipase/thioesterase family protein, putative, expressed; lipase, putative, expressed		S33	Serine aminopeptidase, S33; ; Alpha/beta hydrolase family
HORVU1Hr1G058940	11	Sv_BsVsBarley	11.7048	10.168	1.61698	ethylene-responsive element binding protein; Integrase-type DNA-binding superfamily protein	ATEBP,EBP,ERF72,RAP2.3; HRE2	AP2 domain containing protein, expressed			AP2 domain		DNA-binding transcription factor activity; regulation of transcription, DNA-templated	GO:0006355,GO:0003700
HORVU1Hr1G058940	11	BsVsBarley	12.185	10.168	2.00157	ethylene-responsive element binding protein; Integrase-type DNA-binding superfamily protein	ATEBP,EBP,ERF72,RAP2.3; HRE2	AP2 domain containing protein, expressed			AP2 domain		DNA-binding transcription factor activity; regulation of transcription, DNA-templated	GO:0006355,GO:0003700
HORVU1Hr1G059010	11	BsVsBarley	12.319	10.5128	1.78176	Plant invertase/pectin methylesterase inhibitor superfamily	ATPMEPCRB	pectinesterase, putative, expressed	CE8		Pectinesterase; Plant invertase/pectin methylesterase inhibitor	Biosynthesis of ansamycins;	enzyme inhibitor activity; cell wall; pectinesterase activity; cell wall modification	GO:0004857,GO:0042545,GO:0030599,GO:0005618; GO:0042545,GO:0030599,GO:0005618
HORVU1Hr1G059090	10	Sv_Bs_Root11VsBarley	8.97549	10.3204	-1.19436	Protein phosphatase 2C family protein		protein phosphatase 2C, putative, expressed			Protein phosphatase 2C		catalytic activity; protein serine/threonine phosphatase activity; protein dephosphorylation	GO:0003824,GO:0006470,GO:0004722; GO:0006470,GO:0004722
HORVU1Hr1G059090	10	Bs_Root11VsBarley	8.91811	10.3204	-1.24839	Protein phosphatase 2C family protein		protein phosphatase 2C, putative, expressed			Protein phosphatase 2C		catalytic activity; protein serine/threonine phosphatase activity; protein dephosphorylation	GO:0003824,GO:0006470,GO:0004722; GO:0006470,GO:0004722
HORVU1Hr1G059090	10	Bs_Root172VsBarley	9.18831	10.3204	-1.12953	Protein phosphatase 2C family protein		protein phosphatase 2C, putative, expressed			Protein phosphatase 2C		catalytic activity; protein serine/threonine phosphatase activity; protein dephosphorylation	GO:0003824,GO:0006470,GO:0004722; GO:0006470,GO:0004722
HORVU1Hr1G059090	10	Sv_BsVsBarley	8.94951	10.3204	-1.35781	Protein phosphatase 2C family protein		protein phosphatase 2C, putative, expressed			Protein phosphatase 2C		catalytic activity; protein serine/threonine phosphatase activity; protein dephosphorylation	GO:0003824,GO:0006470,GO:0004722; GO:0006470,GO:0004722
HORVU1Hr1G059090	10	BsVsBarley	8.96799	10.3204	-1.32211	Protein phosphatase 2C family protein		protein phosphatase 2C, putative, expressed			Protein phosphatase 2C		catalytic activity; protein serine/threonine phosphatase activity; protein dephosphorylation	GO:0003824,GO:0006470,GO:0004722; GO:0006470,GO:0004722
HORVU1Hr1G059180	13	BsVsBarley	8.87889	10.0048	-1.12813	DNA primases;DNA primases	POLA3,POLA4	POLA4 - Putative DNA polymerase alpha complex subunit, expressed			DNA primase small subunit		DNA primase activity; DNA replication, synthesis of RNA primer	GO:0006269,GO:0003896
HORVU1Hr1G059180	13	Bs_Root11VsBarley	8.79329	10.0048	-1.17465	DNA primases;DNA primases	POLA3,POLA4	POLA4 - Putative DNA polymerase alpha complex subunit, expressed			DNA primase small subunit		DNA primase activity; DNA replication, synthesis of RNA primer	GO:0006269,GO:0003896
HORVU1Hr1G059300	13	Bs_Root11VsBarley	10.7822	12.1248	-1.2962	Malectin/receptor-like protein kinase family protein	FER	TKL_IRAK_CrRLK1L-1.5 - The CrRLK1L-1 subfamily has homology to the CrRLK1L homolog, expressed			Protein tyrosine kinase; Malectin domain; Malectin-like domain		protein kinase activity; protein phosphorylation	GO:0006468,GO:0004672
HORVU1Hr1G059300	13	Sv_BsVsBarley	10.977	12.1248	-1.10954	Malectin/receptor-like protein kinase family protein	FER	TKL_IRAK_CrRLK1L-1.5 - The CrRLK1L-1 subfamily has homology to the CrRLK1L homolog, expressed			Protein tyrosine kinase; Malectin domain; Malectin-like domain		protein kinase activity; protein phosphorylation	GO:0006468,GO:0004672
HORVU1Hr1G059300	13	BsVsBarley	10.9683	12.1248	-1.14256	Malectin/receptor-like protein kinase family protein	FER	TKL_IRAK_CrRLK1L-1.5 - The CrRLK1L-1 subfamily has homology to the CrRLK1L homolog, expressed			Protein tyrosine kinase; Malectin domain; Malectin-like domain		protein kinase activity; protein phosphorylation	GO:0006468,GO:0004672
HORVU1Hr1G059380	14	BsVsBarley	9.98165	11.2719	-1.3058	TRICHOME BIREFRINGENCE-LIKE 33	TBL33	PMR5, putative, expressed			GDSL/SGNH-like Acyl-Esterase family found in Pmr5 and Cas1p; PMR5 N terminal Domain
HORVU1Hr1G059380	14	Bs_Root11VsBarley	8.97933	11.2719	-2.23993	TRICHOME BIREFRINGENCE-LIKE 33	TBL33	PMR5, putative, expressed			GDSL/SGNH-like Acyl-Esterase family found in Pmr5 and Cas1p; PMR5 N terminal Domain
HORVU1Hr1G059380	14	Sv_Bs_Root11VsBarley	9.93393	11.2719	-1.3605	TRICHOME BIREFRINGENCE-LIKE 33	TBL33	PMR5, putative, expressed			GDSL/SGNH-like Acyl-Esterase family found in Pmr5 and Cas1p; PMR5 N terminal Domain
HORVU1Hr1G059540	10	Sv_Root11VsBarley	10.4358	7.41521	3.03776	metallothionein 2A	ATMT-1,ATMT-K,MT2A	metallothionein, putative, expressed			Metallothionein		metal ion binding	GO:0046872
HORVU1Hr1G059540	10	Root172VsBarley	10.6504	7.41521	3.42081	metallothionein 2A	ATMT-1,ATMT-K,MT2A	metallothionein, putative, expressed			Metallothionein		metal ion binding	GO:0046872
HORVU1Hr1G059540	10	SvVsBarley	10.7665	7.41521	3.45741	metallothionein 2A	ATMT-1,ATMT-K,MT2A	metallothionein, putative, expressed			Metallothionein		metal ion binding	GO:0046872
HORVU1Hr1G059560	13	BsVsBarley	5.59952	9.58509	-2.49462			GCRP9 - Glycine and cysteine rich family protein precursor, expressed
HORVU1Hr1G059580	13	BsVsBarley	4.90491	8.55699	-3.89057	metallothionein 2A	ATMT-1,ATMT-K,MT2A	metallothionein, putative, expressed			Metallothionein		metal ion binding	GO:0046872
HORVU1Hr1G059590	12	BsVsBarley	0	6.6814	-22.5925	metallothionein 2A	ATMT-1,ATMT-K,MT2A	metallothionein, putative, expressed			Metallothionein		metal ion binding	GO:0046872
HORVU1Hr1G059590	12	Sv_BsVsBarley	0	6.6814	-22.6312	metallothionein 2A	ATMT-1,ATMT-K,MT2A	metallothionein, putative, expressed			Metallothionein		metal ion binding	GO:0046872
HORVU1Hr1G060110	12	Sv_BsVsBarley	0	4.58234	-7.3477			retrotransposon protein, putative, unclassified, expressed
HORVU1Hr1G060530	13	BsVsBarley	7.1458	9.93113	-2.48052	inosine-uridine preferring nucleoside hydrolase family protein; Inosine-uridine preferring nucleoside hydrolase family protein		inosine-uridine preferring nucleoside hydrolase family protein, putative, expressed			Inosine-uridine preferring nucleoside hydrolase
HORVU1Hr1G060610	13	BsVsBarley	7.65755	10.1044	-2.40671	Deoxyxylulose-5-phosphate synthase	CLA,CLA1,DEF,DXPS2,DXS	transketolase, putative, expressed			Transketolase, pyrimidine binding domain; Transketolase, C-terminal domain; 1-deoxy-D-xylulose-5-phosphate synthase		metabolic process; catalytic activity; 1-deoxy-D-xylulose-5-phosphate synthase activity; terpenoid biosynthetic process	GO:0008152,GO:0003824,GO:0016114,GO:0008661; GO:0016114,GO:0008661; GO:0016114,GO:0008661,GO:0008152,GO:0003824
HORVU1Hr1G061080	7	Sv_Bs_Root172VsBarley	2.17356	0	18.1153			expressed protein
HORVU1Hr1G061080	7	BsVsBarley	4.81671	0	17.9645			expressed protein
HORVU1Hr1G061080	7	Sv_Root172VsBarley	2.09467	0	17.8757			expressed protein
HORVU1Hr1G061080	7	Sv_Bs_Root11VsBarley	2.66949	0	17.4961			expressed protein
HORVU1Hr1G061080	7	SvVsBarley	1.07217	0	14.6714			expressed protein
HORVU1Hr1G061080	7	Sv_BsVsBarley	5.60891	0	19.509			expressed protein
HORVU1Hr1G061080	7	Bs_Root172VsBarley	4.43406	0	18.0878			expressed protein
HORVU1Hr1G061080	7	Bs_Root11VsBarley	4.54161	0	19.5174			expressed protein
HORVU1Hr1G061090	1	Bs_Root11VsBarley	10.7359	9.31106	1.38085	Cytochrome P450 superfamily protein; cytochrome P450, family 721, subfamily A, polypeptide 1; cytochrome P450, family 72, subfamily A, polypeptide 15; cytochrome P450, family 709, subfamily B, polypeptide 2	BAS1,CYP72B1,CYP734A1; CYP721A1; CYP72A15; CYP709B2	cytochrome P450, putative, expressed; cytochrome P450 72A1, putative, expressed			Cytochrome P450		iron ion binding; oxidation-reduction process; oxidoreductase activity, acting on paired donors, with incorporation or reduction of molecular oxygen; heme binding	GO:0055114,GO:0020037,GO:0016705,GO:0005506
HORVU1Hr1G061090	1	Sv_Bs_Root11VsBarley	10.8738	9.31106	1.49938	Cytochrome P450 superfamily protein; cytochrome P450, family 721, subfamily A, polypeptide 1; cytochrome P450, family 72, subfamily A, polypeptide 15; cytochrome P450, family 709, subfamily B, polypeptide 2	BAS1,CYP72B1,CYP734A1; CYP721A1; CYP72A15; CYP709B2	cytochrome P450, putative, expressed; cytochrome P450 72A1, putative, expressed			Cytochrome P450		iron ion binding; oxidation-reduction process; oxidoreductase activity, acting on paired donors, with incorporation or reduction of molecular oxygen; heme binding	GO:0055114,GO:0020037,GO:0016705,GO:0005506
HORVU1Hr1G061120	13	BsVsBarley	7.32505	9.40409	-1.88379	Plant protein of unknown function (DUF247)		plant protein of unknown function domain containing protein, expressed			Plant protein of unknown function
HORVU1Hr1G061140	7	Bs_Root11VsBarley	10.2444	6.20401	4.37801	Inorganic H pyrophosphatase family protein	ATAVP3,AtVHP1;1,AVP-3,AVP1	inorganic H+ pyrophosphatase, putative, expressed			Inorganic H+ pyrophosphatase		membrane; inorganic diphosphatase activity; hydrogen-translocating pyrophosphatase activity	GO:0016020,GO:0015992,GO:0009678,GO:0004427
HORVU1Hr1G061140	7	Sv_BsVsBarley	10.5121	6.20401	4.30056	Inorganic H pyrophosphatase family protein	ATAVP3,AtVHP1;1,AVP-3,AVP1	inorganic H+ pyrophosphatase, putative, expressed			Inorganic H+ pyrophosphatase		membrane; inorganic diphosphatase activity; hydrogen-translocating pyrophosphatase activity	GO:0016020,GO:0015992,GO:0009678,GO:0004427
HORVU1Hr1G061140	7	Sv_Bs_Root11VsBarley	9.68423	6.20401	3.88568	Inorganic H pyrophosphatase family protein	ATAVP3,AtVHP1;1,AVP-3,AVP1	inorganic H+ pyrophosphatase, putative, expressed			Inorganic H+ pyrophosphatase		membrane; inorganic diphosphatase activity; hydrogen-translocating pyrophosphatase activity	GO:0016020,GO:0015992,GO:0009678,GO:0004427
HORVU1Hr1G061140	7	BsVsBarley	10.5554	6.20401	4.34019	Inorganic H pyrophosphatase family protein	ATAVP3,AtVHP1;1,AVP-3,AVP1	inorganic H+ pyrophosphatase, putative, expressed			Inorganic H+ pyrophosphatase		membrane; inorganic diphosphatase activity; hydrogen-translocating pyrophosphatase activity	GO:0016020,GO:0015992,GO:0009678,GO:0004427
HORVU1Hr1G061140	7	Bs_Root172VsBarley	10.0136	6.20401	3.81931	Inorganic H pyrophosphatase family protein	ATAVP3,AtVHP1;1,AVP-3,AVP1	inorganic H+ pyrophosphatase, putative, expressed			Inorganic H+ pyrophosphatase		membrane; inorganic diphosphatase activity; hydrogen-translocating pyrophosphatase activity	GO:0016020,GO:0015992,GO:0009678,GO:0004427
[truncated: 12,757 more rows]

## Sheet: S.vermifera
Supplementary Table S7- K-means cluster DE genes
K-means clustered differentially expressed genes with corresponding annotations for S. vermifera
[truncated: 521 more rows]

## Sheet: B.sorokiniana
Supplementary Table S7- K-means cluster DE genes
K-means clustered differentially expressed genes with corresponding annotations for B. sorokiniana
[truncated: 924 more rows]
