# Supplementary material for: The fungal root endophyte Serendipita vermifera displays inter-kingdom synergistic beneficial effects with the microbiota in Arabidopsis thaliana and barley
Source: ISME J. 2021 Oct 22;16(3):876–89. doi: 10.1038/s41396-021-01138-y (PMC8857181; doi:10.1038/s41396-021-01138-y)
Supplement: Supplementary file 9 — Table S8 [file 41396_2021_1138_MOESM9_ESM.xlsx]

## Sheet: Genes in MEP_terpenoid pathway
Supplementary Table S8 - List of genes involved in terpenoid production
Genes putatively involved in MEP pathway and terpenoid production. Averaged read count and statistically significant log2 fold changes are presented in the table. ave: Averaged values. Diff: Significant log2 FC (FDR adjusted p-value < 0.05)
GeneID	Annot	NodeID	Mock.ave	Root11.ave	Root172.ave	Bs.ave	Bs_Root11.ave	Bs_Root172.ave	Sv.ave	Sv_Root11.ave	Sv_Root172.ave	Sv_Bs.ave	Sv_Bs_Root11.ave	Sv_Bs_Root172.ave	Root11VsMock.Diff	Root172VsMock.Diff	BsVsMock.Diff	Bs_Root11VsMock.Diff	Bs_Root172VsMock.Diff	SvVsMock.Diff	Sv_Root11VsMock.Diff	Sv_Root172VsMock.Diff	Sv_BsVsMock.Diff	Sv_Bs_Root11VsMock.Diff	Sv_Bs_Root172VsMock.Diff
HORVU2Hr1G001110	Cytochrome P450 HORVU2Hr1G001110	20	0	0	6.344	8.86392	8.00502	7.70375	2.42164	0.931086	3.33258	7.78991	7.20553	5.99966		19.6729	22.2962	22.0208	21.1539	16.1936	13.5345	21.6155	21.0216	21.5616	19.3161
HORVU6Hr1G092740	Cytochrome P450 HORVU6Hr1G092740	20	1.3449	0	3.78944	7.5445	6.82458	7.06488	3.14359	1.39735	2.48828	7.84822	3.1667	6.89969				5.27615
HORVU5Hr1G063980	Cytochrome P450 HORVU5Hr1G063980	35	3.57064	1.18521	6.84752	11.2133	9.6297	10.0217	4.22766	1.49193	5.63877	11.1264	8.41702	8.33801			7.68184	6.4321	6.78318				7.61118		5.57613
HORVU2Hr1G004500	Cytochrome P450 HORVU2Hr1G004500	139	2.56583	6.16754	8.57838	9.73699	10.4796	10.2899	7.79073	7.38335	6.38102	9.28044	10.5179	9.59862		4.92243	5.99735	6.86977	7.0391	4.67734		5.54316	5.58886	6.82742	5.88268
HORVU7Hr1G116060	Cytochrome P450 HORVU7Hr1G116060	242	6.76607	7.28534	8.27594	9.17432	9.23284	8.64514	6.9616	7.21215	8.48336	9.6008	8.7579	8.38636			2.28763	2.41235					2.65612
HORVU2Hr1G004510	Cytochrome P450 HORVU2Hr1G004510	385	7.20603	7.57312	9.56875	10.6433	10.9945	10.8322	8.69698	8.93474	8.64336	10.4409	10.7025	10.0664			3.03936	3.24018	3.15931				2.86092	2.98251
HORVU7Hr1G019380	Cytochrome P450 HORVU7Hr1G019380	455	7.36042	7.60671	10.5284	11.6969	11.6441	11.658	9.02847	8.3231	9.65455	11.5384	11.4318	10.4075		2.75086	3.87274	3.90363	3.89851			2.89883	3.71167	3.69965	2.59897
HORVU2Hr1G121170	Cytochrome P450 HORVU2Hr1G121170	525	7.6917	8.43959	10.3395	12.8939	12.4116	12.0316	8.78254	8.26712	10.3536	12.8262	12.0684	10.9206		2.53531	5.05731	4.83884	4.2446			3.64829	4.98534	4.61635	3.08555
HORVU1Hr1G084900	1-deoxy-D-xylulose 5-phosphate synthase 1 HORVU1Hr1G084900	560	3.29519	8.73608	11.1749	12.7671	13.2521	12.8667	9.89759	8.61586	10.1529	12.2995	12.7256	11.906			4.47198	5.00029	4.72261
HORVU4Hr1G079620	Cytochrome P450 HORVU4Hr1G079620	595	7.65595	8.33503	11.2975	13.3448	12.643	13.0286	8.84779	8.86267	10.112	13.2679	12.5931	11.9239		3.10419	5.06492	4.4886	4.78587			3.39122	4.9854	4.64934	3.66455
HORVU2Hr1G109640	Cytochrome P450 HORVU2Hr1G109640	630	9.7705	9.16672	11.7495	13.1202	13.1387	13.3112	9.77442	9.20812	10.9438	13.5844	12.6732	11.8512			3.32751	3.53447	3.51796				3.80183	3.16293
HORVU2Hr1G126150	1-deoxy-D-xylulose 5-phosphate synthase 1 HORVU2Hr1G126150	630	7.97443	8.96259	11.8887	13.3115	13.6422	13.4265	10.5	10.0155	11.1793	12.9868	13.2872	12.5086		3.07957	4.50791	4.88162	4.7473			4.11757	4.19018	4.56232	3.67305
HORVU6Hr1G065960	2-C-methyl-D-erythritol 2,4-cyclodiphosphate synthase HORVU6Hr1G065960	630	9.57069	9.15158	11.1986	12.2311	12.6021	12.4663	10.1551	9.70529	10.6132	12.018	11.987	11.6015			2.56449	2.99928	2.8874				2.39683	2.34826	2.00367
HORVU7Hr1G116310	Cytochrome P450 72A1 HORVU7Hr1G116310	630	9.30574	9.88929	11.2172	13.8603	12.97	13.2916	9.94071	9.81035	10.8757	13.8924	12.5948	11.8859			4.44118	3.71289	3.88699			2.41362	4.49303	3.47896	2.60699
HORVU2Hr1G004480	Cytochrome P450 HORVU2Hr1G004480	875	10.4668	11.2995	13.2858	14.3416	14.4719	14.3223	12.343	12.0969	12.3707	14.0743	14.1079	13.6053			3.18985	3.33678	3.3075				2.95547	3.00312	2.45229
HORVU2Hr1G004530	Cytochrome P450 HORVU2Hr1G004530	875	10.126	11.1018	13.1899	14.5636	14.8939	14.8012	12.133	11.7734	12.3407	14.3615	14.382	13.7161			3.80215	4.20281	4.15677			3.02904	3.63889	3.67694	2.9867
HORVU2Hr1G004540	ent-KS-like 4 HORVU2Hr1G004540	875	9.13917	10.138	12.8822	14.0219	14.267	14.4633	11.2675	10.6268	11.7739	13.9559	13.8805	13.2887		2.8552	3.95242	4.2778	4.48773			3.10109	3.93469	3.88684	3.23499
HORVU2Hr1G004600	Cytochrome P450 HORVU2Hr1G004600	875	10.7328	11.0993	13.6333	14.8239	15.4931	15.1976	12.4228	11.8172	13.0278	14.7087	14.9227	14.2331			3.50638	4.26105	4.03894			3.09769	3.48078	3.65355	2.93976
HORVU2Hr1G036800	Geranylgeranyl diphosphate synthase HORVU2Hr1G036800	875	10.6609	10.5697	12.7166	14.2512	14.2704	14.0898	11.692	11.6242	12.1849	13.9293	13.8641	13.3774			3.41193	3.50555	3.35077			2.40078	3.10311	3.13939	2.54324
HORVU3Hr1G000390	1-deoxy-D-xylulose 5-phosphate reductoisomerase HORVU3Hr1G000390	875	11.0218	11.4092	13.0683	14.2255	14.7669	14.5997	12.2324	11.9517	12.6865	14.1001	14.2317	13.6487			3.03116	3.61002	3.51197			2.35268	2.93909	3.04489	2.45772
HORVU3Hr1G116310	Cytochrome P450 72A1 HORVU3Hr1G116310	875	10.0074	11.1889	12.8731	14.5135	14.457	14.038	11.8229	11.0724	12.0778	14.2456	14.0942	13.0376		2.88403	4.45568	4.54747	4.02516			3.33237	4.18796	4.28023	3.10037
HORVU2Hr1G004550	Cytochrome P450 HORVU2Hr1G004550	910	10.5555	11.4109	13.857	15.1459	15.3558	15.2933	12.5056	11.9897	12.8827	14.97	14.9382	14.2098		2.72206	3.96726	4.26195	4.22972			3.17278	3.82493	3.85034	3.04702
HORVU2Hr1G004610	Cytochrome P450 HORVU2Hr1G004610	910	10.9621	11.6879	14.0171	15.9944	15.3795	15.3717	12.6925	12.472	13.4368	15.812	14.9001	14.7663			4.06286	3.68792	3.4922				3.86786	3.12296	2.82958
HORVU4Hr1G010410	4-hydroxy-3-methylbut-2-enyl diphosphate reductase HORVU4Hr1G010410	910	11.9855	12.094	13.3198	14.1184	14.5412	14.3912	12.5875	12.2144	12.9424	13.912	13.9578	13.5249			2.0733	2.56397	2.43746				1.88688	1.93134	1.49904
HORVU6Hr1G054940	4-hydroxy-3-methylbut-2-en-1-yl diphosphate synthase (flavodoxin) HORVU6Hr1G054940	910	11.9054	12.2057	13.681	14.9098	15.2153	15.1897	12.8523	12.4153	13.2419	14.67	14.7353	14.1392			2.86678	3.26133	3.24133			2.11942	2.64404	2.7325	2.09773
HORVU2Hr1G004620	Copalyl diphosphate synthase 2 HORVU2Hr1G004620	1015	12.0536	13.2915	15.5441	16.3496	17.1956	17.0901	14.3063	13.6078	14.3401	16.0644	16.6349	15.7921			3.41865	4.37045	4.32265			3.05952	3.18311	3.72229	2.9077
HORVU2Hr1G004640	Cytochrome P450 HORVU2Hr1G004640	1015	12.4462	13.3292	15.4277	16.7819	17.3539	17.036	14.376	13.757	14.764	16.5874	16.8192	15.988			3.713	4.38122	4.11422			3.17483	3.56905	3.8132	2.92751
