# Supplementary material for: The fungal root endophyte Serendipita vermifera displays inter-kingdom synergistic beneficial effects with the microbiota in Arabidopsis thaliana and barley
Source: ISME J. 2021 Oct 22;16(3):876–89. doi: 10.1038/s41396-021-01138-y (PMC8857181; doi:10.1038/s41396-021-01138-y)
Supplement: Supplementary file 10 — Table S9 [file 41396_2021_1138_MOESM10_ESM.xlsx]

## Sheet: Bs CAZyme
Supplementary Table S9 - Predicted secreted proteins CAZymes
B. sorokiniana. Normalized read count of genes coding for theoretically secreted CAZymes. ave: Averaged read count. PC: Principal components calculated using Principal coordinates analysis.
JGI Protein ID	Bs.ave	Bs_Root11.ave	Bs_Root172.ave	Sv_Bs.ave	Sv_Bs_Root11.ave	Sv_Bs_Root172.ave	Cazyme	PC1	PC2	PC3	PC4	PC5	PC6
22904	5.58259	0.95128	6.26535	1.76697	5.78437	8.01763	PL1_4	-0.0526051	0.160545	0.183846	0.146285	0.266617	0.24046
24530	4.21113	6.27431	4.15273	6.04129	1.6065	3.00029	AA11	-0.0705936	-0.055928	-0.0275796	-0.11122	-0.119353	-0.059839
25371	8.44499	11.0022	9.0906	7.77231	7.81661	9.70936	GH5_4	0.0402841	-0.0415161	-0.0386047	0.0936715	-0.0365523	-0.0299399
25850	5.28898	6.56372	6.0309	6.19512	7.81576	3.33896	GH35	-0.0275082	0.12405	-0.11163	-0.125321	-0.0304258	-0.011987
26035	8.33719	7.89926	7.94376	7.76693	8.34614	8.0518	GH16	0.0212574	0.0449361	0.0182368	-0.0234275	0.0393557	-0.0211165
26548	6.20114	7.24383	7.26351	5.72665	4.05123	2.69794	CE5	-0.039854	-0.0335818	-0.133942	-0.124046	0.0569103	0.0414893
26703	0.663475	1.06123	1.6154	2.44234	0	0	AA1_2	-0.142494	0.0709317	0.0146362	-0.120312	-0.064861	0.0805575
30755	6.64338	5.29204	6.21204	7.02374	4.65056	5.11218	GH55	-0.0316239	0.00747423	0.0467675	-0.124478	0.0368894	0.018276
31660	6.38478	8.26675	7.09781	6.65969	6.93695	7.7475	GH43_29-CBM6	0.000675594	0.0272811	-0.00829403	0.0440414	-0.0598374	-0.00238492
32038	10.0741	10.3461	10.7203	10.3358	10.4096	10.4411	AA9-CBM1	0.0743835	0.00473434	0.00928461	-0.0251517	0.00873577	0.0324932
32078	3.85214	0.356573	1.41451	2.55787	0	1.25252	CE5	-0.129337	0.0480307	0.108029	-0.123011	0.120095	-0.0496387
32533	8.28943	8.10934	8.9053	8.40639	8.99464	9.68209	AA16	0.0371573	0.0451012	0.0559252	0.0136156	0.00865093	0.0561871
32822	6.72859	6.58109	6.98594	6.28455	4.1787	3.18932	GH72	-0.0366864	-0.0267484	-0.0795665	-0.146105	0.0735634	0.0206392
33391	9.99923	9.65378	9.95426	9.68944	9.74587	9.72152	GH17	0.0606002	0.00849533	0.015153	-0.0341987	0.0398879	-0.000214174
33583	6.30461	7.96998	4.60913	5.39103	2.82612	7.38844	AA9	-0.0354271	-0.0745653	0.0496976	0.0922792	-0.060027	-0.158652
33682	9.21089	9.40984	10.225	9.34878	9.41129	9.87784	AA9-CBM1	0.0557907	0.00821839	0.0172833	-0.0093887	0.0175028	0.0700103
34043	9.47038	9.11361	9.49576	8.6877	9.50777	9.21575	AA5_2	0.0484375	0.0282378	0.00506669	-0.013401	0.0579813	0.00583611
34207	9.69968	10.7277	10.1804	9.33322	9.4758	9.26893	AA9	0.0596446	-0.013479	-0.0443798	-0.0140437	0.0156263	-0.0074193
34475	9.4082	9.77867	10.3222	9.76189	10.6724	10.1945	EXPN-CBM63	0.066881	0.0389481	0.00861522	-0.0126587	0.00147985	0.0486847
34597	9.97773	9.70334	10.0601	9.51197	10.0369	10.4002	AA9	0.0644636	0.0163373	0.0288805	0.00023634	0.0384622	0.010153
34768	4.5712	4.04752	5.6163	2.66896	2.96826	2.86484	AA3_1	-0.0781913	0.03693	-0.0472074	-0.0204929	0.129534	0.109999
34811	8.00483	7.92486	6.86515	7.41317	6.08478	7.93771	GH125	0.00371145	-0.0171385	0.0460899	-0.00258971	0.00919984	-0.0770158
35150	9.00377	10.3701	9.59115	8.36914	9.23838	9.39935	GH131	0.0496854	0.00402693	-0.0374484	0.0352045	0.00676557	-0.00612434
36171	10.0883	10.0438	9.49943	10.125	9.77891	9.22761	GH3	0.0604283	0.00491882	-0.000692879	-0.0652055	0.0128855	-0.0580861
36181	7.98442	8.83137	8.5811	8.30341	7.60873	8.93119	CE8	0.0274343	-0.00560512	0.0224086	0.0080434	-0.024699	0.0236044
36223	7.28184	6.76725	7.5354	7.40591	7.26496	5.94735	GH37	-0.00243437	0.0494997	-0.0113454	-0.0960076	0.0384026	0.0287633
36260	8.62343	10.1671	9.13788	9.93725	10.0217	9.73374	GH31	0.0569473	0.0294052	0.00179135	-0.0191591	-0.0841307	-0.0213715
36311	10.1795	10.5627	11.2349	10.6854	11.0536	11.5667	AA9	0.0861332	0.0113318	0.0323867	0.00416457	-0.00613782	0.0637744
36664	9.62485	10.8902	10.5317	10.361	10.7088	10.3906	GH93	0.0753293	0.0125403	-0.0138585	-0.0137311	-0.0379199	0.0166541
36666	9.35659	10.1731	10.6169	9.79061	10.6397	10.5611	AA9	0.0704954	0.0276546	0.00416785	0.00741008	-0.0115741	0.0632072
36671	7.78514	9.15128	8.04334	7.57862	8.0288	7.88874	GH115	0.0211125	0.0199558	-0.0339721	0.00700475	-0.0176188	-0.0307501
36761	1.57246	2.61806	0	0	0	2.48041	GH93	-0.139358	0.0641988	0.0373683	0.10274	-0.0274119	-0.126277
36862	9.01455	9.76359	8.50157	8.57615	6.22117	8.86855	GH45	0.0279801	-0.0805175	0.017342	0.00198628	-0.00205715	-0.0543629
36887	5.42101	6.53578	5.90217	6.22612	0	2.75276	GH5_7	-0.0671678	-0.146022	-0.0410712	-0.138121	-0.0201816	0.0229513
36900	7.75349	9.23328	8.11127	8.25215	9.39221	8.44393	GH2	0.0327311	0.0587028	-0.0229502	-0.000985824	-0.0524489	-0.032878
37683	8.62461	8.69597	8.97904	8.76139	8.42501	8.52157	GH32	0.0346247	0.0123628	0.010074	-0.0390769	0.0133732	0.0215422
38497	4.85703	5.12365	3.82	2.80889	0	3.16517	AA3_2	-0.0925748	-0.0711307	-0.0095102	0.0100851	0.0659016	-0.0611764
38540	8.44705	7.94851	8.84747	8.31003	9.8085	9.45115	AA5_1	0.0395721	0.0765157	0.0447626	0.00298088	0.0277802	0.0428125
38902	9.29326	10.4403	10.0125	8.35807	8.77682	9.27254	GH10	0.0497016	-0.0197257	-0.0433379	0.0287794	0.0332417	0.0137372
38975	0.464983	0.637875	1.60903	2.73074	0	2.23119	CE5	-0.134831	0.0708255	0.108469	-0.0514151	-0.101979	0.119337
38990	8.60056	10.2785	9.16799	7.23128	8.29466	9.1211	GH7	0.0366121	-0.00931417	-0.0487918	0.0784892	0.0227463	-0.0124234
39072	7.28383	7.63375	7.34838	7.23169	0	6.56582	PL3_2	-0.0331371	-0.216156	0.061065	-0.0365154	0.00794889	0.0379997
39081	11.0795	12.4502	11.8122	10.4274	11.4215	11.7242	GH62	0.0991314	-0.0196999	-0.0356085	0.0437083	0.0144458	-0.00024852
39633	7.99032	4.30318	4.5801	6.98346	6.33094	7.289	GH65-CBM32	-0.0198743	0.0784732	0.168149	-0.0696334	0.0840806	-0.135283
40360	9.70078	9.38687	9.75325	9.51614	9.08789	9.59794	GH17	0.0536654	-0.00336576	0.0251055	-0.0316092	0.0333067	0.0109462
40535	10.7091	10.5705	10.9079	10.5351	10.9998	10.7405	EXPN	0.0827414	0.0109828	0.0104804	-0.0262565	0.0330494	0.00783941
40684	6.89811	6.12199	6.39862	6.52918	4.2174	6.70497	AA3_2	-0.0249422	-0.0264155	0.0692714	-0.0288167	0.0326965	0.00612121
40745	9.17017	9.98765	10.636	9.95093	10.5695	10.5787	CBM1-GH10	0.0696269	0.0285795	0.0127782	-4.89639e-05	-0.0232507	0.0804292
40773	8.03072	8.79958	7.76109	7.63677	6.01672	7.80244	GH45	0.00999654	-0.0441971	0.00382451	-0.00385411	-0.000960396	-0.0387083
40808	9.75742	9.69518	9.17	8.93787	8.69544	9.31577	GH5_9	0.0476528	-0.011452	0.0089351	-0.010904	0.0401467	-0.047696
41104	7.87093	9.2705	7.76431	3.59151	7.08445	6.74047	AA9	-0.00307425	0.0220701	-0.127528	0.137275	0.144032	-0.0599592
41121	3.85935	3.50259	3.03086	4.39511	0	2.34079	AA3_2	-0.101671	-0.0370823	0.0469453	-0.106877	-0.0158721	-0.0267824
41272	7.82722	8.64553	8.04535	7.68099	8.18415	7.52946	CE3	0.0192681	0.0334534	-0.029164	-0.0211412	-0.000356078	-0.0182459
41601	10.0889	10.8038	10.91	10.2156	10.7237	10.7989	GH131	0.079128	0.00605299	-0.00185529	0.00105345	0.00129802	0.0309989
41755	9.09118	10.1521	9.60399	8.78357	9.81675	9.26952	GH11	0.0530956	0.0238318	-0.0337852	0.00649606	0.00415308	-0.00659971
41806	7.79616	7.99826	8.44439	7.49622	8.71472	8.55643	AA11	0.0242797	0.0572135	0.0125889	0.0137524	0.0203409	0.0412034
41862	5.74582	5.66289	6.50311	4.69781	4.00739	6.62342	GH55	-0.0382268	-0.00108117	0.0444904	0.0510784	0.0511503	0.0860424
41871	10.1384	10.3605	10.8811	10.6533	10.366	10.8152	AA3_2	0.0776745	-0.00288423	0.0253858	-0.0249644	-0.000823714	0.0444223
58937	5.26275	2.84105	5.15881	4.88379	2.25887	3.34943	CE5	-0.0748077	0.0105533	0.0652745	-0.123838	0.10373	0.0912851
76327	7.2283	7.6316	7.44122	7.25864	4.07942	7.5708	GH47	-0.00945932	-0.0777644	0.0491181	-0.00501107	-0.00542401	0.0265319
77015	9.32114	9.59949	9.34427	9.42808	10.2522	9.964	CE3	0.0582708	0.0410643	0.0195414	-0.00677533	-0.00518701	-0.0169533
78536	10.073	9.76663	7.82805	8.95903	6.7675	10.095	GH2	0.0380179	-0.0721897	0.0766342	0.0224041	0.016225	-0.152539
78622	6.68928	6.96284	6.80505	6.81202	3.89336	7.79794	CE1	-0.017552	-0.0588812	0.0794328	0.0184915	-0.0181794	0.0278373
78797	6.69126	8.14686	7.90936	6.5541	8.2805	7.62	PL4_3	0.00979755	0.0661999	-0.0349416	0.0342498	-0.0142326	0.0418723
79429	8.42151	7.38373	7.29806	7.39816	4.05212	8.16461	GH31	-0.00401097	-0.088015	0.0906904	-0.00482806	0.0566333	-0.0271508
79466	6.37001	8.06918	7.19367	5.64388	2.83105	7.40067	CE16	-0.024475	-0.1041	0.0136307	0.0774932	-0.0104928	0.0396627
80889	9.56494	9.27807	9.55215	9.96444	10.292	9.56638	CE5	0.0594064	0.0401895	0.0236936	-0.0541894	0.00719023	-0.00371311
83986	6.23729	4.23497	2.20598	3.77593	4.55708	7.7305	AA1_3	-0.0534507	0.0826342	0.174903	0.111078	0.0463247	-0.222641
85104	8.84416	10.7219	10.3523	9.74227	9.76471	10.599	CE12	0.0654219	-0.0037937	-0.00367292	0.0283049	-0.0622045	0.0529122
85867	0.190223	0.779131	2.22612	2.63442	0	0	CE5	-0.142143	0.0727095	0.0149762	-0.129837	-0.0783953	0.160779
86777	11.3763	11.5456	11.9228	11.4215	12.068	12.2003	CBM18-CBM18-CBM18-AA5	0.106144	0.004217	0.020458	-0.00124672	0.0166343	0.0249501
88551	6.52827	6.49425	6.57063	6.44082	2.74154	4.85119	GH78	-0.0389637	-0.0755529	0.00325097	-0.0843626	0.0290695	0.0213327
89072	3.358	5.12404	3.47701	4.72635	3.45563	6.46128	AA3_2	-0.062396	0.0422186	0.0909907	0.0668202	-0.142282	-0.0215443
90769	6.84328	6.32509	5.30512	6.74071	2.96826	7.23008	GH20	-0.0315392	-0.065177	0.113305	-0.00889725	-0.0154832	-0.0730939
93580	9.89052	10.224	10.158	10.1825	10.4205	10.0113	CE5	0.0690982	0.0169708	0.0029516	-0.0343151	-0.000402319	-0.00220029
96999	9.29483	9.70965	9.35462	9.25872	9.90721	9.57737	GH105	0.054798	0.0299318	0.0033489	-0.0117135	0.00134295	-0.0189606
97196	9.36975	6.7966	8.05325	9.50298	5.92822	8.33239	GH16	0.0174678	-0.0471468	0.125407	-0.114265	0.0640652	-0.00357369
99397	6.73454	8.54863	7.60689	6.8591	8.01486	7.10408	GH53	0.00806007	0.0520939	-0.0533172	0.00888001	-0.0356152	-0.000209332
101551	5.79974	5.56825	6.25354	4.67881	2.64892	6.3633	CBM18-CE4-CBM18	-0.0468524	-0.0439603	0.0574713	0.0422895	0.0549876	0.0747721
102858	5.5651	4.01215	3.6442	6.44483	2.84769	7.106	CE5	-0.051962	8.66774e-05	0.197984	-0.0250018	-0.0498852	-0.0635809
113409	7.9881	9.52713	8.38308	7.33709	8.13665	7.94757	AA9	0.0241619	0.0139578	-0.0531909	0.0233423	-6.68139e-05	-0.0267107
115108	8.27221	9.23569	8.84918	8.99885	8.97468	8.81753	GH5_16	0.039446	0.0246879	-0.000543007	-0.024975	-0.0382782	0.00653346
115527	9.84329	10.1405	9.80327	10.2319	10.5924	10.0786	CBM18-CE4-CBM18-CBM18	0.0686351	0.0276771	0.011795	-0.03435	-0.0114818	-0.0259533
116210	10.3703	11.43	10.4591	9.35049	10.2767	9.47237	AA9	0.0700296	-0.00721154	-0.0687939	-0.00341368	0.0386401	-0.0454146
116922	8.33892	9.15401	7.08715	8.2381	4.08246	7.22348	CE5	0.000539212	-0.116738	0.0154439	-0.044563	-0.0245811	-0.109862
117043	7.56782	9.28768	8.75463	7.43216	7.34826	7.98918	PL3_2	0.0200024	-0.00993219	-0.0418699	0.0216167	-0.0139671	0.0364023
117287	9.84788	9.55948	10.1926	9.98201	10.0516	9.85934	CBM18-CBM18-CBM18	0.0637179	0.0171023	0.0198955	-0.0425029	0.0262086	0.0276807
117366	8.11475	8.65578	8.15579	8.36823	8.37942	8.91983	GH35	0.0296256	0.0264892	0.0275408	-0.000113618	-0.0238262	-0.0154189
118745	7.60538	9.59896	8.6615	7.54095	8.60766	8.93675	GH43_36	0.0309838	0.025631	-0.0303628	0.0570554	-0.0378429	0.0139348
119286	6.77621	8.27125	7.14133	6.69242	6.17101	6.71233	GH43_6	-0.00539773	-0.000885207	-0.0327366	-0.000553734	-0.0250312	-0.0190136
121721	5.20327	7.96658	6.06974	5.03092	0	6.31109	GH93	-0.052991	-0.170173	0.00929012	0.0792581	-0.0660372	0.0207904
124000	7.87875	7.21377	8.38463	8.20813	9.62819	9.78735	CBM18-CE4-CBM18-CBM18	0.0335234	0.0922039	0.0838644	0.0146499	0.00458341	0.0620521
124120	7.49096	7.45668	8.06047	5.82696	3.63504	6.8866	AA7	-0.0170436	-0.0856663	0.00576823	0.0234649	0.0919532	0.0689306
124385	9.91892	11.522	10.8144	10.0505	10.231	10.561	CE12	0.0767312	-0.0181505	-0.0309912	0.014615	-0.0223125	0.00776018
125218	9.00803	8.92505	9.84143	9.22944	9.00966	9.66476	GH18	0.0488595	0.00952239	0.0328254	-0.0175696	0.0176813	0.0675479
125850	9.93671	10.346	9.40648	8.03101	9.08133	10.0776	CBM1-GH10	0.0527779	-0.00787407	-0.00806651	0.0663276	0.0634255	-0.0571923
127742	7.82368	9.42242	8.82307	8.13647	9.04206	8.88593	GH10	0.0358193	0.0353146	-0.0220763	0.0228902	-0.0384339	0.0191557
130551	5.26193	4.86865	5.17139	5.87414	0	2.48041	GH76	-0.0783969	-0.106456	0.00898462	-0.160181	0.0181087	0.0297119
131028	6.99765	7.81328	7.89143	7.58263	6.5315	7.63928	CE1	0.00519973	-0.000293908	0.0154434	-0.0155761	-0.0269467	0.0497239
132206	11.9996	12.1104	12.0091	12.2514	12.709	12.234	GH17	0.116803	0.00360272	0.012406	-0.0334612	0.00722617	-0.0217939
134014	8.61234	10.8714	9.74669	8.67013	9.46817	9.58109	GH27-CBM35	0.0535385	0.00327075	-0.0505532	0.0417934	-0.0408013	0.00606668
134455	6.62529	7.17885	8.00195	7.92765	4.00676	7.6042	EXPN-CBM63	-0.00875277	-0.0778274	0.0647441	-0.0351959	-0.0415942	0.115283
135272	8.00987	7.49977	7.7615	6.89337	5.62197	7.42933	AA2	-0.000600673	-0.0295163	0.0264171	-0.00878097	0.0676815	0.00892446
135278	7.60164	6.34849	6.34888	7.32504	6.84312	6.34197	GH45	-0.00783659	0.0495789	0.0389936	-0.0849177	0.0408633	-0.0596415
136041	6.21371	7.46674	7.23778	5.93987	0	3.03052	GH92	-0.0564245	-0.180781	-0.0812785	-0.109654	0.0380351	0.0612781
136281	3.41304	0.356573	1.89198	0.486196	0	2.63177	GH2	-0.13144	0.059913	0.111148	0.0234506	0.168136	0.0192688
136310	8.48224	9.60334	9.36868	8.91488	9.2053	9.23589	GH51	0.0457249	0.0189228	-0.00854319	-0.0022438	-0.0262697	0.0263051
138580	9.67583	11.0302	10.107	8.31713	9.66777	9.56164	AA9	0.0585968	-0.00361912	-0.062348	0.0465627	0.0394984	-0.02155
138889	3.71898	3.68036	3.03613	4.52105	0	2.9469	GH16	-0.0986903	-0.0414739	0.0627495	-0.0840515	-0.0410751	-0.0220771
140445	7.65115	9.90557	8.46649	7.36922	5.45971	8.01041	AA9	0.0121563	-0.0833005	-0.0371235	0.0390653	-0.0312596	0.00113286
140875	1.74652	4.92851	4.19734	0	0	0	AA9	-0.125399	-0.00894986	-0.18452	0.0369752	0.0409644	0.0997641
141231	7.68342	5.51789	6.66419	7.69078	6.18291	7.48494	CBM50-CBM50	-0.00655099	0.0298807	0.115026	-0.0715429	0.0489134	0.00316253
141473	9.90795	11.1933	10.0323	8.85681	9.66788	10.0576	AA9	0.0636286	-0.0136204	-0.0392645	0.0432133	0.0203649	-0.0409306
141970	8.45338	10.7603	9.89578	9.16512	9.62994	9.58531	GH146	0.0557925	0.00689632	-0.0436541	0.0197935	-0.0626806	0.0277904
142947	7.55942	7.88609	6.93536	7.20682	9.24993	6.3977	AA3_2	0.0106471	0.103684	-0.047757	-0.0548991	0.0120383	-0.0818598
146473	1.78418	1.06123	0	1.92997	0	0	GH43_6	-0.146418	0.0797355	0.0376294	-0.106891	-0.0153926	-0.0991513
147716	8.42802	9.78805	9.22269	9.24466	8.97132	8.88415	GH43_24-CBM35	0.0443703	0.00819613	-0.0169762	-0.0255205	-0.046579	0.00971926
147814	0	2.67431	0	0	0	2.78896	CBM18-CBM18-GH18	-0.143358	0.0779584	0.0350686	0.132622	-0.125636	-0.0533119
148314	9.2583	10.3591	9.76797	10.0885	9.99241	9.66111	GH35	0.0622036	0.0117824	-0.00905472	-0.0331468	-0.0427847	-0.00799262
149139	6.19162	5.8073	6.7525	6.45683	2.54078	2.16749	GH3	-0.053188	-0.0617723	-0.0681142	-0.198132	0.0637462	0.0586622
149498	0	3.86233	0.315068	2.90471	0	2.75276	PL3_2	-0.127497	0.0326044	0.03729	0.0268574	-0.26334	-0.0723752
152699	10.04	11.2657	10.3017	8.71631	9.91634	10.6721	GH6	0.0683727	-0.0108635	-0.0287357	0.0720464	0.0303918	-0.0256771
155194	0.88572	4.59407	3.37616	0	0	0	AA9	-0.132468	0.0131224	-0.167388	0.0419551	-0.0189493	0.0863543
155770	7.16064	6.59424	5.80165	3.30861	5.15591	7.17763	GH125	-0.0302761	0.0258603	0.0170086	0.133465	0.13939	-0.0714251
155941	4.83624	4.11487	5.17083	2.20313	0	2.69794	GH72	-0.0952527	-0.0615347	-0.0216538	-0.00271293	0.152622	0.0797745
156991	5.50588	5.0732	3.28408	5.56485	3.39662	6.18364	CBM50-CBM50-CBM50-CBM50-CBM50	-0.0541376	0.0157703	0.115411	-0.00351067	-0.0470662	-0.136543
157010	6.70229	5.67446	6.18862	7.28882	3.23486	4.33541	GH32	-0.0390297	-0.0481331	0.0282076	-0.157466	0.0277085	0.00451286
157796	11.5624	13.1257	12.4666	10.9515	11.8601	12.4601	GH10	0.112384	-0.0330568	-0.0354021	0.0545854	0.00984465	0.00704814
158578	8.39118	9.13055	8.43679	8.84205	8.69533	8.08502	GH5_7	0.0332156	0.0230137	-0.0147158	-0.0485343	-0.0229697	-0.0309416
159276	5.3364	3.60105	2.83096	1.56024	0	2.06223	GH16	-0.108652	-0.0281086	0.000841552	-0.00940719	0.176158	-0.114732
159940	8.60457	8.76032	8.29362	8.76828	3.83299	7.01372	GH79	0.00445633	-0.137053	0.0170983	-0.0875624	0.01167	-0.0125859
162091	6.93285	7.36456	7.37556	7.20425	8.2261	6.3621	AA3_2	0.00328015	0.078582	-0.0311128	-0.0580186	0.000140589	0.00740168
162799	10.2471	9.27572	9.33774	10.0497	11.6333	10.3753	AA1_3	0.0708581	0.0791148	0.0458966	-0.0355476	0.0301748	-0.0560619
163931	4.81868	5.33304	7.11617	3.96889	0	4.96672	AA9	-0.0686649	-0.121201	0.0157491	0.027431	0.0663932	0.206219
164043	1.34256	6.21652	2.77621	0	2.96859	3.31621	PL1_7	-0.100406	0.0812829	-0.128969	0.191382	-0.0902431	-0.0377126
168487	9.5194	9.69703	9.54652	8.96038	9.86595	9.19949	GH72	0.0534343	0.0280924	-0.014823	-0.0165418	0.0351927	-0.0158196
170044	2.12792	4.21306	3.08838	0	0	0	AA8	-0.13054	0.0098325	-0.141815	0.0224035	0.0588721	0.0194722
170543	7.26661	8.27957	7.13938	7.48934	8.1178	7.30793	CE16	0.0109172	0.0537716	-0.0176345	-0.020026	-0.0335877	-0.0521104
171932	6.07295	6.45257	6.95692	7.98296	6.92503	6.63337	GH76	-0.00654039	0.0538436	0.035834	-0.0850408	-0.067429	0.0567363
172018	10.1182	10.818	10.4059	9.93303	10.0034	10.4622	GH3	0.0716328	-0.0113256	-0.00295621	0.00231523	0.00593808	-0.00797158
173335	5.65295	6.83083	6.13531	2.45014	2.90069	3.6482	AA9-CBM1	-0.0612301	-0.0273064	-0.1161	0.0566426	0.125106	0.00851885
174054	5.79404	6.31924	5.39258	4.60182	6.40555	5.67468	AA12	-0.0324661	0.0857467	-0.0213524	0.0279244	0.0254326	-0.0505888
175538	8.03603	9.5976	8.92031	8.32586	8.91154	8.00476	CE1	0.0341301	0.0260225	-0.0534285	-0.0186459	-0.0255923	0.00558687
177419	6.51142	6.94039	6.12975	5.86013	6.30993	6.55243	GH5_9	-0.0175546	0.0453006	0.00389542	0.00994294	0.00820936	-0.0414281
178809	7.28059	9.47827	8.32127	7.98912	8.29184	8.3694	GH30_5	0.0261666	0.0213492	-0.0321896	0.0182809	-0.0718548	0.00430756
179320	1.05538	2.74607	3.48048	3.10576	3.94188	2.96874	GH78	-0.0957318	0.14417	0.0027924	-0.0179355	-0.10735	0.143227
180211	5.07193	4.151	3.16611	5.90855	2.91067	4.03188	PL4_1	-0.0686426	0.0231702	0.0823019	-0.112761	-0.037074	-0.104732
180762	8.17738	9.88578	7.59811	7.65417	5.92095	9.62499	CBM35-GH26	0.0203291	-0.0707642	0.0346614	0.0846408	-0.049018	-0.0837264
181490	8.45807	9.36313	8.69208	8.31361	8.50166	9.04362	GH3	0.0360138	0.010583	0.000508682	0.0147011	-0.0109114	-0.0137941
183340	3.8106	5.60044	2.61251	1.63592	0	5.35055	CBM50-CBM50-CBM50	-0.0947548	-0.0539923	0.0403787	0.167834	-0.0175302	-0.109651
183345	11.6931	12.055	11.3497	11.8389	11.4834	11.5607	GH39	0.103138	-0.0233201	0.00549259	-0.0361668	-0.00064463	-0.0537673
184615	1.66473	5.98976	2.23876	2.70572	0	2.69794	AA9	-0.108545	-0.0357909	-0.0552467	0.0494721	-0.173798	-0.0724792
185930	5.65019	7.21108	6.56143	5.84004	0	6.4859	GH43_24-CBM35	-0.0485346	-0.174052	0.0496755	0.0318748	-0.0400738	0.0665226
186318	4.58733	7.16547	4.01123	5.47803	3.68449	0	GH78	-0.0706938	0.0130636	-0.187375	-0.194857	-0.0684966	-0.154672
186403	11.9384	12.9307	12.2756	11.5603	11.6991	12.3823	GH11	0.113516	-0.0419174	-0.0143753	0.018506	0.0108701	-0.0183964
186543	11.4315	12.081	11.8197	12.0627	12.4938	11.8815	CBM18-GH16	0.110955	0.00665645	-0.0005851	-0.0327174	-0.0184538	-0.0102584
186740	7.4337	8.94915	7.65292	6.53181	3.92596	8.05037	PL4_1	-0.00508548	-0.104418	0.00969457	0.0661103	-0.00381863	-0.00802841
188628	9.32399	10.7459	10.351	9.50577	10.1082	10.4089	GH11	0.0671624	0.005465	-0.0152809	0.0258011	-0.0231843	0.0261858
189304	7.80403	5.07818	5.89699	2.57762	5.00037	5.46842	AA11	-0.0430189	0.0488175	0.0019447	0.0644586	0.270886	-0.050203
190483	7.48076	7.9435	5.7105	5.48809	6.14423	5.80523	GH27-CBM35-GH2	-0.0174488	0.0228764	-0.0464841	0.00562343	0.0505266	-0.158818
190893	9.76549	9.55143	10.0069	9.77807	9.75688	9.45929	GH16	0.0589989	0.0124451	0.00853473	-0.047661	0.0298538	0.0164794
191532	6.60778	5.98033	5.92978	5.49772	4.35195	4.74279	GH16	-0.0389985	0.00217881	-0.00668115	-0.0593816	0.0716301	-0.0263469
191741	8.5456	10.622	9.03598	9.60483	9.07373	9.07706	AA13-CBM20	0.0495121	-0.00461135	-0.0298624	-0.0196154	-0.0836632	-0.0396546
191883	5.7805	5.6566	5.3182	5.44837	3.4902	6.14622	GH92	-0.0439696	-0.0121713	0.0639575	0.0031049	0.00338637	-0.00943632
193300	7.82538	8.55358	8.81328	8.14177	9.20974	8.57289	AA9-CBM1	0.03244	0.0563092	-0.00542001	-0.00534762	-0.0103019	0.0457336
193323	7.65607	8.80539	8.70957	7.3711	8.46687	7.67224	CE4	0.0223877	0.0378766	-0.0487128	0.000573423	0.0102077	0.0359011
194329	0.464983	1.41161	1.86699	3.25889	6.04988	1.50135	CE5	-0.103227	0.264257	-0.00422477	-0.099237	-0.128975	0.0650559
194660	5.77244	7.0447	6.68689	6.31354	7.07061	6.84135	AA3_2	-0.0112579	0.0674709	-0.0039588	0.00903116	-0.0465635	0.0297139
194860	4.18278	6.01818	4.76191	4.238	0	2.74342	GH141	-0.0847596	-0.0983168	-0.0487548	-0.0465234	-0.0280444	0.0093424
195078	1.97634	6.35845	6.06397	2.41746	2.54078	5.89863	CBM1	-0.0687506	-0.00148481	-0.0445892	0.17729	-0.105741	0.207828
195471	7.12038	8.36853	8.05365	6.76106	8.24847	7.76516	CE8	0.0137322	0.0537127	-0.0327319	0.0301024	-0.00156145	0.0266838
195513	8.31234	8.62026	8.92967	8.25428	8.65087	8.58511	AA3_2	0.0325549	0.0288649	0.0024947	-0.0130635	0.0146822	0.0339448
196426	1.05538	3.7625	3.26504	0	0	0	GH17	-0.135109	0.0260944	-0.136856	0.0254723	0.0122645	0.0991104
196954	9.89402	10.9748	10.5203	9.00723	10.0271	10.1024	AA8-AA3_1-CBM1	0.0670642	-0.00353847	-0.039173	0.0330921	0.030539	0.00386989
197162	8.97623	9.25598	8.85456	8.33545	8.76109	8.53848	GH1	0.0373645	0.0159767	-0.0144522	-0.0141313	0.0315916	-0.0263962
197512	8.29268	8.96419	9.56811	8.54166	9.36859	9.7685	GH131	0.045103	0.0362932	0.0188122	0.0244152	-0.00669714	0.0762593
197632	8.39749	8.96866	8.42368	7.21638	7.45236	8.32337	GH12	0.0215683	-0.00539527	-0.013879	0.0297986	0.0410784	-0.01529
197812	3.54788	3.72821	2.48117	0	3.38108	0	GH81	-0.113346	0.127283	-0.144236	-0.00585355	0.143455	-0.100794
198637	5.00448	7.14064	7.65579	6.83188	4.7298	7.67415	GH18	-0.0160562	-0.0240859	0.0361806	0.0309111	-0.102863	0.160384
198838	5.17033	5.04339	2.93036	3.13344	0	3.90009	GH128	-0.0909142	-0.068985	0.0387892	0.0217692	0.0455494	-0.138562
199037	5.08836	5.97435	6.10847	4.42258	3.23486	7.50047	GH28	-0.0421484	-0.0231222	0.0692817	0.111769	-0.00538273	0.0857234
199941	5.46844	3.34643	5.53616	2.16963	1.34765	6.07815	AA8-AA3_1-CBM1	-0.0748208	-0.021945	0.103163	0.106587	0.181885	0.120464
201124	6.82174	6.17265	7.29797	7.10616	4.18231	8.04497	GH7	-0.0145442	-0.0451713	0.109587	-0.00165526	0.00914644	0.0882595
201129	9.7283	10.6471	9.90117	8.92478	8.6768	8.96622	AA9	0.0519288	-0.0333623	-0.0456395	-0.00807687	0.0324192	-0.0243073
202699	9.43051	11.4814	10.6107	9.98401	11.1709	10.3338	GH28	0.0775355	0.0232878	-0.0493149	0.0120245	-0.0492771	0.00762391
204163	10.4187	11.0895	11.0957	10.5618	10.9534	11.3364	CE1	0.0863939	-7.94879e-05	0.00972682	0.00785911	-0.00270869	0.0222056
208959	8.23083	10.0337	9.55886	8.43564	9.54028	9.83814	GH3	0.0491825	0.0261552	-0.0184007	0.0512413	-0.0377586	0.0398908
209447	8.96769	8.61315	9.01674	8.32276	8.3944	9.09116	AA9	0.0361048	0.0106169	0.0272913	-0.00325499	0.0469927	0.0159498
210197	8.39751	9.71795	9.17758	8.34675	9.80319	9.73043	GH28	0.0478048	0.0435787	-0.00918922	0.0438	-0.0227968	0.0105973
211598	7.30892	8.57301	7.94125	7.66881	7.87859	8.04302	GH67	0.0173678	0.0287107	-0.00811007	0.00434003	-0.0369084	0.00572346
217864	8.89418	9.31456	10.3515	9.24287	10.0135	10.076	AA9	0.0580991	0.0328699	0.0147856	0.00329854	0.00616347	0.0953199
221707	9.57897	10.4459	9.79347	10.4981	10.4336	10.1672	GH13_1-CBM20	0.0693078	0.0175109	0.00906397	-0.0337633	-0.0473105	-0.0237451
222726	7.76655	9.22367	8.13453	7.02188	7.74629	7.26648	GH5_5	0.0157642	0.0145233	-0.0651344	0.00853839	0.00990462	-0.0271815
222953	6.74529	7.38871	7.30492	7.43374	4.07942	7.21296	CE8	-0.0131826	-0.0679684	0.0464762	-0.0253364	-0.0326545	0.0441359
232534	5.12686	6.54103	6.13964	5.33598	3.65272	5.96546	CE12	-0.0405825	-0.0210877	0.00809731	0.0217695	-0.0354636	0.0523868
237470	9.91139	8.73368	7.63936	7.85048	7.53957	9.81891	GH55	0.031754	-0.0154013	0.0765388	0.0417109	0.0777106	-0.130049
242584	7.59953	7.93258	8.0298	7.94738	7.6547	7.36829	GH1	0.0138431	0.02745	-0.00204323	-0.0482844	-0.00226237	0.0187123
244105	9.97276	10.353	9.90619	9.58999	9.65535	10.4842	GH47	0.0648864	-0.00685008	0.017799	0.0127936	0.012152	-0.0216307
244720	8.08589	9.19091	8.42348	9.00452	8.76118	8.91524	PL26	0.0364925	0.0236805	0.0116568	-0.0189707	-0.0590276	-0.0148604
245819	11.8016	11.9666	12.2544	11.7235	12.0193	12.7654	AA9-CBM1	0.113338	-0.0159305	0.0293604	0.0100885	0.0190468	0.0206748
246009	8.17244	9.93041	9.22331	8.19459	9.12621	9.3351	GH43_14	0.0425676	0.0207395	-0.0270429	0.0422255	-0.0307432	0.0192195
247216	3.66237	3.51641	3.47227	5.39937	0	6.50035	AA3_2	-0.0806826	-0.0602454	0.197348	0.0130625	-0.105376	0.0447419
250909	11.8985	13.2096	12.3099	13.0811	12.6443	11.92	CE5	0.122831	-0.0241462	-0.0257454	-0.061118	-0.0514105	-0.0343557
252043	6.98801	8.62287	7.77783	7.53045	5.92758	8.00434	GH79	0.00584592	-0.0339994	0.00833836	0.0167091	-0.0555236	0.0192412
256035	4.90634	3.91911	5.09688	6.96639	8.94607	7.73811	CBM18	-0.0156897	0.200068	0.138069	-0.0306457	-0.0799373	0.0470664
272567	6.86593	7.9165	6.23837	6.53397	4.91498	7.84215	PL1_10	-0.0117459	-0.0329994	0.0428012	0.0468597	-0.0373941	-0.0656596
272741	7.35562	9.81692	8.88939	6.97008	8.64749	8.39519	GH6	0.027636	0.0298612	-0.0710222	0.0666005	-0.0254115	0.0322235
275749	10.0329	10.2807	10.5949	9.9703	10.6502	10.7857	GH72-CBM43	0.0747009	0.0176648	0.0161296	0.00310574	0.015333	0.0276787
277091	10.2098	11.5472	10.5953	9.5146	9.87501	10.3812	GH12	0.0726165	-0.0269018	-0.0376105	0.0290623	0.0118389	-0.0224091
288824	5.55299	8.17256	6.37612	6.98357	2.68197	7.63431	GH95	-0.0246991	-0.106139	0.0480374	0.0415303	-0.134355	0.0108426
290402	3.915	6.72769	4.80507	0.486196	1.09221	8.38661	CE15	-0.0698056	-0.0570549	0.044372	0.347974	0.0145754	0.0333996
296128	10.1146	10.2054	10.2948	10.4884	11.1439	10.9075	AA1_3	0.0784055	0.0337431	0.0308026	-0.0168603	-0.00569611	-0.000150188
296363	10.7957	12.326	11.3533	10.1416	11.0208	11.2174	AA9	0.0911067	-0.0204929	-0.0443366	0.0387544	0.00770576	-0.0196135
298345	8.96042	9.24725	9.01798	8.96834	8.08616	9.27483	GH43_26	0.0398864	-0.0160602	0.0263601	-0.0119445	0.00156364	-0.00304493
298868	10.2564	10.4399	10.4106	9.95085	10.6085	10.3317	GH128	0.0732912	0.0147381	-0.000309093	-0.0127957	0.0259288	-0.00573113
305111	8.51631	10.2683	9.87892	9.38474	9.82313	9.51732	GH3	0.0557555	0.0196535	-0.0274208	-0.00207165	-0.0529195	0.0390071
327530	6.81281	8.87618	6.32396	6.14962	7.31307	7.77279	CE5	0.00139985	0.0377458	-0.0259918	0.0743003	-0.0500299	-0.107278
328094	8.87864	8.84374	8.90255	8.66831	8.76364	8.89744	GH16	0.038463	0.0195649	0.0156169	-0.0209391	0.0216612	-0.00124175
331954	3.04359	7.15368	5.55875	3.63678	3.1397	4.42943	GH11	-0.0625606	-0.00444016	-0.0931153	0.0705708	-0.106078	0.0752189
341251	8.40974	8.75093	8.79301	7.80647	8.07662	6.92518	CE5	0.0219275	0.0156987	-0.0569386	-0.0557959	0.0502431	0.00686315
342003	0	2.84726	0.904035	0	0	0	PL3_2	-0.150401	0.0747056	-0.0792397	0.0253834	-0.0773655	-0.00684425
346933	8.46434	9.76923	8.77456	8.3362	0	8.46055	GH29	-0.00513803	-0.291211	0.0601831	0.0122026	-0.0155178	0.0331522
349590	6.22923	8.00289	5.42478	5.86726	3.88949	6.49637	GH5_16	-0.0292443	-0.0464264	0.00173645	0.0350215	-0.0546305	-0.10543
350248	4.76525	5.18367	3.39362	5.39388	6.80772	5.06791	CBM18-CBM18-GH18	-0.0445987	0.143697	0.0263219	-0.0354954	-0.0713592	-0.128698
350353	6.7782	8.90312	7.30031	5.15956	4.09311	3.25729	GH12	-0.0318382	-0.0624885	-0.176423	-0.0545189	0.0597791	-0.0371578
350939	5.06004	8.01993	6.20882	4.7839	2.84769	5.22587	PL1_4	-0.0443462	-0.0666345	-0.0681368	0.045168	-0.0502325	0.00949643
351760	7.50819	8.78771	8.16702	6.9687	3.87274	7.35105	GH145	-0.00487338	-0.110767	-0.00805749	0.0154381	0.00824871	0.0303179
351877	4.90298	6.35261	3.73137	1.13875	0	0	GH7	-0.10718	-0.0679513	-0.184486	-0.019406	0.132879	-0.134492
352331	6.06606	8.20739	7.57633	2.7652	6.68277	3.47891	GH11	-0.0313178	0.061624	-0.222556	0.0474151	0.133316	0.0273141
352494	2.77522	0.356573	0.348753	0	2.68197	4.26423	GH5_15	-0.121831	0.173653	0.147421	0.113486	0.0954342	-0.0807254
353238	7.24373	8.89929	6.07105	6.09712	3.32389	6.38213	GH95	-0.0226716	-0.0986297	-0.0243896	0.0254346	-0.0131385	-0.129889
355161	0.571035	3.92646	2.2832	0	0	0	AA11	-0.139777	0.0378781	-0.13137	0.0356782	-0.0432097	0.0378835
355348	9.24743	11.9204	10.7358	10.4032	11.1053	10.8984	GH54-CBM42	0.0823077	0.00940354	-0.0401499	0.0256139	-0.0925114	0.0145576
355955	5.49337	7.17549	5.93584	6.56229	0	6.42044	PL1_2	-0.0490266	-0.171284	0.0685149	0.000620419	-0.0893826	0.0245504
356026	6.59606	9.23003	7.37041	6.38127	7.92016	7.3186	GH28	0.0076424	0.0445136	-0.073012	0.0521266	-0.0527638	-0.0342444
357268	8.58752	9.54315	8.84494	8.72155	8.09141	9.01158	GH5	0.0370572	-0.0125504	0.00331086	-0.00190161	-0.0202624	-0.0116546
357343	2.77056	6.16478	3.4649	2.43001	0	1.79014	GH92	-0.104286	-0.0567418	-0.106824	0.0147212	-0.0644641	-0.0387154

## Sheet: Sv CAZyme
Supplementary Table S9 - Predicted secreted proteins CAZymes
S. vermifera. Normalized read count of genes coding for theoretically secreted CAZymes. ave: Averaged read count. PC: Principal components calculated using Principal coordinates analysis.
JGI Protein ID	Sv.ave	Sv_Root11.ave	Sv_Root172.ave	Sv_Bs.ave	Sv_Bs_Root11.ave	Sv_Bs_Root172.ave	CAZyme	PC1	PC2	PC3	PC4	PC5	PC6
5749	6.26047	5.88021	4.67796	2.42346	5.24755	7.75886	AA9	0.0114265	0.0956834	0.0534909	0.0574426	-0.0836283	0.0525262
8744	7.24983	6.94615	6.26857	4.0579	6.13258	9.10124	GH6	-0.0242736	0.0909274	0.0362485	0.0857802	-0.049026	-0.00407215
9027	6.38777	6.4167	6.54729	6.55659	2.33779	6.05146	GH71	0.000599934	-0.0692453	-0.153707	0.13118	0.0418335	-0.0145687
9147	5.56973	8.18873	7.71775	2.73065	7.56583	9.3287	GH43_26	-0.029973	0.163471	0.0747685	-0.0169205	0.125063	0.00960784
9689	3.45113	4.97401	3.4515	0	3.42453	3.6212	CE8	0.0744609	0.076226	-0.00251157	-0.0922453	0.00424811	0.169585
9764	3.59733	4.65417	5.26095	0	2.12938	4.9277	AA8	0.0685024	0.105619	-0.0613307	0.00360999	0.0731284	-0.0586506
9822	4.94426	5.28379	5.34867	0	4.03602	5.61809	GH43_5	0.046013	0.138167	-0.0212468	-0.0429737	-0.0102075	-0.0151667
10752	5.90951	4.25202	5.12276	2.04766	4.28412	5.78734	GH5_5	0.0340895	0.0606761	-0.00918917	-0.00870755	-0.0963164	-0.122108
10753	6.39821	6.01666	6.05769	6.33587	2.22228	5.7434	CBM1-GH5_5	0.007654	-0.0747207	-0.146639	0.126085	0.00966957	-0.0090897
12662	2.64253	3.8907	3.2039	3.16651	1.52263	4.00658	CE4	0.0753839	-0.0572511	-0.016128	0.0556912	0.0657288	0.0563657
13789	6.83014	7.41444	6.51348	7.72632	8.49347	7.80946	CE1-CBM1	-0.052409	-0.0494409	0.0825405	-0.0402305	-0.00376781	0.0549368
14525	4.96017	5.21286	5.34764	5.46498	4.14143	5.13241	CBM1-CE16	0.0181486	-0.0681102	-0.0288211	0.00262074	0.0254461	-0.0188295
14623	8.60291	8.78409	8.7815	8.55731	8.88523	8.62468	AA3_2	-0.0867828	-0.021609	-0.00741009	-0.0334248	0.00730493	-0.0144164
15407	5.37199	5.59851	5.76844	3.26701	5.66123	4.59232	CBM1-GH5_5	0.0188644	0.0187156	-0.01672	-0.126647	-0.0125946	0.00310112
16391	5.02696	6.14403	6.00146	2.60691	3.55794	5.21224	GH18-CBM5	0.0290288	0.0501728	-0.0811026	-0.0166157	0.0548071	0.0315699
17933	1.45617	4.34036	2.13328	5.20252	3.57561	1.57075	CBM1-GH5_7	0.0720641	-0.173618	0.0437467	-0.118803	0.0963126	0.261525
17973	8.43541	8.4056	7.73459	8.06608	9.01633	10.0902	GH10	-0.0840652	0.00570356	0.0727928	0.0418448	-0.0253437	-0.00028557
17986	5.21624	5.21437	5.08443	1.35638	3.73582	5.42841	AA1_1	0.0413004	0.0833732	-0.0349698	-0.0150281	-0.0270755	0.00243533
18400	9.67052	9.52176	9.13586	9.91213	10.0339	10.2811	AA3_2	-0.117157	-0.0240662	0.0289476	0.0143937	-0.0198475	-0.0070018
18594	4.01408	4.70171	5.17319	5.4795	4.24815	6.5193	CE16	0.0189058	-0.0585363	0.0460657	0.0648796	0.0756171	-0.0936773
18815	10.8462	10.2569	10.1079	10.5258	11.0534	9.75933	GH3	-0.136613	-0.0281641	-0.0144233	-0.0583829	-0.0511258	0.000110127
19097	2.93579	5.03864	5.18375	0	3.16427	4.61747	AA14	0.0659753	0.1039	-0.0209193	-0.0605417	0.111914	0.000940423
19115	2.64465	1.08113	1.10786	2.011	1.66412	3.82753	CBM1-PL4_1	0.103564	-0.0639693	0.0838805	0.0595968	-0.100559	-0.072956
19411	5.55031	5.80322	5.64193	2.521	4.68578	7.17603	CBM1-GH3	0.0157475	0.0846451	0.011325	0.0369897	-0.0014751	-0.0252489
19515	0	1.78796	1.98084	0	1.10367	2.72106	CBM1	0.127287	-0.010754	0.0650184	-0.024355	0.10784	-0.033075
19749	5.68036	4.79642	5.34547	4.98604	6.33826	4.18708	CBM50-CBM50	0.0117617	-0.0574967	0.0131399	-0.144876	-0.066935	-0.0442439
20258	6.34834	8.16324	7.81404	6.58497	8.35832	9.84922	AA9-CBM1	-0.0612129	0.0396445	0.0953632	0.0279587	0.102054	-0.0219188
20789	4.35333	5.90617	5.06358	2.63341	4.40062	6.37002	AA9	0.0276859	0.0559384	0.0233293	0.0142957	0.058027	0.0600137
20882	2.31337	1.15702	2.21801	0	1.26848	3.54193	CE4	0.114096	0.0117981	0.0395835	0.0172797	-0.0502229	-0.151514
21028	2.65786	3.95387	3.54631	3.23382	3.13897	4.32494	GH5_9	0.0631961	-0.0450284	0.0383317	-0.00531157	0.0646308	0.025091
21476	7.36212	6.82324	6.53578	5.56383	7.65491	5.89862	CE4-CBM50	-0.0278266	-0.00656703	-0.000495278	-0.123353	-0.0758495	0.0345977
22267	4.25602	4.96696	4.52345	2.45746	3.27954	4.41057	GH88	0.0501198	0.012855	-0.0350642	-0.0258438	0.0157486	0.0495767
22376	6.04633	4.17927	4.10475	2.08255	2.29353	5.09575	AA9-CBM1	0.0516455	0.0323184	-0.0718412	0.0631245	-0.127672	-0.0235914
22378	5.51294	6.2644	5.22686	3.44777	5.01182	8.22235	AA9-CBM1	0.00438392	0.0692767	0.0546017	0.0922669	0.00993569	0.0368582
22926	6.23528	5.17409	4.12348	2.11583	5.31695	6.89784	AA9	0.0221883	0.0815637	0.0601778	0.0167214	-0.130707	0.0426401
23157	5.65668	5.81106	5.55052	0	4.61109	6.03575	AA9	0.0346325	0.157915	-0.0210993	-0.0481718	-0.0383568	0.0150485
23537	6.58733	7.22449	7.1237	7.27974	7.78233	7.15032	AA5_1	-0.0440809	-0.0440416	0.0330597	-0.0572901	0.0283734	-0.00294582
23615	4.01653	3.51027	4.42259	5.28771	4.73513	6.69786	GH44	0.0252545	-0.0654259	0.106312	0.0619017	0.00958867	-0.167476
23617	6.08298	7.36183	6.56578	2.94541	5.56927	8.63988	GH44	-0.0111028	0.122096	0.0182323	0.0624089	0.0443691	0.0328187
24624	5.00319	5.74919	5.30343	6.53234	4.85099	6.47585	GH51	0.000362361	-0.0780332	0.0225553	0.0519429	0.0461276	0.0113672
25095	3.17979	3.0916	3.01645	4.68593	3.95367	1.86643	CE4	0.0654495	-0.143542	0.0188168	-0.131842	-0.0267223	0.0307279
25209	0	1.60766	3.23074	2.68367	0	2.36539	AA8	0.115434	-0.108554	-0.0132895	0.0250149	0.178099	-0.15856
25301	6.68122	5.51831	6.07051	3.31651	6.49825	5.831	GH28-CBM1	0.00184755	0.0487743	0.00613216	-0.100379	-0.0903895	-0.0664605
25731	7.27383	7.40586	7.21014	5.33804	6.33113	4.85839	GH16	-0.0202684	-0.00829427	-0.0987522	-0.129728	-0.0243502	0.067917
25948	6.90473	7.02648	6.07058	6.03114	7.49935	8.54203	CBM1-GH6	-0.0377375	0.012604	0.0824103	0.0249579	-0.0335931	0.0341123
25958	5.30793	6.4158	3.86	6.55084	5.68996	8.18006	GH11	-0.00960197	-0.0533318	0.116748	0.121591	-0.00441215	0.171701
26567	8.81119	9.18968	8.5172	9.31719	9.74334	8.41511	CBM13	-0.0961752	-0.0464583	0.0131327	-0.0672117	-0.00895923	0.0585506
27211	6.22906	6.00928	6.08757	6.45044	4.17431	6.6399	GH29	-0.00653431	-0.0584412	-0.0516005	0.0831226	0.00827455	-0.0347887
27307	5.44087	8.01352	7.68916	5.17473	8.74314	8.96259	CBM1-GH74	-0.0464016	0.0705842	0.113514	-0.0546089	0.132146	-0.00213343
27349	10.0988	9.74021	9.80862	8.28446	7.55239	9.17185	GH30_3	-0.0962561	0.0191077	-0.118623	0.040417	-0.0121644	-0.0123685
27525	1.39244	0.290842	2.3765	0	1.56961	1.92466	CBM1-CE1	0.126901	-0.0248994	0.0400167	-0.0821545	-0.0220651	-0.222251
28741	5.30108	5.13405	4.16162	4.99763	4.40196	6.81534	GH7-CBM1	0.0160477	-0.0331316	0.0483114	0.0875115	-0.0370638	0.0351099
29025	3.7291	3.2264	1.65682	5.02536	4.68539	6.91621	AA9	0.0407683	-0.0815873	0.195486	0.112428	-0.079121	0.0396922
29033	3.06327	1.43353	3.78822	0	1.62586	3.88092	CE5	0.0991471	0.039347	-0.00353701	-0.00251949	-0.0368456	-0.268615
29620	6.76728	6.74911	6.83957	3.09713	6.77622	6.78466	GH47	-0.0118885	0.092206	-0.00139157	-0.0812771	-0.032033	-0.0174761
29767	6.27059	6.73574	6.55489	2.9621	4.99922	8.67209	CBM1-GH10	-0.00629094	0.114671	0.00455025	0.0914666	0.0203219	-0.0386958
29814	4.61329	3.64279	1.9649	3.91517	2.64913	8.03688	GH7-CBM1	0.0454906	-0.0192749	0.116644	0.243163	-0.094659	0.0322414
29844	3.73041	4.78911	5.37079	3.11141	3.99575	5.19067	AA3_2	0.0388698	0.00668995	0.00301012	-0.025975	0.0789196	-0.0644245
29901	2.86817	2.3727	0	5.48378	4.08009	5.17595	GH5_7	0.0640929	-0.155777	0.207865	0.0817619	-0.107724	0.132852
30410	2.38416	0.900161	0.748506	0	1.48854	1.97854	GH51	0.126987	-0.027037	0.0486802	-0.0466401	-0.127874	-0.0129234
30411	5.71305	5.84658	5.7032	7.5293	4.94718	6.32453	GH51	-0.0103471	-0.107686	-0.00721089	0.0510311	0.0222427	-0.0121122
30477	5.39275	6.0034	5.72781	1.79915	4.3892	8.31706	GH44	0.0157482	0.129492	0.0285922	0.0944731	0.0227266	-0.0366904
31329	1.78047	1.9244	1.66906	2.38778	3.68591	5.12396	GH11	0.0828547	-0.0415296	0.181001	0.0243844	-0.00902765	-0.0571885
47015	0	1.28838	0	0	2.82964	5.08691	AA9	0.118871	0.0101837	0.24727	0.0457599	0.020384	0.026042
59550	5.73364	5.35869	5.92605	5.75685	4.41255	4.61172	AA8-AA3_1	0.0106367	-0.0748835	-0.0690741	-0.0363644	-0.00471814	-0.0426485
60557	4.063	6.07824	5.64422	1.9481	5.63064	6.99948	CBM1-CE16	0.0201464	0.100384	0.0714682	-0.0295332	0.0889367	0.0143102
60598	3.56202	6.03566	5.21058	6.4227	7.66214	5.82799	AA12	-0.0054715	-0.0801141	0.137418	-0.113471	0.111387	0.0711147
64595	5.09764	5.20931	5.5564	4.45191	5.56779	6.72904	AA1_1	0.00763985	0.00153131	0.0534273	0.00123984	0.0116721	-0.076156
65304	8.1385	8.22814	8.27531	8.7769	9.06104	8.21688	GH31	-0.0802885	-0.0479761	0.0216906	-0.0524833	0.00127553	-0.02234
65875	4.21253	3.60039	3.37677	2.31064	1.50589	3.84248	GH10	0.0742008	-0.0211717	-0.0590012	0.0422151	-0.0475113	0.00961884
66885	3.31651	5.45312	5.71196	5.90892	3.99736	4.90566	GH28	0.0223073	-0.0921142	-0.0134986	-0.0100879	0.157294	-0.0147455
67328	5.43287	6.63127	6.29484	5.93361	5.86313	6.82804	GH28	-0.0135917	-0.0270825	0.0165008	0.00200367	0.0653186	0.0154137
67991	2.97225	6.36451	6.43329	2.31064	5.32817	5.98495	AA14	0.0243885	0.0737858	0.035532	-0.078879	0.196581	0.0044444
70462	1.92256	3.00175	3.50097	0	3.1812	2.91504	GH131	0.0944651	0.0363993	0.0370373	-0.12265	0.0493728	-0.0384736
70880	5.16919	5.10255	5.69139	2.55079	3.02363	2.91513	GH131	0.0475091	0.00199286	-0.137905	-0.100288	-0.00531936	-0.00332428
71316	5.26569	4.61167	3.73891	2.011	4.30686	6.60198	GH5_7	0.0380596	0.0624969	0.0595153	0.0475338	-0.0886165	0.0223586
71681	4.09431	3.56409	3.01744	1.68347	2.16527	4.33515	AA9-CBM1	0.0742588	0.00752738	-0.0101906	0.0334073	-0.0621807	0.0260467
71712	7.54854	6.80296	5.78497	5.90036	5.68516	8.82359	AA9-CBM1	-0.0292856	0.0140466	0.0215032	0.126128	-0.0728541	0.0259239
72142	6.16512	8.02088	7.78445	2.521	7.65912	8.98048	AA9	-0.0300834	0.168302	0.0555298	-0.0390029	0.0784792	-0.00793542
72548	2.06569	0.728062	1.07399	0.44259	2.12469	0.541274	GH28	0.128216	-0.0639465	0.0357417	-0.146418	-0.112787	-0.0258227
72599	3.37325	4.59446	4.47179	2.73065	1.47055	2.27284	GH128	0.0734233	-0.0464112	-0.125101	-0.0497994	0.0683424	0.0663739
72620	7.42443	7.54075	7.20256	8.54773	6.57469	6.95872	GH3	-0.0493178	-0.0888937	-0.0414106	0.00721602	0.00614431	0.0273772
72640	1.22839	1.49569	2.3644	2.42346	3.43915	2.30657	GH11	0.0975408	-0.0891449	0.101246	-0.115999	0.0243119	-0.0966605
73415	10.4598	10.5408	10.1934	10.3493	10.9227	10.0586	AA5_1	-0.136146	-0.0161881	-0.00871558	-0.0436655	-0.0125868	0.0187238
73479	8.70181	8.47906	8.44454	8.13473	6.01941	8.22034	CE4	-0.0651149	-0.0285628	-0.107137	0.0752101	0.00393196	-0.00859052
74300	6.00291	8.57638	7.7301	2.63341	8.32241	10.2611	AA9	-0.0412746	0.190824	0.108508	-0.0045429	0.105409	0.0286971
75146	7.48952	7.31437	6.28096	6.36937	5.75882	9.25007	CBM1-GH5_5	-0.0382847	0.0130918	0.0153014	0.141858	-0.0309348	0.02943
75261	7.05209	7.10904	6.85366	6.47252	5.16531	7.56088	CBM1-GH5_5	-0.0279896	-0.0187788	-0.0505638	0.0757968	0.00843893	-0.00185973
75840	0	4.31267	5.41087	0.628182	4.96057	5.36371	GH131	0.0654895	0.0773891	0.1375	-0.113097	0.284759	-0.114547
76192	7.1028	7.17391	6.64207	6.059	4.22525	6.29153	GH29	-0.0148607	-0.0280471	-0.112853	0.0531138	-0.0027122	0.0560864
76279	7.7818	7.38352	7.61833	7.9474	6.50121	7.43942	AA7	-0.0505014	-0.0556679	-0.0489708	0.0216604	-0.00760971	-0.0390186
77638	2.24703	0.728062	1.07399	0	0	0	AA9	0.143412	-0.0631218	-0.0572286	-0.0830373	-0.109719	-0.011888
77965	11.0788	11.8086	11.1113	11.0253	11.6343	10.9085	AA5_1	-0.159852	-0.000565448	-0.0210121	-0.0366169	0.018829	0.0587781
80942	5.6506	3.88957	3.33873	0	5.02277	6.72959	CBM1-CE15	0.0478778	0.131647	0.100427	0.0032213	-0.171179	-0.0260212
82574	5.11082	4.29778	3.75828	2.71898	2.91587	4.97312	CE4	0.0506819	0.0023289	-0.0230862	0.0383386	-0.0773744	0.0246562
82633	4.77019	5.09889	5.24935	2.79583	1.45186	3.72432	GH6	0.0548161	-0.00622384	-0.150764	0.018117	0.0287812	0.0161977
83629	4.03877	3.0082	2.99981	0	2.41825	3.65362	AA9	0.0878336	0.0529156	-0.00852002	-0.033838	-0.0952588	-0.0165324
86226	3.25925	0.658011	1.10786	0	1.67622	3.16013	GH134	0.116396	-0.00204347	0.0587163	0.00234303	-0.173489	-0.103373
87040	8.52056	8.39132	8.10864	6.82754	8.78197	10.1507	AA8-AA3_1	-0.0783325	0.0544166	0.0541739	0.0332562	-0.0248052	-0.0348161
89991	4.76351	4.78684	5.06924	2.5794	3.61465	1.44261	CE4	0.0565942	-0.0309095	-0.123687	-0.191218	-0.0256759	0.0526153
99123	6.79478	7.05307	7.10105	6.25636	4.33096	6.78606	GH20	-0.0186984	-0.0259755	-0.0993606	0.0670149	0.0345504	-0.00990194
100572	6.60728	7.5212	6.64559	5.13566	6.21633	9.67303	GH131-CBM1	-0.0343546	0.0664227	0.0504648	0.115325	0.0345884	0.0141097
109299	4.74	4.67829	5.24011	3.13633	3.39905	4.03638	GH5_9	0.0433537	-0.0109723	-0.0667877	-0.0486998	0.00310347	-0.0393739
110734	7.17045	8.16418	7.92961	7.02352	7.10843	8.40145	CBM1-GH10-GH10	-0.0549676	0.00217936	-0.00869526	0.0208216	0.0587243	0.00137337
111216	4.26744	4.41529	5.29366	6.30875	1.81087	4.70157	CBM1-CE15	0.0348089	-0.126406	-0.0911182	0.0953475	0.074927	-0.0934284
111510	1.9088	4.65633	3.59694	2.48993	1.01782	4.95013	AA3_2	0.0758287	-0.0128818	-0.0143658	0.105262	0.156098	0.0884525
119217	8.47508	9.15726	9.01068	7.89592	8.50414	7.82501	GH32	-0.079822	-0.00652982	-0.0502823	-0.0692632	0.0278453	0.0288781
120277	3.76475	1.22569	2.88293	2.28853	1.8782	4.5336	CBM1	0.0842857	-0.0386478	0.0328374	0.0669309	-0.101785	-0.233413
125438	5.95107	5.64776	5.60801	0	5.17238	5.12859	AA9	0.0347097	0.146333	-0.0308243	-0.117309	-0.0722714	0.0129217
125454	4.84432	5.40415	5.41746	2.61288	3.63617	5.24669	AA9	0.0351741	0.0372353	-0.0459237	-0.00961499	0.0245258	-0.00168371
126017	5.2364	3.22566	4.05881	5.55768	2.45748	5.65594	CE3	0.0376999	-0.0989779	-0.0157512	0.128117	-0.0731485	-0.144945
128810	7.18583	6.88685	6.54712	5.38986	6.77793	6.51521	PL14	-0.0244206	0.00591529	-0.0124889	-0.0571312	-0.0500836	0.0264815
136554	4.85996	5.36135	5.23196	5.2651	3.68429	5.00999	GH44	0.0224876	-0.0645741	-0.0448446	0.0154725	0.0344313	0.0119014
145203	4.9788	4.63515	4.61472	0	1.98984	4.48532	GH16	0.0677737	0.100175	-0.0933703	0.00482353	-0.0434051	0.00385629
154674	4.89198	4.3624	3.97284	0	0	4.41793	CBM50-CBM50	0.0830855	0.0829339	-0.141488	0.100268	-0.048137	0.0316213
154825	6.3698	6.5516	6.73716	6.18526	6.57161	5.54727	GH27	-0.0190545	-0.0452057	-0.0247442	-0.0914949	0.00312969	-0.00378805
169710	5.68261	3.95645	2.5261	2.011	2.19053	3.79067	GH51	0.0678367	-0.00417134	-0.0545778	0.0249126	-0.175068	0.123314
182000	6.56464	6.57433	6.12659	2.9621	3.78962	6.41341	GH43_5	0.0111634	0.0711255	-0.0891792	0.0424124	-0.0216406	0.035855
190109	11.1358	11.0136	10.8442	11.0712	11.8041	10.8409	AA9	-0.156212	-0.0125886	0.00135898	-0.0417999	-0.0187327	-0.00680165
195993	9.41381	9.75724	9.70114	10.2954	10.6715	9.4743	EXPN	-0.121515	-0.0424181	0.0180301	-0.0589083	0.0150029	-0.0101981
200288	7.62654	7.37726	7.72188	6.24853	7.49526	6.98892	GH16	-0.0443337	0.00257235	-0.0247185	-0.0704747	-0.0206156	-0.0352423
205751	6.26513	7.24161	7.44835	5.38232	5.22617	7.23745	GH26-CBM1	-0.0206197	0.0180316	-0.0558208	0.0291962	0.0741201	-0.0278848
206519	3.52569	4.79008	4.92164	6.05589	2.34972	5.2119	CE12	0.0344507	-0.111069	-0.0370683	0.094571	0.116827	-0.0285224
209168	6.02194	5.07852	4.90209	2.52625	2.11037	4.77169	GH13_32-CBM20	0.044157	0.0262871	-0.12131	0.0481918	-0.0688749	0.0160237
209796	9.04548	10.1081	9.48616	9.28631	6.24976	9.38033	GH16	-0.0911018	-0.0240174	-0.130612	0.12195	0.0789777	0.0541628
213401	11.228	10.8709	10.903	11.0134	11.7513	11.2523	GH23	-0.157431	-0.00460525	0.0085107	-0.0202314	-0.0238377	-0.0385027
219189	6.21477	5.88005	5.37225	3.59828	6.15536	6.64029	CBM1	0.00221659	0.0447077	0.0392348	-0.033295	-0.0633485	0.0171459
225648	4.90615	5.19179	3.43559	2.26874	4.37604	5.41097	CBM1-PL1_7	0.0418023	0.0357381	0.0390807	-0.00853473	-0.0662431	0.144996
227819	8.79248	8.59298	8.64813	8.80672	8.25352	8.30843	GH23	-0.0828318	-0.0399302	-0.0357468	-0.0141757	-0.00894625	-0.017307
236138	10.3268	9.56746	9.32002	10.0299	11.1164	9.7504	CE4-CBM50-CBM50	-0.125268	-0.0268458	0.0318567	-0.0582608	-0.0691974	-0.0068659
236736	6.39736	5.37222	5.20102	5.869	5.37545	7.48525	GH115	-0.00740467	-0.0328673	0.0418562	0.0781252	-0.0640781	-0.0498477
237730	7.96104	6.69981	6.28977	6.56833	8.54435	8.33962	GH115	-0.0496462	-0.00149144	0.0876875	-0.0223128	-0.112627	-0.0208571
247392	10.1717	10.2262	9.99162	10.2407	10.5427	10.003	AA5_1	-0.129675	-0.0210638	-0.00625243	-0.028913	-0.00692405	0.00293849
249852	6.06373	7.8246	7.65007	3.69475	6.61263	8.87904	CBM1-GH10	-0.0285162	0.116536	0.0253592	0.0205237	0.09432	-0.0171395
265109	10.0199	9.70709	9.76922	10.2418	10.3809	9.97441	GH5_51	-0.124685	-0.0301293	0.00501872	-0.0199166	-0.0179836	-0.0355139
265895	7.31461	6.46414	6.85148	5.9375	7.52405	6.94871	CBM1-PL4_1	-0.0332503	-0.00519809	0.0202522	-0.0653437	-0.0600292	-0.0603928
290573	7.81466	6.76618	6.90062	6.85981	6.93406	7.0588	AA3_2	-0.0394605	-0.0328358	-0.0156417	-0.0195266	-0.068619	-0.0353557
293800	5.33438	5.56665	4.28388	2.01244	4.05909	6.34988	CBM1-CE1	0.0334376	0.0722673	0.0132268	0.0373128	-0.0458205	0.0892077
295718	1.86169	4.26161	3.98952	5.80035	5.00783	5.69452	GH88	0.0337242	-0.107477	0.142003	0.00228761	0.151755	-0.0147201
300246	5.31036	5.24109	5.58991	5.3152	2.40255	4.64854	GH11	0.0274936	-0.0722119	-0.117731	0.0526348	0.0255576	-0.0253264
304368	1.34471	3.13279	2.95693	2.92832	2.01412	3.90051	GH11	0.0849594	-0.0655879	0.0481072	0.0232435	0.113513	-0.00233596
305203	5.34592	5.19238	4.60538	3.15119	4.35066	5.9191	CE5	0.0277909	0.024438	0.00943219	0.0139559	-0.042466	0.0271702
305910	7.91751	7.98264	7.29076	8.32361	7.75834	7.09577	AA9-CBM1	-0.0596143	-0.0662787	-0.0174647	-0.0413991	-0.0240267	0.0655009
308061	3.38473	4.43996	4.71785	2.55079	1.59856	1.80309	GH6	0.0753103	-0.0460622	-0.13716	-0.0846935	0.0661941	0.0388446
308478	3.30621	5.16559	5.03433	2.94541	3.08458	4.94221	GH74	0.0474052	0.00380682	-0.0220271	0.00299298	0.111892	0.0156478
308915	4.4073	4.74145	3.80622	0	2.39643	4.76649	PL1	0.0700905	0.096705	-0.0380953	0.00987323	-0.0341723	0.0815772
308916	0.79955	2.67874	0	0	0.968366	1.86643	CBM1-CE8	0.132749	-0.0287595	0.0580935	-0.027062	0.0043486	0.262263
309370	9.63249	9.9769	9.24875	9.12396	10.5465	11.9474	GH6	-0.125179	0.0378418	0.0805708	0.0605739	-0.000839345	-0.00505743
309505	4.83245	6.83647	3.84622	2.94541	5.45279	7.48721	GH45-CBM1	0.0145522	0.0671787	0.0955731	0.0465825	0.0076534	0.244062
314920	4.19538	5.26339	5.05688	2.31064	1.55445	4.71811	GH26	0.0553416	0.0239834	-0.105175	0.0558712	0.0662067	0.0294256
317200	6.29851	5.50262	4.83672	5.93369	4.56864	4.38848	PL1_4	0.0113785	-0.0892065	-0.0560571	-0.032651	-0.0789506	0.073696
319321	1.51243	1.8991	2.6417	0	1.36886	0	CBM1-CE1	0.127316	-0.0368209	-0.0515799	-0.173098	0.0138255	-0.0152389
321001	5.23762	5.15067	4.76886	2.28853	1.78297	6.17706	AA9	0.0449577	0.0507895	-0.0753041	0.127002	-0.00886435	0.00359902
324171	6.54581	6.30489	6.56088	3.04021	3.91521	7.18039	CBM1-CE1	0.00614737	0.0818332	-0.0719937	0.0692077	-0.00784036	-0.0521108
325319	5.7334	5.12718	3.93828	5.80486	4.13668	5.58781	CE16	0.0174195	-0.0822235	0.0031274	0.0553712	-0.0729756	0.082174
325423	2.13823	3.07574	1.10786	0	1.43242	3.0618	GH134	0.112335	0.0130767	0.0370361	0.000482767	-0.0297597	0.177165
325674	7.90288	7.24434	7.90779	2.61288	4.98203	6.09375	GH55	-0.00887089	0.113233	-0.145912	-0.0526804	-0.0443652	-0.0398452
325699	5.61582	6.40361	6.06318	3.05486	4.3105	6.2583	CBM1	0.0139481	0.0595546	-0.047617	0.00908675	0.0281681	0.0277981
325950	11.4677	11.3357	11.1635	11.3034	11.7246	11.2962	GH5_30	-0.16339	-0.00625762	-0.0112621	-0.0161691	-0.0143701	-0.0105456
326147	10.6207	10.4878	10.3504	10.7985	10.9013	10.4854	GH128	-0.141501	-0.0241022	-0.00569837	-0.0171157	-0.0123944	-0.0126689
326171	7.48904	6.1358	6.71128	6.03919	4.50749	6.3203	CBM50-CBM50-CBM50-CBM50	-0.0137645	-0.033311	-0.0972117	0.043495	-0.0577552	-0.0699245
326195	6.86883	5.38204	5.35119	6.70982	7.7783	5.70997	CBM13	-0.0199172	-0.0782735	0.0651049	-0.105618	-0.119924	-0.0209762
326754	5.7334	5.12718	3.93828	5.80486	4.13668	5.58781	CE16	0.0174195	-0.0822235	0.0031274	0.0553712	-0.0729756	0.082174
327063	5.93815	6.75624	6.7481	6.52491	6.85503	6.03846	GH16	-0.0235242	-0.0491443	0.00481593	-0.0778765	0.0407907	0.00694488
327105	8.09923	8.02581	7.9042	9.48012	8.71084	9.0532	GH10	-0.0831327	-0.0672023	0.0449915	0.0196568	-0.000343525	-0.0340862
327240	9.26016	8.91217	8.82184	8.96337	9.90326	8.39441	GH5_9	-0.0971562	-0.0308355	0.00352537	-0.0823381	-0.0400088	-2.99524e-06
327458	8.46731	9.68246	9.66902	8.3434	8.08654	10.1211	GH71	-0.0951851	0.0226603	-0.0314311	0.058155	0.0901702	-0.0263991
327649	10.7058	10.5127	10.3928	10.5861	11.3494	10.3639	CE4-CBM50-CBM50-CBM50-CBM50	-0.142892	-0.015538	0.00331834	-0.0463009	-0.022961	-0.010564
327727	3.32402	4.65273	2.61348	6.58794	5.288	6.03958	AA1_1	0.024084	-0.129563	0.156217	0.0453732	0.0222372	0.138104
327807	7.5138	7.53373	7.19643	8.39086	7.25864	7.71592	GH63	-0.0557208	-0.0684321	0.000198596	0.0123441	-0.0034475	0.00834389
328455	5.5676	7.19555	7.57911	6.7261	7.54906	7.32691	GH17	-0.0378159	-0.0241222	0.0422398	-0.0576547	0.110541	-0.0475514
328467	8.15064	7.96143	8.2222	7.89663	8.46025	7.20536	GH17	-0.0665689	-0.037117	-0.0202345	-0.0862687	-0.0164109	-0.021822
328656	9.77443	10.0236	9.77604	9.72802	10.0437	9.18742	GH31	-0.117041	-0.0232512	-0.0263037	-0.0522317	0.00151489	0.0206811
328893	8.03947	7.73918	7.48833	5.87882	6.74214	7.85889	PL3_2	-0.0445776	0.0307514	-0.0381716	0.00643357	-0.0353268	0.00485131
328976	3.06378	5.51441	4.76967	6.00216	1.75336	5.41111	AA16	0.0365619	-0.104991	-0.0489595	0.129698	0.169313	0.0637607
329229	7.18273	7.20014	6.63555	3.29874	2.60962	7.56231	GH28	0.0027522	0.0868208	-0.139306	0.151205	-0.00383411	0.0323059
329338	6.44703	5.99997	5.26057	3.18706	4.9367	6.62406	GH28	0.00988019	0.0564409	-0.00850813	0.0176663	-0.0699724	0.0413201
329693	6.19595	5.34684	5.29366	2.65898	4.44464	5.77482	CBM1-CE1	0.0229756	0.0528791	-0.0323463	-0.0104661	-0.0752841	-0.0136792
329827	8.00237	7.60703	7.18444	8.36255	7.79757	7.95883	CBM13	-0.0619893	-0.0582018	0.0127659	0.00235083	-0.0382866	0.0105648
330203	8.25991	9.10239	8.69314	3.61747	9.88423	10.4511	CBM1-GH5_5	-0.0726544	0.190457	0.0799299	-0.0557482	-0.00138749	-0.00789013
330540	5.48846	5.95056	6.19728	0	3.83918	6.27788	GH16	0.0349781	0.165017	-0.0573926	-0.0125054	0.00965065	-0.0314993
330970	8.57411	8.03961	7.83523	7.66616	6.7464	8.21984	AA1_1	-0.0611835	-0.0193662	-0.0554364	0.0453614	-0.0332073	-0.00411893
331136	3.41268	3.23154	3.5607	2.17684	2.96263	0	GH13_32	0.0883023	-0.0777927	-0.086587	-0.220816	-0.0405832	0.0477842
331151	9.72368	9.58245	9.32021	10.3276	10.1991	9.54871	GH16	-0.118453	-0.0474865	0.00878651	-0.0261077	-0.0183949	0.000964483
331475	9.76345	10.0138	9.10695	8.17497	10.1816	11.8391	GH7-CBM1	-0.117764	0.0691241	0.0649448	0.0614933	-0.017963	0.0153982
331675	6.52286	5.96	5.56135	7.24888	5.14235	6.26779	GH5_50	-0.0132039	-0.093172	-0.0193522	0.0417846	-0.037774	0.0131754
332043	5.85526	5.87403	6.13498	5.13531	4.3884	5.18219	CE8	0.00787322	-0.0358097	-0.0718434	-0.0186573	0.00843435	-0.0158211
332491	9.76555	9.51182	9.28989	9.79972	10.1317	9.85455	GH3	-0.116291	-0.0245025	0.0151403	-0.0144182	-0.0256316	-0.0112943
332529	7.61633	8.22051	8.31018	6.66298	8.70758	8.39713	GH7	-0.0654524	0.0275511	0.0255172	-0.0595562	0.0250177	-0.026506
332545	2.85911	2.51814	4.08222	3.2978	2.19462	4.98848	CBM1-GH10	0.0681928	-0.0487623	0.0254009	0.0647917	0.0451951	-0.202449
332567	3.42731	5.40671	5.50152	3.04021	3.04044	4.59629	AA1_1	0.0449226	0.001998	-0.0516406	-0.0175711	0.126373	0.0100438
332772	13.705	13.6779	13.7525	14.0022	14.3411	13.9078	AA9	-0.235399	0.00521902	-0.0116247	0.00138591	0.00850932	-0.0457487
333035	6.74376	5.77336	6.91786	7.00094	7.68108	8.08514	CE4	-0.0393345	-0.0349534	0.077853	-0.0050996	-0.0249331	-0.173109
333171	7.97008	8.31714	8.17957	8.60209	8.23141	7.8958	GH16	-0.0727565	-0.0506349	-0.010487	-0.0329917	0.016559	0.00494528
333573	5.65293	6.45984	5.93269	6.32743	5.29845	6.73416	CE4	-0.0109621	-0.0485704	0.00132996	0.0348036	0.0413018	0.0291733
333574	4.62068	5.4736	4.90648	2.31368	1.48854	3.9016	CE4	0.0569744	0.0140223	-0.138011	0.0228083	0.0338229	0.0857616
333843	5.67496	7.38068	7.1667	2.35024	6.21322	8.64947	GH12-CBM1	-0.0122009	0.149388	0.0345269	0.0147328	0.0821312	-0.0165976
333919	3.50111	5.41854	5.04824	0	3.51816	6.08589	AA3_2	0.0540508	0.134016	0.0133614	0.000554585	0.0865745	0.0186173
333920	6.33347	6.15873	5.98788	3.38123	7.20712	6.84253	AA3_2	-0.00757487	0.0685083	0.0576945	-0.082457	-0.0525128	-0.0105407
333991	8.61747	8.1623	8.2667	9.40108	9.53959	9.16377	AA3_2	-0.0921624	-0.0520305	0.0526141	-0.0161679	-0.0261931	-0.0544791
334403	4.60741	4.63589	5.24301	6.27959	3.72727	5.5054	CBM50-CBM50-CBM50-CBM50	0.0189903	-0.102029	-0.0134083	0.0510115	0.0420342	-0.0847525

## Sheet: Bs Effectors
Supplementary Table S9 - Predicted secreted proteins CAZymes
B. sorokiniana. Normalized read count of genes coding for putative effectors. ave: Averaged read count. PC: Principal components calculated using Principal coordinates analysis.
JGI Protein ID	Bs.ave	Bs_Root11.ave	Bs_Root172.ave	Sv_Bs.ave	Sv_Bs_Root11.ave	Sv_Bs_Root172.ave	CAZyme	Small secreted proteins	Protease	Lipase	InterPro ID	InterPro Description	KOG ID	KOG definition	KOG class	KOG group	EC	KEGG definition	KEGG pathway	KEGG pathway type	GO term ID	GO name	GO term type	GO ID	PC1	PC2	PC3	PC4	PC5	PC6
22089	2.29949	3.77861	4.27872	0	0	0		Unknown					KOG1924	RhoA_GTPase_effector_DIA/Diaphanous	Signal_transduction_mechanisms Cytoskeleton	CELLULAR_PROCESSES_AND_SIGNALING									-0.124693	-0.104401	-0.117758	0.0995325	-0.0882421	-0.0563858
31317	6.29849	4.80591	5.25744	7.12851	3.58194	7.11133		Unknown																	-0.0279438	0.0138899	0.149149	-0.0437502	-0.0634248	0.0202247
31595	9.16378	8.59523	8.93274	8.98163	9.11554	8.91395		Unknown					KOG3599	Ca2+-modulated_nonselective_cation_channel_polycystin	Inorganic_ion_transport_and_metabolism Signal_transduction_mechanisms	METABOLISM CELLULAR_PROCESSES_AND_SIGNALING									0.0521715	0.0272096	-0.00385102	-0.0183902	-0.0515897	-0.0418732
31650	5.70483	4.09417	1.23463	3.41977	2.68197	0		Unknown																	-0.0974948	-0.0118135	-0.108296	-0.192817	0.113035	-0.140992
31894	6.20083	6.7231	3.9858	6.21593	6.35715	3.29928		Haem-degrading			IPR005624	Protein_of_unknown_function_DUF336													-0.032827	0.0304368	-0.117983	-0.129163	0.0975103	0.0381096
32132	10.0549	11.5629	10.8471	9.86503	10.8263	11.0656		I32; Domain of unknown function (DUF4360)	I32; Domain of unknown function (DUF4360)																0.0948382	0.00374507	-0.0214722	0.0611956	0.0410308	0.00718644
32277	6.26605	6.24412	4.73988	6.7308	7.40317	6.1158		Unknown																	-0.0129026	0.092155	-0.0348186	-0.0569019	0.0472342	0.0262545
32578	6.47166	3.09417	0.904035	7.16202	3.66871	5.14516		Unknown																	-0.0591904	0.101482	0.137651	-0.226392	0.0915929	-0.032927
32699	5.98303	6.62142	6.32256	6.15825	6.43666	6.49864		Unknown																	-0.0111655	0.0361891	-0.0198239	0.0255513	-0.0204395	0.0284129
32889	9.76072	10.6753	10.4265	10.5211	10.8358	10.8846		Unknown																	0.0905572	0.0290235	-0.00195459	0.0191177	-0.0083167	0.0493016
33100	10.9746	11.5335	10.7729	11.3811	10.885	10.6022		Protein of unknown function (DUF1349)																	0.102205	-0.00812374	-0.0102256	-0.0375407	0.0194002	0.0256631
33527	4.72408	4.55228	3.03382	3.24201	3.18885	1.93894		Unknown			IPR008972	Cupredoxin													-0.0824011	-0.0039179	-0.0820209	-0.057003	0.0414405	-0.0662853
33583	6.30461	7.96998	4.60913	5.39103	2.82612	7.38844	AA9	AA9; Glycosyl hydrolase family 61			IPR005103	Glycoside_hydrolase,_family_61													-0.0276675	-0.0520916	0.110144	0.0508541	0.235558	0.0126622
33831	7.66198	6.93887	6.94617	8.12236	7.56999	7.62882		Unknown																	0.0164288	0.0491407	0.0175852	-0.0451331	-0.0436242	0.00231431
33854	8.73679	5.78072	4.19643	5.54567	8.40536	5.40356		Unknown																	-0.0109303	0.106333	-0.0863127	-0.116035	0.0880272	-0.290562
34049	8.55115	9.22662	9.25614	9.33977	9.42321	9.21508		Unknown																	0.0577422	0.0278594	-0.0128689	0.00679088	-0.0407594	0.0532996
34207	9.69968	10.7277	10.1804	9.33322	9.4758	9.26893	AA9	AA9; Glycosyl hydrolase family 61			IPR005103	Glycoside_hydrolase,_family_61													0.0719136	-0.0268112	-0.0379828	0.0154712	0.0109597	-0.00312991
34469	0.340606	0.356573	0.663821	3.25494	2.86396	2.88781		Unknown																	-0.121742	0.165922	0.0267316	-0.0125671	-0.112384	0.190985
34739	7.06241	7.00944	6.90882	6.94717	7.79698	2.6494		Unknown																	-0.0098513	-0.00503931	-0.200461	-0.129999	-0.105743	0.00940602
34742	12.4425	13.6167	13.3398	13.1787	13.3673	13.3784		Unknown																	0.156	-0.00227161	-0.00198141	0.0146199	0.00428458	0.0447132
34851	7.00534	5.81457	4.00902	4.55417	0	3.84507		Cupin			IPR001929 IPR006045 IPR011051	Germin Cupin_1 Cupin,_RmlC-type									13038 21295 22448 20187	manganese_ion_binding metal_ion_binding apoplast nutrient_reservoir_activity	molecular_function cellular_component	GO:0030145 GO:0046872 GO:0048046 GO:0045735	-0.0666756	-0.134176	0.0963357	-0.0734674	0.104763	-0.136192
34871	1.81998	1.89014	0	2.39169	6.89088	5.6459		Cupin			IPR001929 IPR006045 IPR011051	Germin Cupin_1 Cupin,_RmlC-type									13038 21295 22448 20187	manganese_ion_binding metal_ion_binding apoplast nutrient_reservoir_activity	molecular_function cellular_component	GO:0030145 GO:0046872 GO:0048046 GO:0045735	-0.0868212	0.286137	-0.0213309	0.0595629	0.102664	0.010132
35150	9.00377	10.3701	9.59115	8.36914	9.23838	9.39935	GH131	GH131																	0.061194	-0.00715453	-0.0342529	0.0578329	0.0401255	-0.0142016
35310	10.0604	9.57146	9.55186	9.79273	10.4371	9.67909		Blastomyces yeast-phase-specific protein																	0.0741556	0.036084	-0.019657	-0.0276491	-0.0245574	-0.0509291
35345	7.47256	5.76594	8.19943	8.86373	10.2916	8.1195		Unknown																	0.0337488	0.134244	-0.0308266	-0.0404403	-0.227515	0.0081914
35352	3.57876	0.356573	1.86189	0.486196	0	0		Unknown																	-0.141035	-0.00711629	-0.0273675	-0.0457087	-0.146674	-0.248474
35561	2.99981	4.62383	2.7256	1.82453	0	2.06223		Alternaria alternata allergen 1																	-0.109414	-0.0717773	-0.00748206	0.0438526	0.0867921	0.0177704
35572	10.3794	9.52313	9.94651	10.442	9.85962	10.3396		Unknown																	0.0794288	0.018772	0.0332334	-0.0327156	-0.0503633	-0.0392192
36581	13.0664	13.0771	13.3399	13.4415	12.67	13.2338																			0.153489	-0.0199256	0.0311012	-0.0214562	-0.029966	-0.00647302
36718	6.81827	8.33307	7.7776	5.76987	3.58194	7.61303		C56; DJ-1/PfpI family	C56; DJ-1/PfpI family		IPR002818	ThiJ/PfpI													-0.0055954	-0.0979819	0.0714054	0.105658	0.0397934	-0.00654744
36862	9.01455	9.76359	8.50157	8.57615	6.22117	8.86855	GH45	GH45; Glycosyl hydrolase family 45			IPR000334 IPR009009	Glycoside_hydrolase,_family_45 Barwin-related_endoglucanase									4143 6429	carbohydrate_metabolic_process cellulase_activity	biological_process molecular_function	GO:0005975 GO:0008810	0.0393305	-0.0687513	0.0634936	0.00511713	0.0728182	0.00215578
37149	11.2195	12.1941	12.173	11.3026	12.0834	11.903		Unknown																	0.121865	0.0025399	-0.0212867	0.0354476	-0.0114213	0.00311602
37358	6.77075	4.41858	6.32772	3.22633	3.03005	5.20948		Unknown																	-0.0492873	-0.0431355	0.0324679	0.0600585	-0.118041	-0.277974
37405	8.00501	8.30518	8.36219	8.10722	7.87803	8.13375		Unknown																	0.0321255	0.00910803	-0.00524907	0.00820443	-0.0377735	0.00851103
37475	5.27393	5.35889	3.67568	6.07809	3.18885	5.01533																			-0.0506582	0.00368134	0.0641649	-0.0676834	0.0579175	0.0781186
37757	9.36736	9.78914	9.64209	9.18958	9.60778	9.94335		Unknown			IPR010916	TonB_box,_conserved_site	KOG4157	beta-1,6-N-acetylglucosaminyltransferase,_contains_WSC_domain	Carbohydrate_transport_and_metabolism Posttranslational_modification,_protein_turnover,_chaperones	METABOLISM CELLULAR_PROCESSES_AND_SIGNALING									0.0677128	0.0170189	-0.00128988	0.0270214	-0.00578694	-0.0175555
37841	4.95308	4.70374	2.18261	4.50586	3.39662	2.86484		Unknown																	-0.0746319	0.0245747	-0.0274989	-0.103121	0.105488	-0.00465028
37983	4.00566	1.72692	0	3.32262	0	2.16749																			-0.121526	0.0250034	0.0956177	-0.131725	0.0658557	-0.0662958
38427	9.7412	9.45444	9.28642	9.39224	7.56945	8.99534		Unknown			IPR001907	Peptidase_S14,_ClpP	KOG4701	Chitinase	Cell_wall/membrane/envelope_biogenesis	CELLULAR_PROCESSES_AND_SIGNALING					4639 6120	proteolysis endopeptidase_Clp_activity	biological_process molecular_function	GO:0006508 GO:0008462	0.053943	-0.0444518	0.0412235	-0.028424	-0.0118484	-0.0298407
38595	7.14321	6.82257	6.01227	7.69186	7.0188	6.20288					IPR000583	Glutamine_amidotransferase,_class-II									5830	metabolic_process	biological_process	GO:0008152	0.000157905	0.0390784	-0.0189287	-0.0788345	-0.00655028	0.0298963
38877	1.83723	2.71525	1.07392	0	0	0																			-0.143522	-0.0205239	-0.0765297	0.0262737	0.0572975	-0.0458399
40245	9.28631	9.27358	9.67275	9.87561	9.68262	9.49473		Unknown																	0.0667927	0.0231041	-0.00200667	-0.015365	-0.0640596	0.0201595
40752	9.69895	10.2158	9.98109	9.97815	11.0258	10.4917		Ubiquitin 3 binding protein But2 C-terminal domain																	0.0838315	0.0469361	-0.0207043	0.0148545	-0.00665064	0.00577959
40771	8.86557	8.57014	8.91935	9.34704	8.58398	8.76528		Lipocalin-like domain																	0.0493463	0.0136229	0.0120373	-0.0290373	-0.0630274	0.012426
40773	8.03072	8.79958	7.76109	7.63677	6.01672	7.80244	GH45	GH45; Glycosyl hydrolase family 45			IPR000334 IPR009009	Glycoside_hydrolase,_family_45 Barwin-related_endoglucanase									4143 6429	carbohydrate_metabolic_process cellulase_activity	biological_process molecular_function	GO:0005975 GO:0008810	0.0199253	-0.0468775	0.0308438	0.00910824	0.0474614	0.00586379
41272	7.82722	8.64553	8.04535	7.68099	8.18415	7.52946	CE3	CE3; GDSL-like Lipase/Acylhydrolase; GDSL-like Lipase/Acylhydrolase family			IPR001087 IPR013830	Lipase,_GDSL Esterase,_SGNH_hydrolase-type									4758 9986	lipid_metabolic_process hydrolase_activity,_acting_on_ester_bonds	biological_process molecular_function	GO:0006629 GO:0016788	0.0286914	0.0109915	-0.0484143	0.00771187	0.00193665	0.0096016
41500	10.0961	10.196	10.142	10.5708	10.3511	10.2344		Unknown																	0.0840921	0.0176782	0.00167259	-0.0220094	-0.0272966	0.0139949
41601	10.0889	10.8038	10.91	10.2156	10.7237	10.7989	GH131	GH131																	0.0921375	0.0101924	-0.0107594	0.0323782	-0.0249889	0.00455085
41645	12.3689	12.8648	12.4477	12.7993	12.2704	12.3715		Unknown																	0.138535	-0.0153216	0.00784654	-0.0259047	0.00833459	0.0157796
41755	9.09118	10.1521	9.60399	8.78357	9.81675	9.26952	GH11	GH11; Glycosyl hydrolases family 11			IPR001137 IPR008985	Glycoside_hydrolase,_family_11 Concanavalin_A-like_lectin/glucanase									2933 4143	hydrolase_activity,_hydrolyzing_O-glycosyl_compounds carbohydrate_metabolic_process	molecular_function biological_process	GO:0004553 GO:0005975	0.0644901	0.0105941	-0.0469255	0.0331079	0.013732	-0.00484148
61048	2.74898	0.708932	0.639002	2.35062	0	0																			-0.140261	0.0163556	0.00225022	-0.120329	-0.0808551	-0.0383088
64298	1.8023	3.34605	5.26663	0	0	2.71464		Unknown																	-0.112952	-0.0734632	-0.0194533	0.21055	-0.146837	-0.0430308
69451	6.28937	6.22722	6.32344	5.41714	5.57452	6.44819		Unknown																	-0.0186548	0.0156233	0.00180686	0.0412218	-0.0281955	-0.0549929
76557	4.57018	2.09266	0	5.49443	0	7.64427		Unknown																	-0.086785	0.0847315	0.334257	-0.0663232	0.149303	0.00521139
77015	9.32114	9.59949	9.34427	9.42808	10.2522	9.964	CE3	CE3; GDSL-like Lipase/Acylhydrolase family			IPR013830	Esterase,_SGNH_hydrolase-type													0.0695823	0.0451784	-0.0118219	0.0101084	-0.00469622	-0.00777096
79574	6.05634	5.71201	5.2059	6.25977	2.86396	5.93588		Stress responsive A/B Barrel Domain			IPR013097 IPR011008	Stress_responsive_alpha-beta_barrel Dimeric_alpha-beta_barrel													-0.0371616	-0.0359786	0.0980847	-0.0290201	-0.0024187	0.0260546
80819	4.5589	4.4689	3.42895	5.23672	0	5.7282		Unknown																	-0.0726768	-0.0491021	0.190898	-0.00747474	0.0446414	0.074301
85104	8.84416	10.7219	10.3523	9.74227	9.76471	10.599	CE12	CE12; GDSL-like Lipase/Acylhydrolase; GDSL-like Lipase/Acylhydrolase family			IPR001087 IPR013830	Lipase,_GDSL Esterase,_SGNH_hydrolase-type									4758 9986	lipid_metabolic_process hydrolase_activity,_acting_on_ester_bonds	biological_process molecular_function	GO:0006629 GO:0016788	0.0778948	0.00427651	0.00337586	0.0650038	0.00254291	0.0906167
87627	5.48767	4.454	4.83323	4.50336	3.68449	0		Unknown																	-0.0733489	-0.0545542	-0.159733	-0.142745	-0.13866	-0.0489537
89541	7.21124	8.75008	7.81959	7.85067	8.56859	7.10507		Necrosis inducing protein (NPP1)			IPR008701	Necrosis_inducing													0.0265961	0.0244531	-0.0771893	0.000604593	0.00618692	0.0799247
92026	6.87851	8.50494	7.91593	6.55578	4.1942	6.69833																			-0.0019918	-0.0992646	0.0265115	0.051319	0.0109121	0.0467143
101661	6.85663	7.23999	6.53249	6.78133	7.48478	1.79014		Unknown																	-0.0168867	-0.0207723	-0.227392	-0.14926	-0.0764847	0.0320483
102858	5.5651	4.01215	3.6442	6.44483	2.84769	7.106	CE5	CE5; Cutinase			IPR011150 IPR000675	Cutinase,_monofunctional Cutinase									5830 9985 3782 23784	metabolic_process hydrolase_activity extracellular_region cutinase_activity	biological_process molecular_function cellular_component	GO:0008152 GO:0016787 GO:0005576 GO:0050525	-0.0463536	0.0450737	0.18333	-0.0431094	0.00136001	0.0218542
112895	2.48114	3.92911	2.90687	0	5.45268	4.41769		C56; DJ-1/PfpI family	C56; DJ-1/PfpI family		IPR002818	ThiJ/PfpI													-0.0859175	0.130417	-0.113735	0.188903	0.0742731	-0.126976
113248	4.76782	1.12045	2.13206	5.73252	2.70238	2.05919		Fungal hydrophobin			IPR010636	Hydrophobin_2									3782 3824 5239	extracellular_region cell_wall cell_communication	cellular_component biological_process	GO:0005576 GO:0005618 GO:0007154	-0.0908606	0.0649292	0.0408758	-0.207991	-0.169905	-0.0151304
113561	5.94297	8.07306	5.8247	4.94295	3.63504	0		Domain of unknown function (DUF4360)																	-0.0522257	-0.147863	-0.215171	-0.110241	0.035756	0.05638
114973	7.93568	8.94311	8.27294	7.31484	7.89683	7.63544		Unknown																	0.0288212	-0.00664386	-0.0472568	0.0308105	0.0169617	-0.0135834
116197	8.9736	8.50624	8.30765	8.3793	10.438	9.25374		Unknown			IPR013032	EGF-like_region,_conserved_site													0.0536209	0.0846546	-0.036982	0.00325596	-0.00435073	-0.0769549
116210	10.3703	11.43	10.4591	9.35049	10.2767	9.47237	AA9	AA9; Glycosyl hydrolase family 61			IPR005103	Glycoside_hydrolase,_family_61													0.0827672	-0.0263523	-0.0652228	0.0161421	0.0472784	-0.0459867
116922	8.33892	9.15401	7.08715	8.2381	4.08246	7.22348	CE5	CE5; Cutinase			IPR000675 IPR008262	Cutinase Lipase,_active_site									5830 9985 2290	metabolic_process hydrolase_activity catalytic_activity	biological_process molecular_function	GO:0008152 GO:0016787 GO:0003824	0.0108521	-0.107221	0.0815263	-0.0493135	0.108228	0.045728
117043	7.56782	9.28768	8.75463	7.43216	7.34826	7.98918	PL3_2	PL3_2; Pectate lyase			IPR004898 IPR011050	Pectate_lyase,_catalytic Pectin_lyase_fold/virulence_factor									3782 13432	extracellular_region pectate_lyase_activity	cellular_component molecular_function	GO:0005576 GO:0030570	0.0301799	-0.0294904	-0.0263333	0.0617521	0.0083142	0.0392987
118199	5.69061	8.41059	4.69531	1.26933	0	1.50135		Domain of unknown function (DUF4360)																	-0.0815271	-0.213919	-0.0996922	0.063401	0.238658	-0.136039
120286	13.2761	14.3648	13.3943	14.2343	13.8437	12.6814		S01A; Trypsin; Trypsin-like peptidase domain	S01A; Trypsin; Trypsin-like peptidase domain		IPR001314 IPR001254 IPR009003	Peptidase_S1A,_chymotrypsin Peptidase_S1_and_S6,_chymotrypsin/Hap Peptidase,_trypsin-like_serine_and_cysteine	KOG3627	Trypsin	Amino_acid_transport_and_metabolism	METABOLISM	3.4.21.4	Trypsin			2682 4639 2290 2705	serine-type_endopeptidase_activity proteolysis catalytic_activity trypsin_activity	molecular_function biological_process	GO:0004252 GO:0006508 GO:0003824 GO:0004295	0.165664	-0.0215968	-0.0342362	-0.0599834	0.0285232	0.06464
123358	7.79771	7.98303	7.2519	7.03302	6.04028	6.91119		Unknown					KOG1703	Adaptor_protein_Enigma_and_related_PDZ-LIM_proteins	Signal_transduction_mechanisms Cytoskeleton	CELLULAR_PROCESSES_AND_SIGNALING									0.00788349	-0.0306548	0.00290707	-0.00798871	0.0207022	-0.0338271
124385	9.91892	11.522	10.8144	10.0505	10.231	10.561	CE12	CE12; GDSL-like Lipase/Acylhydrolase; GDSL-like Lipase/Acylhydrolase family			IPR001087 IPR000223 IPR013830	Lipase,_GDSL Peptidase_S26A,_signal_peptidase_I Esterase,_SGNH_hydrolase-type									4639 5908 9320 4758 9986	proteolysis serine-type_peptidase_activity membrane lipid_metabolic_process hydrolase_activity,_acting_on_ester_bonds	biological_process molecular_function cellular_component	GO:0006508 GO:0008236 GO:0016020 GO:0006629 GO:0016788	0.0899902	-0.017267	-0.0185312	0.0422119	0.0292749	0.0370797
129517	11.1842	10.7509	11.3958	11.1931	11.2446	10.9275		Unknown																	0.104742	0.0079109	-0.00372377	-0.0205647	-0.0671829	-0.0360437
130148	1.52148	1.93622	3.79007	0	3.68449	5.13051		Unknown																	-0.0986169	0.120567	-0.0115461	0.236133	-0.115638	-0.0997903
130733	0.190223	1.98196	1.07365	0	0.562766	3.99179		Unknown																	-0.133337	0.0785872	0.0586706	0.17865	0.0531965	0.0511211
130816	10.1085	9.79383	9.44313	10.2201	9.22458	9.39937		Unknown																	0.0697595	-0.00502025	0.0126146	-0.0526641	-0.00948835	-0.0104164
131028	6.99765	7.81328	7.89143	7.58263	6.5315	7.63928	CE1	CE1; Esterase PHB depolymerase; Prolyl oligopeptidase family			IPR010126	Esterase,_PHB_depolymerase									3782	extracellular_region	cellular_component	GO:0005576	0.0143447	-0.00785276	0.0164644	0.0258799	-0.0440666	0.060569
136055	0	0	1.35487	0	0	7.60628		Unknown																	-0.12815	0.145031	0.241359	0.275523	-0.0410017	-0.0146995
138580	9.67583	11.0302	10.107	8.31713	9.66777	9.56164	AA9	AA9; Glycosyl hydrolase family 61			IPR005103	Glycoside_hydrolase,_family_61													0.0707143	-0.0214016	-0.0536791	0.0653283	0.0589539	-0.0607907
139683	7.60715	9.40868	9.03658	7.47657	3.87274	9.1872		Unknown																	0.0211897	-0.120612	0.125531	0.105171	0.028687	0.0572273
140445	7.65115	9.90557	8.46649	7.36922	5.45971	8.01041	AA9	AA9; Glycosyl hydrolase family 61			IPR005103	Glycoside_hydrolase,_family_61													0.0228968	-0.0903544	0.0261677	0.064283	0.0794206	0.0600204
140875	1.74652	4.92851	4.19734	0	0	0	AA9	AA9; Glycosyl hydrolase family 61			IPR005103 IPR005829	Glycoside_hydrolase,_family_61 Sugar_transporter,_conserved_site									3546 4927 9320	transporter_activity transport membrane	molecular_function biological_process cellular_component	GO:0005215 GO:0006810 GO:0016020	-0.12264	-0.11946	-0.138772	0.124603	-0.0107689	0.0310085
141473	9.90795	11.1933	10.0323	8.85681	9.66788	10.0576	AA9	AA9; Glycosyl hydrolase family 61			IPR005103	Glycoside_hydrolase,_family_61													0.0760887	-0.0189376	-0.0270269	0.0528329	0.0764209	-0.0437101
145366	8.16362	8.50962	7.68289	8.51498	4.77336	7.49077		Unknown																	0.0155261	-0.0810017	0.0785914	-0.0412605	0.0179733	0.0520061
151913	9.60868	10.0113	9.35065	8.53353	8.96039	9.42338		Domain of unknown function (DUF4360)																	0.0605424	-0.00941868	-0.0106814	0.0269757	0.0378328	-0.0676257
155193	0.190223	1.48011	2.05573	2.64373	0	0		Unknown																	-0.139744	0.000399044	-0.0318677	-0.0226677	-0.161784	0.234685
155194	0.88572	4.59407	3.37616	0	0	0	AA9	AA9; Glycosyl hydrolase family 61																	-0.130424	-0.0895473	-0.131433	0.124891	0.0137787	0.0984623
155937	7.92328	5.4929	4.97804	7.56119	4.21996	7.65261					IPR008972	Cupredoxin	KOG1003	Actin_filament-coating_protein_tropomyosin	Cytoskeleton	CELLULAR_PROCESSES_AND_SIGNALING									-0.0136145	0.0153698	0.156784	-0.0875238	0.0203725	-0.0819654
156971	4.62137	2.15164	5.19816	3.9856	5.71394	7.29858		Unknown																	-0.0465632	0.146023	0.0721757	0.0961667	-0.206436	-0.136843
157044	6.51654	5.90782	5.93312	5.9906	0	3.28137		Unknown																	-0.0568626	-0.174475	0.0777345	-0.0870168	-0.0638802	0.00640424
157307	4.02669	3.45518	2.18089	3.97588	3.34896	2.23119		I51; Phosphatidylethanolamine-binding protein	I51; Phosphatidylethanolamine-binding protein		IPR008914	Phosphatidylethanolamine-binding_protein_PEBP													-0.0877744	0.0478213	-0.0434928	-0.0898946	0.00927624	0.00710708
157558	3.76731	4.92727	4.9866	4.5534	4.5352	5.81488		Unknown																	-0.0491422	0.0518158	0.0147589	0.0792257	-0.0437745	0.0844943
163737	8.53853	8.0145	8.66221	8.4344	8.43888	8.4349		Fungal hydrophobin			IPR010636	Hydrophobin_2									3782 3824 5239	extracellular_region cell_wall cell_communication	cellular_component biological_process	GO:0005576 GO:0005618 GO:0007154	0.039298	0.0238442	-0.0011896	-0.00647731	-0.0751425	-0.0331453
163931	4.81868	5.33304	7.11617	3.96889	0	4.96672	AA9	AA9; Glycosyl hydrolase family 61			IPR005103	Glycoside_hydrolase,_family_61													-0.0615946	-0.145911	0.098702	0.106927	-0.140119	-0.00395229
164106	5.70327	3.11738	3.46326	5.27273	0	0		Unknown																	-0.0970157	-0.111157	0.00343811	-0.220752	-0.132709	-0.0364847
166818	8.68555	8.44442	8.30303	8.86877	5.09385	7.02743		Unknown																	0.0206799	-0.0933697	0.0554815	-0.0690253	-0.0388907	0.0261943
169117	7.8195	7.44884	6.70489	6.19226	9.27379	7.24813		Unknown					KOG4297	C-type_lectin	Signal_transduction_mechanisms Defense_mechanisms	CELLULAR_PROCESSES_AND_SIGNALING									0.0164808	0.0863065	-0.086919	0.0124336	0.0322733	-0.13038
170011	3.92052	3.83777	1.45098	5.06974	8.98611	8.11632		Isochorismatase family			IPR000868	Isochorismatase_hydrolase									2290 5830	catalytic_activity metabolic_process	molecular_function biological_process	GO:0003824 GO:0008152	-0.0352844	0.293674	0.0168103	0.0249831	0.143616	0.0313086
170044	2.12792	4.21306	3.08838	0	0	0	AA8	AA8; Cytochrome domain of cellobiose dehydrogenase			IPR008960	Carbohydrate-binding_family_9/cellobiose_dehydrogenase,_cytochrome									2290 9351 13135	catalytic_activity carbohydrate_catabolic_process carbohydrate_binding	molecular_function biological_process	GO:0003824 GO:0016052 GO:0030246	-0.128504	-0.0890803	-0.11582	0.0811653	0.0221927	-0.0253893
172974	9.15324	9.27093	8.77232	9.05311	9.62928	9.26321		Unknown																	0.0581439	0.0366446	-0.0154201	-0.00762777	0.00812887	-0.0192951
175538	8.03603	9.5976	8.92031	8.32586	8.91154	8.00476	CE1	CE1; Esterase PHB depolymerase			IPR010126	Esterase,_PHB_depolymerase									3782	extracellular_region	cellular_component	GO:0005576	0.0445306	0.00156178	-0.0646579	0.0208827	0.00185489	0.0558857
180380	9.53712	10.1043	9.8499	9.07575	8.83884	10.1432		Unknown			IPR003014 IPR003609	N/apple_PAN Apple-like	KOG1216	von_Willebrand_factor_and_related_coagulation_proteins	Extracellular_structures Defense_mechanisms	CELLULAR_PROCESSES_AND_SIGNALING									0.0672504	-0.0137334	0.0229262	0.0416642	0.011196	-0.0265702
181176	4.80585	5.64939	4.76079	6.5451	10.322	8.36476		Unknown																	0.00140946	0.230513	-0.0442749	0.0463824	0.0192722	0.0941073
182164	5.33053	3.9818	4.98743	6.21703	0	5.55648		Unknown																	-0.0621624	-0.0785613	0.199364	-0.0400345	-0.108713	0.0526663
184463	8.32426	9.21803	8.62048	8.34671	6.53379	8.34364		Unknown			IPR006025	Peptidase_M,_neutral_zinc_metallopeptidases,_zinc-binding_site									4639 5909 5939	proteolysis metallopeptidase_activity zinc_ion_binding	biological_process molecular_function	GO:0006508 GO:0008237 GO:0008270	0.0335359	-0.0517991	0.0340043	0.0135872	0.0138238	0.0323351
186403	11.9384	12.9307	12.2756	11.5603	11.6991	12.3823	GH11	GH11; Glycosyl hydrolases family 11			IPR001137 IPR008985	Glycoside_hydrolase,_family_11 Concanavalin_A-like_lectin/glucanase									2933 4143	hydrolase_activity,_hydrolyzing_O-glycosyl_compounds carbohydrate_metabolic_process	molecular_function biological_process	GO:0004553 GO:0005975	0.128997	-0.0250768	0.00444019	0.0310241	0.0444405	-0.0210674
187831	11.2698	11.417	11.3843	11.864	12.0718	11.0915		Unknown					KOG0658	Glycogen_synthase_kinase-3	Carbohydrate_transport_and_metabolism	METABOLISM									0.114696	0.0201834	-0.0231569	-0.0379168	-0.0324116	0.0159243
188628	9.32399	10.7459	10.351	9.50577	10.1082	10.4089	GH11	GH11; Glycosyl hydrolases family 11			IPR001137 IPR008985	Glycoside_hydrolase,_family_11 Concanavalin_A-like_lectin/glucanase									2933 4143	hydrolase_activity,_hydrolyzing_O-glycosyl_compounds carbohydrate_metabolic_process	molecular_function biological_process	GO:0004553 GO:0005975	0.0795801	0.00649124	-0.0160986	0.0557367	0.0096871	0.0316389
189555	5.18781	4.5034	5.63646	1.37985	3.58194	5.16875		Unknown			IPR000877	Proteinase_inhibitor_I12,_Bowman-Birk									3225 3782	serine-type_endopeptidase_inhibitor_activity extracellular_region	molecular_function cellular_component	GO:0004867 GO:0005576	-0.0626035	-0.00095153	-0.020702	0.156715	-0.0515328	-0.256698
189690	11.0098	10.8182	10.791	10.9971	10.7418	10.1103		Unknown																	0.0954474	-0.00567477	-0.0188004	-0.0451116	-0.0308388	-0.022317
189780	8.43631	9.22629	8.59263	9.57241	9.64003	9.17845		Unknown																	0.056385	0.0468592	-0.0125118	-0.015798	-0.00148353	0.0785269
191291	12.4552	12.2035	12.3219	12.0083	12.0237	12.2847		Yeast PIR protein repeat			IPR000420	Yeast_PIR_protein_repeat	KOG1187	Serine/threonine_protein_kinase	Signal_transduction_mechanisms	CELLULAR_PROCESSES_AND_SIGNALING	2.7.7.6	DNA-directed_RNA_polymerase	RNA_polymerase Purine_metabolism Pyrimidine_metabolism	REGULATORY METABOLIC	2356 2357 2358 2359 16888	DNA-directed_RNA_polymerase_activity DNA-directed_RNA_polymerase_I_activity DNA-directed_RNA_polymerase_II_activity DNA-directed_RNA_polymerase_III_activity RNA_polymerase_activity	molecular_function	GO:0003899 GO:0003900 GO:0003901 GO:0003902 GO:0034062	0.131159	-0.00922665	0.0119302	-0.00987953	-0.0131342	-0.0633811
191966	7.61913	8.61492	7.98796	8.02751	3.35753	6.65918		Unknown																	0.00333492	-0.134637	0.0769145	-0.0228001	-0.00248003	0.0859178
193323	7.65607	8.80539	8.70957	7.3711	8.46687	7.67224	CE4	CE4; Glycosyl hydrolase family 57; Polysaccharide deacetylase			IPR002509 IPR011330	Polysaccharide_deacetylase Glycoside_hydrolase/deacetylase,_beta/alpha-barrel									4143 10005 2290	carbohydrate_metabolic_process hydrolase_activity,_acting_on_carbon-nitrogen_(but_not_peptide)_bonds catalytic_activity	biological_process molecular_function	GO:0005975 GO:0016810 GO:0003824	0.0320249	0.00739667	-0.066027	0.0452462	-0.0284075	0.00643528
194329	0.464983	1.41161	1.86699	3.25889	6.04988	1.50135	CE5	CE5; Cutinase			IPR000675	Cutinase									5830 9985	metabolic_process hydrolase_activity	biological_process molecular_function	GO:0008152 GO:0016787	-0.103497	0.194851	-0.152709	-0.0205294	-0.157345	0.201165
195078	1.97634	6.35845	6.06397	2.41746	2.54078	5.89863	CBM1	CBM1; Fungal cellulose binding domain			IPR000254	Cellulose-binding_region,_fungal									2933 3782 4143 13137	hydrolase_activity,_hydrolyzing_O-glycosyl_compounds extracellular_region carbohydrate_metabolic_process cellulose_binding	molecular_function cellular_component biological_process	GO:0004553 GO:0005576 GO:0005975 GO:0030248	-0.0631188	-0.0331778	0.00463795	0.253944	0.0049273	0.162781
195868	5.95789	6.3407	3.65052	5.38603	6.00346	6.0899		Blastomyces yeast-phase-specific protein																	-0.0299662	0.0734418	-0.00722559	-0.0203425	0.154893	-0.0210234
196914	7.38035	7.87977	6.63633	8.58335	8.90134	7.5917		Pathogen effector; putative necrosis-inducing factor																	0.02551	0.0770094	-0.0327871	-0.054954	0.0250567	0.080837
197632	8.39749	8.96866	8.42368	7.21638	7.45236	8.32337	GH12	GH12; Glycosyl hydrolase family 12			IPR002594 IPR008985	Glycoside_hydrolase,_family_12 Concanavalin_A-like_lectin/glucanase									267 6429	polysaccharide_catabolic_process cellulase_activity	biological_process molecular_function	GO:0000272 GO:0008810	0.0316424	-0.0179327	-0.00785136	0.0466891	0.0283246	-0.0622012
201129	9.7283	10.6471	9.90117	8.92478	8.6768	8.96622	AA9	AA9; Glycosyl hydrolase family 61			IPR005103	Glycoside_hydrolase,_family_61													0.0640444	-0.0471185	-0.0268472	0.0150613	0.0303767	-0.0280166
201724	5.35905	3.64008	0	6.35813	9.60021	8.75296		Unknown																	-0.0261033	0.335837	0.0654624	-0.0806818	0.232899	-0.0258144
204163	10.4187	11.0895	11.0957	10.5618	10.9534	11.3364	CE1	CE1; Esterase PHB depolymerase; Prolyl oligopeptidase family			IPR010126	Esterase,_PHB_depolymerase									3782	extracellular_region	cellular_component	GO:0005576	0.0998474	0.0117097	0.00349984	0.0331067	-0.0127996	0.00212454
204361	9.50051	11.1139	10.2431	9.48796	9.26804	10.5745		Unknown																	0.0779761	-0.0220236	0.0124317	0.0588016	0.050262	0.0310755
204832	4.50355	4.82899	3.46122	4.60341	0	2.54125		Unknown																	-0.0870442	-0.0981981	0.0541668	-0.0703153	0.0245091	0.068258
209251	5.82641	6.09745	6.5899	5.95315	3.30669	5.9237		Unknown																	-0.030142	-0.0540684	0.0596419	0.0243281	-0.0714215	0.0348333
219242	8.34609	6.71955	8.47648	8.99919	4.69846	8.3918		Unknown																	0.0178684	-0.0535246	0.145989	-0.039081	-0.150322	0.00317929
233849	0.340606	3.8875	1.19342	3.30471	0	0																			-0.130828	-0.0312795	-0.0520734	-0.0465138	0.0516563	0.344253
248132	9.56076	9.82525	9.71951	9.36443	9.58507	9.83333					IPR008972	Cupredoxin	KOG2675	Adenylate_cyclase-associated_protein_(CAP/Srv2p)	Cytoskeleton Signal_transduction_mechanisms	CELLULAR_PROCESSES_AND_SIGNALING									0.0690165	0.0108681	-0.00204996	0.014096	-0.0114221	-0.0215677
250909	11.8985	13.2096	12.3099	13.0811	12.6443	11.92	CE5	CE5; Cutinase			IPR011150 IPR000675 IPR008262	Cutinase,_monofunctional Cutinase Lipase,_active_site									5830 9985 2290 3782 23784	metabolic_process hydrolase_activity catalytic_activity extracellular_region cutinase_activity	biological_process molecular_function cellular_component	GO:0008152 GO:0016787 GO:0003824 GO:0005576 GO:0050525	0.138541	-0.0101767	-0.0236041	-0.0374017	0.0220171	0.0883555
257889	6.31864	5.45279	8.51954	7.71271	4.84046	7.24188		Unknown																	-0.00348382	-0.0212906	0.0860669	0.0181895	-0.259131	0.0654448
277091	10.2098	11.5472	10.5953	9.5146	9.87501	10.3812	GH12	GH12; Glycosyl hydrolase family 12			IPR002594 IPR008985	Glycoside_hydrolase,_family_12 Concanavalin_A-like_lectin/glucanase									267 6429	polysaccharide_catabolic_process cellulase_activity	biological_process molecular_function	GO:0000272 GO:0008810	0.085754	-0.0289634	-0.0195387	0.0454728	0.057521	-0.0199236
279103	2.31397	1.08156	0.744409	2.24894	2.60657	0																			-0.128503	0.0859083	-0.0912709	-0.100867	-0.0751272	-0.0103327
294188	9.86011	10.9506	10.0223	10.6582	10.0275	10.4239		Unknown																	0.0852875	0.00104715	0.00794975	-0.00798901	0.0323332	0.0666842
295458	13.7915	14.1914	14.3579	13.9673	14.4963	14.5642		Unknown					KOG1216	von_Willebrand_factor_and_related_coagulation_proteins	Extracellular_structures Defense_mechanisms	CELLULAR_PROCESSES_AND_SIGNALING	2.7.7.6	DNA-directed_RNA_polymerase	RNA_polymerase Purine_metabolism Pyrimidine_metabolism	REGULATORY METABOLIC	2356 2357 2358 2359 16888	DNA-directed_RNA_polymerase_activity DNA-directed_RNA_polymerase_I_activity DNA-directed_RNA_polymerase_II_activity DNA-directed_RNA_polymerase_III_activity RNA_polymerase_activity	molecular_function	GO:0003899 GO:0003900 GO:0003901 GO:0003902 GO:0034062	0.180495	0.00260139	0.00954491	0.0116781	-0.0104566	-0.0213545
296363	10.7957	12.326	11.3533	10.1416	11.0208	11.2174	AA9	AA9; Glycosyl hydrolase family 61			IPR005103	Glycoside_hydrolase,_family_61													0.105162	-0.019878	-0.0297869	0.0549415	0.0630208	-0.0190525
303748	5.28135	5.78824	2.99938	5.75254	0	2.41398		Unknown																	-0.0783292	-0.117536	0.0605582	-0.139612	0.107887	0.10648
306996	8.48527	8.51521	8.85902	8.66674	8.85413	8.88918		Unknown																	0.0465233	0.0289993	-0.00350339	0.00877203	-0.0534961	-0.00227282
316232	4.3792	3.04325	3.23102	1.37985	0	2.74342		Unknown					KOG4157	beta-1,6-N-acetylglucosaminyltransferase,_contains_WSC_domain	Carbohydrate_transport_and_metabolism Posttranslational_modification,_protein_turnover,_chaperones	METABOLISM CELLULAR_PROCESSES_AND_SIGNALING									-0.107328	-0.055223	0.0402252	0.0392134	-0.0205664	-0.1918
324534	7.3193	6.98145	6.81029	7.37971	4.49266	7.69703		Unknown																	-0.00195126	-0.0325195	0.104207	-0.00511732	-0.00988379	0.00494572
329901	10.4441	10.5734	10.6339	10.5965	10.0894	10.3781		Unknown																	0.0883201	-0.00754641	0.00758351	-0.0123837	-0.0290469	-0.00304512
333282	4.11624	2.13666	0.663821	3.09646	0	2.43048		Unknown																	-0.116663	0.00741253	0.0904077	-0.0984698	0.0572406	-0.0800573
334193	7.74644	5.84296	6.56407	6.93544	2.60657	7.04152		Unknown																	-0.0188454	-0.0728081	0.154936	-0.0345679	-0.0615315	-0.0837561
337537	9.85016	9.22518	9.13656	9.46031	10.2291	9.64626		Unknown																	0.0679522	0.0461101	-0.0117815	-0.0232823	-0.0154028	-0.0631942
341251	8.40974	8.75093	8.79301	7.80647	8.07662	6.92518	CE5	CE5; Cutinase; PE-PPE domain			IPR000675 IPR008262	Cutinase Lipase,_active_site									5830 9985 2290	metabolic_process hydrolase_activity catalytic_activity	biological_process molecular_function	GO:0008152 GO:0016787 GO:0003824	0.0317941	-0.0216004	-0.0704106	-0.0117895	-0.04824	-0.0277006
341826	1.34256	4.42224	0.50381	0	0	0		Unknown																	-0.141108	-0.0377764	-0.102122	0.0444221	0.207333	0.0550703
342003	0	2.84726	0.904035	0	0	0	PL3_2	PL3_2; Pectate lyase			IPR004898 IPR011050 IPR011052	Pectate_lyase,_catalytic Pectin_lyase_fold/virulence_factor Proteinase_and_amylase_inhibitor									3782 13432 3224	extracellular_region pectate_lyase_activity endopeptidase_inhibitor_activity	cellular_component molecular_function	GO:0005576 GO:0030570 GO:0004866	-0.150444	-0.00200079	-0.0876992	0.0725543	0.0569841	0.12393
348641	1.14972	3.07772	1.07392	0	0	0		Unknown																	-0.144652	-0.0207401	-0.086288	0.0484033	0.0740339	0.0278421
350353	6.7782	8.90312	7.30031	5.15956	4.09311	3.25729	GH12	GH12; Glycosyl hydrolase family 12			IPR002594 IPR008985	Glycoside_hydrolase,_family_12 Concanavalin_A-like_lectin/glucanase									267 6429	polysaccharide_catabolic_process cellulase_activity	biological_process molecular_function	GO:0000272 GO:0008810	-0.0235731	-0.142787	-0.12428	-0.00276482	0.0478786	-0.00131549

## Sheet: Sv Effectors
Supplementary Table S9 - Predicted secreted proteins CAZymes
S. vermifera. Normalized read count of genes coding for putative effectors. ave: Averaged read count. PC: Principal components calculated using Principal coordinates analysis.
JGI Protein ID	Sv.ave	Sv_Root11.ave	Sv_Root172.ave	Sv_Bs.ave	Sv_Bs_Root11.ave	Sv_Bs_Root172.ave	CAZyme	Small Secreted Protein	Protease	Lipase	InterPro ID	InterPro Description	KOG ID	KOG definition	KOG class	KOG group	EC	KEGG definition	KEGG pathway	KEGG pathway type	GO term ID	GO name	GO term type	GO ID	Generic.ID	JGI_TranscriptID	Length_NucleotideSeq	GCcontent	No_TransmembraneDomain	Secretion_TargetP	Secretion_SignalP4	CleavageSite_SignalP4	NuclearLocalisationSignal	SeqDescription_Blast2GO	GO_Blast2GO.	Paralogs_S.vermifera_ProteinOrtho	Homologs_P.indica_ProteinOrtho	Pfam	TransmembraneTransporter_TransportDB	PC1	PC2	PC3	PC4	PC5	PC6
5348	10.9114	10.0842	9.05381	10.8176	10.3042	9.28578																			Sebve1_00217	jgi|Sebve1|5431|fgenesh1_pg.1_#_125	564	0.5514	1	S_RC2	Y	22	-	---NA---	-	-	-			-0.0935589	0.0287856	-0.00445731	-0.0463354	0.0477993	-0.0456609
5909	1.36917	3.12841	4.37245	0	1.34566	4.30233		Unknown					KOG3544	Collagens_(type_IV_and_type_XIII),_and_related_proteins	Extracellular_structures	CELLULAR_PROCESSES_AND_SIGNALING									Sebve1_01143	jgi|Sebve1|5992|fgenesh1_pg.2_#_159	528	0.5833	0	S_RC1	Y	18	-	---NA---	-	-	-			0.050515	-0.0568896	0.025994	0.070366	-0.0718884	0.0607735
5914	5.42197	4.72105	4.60591	7.66812	4.4672	5.23205		Cytochrome c oxidase assembly protein CtaG/Cox11			IPR007533	Cytochrome_c_oxidase_assembly_protein_CtaG/Cox11	KOG2540	Cytochrome_oxidase_assembly_factor_COX11	Posttranslational_modification,_protein_turnover,_chaperones	CELLULAR_PROCESSES_AND_SIGNALING					3722	copper_ion_binding	molecular_function	GO:0005507	Sebve1_01148	jgi|Sebve1|5997|fgenesh1_pg.2_#_164	654	0.4755	0	S_RC2	Y	17	-	cytochrome oxidase assembly factor	F:copper ion binding	-	PIIN_02743	CtaG_Cox11		-0.00666542	0.0995574	0.00690295	0.00487579	0.0212963	0.000433481
5990	8.15553	8.42737	8.54409	8.74448	9.19452	7.40675		Unknown																	Sebve1_01283	jgi|Sebve1|6073|fgenesh1_pg.2_#_240	633	0.5719	0	S_RC2	Y	26	-	hypothetical protein PIIN_03263 [Piriformospora indica DSM 11827]	-	-	PIIN_03263			-0.0628222	0.0176026	-0.0498059	-0.0320206	-0.0154853	0.0186155
6559	1.31895	1.56167	0.748506	2.99636	2.2732	0.541274																			Sebve1_02268	jgi|Sebve1|6642|fgenesh1_pg.4_#_127	354	0.5056	0	S_RC1	Y	22	-	---NA---	-	-	-			0.0627541	0.0872696	-0.0940092	-0.0287266	0.00984722	-0.0412422
6676	7.27433	7.09057	7.15997	6.80355	6.26597	7.43195		Unknown																	Sebve1_02495	jgi|Sebve1|6759|fgenesh1_pg.4_#_244	435	0.577	1	S_RC1	-	-	-	---NA---	-	-	-			-0.0357221	0.00578271	0.0292684	0.00283829	0.0067149	0.00795874
6697	2.89425	3.59597	1.43335	0	0	0		Unknown					KOG4701	Chitinase	Cell_wall/membrane/envelope_biogenesis	CELLULAR_PROCESSES_AND_SIGNALING									Sebve1_02528	jgi|Sebve1|6780|fgenesh1_pg.4_#_265	609	0.5452	0	S_RC2	Y	22	-	---NA---	-	-	-			0.0697963	-0.00281059	0.0201297	-0.124979	-0.0290589	-0.132322
6880	6.76122	4.97421	4.54986	5.68107	3.57708	6.21209					IPR000194	ATPase,_F1/V1/A1_complex,_alpha/beta_subunit,_nucleotide-binding									8445 9691	hydrogen_ion_transmembrane_transporter_activity proton-transporting_two-sector_ATPase_complex	molecular_function cellular_component	GO:0015078 GO:0016469	Sebve1_02818	jgi|Sebve1|6963|fgenesh1_pg.5_#_181	444	0.5698	1	S_RC1	Y	17	-	hypothetical protein PIIN_02817 [Piriformospora indica DSM 11827]	-	-	-			-0.00402237	0.0383913	0.0759699	-0.00446796	0.0763907	-0.0208821
7243	2.57442	0.728062	1.07399	0	0	3.39295		Unknown																	Sebve1_03443	jgi|Sebve1|7326|fgenesh1_pg.6_#_238	537	0.5065	1	S_RC1	Y	27	-	---NA---	-	-	-			0.0706589	-0.0012559	0.05055	0.0371591	0.0966074	0.0189729
7765	6.36724	6.0402	6.46509	5.5544	2.35848	5.90297		Unknown																	Sebve1_04336	jgi|Sebve1|7848|fgenesh1_pg.9_#_60	816	0.5282	0	S_RC1	Y	23	-	---NA---	-	-	-			-0.00609174	0.0214964	0.128142	-0.0255938	-0.0391779	0.0199489
8060	10.9894	10.827	10.6509	10.8138	11.4177	10.7693		Unknown			IPR002016	Haem_peroxidase,_plant/fungal/bacterial	KOG4297	C-type_lectin	Signal_transduction_mechanisms Defense_mechanisms	CELLULAR_PROCESSES_AND_SIGNALING					2976 4283 5077 12251	peroxidase_activity electron_transport response_to_oxidative_stress heme_binding	molecular_function biological_process	GO:0004601 GO:0006118 GO:0006979 GO:0020037	Sebve1_04899	jgi|Sebve1|8143|fgenesh1_pg.11_#_93	855	0.5988	0	S_RC1	Y	20	-	hypothetical protein PIIN_09540 [Piriformospora indica DSM 11827]	-	-	-			-0.10851	-0.00713902	-0.00905222	-0.0056134	0.020419	0.00230657
8357	2.17601	2.93474	3.09345	2.48993	1.32128	0																			Sebve1_05420	jgi|Sebve1|8440|fgenesh1_pg.13_#_110	441	0.4762	1	S_RC1	Y	19	-	---NA---	-	Sebve1_05421	-			0.0559451	0.0505564	-0.0309305	-0.0997856	-0.0829988	0.0101862
9268	4.68405	5.67146	5.93208	5.34602	2.05929	5.91575																			Sebve1_07092	jgi|Sebve1|9351|fgenesh1_pg.22_#_68	594	0.5253	1	S_RC1	Y	22	-	---NA---	-	-	-			0.00317632	0.0298086	0.10635	0.0273801	-0.0718496	0.00576653
9297	7.01353	7.47685	7.60504	7.78885	7.11449	6.65006		Unknown					KOG4157	beta-1,6-N-acetylglucosaminyltransferase,_contains_WSC_domain	Carbohydrate_transport_and_metabolism Posttranslational_modification,_protein_turnover,_chaperones	METABOLISM CELLULAR_PROCESSES_AND_SIGNALING									Sebve1_07142	jgi|Sebve1|9380|fgenesh1_pg.22_#_97	840	0.5833	0	S_RC1	Y	20	-	granulin-like protein	-	-	PIIN_01831			-0.0414682	0.0273661	-0.0130875	-0.0210559	-0.0323039	0.013931
9764	3.59733	4.65417	5.26095	0	2.12938	4.9277	AA8	AA8; Cytochrome domain of cellobiose dehydrogenase			IPR008960	Carbohydrate-binding_family_9/cellobiose_dehydrogenase,_cytochrome									2290 9351 13135	catalytic_activity carbohydrate_catabolic_process carbohydrate_binding	molecular_function biological_process	GO:0003824 GO:0016052 GO:0030246	Sebve1_07955	jgi|Sebve1|9847|fgenesh1_pg.28_#_57	597	0.5226	0	S_RC1	Y	20	-	cellobiose dehydrogenase	F:catalytic activity; P:carbohydrate catabolic process; F:carbohydrate binding	Sebve1_07956	-			0.0324946	-0.0914635	0.0554742	0.0152646	-0.0446998	0.0251007
9989	5.37417	4.83066	4.30497	0	4.02743	4.96709		Unknown																	Sebve1_08384	jgi|Sebve1|10072|fgenesh1_pg.32_#_8	591	0.4772	0	S_RC1	Y	21	-	hypothetical protein SCHCODRAFT_238003 [Schizophyllum commune H4-8]	-	-	-			0.0229819	-0.101457	0.00825299	-0.0276102	0.0612077	-0.0307599
11532	1.98082	0.998341	2.7406	0	1.47055	0.847005		Unknown					KOG0845	Nuclear_pore_complex,_Nup98_component_(sc_Nup145/Nup100/Nup116)	Nuclear_structure Intracellular_trafficking,_secretion,_and_vesicular_transport	CELLULAR_PROCESSES_AND_SIGNALING									Sebve1_11182	jgi|Sebve1|11615|fgenesh1_pg.61_#_22	543	0.5672	0	S_RC1	Y	20	-	---NA---	-	-	-			0.0690372	-0.00541999	-0.0411136	-0.0529557	0.000176853	0.107272
12528	4.40006	4.8959	3.81526	0	3.73612	1.58378		Unknown																	Sebve1_13116	jgi|Sebve1|12611|fgenesh1_pg.105_#_2	330	0.5061	0	S_RC1	Y	19	-	hypothetical protein PIIN_08516 [Piriformospora indica DSM 11827]	-	Sebve1_13117	-			0.0375971	-0.0692643	-0.0507882	-0.126898	-0.0133178	-0.0609886
12739	2.59108	1.84567	1.66906	0	4.134	5.50466		Unknown																	Sebve1_13508	jgi|Sebve1|12822|fgenesh1_pg.116_#_12	516	0.5717	1	S_RC1	Y	20	-	hypothetical protein PIIN_05891 [Piriformospora indica DSM 11827]	-	-	PIIN_05891			0.0456778	-0.053097	-0.0646683	0.109311	0.133198	-0.00698078
12904	4.53151	6.3533	6.71174	5.15155	6.55564	6.95977		Ricin-type beta-trefoil lectin domain			IPR000772 IPR008997	Ricin_B_lectin Ricin_B-related_lectin													Sebve1_13891	jgi|Sebve1|12987|fgenesh1_pg.134_#_11	882	0.5283	0	S_RC2	Y	21	Y	mg2+ transporter protein	-	-	-			-0.0180816	-0.0194563	-0.0424766	0.0657005	-0.0457322	0.0204061
13125	1.74522	1.20504	0.748506	0	2.30139	0																			Sebve1_14440	jgi|Sebve1|13208|fgenesh1_pg.187_#_1	417	0.518	1	S_RC1	-	-	-	---NA---	-	-	-			0.074434	0.0113888	-0.101328	-0.0680941	0.0427737	-0.0187744
14959	6.69415	6.77463	6.64535	4.12346	7.76779	6.52447		Electron transfer flavoprotein domain; Electron transfer flavoprotein FAD-binding domain			IPR014731 IPR014730 IPR001308	Electron_transfer_flavoprotein,_alpha_subunit,_C-terminal Electron_transfer_flavoprotein,_alpha/beta-subunit,_N-terminal Electron_transfer_flavoprotein,_alpha_subunit	KOG3954	Electron_transfer_flavoprotein,_alpha_subunit	Energy_production_and_conversion	METABOLISM					4283 6664 23919	electron_transport electron_carrier_activity FAD_binding	biological_process molecular_function	GO:0006118 GO:0009055 GO:0050660	Sebve1_02895	jgi|Sebve1|15042|fgenesh1_pm.5_#_149	849	0.5371	0	S_RC2	Y	19	-	electron transfer flavo protein alpha subunit	F:flavin adenine dinucleotide binding; F:electron carrier activity; P:electron transport	-	PIIN_08763	ETF;ETF_alpha		-0.0247689	-0.0603053	-0.058785	-0.016954	0.0309285	0.00037709
16462	9.64626	10.123	10.0553	10.0732	11.0734	10.0245							KOG4157	beta-1,6-N-acetylglucosaminyltransferase,_contains_WSC_domain	Carbohydrate_transport_and_metabolism Posttranslational_modification,_protein_turnover,_chaperones	METABOLISM CELLULAR_PROCESSES_AND_SIGNALING									Sebve1_06684	jgi|Sebve1|16545|fgenesh1_pm.20_#_13	657	0.5951	1	S_RC1	Y	18	-	hypothetical protein PIIN_05148 [Piriformospora indica DSM 11827]	-	-	PIIN_05148	GPI-anchored		-0.0949235	-0.00556243	-0.0374928	0.0100808	0.000515799	0.00732484
18866	2.65475	2.57302	2.76614	2.81145	4.23299	3.48097		Unknown																	Sebve1_00182	jgi|Sebve1|18949|gm1.138_g	588	0.5272	0	S_RC1	Y	19	-	hypothetical protein PIIN_08516 [Piriformospora indica DSM 11827]	-	Sebve1_00181	PIIN_08516			0.0357671	0.0219645	-0.0840481	0.0277006	0.0382548	0.0180487
19334	7.60011	8.25612	8.21838	8.00393	8.23621	8.39965																			Sebve1_00732	jgi|Sebve1|19417|gm1.606_g	396	0.5253	0	S_RC3	-	-	-	---NA---	-	-	-			-0.0567345	0.00165534	-0.0115834	0.0213564	-0.0120521	0.00320686
19336	9.02156	8.62058	8.52886	8.71082	8.8052	8.59221		Unknown																	Sebve1_00735	jgi|Sebve1|19419|gm1.608_g	192	0.6042	0	S_RC1	-	-	-	---NA---	-	-	-			-0.0678096	0.00648618	-0.0021253	-0.0132711	0.0221041	0.00470058
20498	1.26287	2.3329	1.10786	2.33799	1.94503	0		Unknown					KOG1216	von_Willebrand_factor_and_related_coagulation_proteins	Extracellular_structures Defense_mechanisms	CELLULAR_PROCESSES_AND_SIGNALING									Sebve1_02162	jgi|Sebve1|20581|gm1.1770_g	819	0.5726	0	S_RC1	Y	26	-	---NA---	-	-	-			0.0645392	0.06657	-0.0855884	-0.058053	-0.0308467	-0.069184
20789	4.35333	5.90617	5.06358	2.63341	4.40062	6.37002	AA9	AA9; Glycosyl hydrolase family 61			IPR005103	Glycoside_hydrolase,_family_61													Sebve1_02508	jgi|Sebve1|20872|gm1.2061_g	711	0.4951	0	S_RC2	Y	18	-	glycoside hydrolase family 61 protein	F:hydrolase activity, hydrolyzing O-glycosyl compounds; F:cellulose binding; P:carbohydrate metabolic process; C:extracellular region; F:hydrolase activity	-	PIIN_03975	Glyco_hydro_61		0.00622136	-0.0536208	0.0113645	0.0508942	-0.0120955	-0.0561882
20819	0.990097	1.78796	2.83389	2.17684	1.10367	2.83315		Unknown					KOG2992	Nucleolar_GTPase/ATPase_p130	Nuclear_structure	CELLULAR_PROCESSES_AND_SIGNALING									Sebve1_02543	jgi|Sebve1|20902|gm1.2091_g	597	0.5611	0	S_RC1	Y	19	Y	---NA---	-	Sebve1_02542	-			0.057389	0.0376698	-0.00692817	0.050652	-0.0426524	0.0571182
20882	2.31337	1.15702	2.21801	0	1.26848	3.54193	CE4	CE4; Polysaccharide deacetylase			IPR002509 IPR011330	Polysaccharide_deacetylase Glycoside_hydrolase/deacetylase,_beta/alpha-barrel					3.5.1.41	Chitin_deacetylase	Aminosugars_metabolism	METABOLIC	4143 10005 2290 2539	carbohydrate_metabolic_process hydrolase_activity,_acting_on_carbon-nitrogen_(but_not_peptide)_bonds catalytic_activity chitin_deacetylase_activity	biological_process molecular_function	GO:0005975 GO:0016810 GO:0003824 GO:0004099	Sebve1_02612	jgi|Sebve1|20965|gm1.2154_g	780	0.4962	0	S_RC2	Y	19	-	carbohydrate esterase family 4 protein	F:catalytic activity; P:carbohydrate metabolic process	-	PIIN_01913	Polysacc_deac_1		0.0621662	-0.0213439	0.00996323	0.0417705	0.0609821	0.0620536
21359	4.52148	5.04691	5.22579	0	4.14966	4.78601		Unknown					KOG1216	von_Willebrand_factor_and_related_coagulation_proteins	Extracellular_structures Defense_mechanisms	CELLULAR_PROCESSES_AND_SIGNALING									Sebve1_03206	jgi|Sebve1|21442|gm1.2631_g	372	0.5565	0	S_RC2	Y	18	-	---NA---	-	Sebve1_03207	-			0.0222996	-0.10744	-0.00619573	-0.0170807	-0.000873527	0.00782305
21360	4.54766	5.04553	3.21896	5.24258	1.29561	0.541274		Unknown					KOG1187	Serine/threonine_protein_kinase	Signal_transduction_mechanisms	CELLULAR_PROCESSES_AND_SIGNALING									Sebve1_03207	jgi|Sebve1|21443|gm1.2632_g	438	0.6027	0	S_RC1	Y	18	-	---NA---	-	Sebve1_03206	-			0.031343	0.0969329	0.0311688	-0.154448	-0.0709773	-0.106738
21431	4.52589	4.957	4.71312	1.49499	5.32271	5.49744																			Sebve1_03293	jgi|Sebve1|21514|gm1.2703_g	519	0.4489	0	S_RC2	-	-	-	hypothetical protein PIIN_06109 [Piriformospora indica DSM 11827]	-	-	PIIN_06109			0.0128453	-0.0738797	-0.0417709	0.0193237	0.0329892	-0.0130525
21792	5.6852	6.37244	7.13423	6.96774	6.59387	6.09937		Unknown																	Sebve1_03742	jgi|Sebve1|21875|gm1.3064_g	786	0.5318	0	S_RC1	Y	19	-	---NA---	-	-	-			-0.026774	0.0283508	-0.0327927	0.00353518	-0.0437649	0.0503995
22080	7.85244	7.564	7.4384	8.99698	8.68745	7.38637		CFEM domain			IPR008427 IPR014005	Extracellular_membrane_protein,_8-cysteine_region,_CFEM Extracellular_membrane_protein,_8-cysteine_region,_fungi													Sebve1_04092	jgi|Sebve1|22163|gm1.3352_g	283	0.6325	0	S_RC1	Y	21	-	proline-rich- partial	-	-	-	CFEM		-0.0553129	0.0439882	-0.0468504	-0.011123	0.0213175	0.0056832
22084	2.13188	0.996307	0.748506	0	0	2.19489																			Sebve1_04096	jgi|Sebve1|22167|gm1.3356_g	375	0.552	0	S_RC2	Y	22	-	---NA---	-	-	-			0.0754861	0.00925045	0.0242463	0.00384903	0.0663832	-0.0159459
22266	0.995177	1.61956	1.10786	0	1.23973	3.87136		Unknown																	Sebve1_04332	jgi|Sebve1|22349|gm1.3538_g	510	0.5039	0	S_RC2	-	-	-	---NA---	-	-	-			0.0670323	-0.0138632	-0.0109854	0.0942994	0.042752	-0.0364801
22267	4.25602	4.96696	4.52345	2.45746	3.27954	4.41057	GH88	GH88			IPR008928	Six-hairpin_glycosidase-like									2290	catalytic_activity	molecular_function	GO:0003824	Sebve1_04334	jgi|Sebve1|22350|gm1.3539_g	727	0.5144	0	S_RC1	Y	22	-	glycoside hydrolase family 88 protein	F:catalytic activity	Sebve1_04335	-			0.020766	-0.0262588	0.0145718	-0.0124205	-0.0176145	-0.0293025
22772	9.41344	9.71721	9.31207	11.2913	10.2709	9.45812					IPR001129	Membrane-associated_proteins_in_eicosanoid_and_glutathione_metabolism_(MAPEG)					2.5.1.18	Glutathione_transferase	Glutathione_metabolism	METABOLIC	2770	glutathione_transferase_activity	molecular_function	GO:0004364	Sebve1_04971	jgi|Sebve1|22855|gm1.4044_g	453	0.5011	0	S_RC3	-	-	-	membrane-associated proteins in eicosanoid and glutathione metabolism	F:lyase activity; P:nucleobase-containing compound biosynthetic process; P:nucleobase-containing small molecule metabolic process; P:pyrimidine-containing compound biosynthetic process	-	PIIN_00284,PIIN_00285	MAPEG		-0.0908419	0.0458094	-0.0248331	0.00542448	-0.00036927	-0.0120377
23132	2.89349	1.55525	0.748506	0	0	4.01559		Unknown																	Sebve1_05440	jgi|Sebve1|23215|gm1.4404_g	618	0.5421	0	S_RC1	Y	20	-	---NA---	-	Sebve1_02473	-			0.0664558	-0.0102494	0.0668602	0.0473558	0.104834	-0.0521068
23653	1.1233	1.72969	2.3527	1.79915	1.95873	2.07555		Unknown			IPR002197	Helix-turn-helix,_Fis-type									2196 4504	transcription_factor_activity regulation_of_transcription,_DNA-dependent	molecular_function biological_process	GO:0003700 GO:0006355	Sebve1_06043	jgi|Sebve1|23736|gm1.4925_g	690	0.5101	0	S_RC1	Y	20	-	---NA---	-	Sebve1_06042	-			0.0591227	0.031976	-0.0523458	0.0208425	-0.0215434	0.0368303
23892	5.0465	4.43067	4.89609	2.61288	6.40247	5.43954		Unknown					KOG1216	von_Willebrand_factor_and_related_coagulation_proteins	Extracellular_structures Defense_mechanisms	CELLULAR_PROCESSES_AND_SIGNALING									Sebve1_06348	jgi|Sebve1|23975|gm1.5164_g	609	0.4975	0	S_RC2	Y	20	-	---NA---	-	Sebve1_02488	-			0.00496492	-0.0485052	-0.0747402	0.00996618	0.0641065	0.0365028
23893	0.871783	5.24107	4.69931	2.42346	1.94415	1.89206		Unknown					KOG1216	von_Willebrand_factor_and_related_coagulation_proteins	Extracellular_structures Defense_mechanisms	CELLULAR_PROCESSES_AND_SIGNALING									Sebve1_06349	jgi|Sebve1|23976|gm1.5165_g	501	0.5389	0	S_RC1	Y	19	-	---NA---	-	-	-			0.0411338	0.00515555	-0.0265845	-0.0170546	-0.196057	-0.0456728
24477	6.8032	5.48019	5.8238	5.46341	2.27324	6.84187							KOG0981	DNA_topoisomerase_I	Replication,_recombination_and_repair	INFORMATION_STORAGE_AND_PROCESSING	5.2.1.8	Peptidylprolyl_isomerase			2233 2975 12948 17567	peptidyl-prolyl_cis-trans_isomerase_activity cyclophilin FK506-sensitive_peptidyl-prolyl_cis-trans_isomerase cyclophilin-type_peptidyl-prolyl_cis-trans_isomerase_activity	molecular_function	GO:0003755 GO:0004600 GO:0030051 GO:0042027	Sebve1_07067	jgi|Sebve1|24560|gm1.5749_g	753	0.4648	0	S_RC1	Y	27	Y	hypothetical protein PIIN_07958 [Piriformospora indica DSM 11827]	-	-	PIIN_07958			-0.00592105	0.0210189	0.145874	0.00532435	0.0223109	0.0166695
24703	7.85388	7.6843	8.02477	7.39216	5.0326	8.04025																			Sebve1_07348	jgi|Sebve1|24786|gm1.5975_g	618	0.5647	0	S_RC3	-	-	-	---NA---	-	-	-			-0.0412712	0.0109897	0.103752	0.000842421	-0.0240343	0.0185029
24856	3.99155	3.77292	4.3094	2.17684	2.41302	4.02711							KOG4743	Cyclin-dependent_kinase_inhibitor	Signal_transduction_mechanisms	CELLULAR_PROCESSES_AND_SIGNALING									Sebve1_07527	jgi|Sebve1|24939|gm1.6128_g	732	0.6175	0	S_RC2	Y	19	-	---NA---	-	Sebve1_14468	-			0.030672	-0.0145925	0.0299987	-0.0109659	-0.00396549	0.0299291
24935	5.7864	6.08591	6.28105	3.44777	1.76344	5.55589																			Sebve1_07620	jgi|Sebve1|25018|gm1.6207_g	429	0.5152	1	S_RC1	Y	25	-	hypothetical protein PIIN_00065 [Piriformospora indica DSM 11827]	-	-	-			0.00634225	-0.0266327	0.132315	-0.0289158	-0.0543368	0.00181105
25209	0	1.60766	3.23074	2.68367	0	2.36539	AA8	AA8; Cytochrome domain of cellobiose dehydrogenase			IPR008960	Carbohydrate-binding_family_9/cellobiose_dehydrogenase,_cytochrome									2290 9351 13135	catalytic_activity carbohydrate_catabolic_process carbohydrate_binding	molecular_function biological_process	GO:0003824 GO:0016052 GO:0030246	Sebve1_07956	jgi|Sebve1|25292|gm1.6481_g	603	0.5257	0	S_RC1	Y	20	-	cellobiose dehydrogenase	F:catalytic activity; P:carbohydrate catabolic process; F:carbohydrate binding	Sebve1_07955	-			0.0629699	0.0620942	0.0137355	0.0605096	-0.10587	0.086486
25958	5.30793	6.4158	3.86	6.55084	5.68996	8.18006	GH11	GH11; Glycosyl hydrolases family 11			IPR001137 IPR008985	Glycoside_hydrolase,_family_11 Concanavalin_A-like_lectin/glucanase									2933 4143	hydrolase_activity,_hydrolyzing_O-glycosyl_compounds carbohydrate_metabolic_process	molecular_function biological_process	GO:0004553 GO:0005975	Sebve1_08875	jgi|Sebve1|26041|gm1.7230_g	693	0.5325	0	S_RC1	Y	20	-	xylanase a	P:xylan catabolic process; C:extracellular region; F:cellulose binding; F:endo-1,4-beta-xylanase activity	Sebve1_15283,Sebve1_13114,Sebve1_10743,Sebve1_07853	PIIN_05863,PIIN_10522,PIIN_10116,PIIN_05889,PIIN_05886,PIIN_06854,PIIN_10892	Glyco_hydro_11		-0.0177491	0.035141	0.00474486	0.109301	0.0619475	-0.152152
26255	6.43181	5.85028	4.9151	3.02551	5.13988	6.55956																			Sebve1_09221	jgi|Sebve1|26338|gm1.7527_g	393	0.5216	0	S_RC1	Y	18	-	---NA---	-	Sebve1_09220	-			-0.00369195	-0.053308	0.0199213	0.00252312	0.0719714	-0.0529961
26372	2.79071	2.19147	1.52571	0	1.43242	3.15453		Unknown					KOG0382	Carbonic_anhydrase	General_function_prediction_only	POORLY_CHARACTERIZED	2.7.7.6	DNA-directed_RNA_polymerase	RNA_polymerase Purine_metabolism Pyrimidine_metabolism	REGULATORY METABOLIC	2356 2357 2358 2359 16888	DNA-directed_RNA_polymerase_activity DNA-directed_RNA_polymerase_I_activity DNA-directed_RNA_polymerase_II_activity DNA-directed_RNA_polymerase_III_activity RNA_polymerase_activity	molecular_function	GO:0003899 GO:0003900 GO:0003901 GO:0003902 GO:0034062	Sebve1_09355	jgi|Sebve1|26455|gm1.7644_g	591	0.599	0	S_RC1	Y	19	-	---NA---	-	-	-			0.0602394	-0.0231402	0.00600624	0.0096741	0.0664828	-0.0406113
26496	0	0	0	2.92586	0	1.06106																			Sebve1_09513	jgi|Sebve1|26579|gm1.7768_g	609	0.4975	0	S_RC3	-	-	-	hypothetical protein PIIN_00124 [Piriformospora indica DSM 11827]	-	Sebve1_09515	PIIN_11522			0.0798471	0.116587	-0.0341675	0.0420379	0.00926408	0.00064293
26869	0	0.728062	1.46783	0	0	2.98273		Unknown					KOG2744	DNA-binding_proteins_Bright/BRCAA1/RBP1_and_related_proteins_containing_BRIGHT_domain	Transcription	INFORMATION_STORAGE_AND_PROCESSING									Sebve1_09975	jgi|Sebve1|26952|gm1.8141_g	789	0.5577	0	S_RC1	Y	19	-	---NA---	-	Sebve1_09978	-			0.0782495	0.00633146	0.00431158	0.092177	-0.00628355	0.0352295
27097	8.254	8.29926	8.02411	8.37383	8.75635	8.4687		Unknown																	Sebve1_10229	jgi|Sebve1|27180|gm1.8369_g	235	0.5745	0	S_RC1	Y	21	-	secreted protein	-	-	-			-0.0614653	0.00746819	-0.0200247	0.00792519	0.0193573	-0.00715469
27333	7.36333	7.7079	7.7942	7.79794	7.27844	8.0931					IPR002161	SNO_glutamine_amidotransferase	KOG3210	Imidazoleglycerol-phosphate_synthase_subunit_H-like	Coenzyme_transport_and_metabolism	METABOLISM	2.6.-.-	Transferring_nitrogenous_groups							Sebve1_10518	jgi|Sebve1|27416|gm1.8605_g	750	0.5173	0	S_RC3	Y	18	-	sno glutamine amidotransferase	F:transferase activity; P:glutamine metabolic process	-	PIIN_03033	SNO		-0.0483825	0.0120589	0.0105678	0.0213542	-0.0083628	0.00939741
27519	1.38939	1.22569	1.66906	0	0.285685	4.17343																			Sebve1_10737	jgi|Sebve1|27602|gm1.8791_g	699	0.5651	0	S_RC3	-	-	-	related to akr1-ankyrin repeat-containing protein	C:intracellular membrane-bounded organelle; C:cytoplasmic part; C:membrane	-	-			0.0677916	-0.0134305	0.0380604	0.0935508	0.0424687	0.0186133
27608	0	1.15702	1.34663	0	2.21842	2.61886		Unknown																	Sebve1_10835	jgi|Sebve1|27691|gm1.8880_g	837	0.4791	0	S_RC2	Y	20	-	hypothetical protein PIIN_06796 [Piriformospora indica DSM 11827]	-	Sebve1_07019	PIIN_06796			0.0708689	-0.00592163	-0.0839056	0.077927	0.00761991	0.0089732
27869	0.79955	4.55721	2.45797	1.71129	3.20678	1.51664		Unknown																	Sebve1_11154	jgi|Sebve1|27952|gm1.9141_g	360	0.5111	0	S_RC1	Y	21	-	hypothetical protein PIIN_08516 [Piriformospora indica DSM 11827]	-	Sebve1_12500	-			0.0490909	0.00521196	-0.0998468	-0.0124822	-0.101159	-0.1301
27891	0	2.89904	4.04016	1.71129	2.9958	1.70179		Unknown																	Sebve1_11183	jgi|Sebve1|27974|gm1.9163_g	501	0.511	0	S_RC1	Y	20	-	---NA---	-	Sebve1_11184	-			0.0519778	0.00712063	-0.0995048	0.0207405	-0.130995	0.0630026
27893	0.959577	1.22569	1.78859	1.74039	2.09561	2.61692		Unknown					KOG1869	Splicing_coactivator_SRm160/300,_subunit_SRm300	RNA_processing_and_modification	INFORMATION_STORAGE_AND_PROCESSING									Sebve1_11185	jgi|Sebve1|27976|gm1.9165_g	690	0.5681	0	S_RC1	Y	20	-	---NA---	-	Sebve1_11187	-			0.0609285	0.0347165	-0.0581391	0.0530549	0.0128742	0.0342681
28231	6.79201	6.69624	6.84019	7.77621	6.62339	6.94045					IPR014025 IPR002109 IPR012336	Glutaredoxin_subgroup Glutaredoxin Thioredoxin-like_fold	KOG1752	Glutaredoxin_and_related_proteins	Posttranslational_modification,_protein_turnover,_chaperones	CELLULAR_PROCESSES_AND_SIGNALING					6664 8403 19912	electron_carrier_activity protein_disulfide_oxidoreductase_activity cell_redox_homeostasis	molecular_function biological_process	GO:0009055 GO:0015035 GO:0045454	Sebve1_11587	jgi|Sebve1|28314|gm1.9503_g	561	0.508	1	S_RC3	-	-	-	thioredoxin-like protein	F:electron carrier activity; F:protein disulfide oxidoreductase activity; P:cell redox homeostasis; P:electron transport	-	PIIN_08453	Glutaredoxin		-0.0354303	0.0406164	-0.00239816	0.00599921	0.00152088	0.0152831
29025	3.7291	3.2264	1.65682	5.02536	4.68539	6.91621	AA9	AA9; Glycosyl hydrolase family 61			IPR005103	Glycoside_hydrolase,_family_61													Sebve1_12552	jgi|Sebve1|29108|gm1.10297_g	753	0.5352	0	S_RC1	Y	21	-	glycoside hydrolase family 61 protein	F:hydrolase activity	-	PIIN_07105	Glyco_hydro_61		0.0149241	0.055678	-0.0332615	0.136773	0.134307	-0.0879894
29155	4.29393	3.59423	4.33993	0	1.98984	1.64519					IPR007482	Protein-tyrosine_phosphatase-like,_PTPLA	KOG3187	Protein_tyrosine_phosphatase-like_protein_PTPLA_(contains_Pro_instead_of_catalytic_Arg)	General_function_prediction_only	POORLY_CHARACTERIZED									Sebve1_12696	jgi|Sebve1|29238|gm1.10427_g	285	0.5684	0	S_RC3	-	-	-	hypothetical protein PIIN_10030 [Piriformospora indica DSM 11827]	-	-	-	PTPLA		0.0459672	-0.0539187	0.0119222	-0.116303	-0.0189165	0.0452872
29223	7.38592	5.96046	6.62066	6.38994	5.6319	5.35337																			Sebve1_12782	jgi|Sebve1|29306|gm1.10495_g	237	0.5063	0	S_RC3	-	-	-	---NA---	-	-	-			-0.0217091	0.0256044	0.0145774	-0.0697389	0.0184985	0.0490488
29742	10.4897	9.62682	9.38925	9.00939	10.1676	9.13434		Unknown																	Sebve1_13423	jgi|Sebve1|29825|gm1.11014_g	502	0.504	0	S_RC1	Y	18	-	---NA---	-	-	-			-0.0847411	-0.0162138	-0.0105736	-0.0443998	0.0424322	-0.000107907
29748	4.56911	4.04159	3.68005	0	1.10367	2.07564																			Sebve1_13429	jgi|Sebve1|29831|gm1.11020_g	456	0.4846	0	S_RC1	Y	19	-	---NA---	-	Sebve1_13436	-			0.047511	-0.0507658	0.0541937	-0.108282	-0.00620489	-0.0241585
29758	0.662536	1.9766	2.61042	2.85562	0	2.4277		Unknown																	Sebve1_13440	jgi|Sebve1|29841|gm1.11030_g	735	0.4884	1	S_RC1	Y	19	-	protein	-	-	-			0.0609417	0.0665599	0.0234642	0.0453479	-0.075336	0.0290246
30327	7.09422	7.33682	6.59959	4.75462	7.5802	7.34577		Unknown			IPR008972	Cupredoxin	KOG4157	beta-1,6-N-acetylglucosaminyltransferase,_contains_WSC_domain	Carbohydrate_transport_and_metabolism Posttranslational_modification,_protein_turnover,_chaperones	METABOLISM CELLULAR_PROCESSES_AND_SIGNALING									Sebve1_14154	jgi|Sebve1|30410|gm1.11599_g	774	0.5814	0	S_RC2	Y	20	-	hypothetical protein FOMMEDRAFT_139054 [Fomitiporia mediterranea MF3/22]	-	-	-			-0.0313596	-0.0531302	-0.0296757	0.000767866	0.0375092	-0.0379908
30405	5.22987	4.59324	4.57847	2.97691	6.03742	3.81642		Unknown																	Sebve1_14248	jgi|Sebve1|30488|gm1.11677_g	882	0.517	0	S_RC1	Y	23	-	---NA---	-	-	-			0.00940615	-0.0242614	-0.0832834	-0.0556917	0.04403	0.010407
30587	3.99155	3.77292	4.3094	2.17684	2.41302	4.02711							KOG4743	Cyclin-dependent_kinase_inhibitor	Signal_transduction_mechanisms	CELLULAR_PROCESSES_AND_SIGNALING									Sebve1_14468	jgi|Sebve1|30670|gm1.11859_g	732	0.6175	0	S_RC2	Y	19	-	---NA---	-	Sebve1_07527	-			0.030672	-0.0145925	0.0299987	-0.0109659	-0.00396549	0.0299291
30719	5.70054	5.88257	5.5808	5.32602	4.20677	4.28643		Unknown					KOG4296	Epithelin/granulin	Signal_transduction_mechanisms	CELLULAR_PROCESSES_AND_SIGNALING									Sebve1_14607	jgi|Sebve1|30802|gm1.11991_g	762	0.5735	0	S_RC3	Y	21	-	hypothetical protein PIIN_10340 [Piriformospora indica DSM 11827]	-	-	-			-0.0020034	0.0268192	0.0160452	-0.060994	-0.0319758	-0.0152091
30810	3.21611	2.53064	3.17045	2.45746	0	0.847005							KOG1923	Rac1_GTPase_effector_FRL	Signal_transduction_mechanisms Cytoskeleton	CELLULAR_PROCESSES_AND_SIGNALING									Sebve1_14715	jgi|Sebve1|30893|gm1.12082_g	300	0.5667	0	S_RC1	Y	19	-	---NA---	-	-	-			0.0560432	0.0503929	0.0476552	-0.0957287	-0.0434287	0.0372697
30811	0.934569	2.91259	1.78859	0	0	2.46644		Unknown					KOG1923	Rac1_GTPase_effector_FRL	Signal_transduction_mechanisms Cytoskeleton	CELLULAR_PROCESSES_AND_SIGNALING									Sebve1_14716	jgi|Sebve1|30894|gm1.12083_g	297	0.5926	0	S_RC1	Y	19	-	---NA---	-	Sebve1_14714	-			0.0695867	-0.0120464	0.0240735	0.0276028	-0.0490748	-0.0790866
30878	4.18309	6.52628	6.19111	7.39375	6.68915	6.7563		Unknown																	Sebve1_14789	jgi|Sebve1|30961|gm1.12150_g	750	0.56	0	S_RC2	Y	22	-	hypothetical protein PIIN_07261 [Piriformospora indica DSM 11827]	-	Sebve1_08144	PIIN_07261			-0.0237646	0.0458439	-0.0563516	0.0766199	-0.0610109	-0.019468
30895	0.714516	3.08509	5.12799	0	3.81534	1.26692																			Sebve1_14804	jgi|Sebve1|30978|gm1.12167_g	594	0.5084	0	S_RC1	Y	19	-	hypothetical protein PIIN_01386 [Piriformospora indica DSM 11827]	-	-	-			0.0506277	-0.0532065	-0.119249	-0.0281542	-0.130788	0.119273
31579	2.4255	4.20654	1.52571	0	3.49236	4.70279		Unknown			IPR001594	Zinc_finger,_DHHC-type									5939	zinc_ion_binding	molecular_function	GO:0008270	Sebve1_10735	jgi|Sebve1|31662|gw1.54.1.1	534	0.5861	0	S_RC1	Y	19	-	palmitoyltransferase akr1	C:endosome; F:metal ion binding; C:Golgi apparatus; C:organelle membrane; F:transferase activity; C:intracellular organelle part	-	-			0.044034	-0.0599551	-0.0454075	0.0656241	0.0509862	-0.164242
43945	2.58066	3.89216	3.65066	1.35638	1.50589	0		Unknown																	Sebve1_10451	jgi|Sebve1|44028|gw1.51.81.1	435	0.5149	0	S_RC1	Y	21	-	hypothetical protein PIIN_11482 [Piriformospora indica DSM 11827]	-	Sebve1_10450,Sebve1_10452	PIIN_08668,PIIN_11482			0.0536546	0.00581773	-0.0245218	-0.125064	-0.101836	-0.016216
45540	4.34076	3.7048	4.94501	2.01244	2.69755	3.9097																			Sebve1_08300	jgi|Sebve1|45623|gw1.31.126.1	222	0.464	1	S_RC3	-	-	-	mitochondrial cytochrome c oxidase assembly factor	-	-	PIIN_05520	DUF2346		0.0279635	-0.0255875	0.0269168	-0.0286083	-0.00670376	0.0734284
50983	2.64902	1.98479	3.06201	3.63237	4.1938	3.63992																			Sebve1_06810	jgi|Sebve1|51066|gw1.20.158.1	237	0.5148	1	S_RC3	-	-	-	hypothetical protein PIIN_02247 [Piriformospora indica DSM 11827]	-	-	PIIN_02247			0.0334922	0.0452814	-0.0800411	0.0392882	0.0417016	0.0723766
62080	4.29192	6.16046	5.09429	3.88301	1.29561	4.59726		Unknown																	Sebve1_01582	jgi|Sebve1|62163|e_gw1.3.620.1	606	0.4967	0	S_RC1	Y	20	-	hypothetical protein PIIN_03687 [Piriformospora indica DSM 11827]	-	-	PIIN_03687,PIIN_08672			0.0166951	0.00835225	0.103871	-0.0161132	-0.093612	-0.0760949
64453	1.57538	1.8174	1.98084	0	1.14146	0					IPR009653	Protein_of_unknown_function_DUF1242	KOG3808	Uncharacterized_conserved_protein	Function_unknown	POORLY_CHARACTERIZED									Sebve1_02723	jgi|Sebve1|64536|e_gw1.5.512.1	216	0.4954	1	S_RC1	Y	27	-	duf1242-domain-containing partial	C:Golgi membrane; C:integral to membrane	-	PIIN_04078	DUF1242		0.0734969	0.00373956	-0.0494007	-0.0760359	-0.0289401	0.0108489
66163	9.98716	9.67586	9.59028	10.0214	10.0655	9.58249		Unknown																	Sebve1_04165	jgi|Sebve1|66246|e_gw1.8.587.1	681	0.5448	0	S_RC3	Y	25	-	protein	-	Sebve1_00117	PIIN_04114,PIIN_05452			-0.0884359	0.0080471	-0.00554551	-0.0115305	0.0183122	0.00670211
66442	2.282	1.72524	2.90683	0	0	2.34337		Unknown																	Sebve1_04034	jgi|Sebve1|66525|e_gw1.8.243.1	255	0.5137	1	S_RC2	Y	18	-	hypothetical protein PIIN_07994 [Piriformospora indica DSM 11827]	-	-	PIIN_07994			0.0662665	-0.0154972	0.0464519	-0.0124404	-0.0086121	0.0649214
67518	9.81156	9.98389	9.86138	10.3728	10.3424	10.2659					IPR002130 IPR015891	Peptidyl-prolyl_cis-trans_isomerase,_cyclophilin-type Cyclophilin-like	KOG0880	Peptidyl-prolyl_cis-trans_isomerase	Posttranslational_modification,_protein_turnover,_chaperones	CELLULAR_PROCESSES_AND_SIGNALING	5.2.1.8	Peptidylprolyl_isomerase			2233 4591 2975 12948 17567	peptidyl-prolyl_cis-trans_isomerase_activity protein_folding cyclophilin FK506-sensitive_peptidyl-prolyl_cis-trans_isomerase cyclophilin-type_peptidyl-prolyl_cis-trans_isomerase_activity	molecular_function biological_process	GO:0003755 GO:0006457 GO:0004600 GO:0030051 GO:0042027	Sebve1_04745	jgi|Sebve1|67601|e_gw1.11.384.1	657	0.5068	0	S_RC1	Y	25	-	peptidylprolyl isomerase b	P:protein folding; C:endoplasmic reticulum lumen; F:peptide binding; P:protein peptidyl-prolyl isomerization; F:peptidyl-prolyl cis-trans isomerase activity	-	PIIN_00074	Pro_isomerase		-0.0936992	0.0070993	-0.00502659	0.0169681	0.00830514	0.00262895
67791	6.27257	6.60118	5.99169	6.27952	6.86783	8.20587		Unknown																	Sebve1_05047	jgi|Sebve1|67874|e_gw1.12.379.1	687	0.4789	1	S_RC1	Y	22	-	hypothetical protein PIIN_00225 [Piriformospora indica DSM 11827]	-	-	PIIN_00225			-0.0303643	-0.000914756	-0.00892554	0.0698986	0.0427174	-0.0326553
67991	2.97225	6.36451	6.43329	2.31064	5.32817	5.98495	AA14	AA14			IPR013032	EGF-like_region,_conserved_site													Sebve1_05070	jgi|Sebve1|68074|e_gw1.12.430.1	669	0.5127	0	S_RC1	Y	20	-	protein	-	Sebve1_00454	PIIN_02025,PIIN_02027			0.00406829	-0.0753384	-0.0416965	0.0640184	-0.102505	-0.00534787
68792	9.4453	9.97128	9.82577	10.8053	10.6472	10.1391					IPR008914	Phosphatidylethanolamine-binding_protein_PEBP	KOG3346	Phosphatidylethanolamine_binding_protein	General_function_prediction_only	POORLY_CHARACTERIZED									Sebve1_05563	jgi|Sebve1|68875|e_gw1.14.290.1	825	0.5576	1	S_RC1	Y	19	-	nucleus protein	-	Sebve1_09200	PIIN_05013,PIIN_08904	PBP		-0.094662	0.0194709	-0.0243119	0.0244639	-0.00318557	0.00177943
68848	2.93846	2.24688	3.78069	0	1.93025	5.27065		Unknown					KOG4157	beta-1,6-N-acetylglucosaminyltransferase,_contains_WSC_domain	Carbohydrate_transport_and_metabolism Posttranslational_modification,_protein_turnover,_chaperones	METABOLISM CELLULAR_PROCESSES_AND_SIGNALING									Sebve1_05901	jgi|Sebve1|68931|e_gw1.15.163.1	741	0.5034	1	S_RC1	Y	24	-	hypothetical protein PIIN_02345 [Piriformospora indica DSM 11827]	-	-	PIIN_02344			0.0455011	-0.0603696	0.0365739	0.0734578	0.0419545	0.0859917
69196	4.13883	6.20916	6.18555	3.25612	4.58645	5.36983					IPR000612	Protein_of_unknown_function_UPF0057	KOG1773	Stress_responsive_protein	General_function_prediction_only	POORLY_CHARACTERIZED					9321	integral_to_membrane	cellular_component	GO:0016021	Sebve1_05903	jgi|Sebve1|69279|e_gw1.15.261.1	174	0.454	1	S_RC1	-	-	-	plasma membrane proteolipid 3	C:plasma membrane; C:integral to membrane	Sebve1_15104	PIIN_02346,PIIN_11014	Pmp3		0.00275675	-0.0415918	-0.00482195	0.0124095	-0.0765708	-0.00719674
72142	6.16512	8.02088	7.78445	2.521	7.65912	8.98048	AA9	AA9; Glycosyl hydrolase family 61			IPR005103	Glycoside_hydrolase,_family_61													Sebve1_07842	jgi|Sebve1|72225|e_gw1.27.58.1	642	0.5826	0	S_RC2	Y	20	-	glycoside hydrolase family 61 protein	F:hydrolase activity	-	PIIN_02110,PIIN_08199	Glyco_hydro_61		-0.0311529	-0.137584	-0.0151375	0.0704592	-0.0067536	-0.0186475
73505	1.4944	3.72644	5.12937	2.22425	1.01782	0.423406																			Sebve1_08660	jgi|Sebve1|73588|e_gw1.34.41.1	855	0.5088	0	S_RC3	-	-	-	hypothetical protein PIIN_05165 [Piriformospora indica DSM 11827]	-	-	-			0.0505105	0.0214834	-0.007708	-0.0829993	-0.181455	0.0758432
73641	5.49725	4.77653	5.58711	6.83811	4.22694	6.60744		Protein of unknown function (DUF3129)																	Sebve1_08675	jgi|Sebve1|73724|e_gw1.34.199.1	612	0.5703	0	S_RC1	Y	21	-	probable gegh 16 protein	-	Sebve1_08747	PIIN_04536,PIIN_04539	DUF3129		-0.0100511	0.060025	0.0436846	0.0463203	0.0164	0.0506812
73734	3.53507	1.96139	0	2.9867	1.88596	2.07555		Unknown																	Sebve1_08785	jgi|Sebve1|73817|e_gw1.35.23.1	429	0.5338	0	S_RC2	Y	21	-	hypothetical protein PIIN_01498 [Piriformospora indica DSM 11827]	-	-	PIIN_01498,PIIN_04543			0.0542224	0.0746206	-0.022628	-0.0322763	0.113455	-0.107676
74265	3.6693	2.22501	3.27426	1.71129	1.20915	4.70055		Unknown																	Sebve1_09185	jgi|Sebve1|74348|e_gw1.38.19.1	564	0.4929	0	S_RC1	Y	21	-	protein	-	-	-			0.042953	-0.00391848	0.0659437	0.038764	0.0540977	0.0599078
74300	6.00291	8.57638	7.7301	2.63341	8.32241	10.2611	AA9	AA9; Glycosyl hydrolase family 61			IPR005103	Glycoside_hydrolase,_family_61													Sebve1_09192	jgi|Sebve1|74383|e_gw1.38.170.1	891	0.5859	0	S_RC2	Y	20	-	glycoside hydrolase family 61 protein	F:hydrolase activity	Sebve1_05167	PIIN_08402	Glyco_hydro_61		-0.0384083	-0.150664	-0.0212896	0.120888	0.00203445	-0.0572979
75975	6.39831	6.69879	6.43374	6.97733	7.13413	4.85124		Fungal protein of unknown function (DUF1748)			IPR013726	Protein_of_unknown_function_DUF1748,_fungi													Sebve1_10217	jgi|Sebve1|76058|e_gw1.48.87.1	222	0.5135	0	S_RC2	-	-	-	duf1748-domain-containing protein	-	Sebve1_01202	PIIN_01068,PIIN_07780	DUF1748		-0.0261519	0.0354956	-0.0633258	-0.0621538	-0.0205355	-0.0049048
77638	2.24703	0.728062	1.07399	0	0	0	AA9	AA9; Glycosyl hydrolase family 61			IPR005103	Glycoside_hydrolase,_family_61													Sebve1_11221	jgi|Sebve1|77721|e_gw1.62.77.1	663	0.5385	0	S_RC1	Y	21	-	glycoside hydrolase family 61 protein	F:hydrolase activity	Sebve1_12754,Sebve1_04908	PIIN_05699,PIIN_07098	Glyco_hydro_61		0.0812022	0.0238422	-0.0060276	-0.0827633	0.0341469	0.0243383
80129	6.53631	6.62566	6.87285	6.60528	6.67989	6.6796					IPR000804 IPR011012	Clathrin_adaptor,_sigma_subunit/coatomer,_zeta_subunit Longin-like	KOG0936	Clathrin_adaptor_complex,_small_subunit	Intracellular_trafficking,_secretion,_and_vesicular_transport	CELLULAR_PROCESSES_AND_SIGNALING					3727 4595 4994 9480 13011 4927	protein_binding protein_complex_assembly intracellular_protein_transport vesicle-mediated_transport membrane_coat transport	molecular_function biological_process cellular_component	GO:0005515 GO:0006461 GO:0006886 GO:0016192 GO:0030117 GO:0006810	Sebve1_12883	jgi|Sebve1|80212|e_gw1.97.2.1	702	0.4858	1	S_RC1	-	-	-	adaptor protein complex sigma subunit	P:intracellular protein transport; P:vesicle-mediated transport; C:membrane coat; F:protein transporter activity	-	PIIN_00790	Clat_adaptor_s		-0.0299365	0.0115637	-0.0141877	2.26653e-05	-0.00250043	0.0206636
81393	3.35563	4.01645	3.22646	0	1.56961	3.89154		Unknown																	Sebve1_13772	jgi|Sebve1|81476|e_gw1.128.8.1	459	0.5011	0	S_RC1	Y	21	-	protein	-	Sebve1_11851	PIIN_01615			0.0457543	-0.0586632	0.0407652	-0.00159915	0.000964679	-0.0546145
84088	6.53375	6.47698	6.7159	6.48118	5.77915	6.62708		Unknown																	Sebve1_00024	jgi|Sebve1|84171|CE438_1384	474	0.5127	0	S_RC1	Y	21	-	hypothetical protein PIIN_03474 [Piriformospora indica DSM 11827]	C:integral to membrane	-	PIIN_03474			-0.0254165	0.0161145	0.0171873	-0.00117043	-0.00515448	0.017933
85817	4.63669	6.92607	5.09992	1.9481	7.61831	5.88916		Domain of unknown function (DUF4360)																	Sebve1_00121	jgi|Sebve1|85900|CE2167_298	648	0.5417	0	S_RC2	Y	18	-	secreted protein	-	Sebve1_08606	PIIN_01554,PIIN_03190,PIIN_03188	DUF4360		-0.00484446	-0.0958648	-0.10879	0.0176065	0.00565933	-0.106521
86226	3.25925	0.658011	1.10786	0	1.67622	3.16013	GH134	GH134																	Sebve1_00141	jgi|Sebve1|86309|CE2576_184	588	0.5051	0	S_RC1	Y	19	-	hypothetical protein AN2710.2 [Aspergillus nidulans FGSC A4]	-	Sebve1_00143	-			0.0637545	-0.0109614	-0.00510439	0.0109183	0.136877	0.0330959
86308	4.3757	4.76864	3.42995	5.8386	1.47055	4.87696		Unknown																	Sebve1_00151	jgi|Sebve1|86391|CE2658_144	234	0.4957	0	S_RC3	Y	28	-	---NA---	-	-	-			0.0171476	0.0821502	0.087896	0.0184781	-0.0110807	-0.0846419
86429	11.0353	11.0219	10.8072	11.2344	11.5809	11.0303																			Sebve1_00160	jgi|Sebve1|86512|CE2779_21492	549	0.5428	0	S_RC3	Y	24	-	hypothetical protein PIIN_05767 [Piriformospora indica DSM 11827]	-	-	PIIN_05767			-0.112424	-0.00145316	-0.0081195	0.00214766	0.0158084	-0.000275655
90716	10.7271	10.5171	10.497	10.6012	10.7439	10.6464		Ser-Thr-rich glycosyl-phosphatidyl-inositol-anchored membrane family					KOG4157	beta-1,6-N-acetylglucosaminyltransferase,_contains_WSC_domain	Carbohydrate_transport_and_metabolism Posttranslational_modification,_protein_turnover,_chaperones	METABOLISM CELLULAR_PROCESSES_AND_SIGNALING									Sebve1_00415	jgi|Sebve1|90799|CE7066_14573	693	0.5743	0	S_RC1	Y	19	-	hypothetical protein PIIN_04673 [Piriformospora indica DSM 11827]	-	-	PIIN_04673			-0.103018	-0.00377451	0.00755925	-0.000975789	0.015456	0.00987053
91900	2.03244	3.99754	3.9498	2.89288	1.75336	3.79451																			Sebve1_00502	jgi|Sebve1|91983|CE8250_301	351	0.5128	1	S_RC1	-	-	-	---NA---	-	-	-			0.0371868	0.0174141	0.0185001	0.0375286	-0.0796899	-0.0120695
91979	7.55689	7.32562	7.3728	7.65826	7.3973	5.94132		Unknown			IPR012338	Beta-lactamase-type_transpeptidase_fold													Sebve1_00512	jgi|Sebve1|92062|CE8329_1299	582	0.5052	1	S_RC1	Y	24	-	---NA---	-	-	-			-0.0404484	0.0286488	-0.0278355	-0.0610889	-0.0102079	0.0135223
92544	7.8091	7.80337	7.69659	8.03451	7.69217	7.56709					IPR000348 IPR009038	emp24/gp25L/p24 GOLD	KOG1690	emp24/gp25L/p24_family_of_membrane_trafficking_proteins	Intracellular_trafficking,_secretion,_and_vesicular_transport	CELLULAR_PROCESSES_AND_SIGNALING					4927 9321	transport integral_to_membrane	biological_process cellular_component	GO:0006810 GO:0016021	Sebve1_00541	jgi|Sebve1|92627|CE8894_2367	645	0.4682	1	S_RC2	Y	20	-	membrane protein	P:transport; F:metal ion binding; C:integral to membrane	-	PIIN_02085	EMP24_GP25L		-0.0504298	0.0185479	-0.00555225	-0.0103123	0.0024085	0.00148024
94093	4.61454	3.24753	1.90825	3.45091	4.14403	2.20027		Unknown																	Sebve1_00630	jgi|Sebve1|94176|CE10443_293	561	0.6114	0	S_RC1	Y	21	-	---NA---	-	-	-			0.0321707	0.0447544	-0.0693336	-0.0749161	0.0864932	-0.0660756
95064	2.51569	1.67711	1.07399	0	0.968366	2.07555																			Sebve1_00703	jgi|Sebve1|95147|CE11414_109	471	0.4735	0	S_RC3	-	-	-	---NA---	-	-	-			0.0684792	-0.00439991	-0.00257652	-0.0176211	0.0618808	-0.03511
97405	9.03636	9.35394	9.20704	9.77924	9.37004	8.98012					IPR000163 IPR001107	Prohibitin Band_7_protein	KOG3083	Prohibitin	Posttranslational_modification,_protein_turnover,_chaperones	CELLULAR_PROCESSES_AND_SIGNALING					9320	membrane	cellular_component	GO:0016020	Sebve1_00823	jgi|Sebve1|97488|CE13755_6764	822	0.4988	0	S_RC3	-	-	-	probable prohibitin phb1	C:membrane	Sebve1_04544	PIIN_03071,PIIN_06017	Band_7		-0.0786963	0.0182301	-0.00834232	-0.00440109	-0.00974352	0.000375214
98017	5.19771	5.29354	4.67088	3.17488	3.1812	0		Unknown																	Sebve1_00861	jgi|Sebve1|98100|CE14367_1483	339	0.5487	0	S_RC1	Y	23	-	hypothetical protein PIIN_01541 [Piriformospora indica DSM 11827]	-	-	-			0.0268963	0.0184256	-0.029311	-0.208158	-0.0717764	-0.0299119
102648	1.26287	1.97249	3.10121	0	2.77547	1.1599																			Sebve1_13073	jgi|Sebve1|102731|CE18998_53	231	0.4545	0	S_RC2	Y	35	-	---NA---	-	-	-			0.0619436	-0.0231742	-0.0908252	-0.0288935	-0.0386729	0.0688162
103426	1.31895	4.37754	4.40427	2.45746	3.80738	4.23653		Unknown																	Sebve1_13117	jgi|Sebve1|103509|CE19776_19	330	0.4848	0	S_RC1	Y	19	-	---NA---	-	Sebve1_13116	-			0.0301893	-0.0135555	-0.0601258	0.0697557	-0.0921959	-0.00600149
104472	6.49693	5.09489	5.75967	5.52469	4.16339	5.17099																			Sebve1_13226	jgi|Sebve1|104555|CE20822_1526	567	0.5538	0	S_RC3	-	-	-	---NA---	-	-	-			-0.00557531	0.0282023	0.0420255	-0.0442632	0.0211977	0.0452896
108376	4.59844	2.22501	4.89815	0	4.41893	1.86643																			Sebve1_04926	jgi|Sebve1|108459|CE24726_210	294	0.4864	1	S_RC1	-	-	-	---NA---	-	-	-			0.0386859	-0.0644166	-0.0741428	-0.106784	0.042981	0.171884
111053	5.51755	4.65059	4.0858	3.53293	1.82861	4.49417																			Sebve1_13497	jgi|Sebve1|111136|CE27403_84	270	0.5556	0	S_RC1	Y	22	-	---NA---	-	-	-			0.0201652	0.0125474	0.0885461	-0.0381084	0.0224501	-0.0353574
111686	1.93897	1.71573	1.07399	3.40883	1.66412	1.47305																			Sebve1_13567	jgi|Sebve1|111769|CE28036_22	225	0.4444	1	S_RC1	-	-	-	---NA---	-	-	-			0.0575285	0.0895105	-0.0433363	-0.0131024	0.0211675	-0.0333747
113369	7.12878	7.24561	7.20893	6.30441	6.70519	6.43887		Unknown																	Sebve1_05007	jgi|Sebve1|113452|CE29719_1369	369	0.4905	1	S_RC1	Y	21	-	lcl2_copc7 ame: full=long chronological lifespan protein 2 flags: precursor	-	-	PIIN_09706			-0.0328316	-0.00427155	-0.00428353	-0.0334513	-0.0103939	0.00356116
118058	5.4661	3.5258	2.56902	2.81145	1.79245	4.28445																			Sebve1_13699	jgi|Sebve1|118141|CE34408_505	636	0.5204	0	S_RC2	Y	19	-	---NA---	-	Sebve1_12534	-			0.0312295	0.0158714	0.0699718	-0.0298392	0.0949305	-0.054122
118705	8.06698	8.83077	9.01674	7.65822	6.61063	8.7748		Unknown																	Sebve1_13743	jgi|Sebve1|118788|CE35055_74	822	0.5438	0	S_RC1	Y	26	-	hypothetical protein PIIN_07471 [Piriformospora indica DSM 11827]	-	-	PIIN_07471			-0.0564653	-0.0134653	0.0707293	0.0108572	-0.0469297	0.00922726
119701	3.02023	1.95047	0.748506	2.31368	1.43242	1.97854																			Sebve1_05245	jgi|Sebve1|119784|CE36051_69	684	0.5307	0	S_RC1	Y	22	-	---NA---	-	-	-			0.0577666	0.0552195	-0.0113978	-0.0280959	0.0716859	-0.0664387
121650	6.62134	7.2	7.44549	6.61757	6.034	7.28992		Unknown																	Sebve1_05341	jgi|Sebve1|121733|CE38000_362	546	0.5348	0	S_RC1	Y	24	-	hypothetical protein PIIN_06511 [Piriformospora indica DSM 11827]	-	-	-			-0.033115	0.00191613	0.0272376	0.012653	-0.0299693	0.0152946
122165	5.26049	6.88112	6.91255	3.52736	2.86414	4.46265		Unknown																	Sebve1_05384	jgi|Sebve1|122248|CE38515_1225	327	0.5107	1	S_RC3	Y	23	-	---NA---	-	-	-			0.00281659	-0.0325515	0.0733605	-0.0639355	-0.114526	-0.00698218
123517	13.4955	13.3992	13.5862	13.0795	13.8212	13.7286		Unknown																	Sebve1_13848	jgi|Sebve1|123600|CE39867_197891	642	0.609	0	S_RC1	Y	18	-	related to cell surface flocculin-saccharomyces cerevisiae	P:chitin catabolic process; F:chitinase activity	-	PIIN_04211			-0.156281	-0.0318331	0.0198316	0.00953827	0.0116063	0.0241871
124239	1.80422	2.72398	4.07827	0	3.58119	3.90463					IPR009100	Acyl-CoA_dehydrogenase/oxidase,_middle_and_N-terminal									5830 9834	metabolic_process oxidoreductase_activity,_acting_on_the_CH-CH_group_of_donors	biological_process molecular_function	GO:0008152 GO:0016627	Sebve1_13906	jgi|Sebve1|124322|CE40589_86	273	0.4945	1	S_RC3	-	-	-	acyl- dehydrogenase	F:metal ion binding; P:oxidation-reduction process; F:heme binding; F:acyl-CoA dehydrogenase activity; P:metabolic process; F:oxidoreductase activity, acting on the CH-CH group of donors; F:flavin adenine dinucleotide binding	Sebve1_13909	-			0.0448528	-0.0626056	-0.0611108	0.0498647	-0.0173178	0.0779769
126017	5.2364	3.22566	4.05881	5.55768	2.45748	5.65594	CE3	CE3; GDSL-like Lipase/Acylhydrolase; GDSL-like Lipase/Acylhydrolase family			IPR001087 IPR013830	Lipase,_GDSL Esterase,_SGNH_hydrolase-type									4758 9986	lipid_metabolic_process hydrolase_activity,_acting_on_ester_bonds	biological_process molecular_function	GO:0006629 GO:0016788	Sebve1_05510	jgi|Sebve1|126100|CE42367_150	666	0.5	0	S_RC1	Y	19	-	sgnh hydrolase	P:carbohydrate metabolic process; F:polysaccharide binding; F:hydrolase activity; P:lipid metabolic process	-	PIIN_00723	Lipase_GDSL		0.0128153	0.0673102	0.0733291	0.0321097	0.0642171	0.0527929
131439	1.69047	1.6917	2.3644	0	3.82411	2.53122		FAD binding domain			IPR006094 IPR016166	FAD_linked_oxidase,_N-terminal FAD-binding,_type_2									9710 23919 2290	oxidoreductase_activity FAD_binding catalytic_activity	molecular_function	GO:0016491 GO:0050660 GO:0003824	Sebve1_05721	jgi|Sebve1|131522|CE47789_125	681	0.5081	0	S_RC1	Y	18	-	fad binding domain-containing protein	F:UDP-N-acetylmuramate dehydrogenase activity; F:flavin adenine dinucleotide binding; P:oxidation-reduction process; P:amino sugar metabolic process	-	-	FAD_binding_4		0.0562223	-0.0320001	-0.108837	0.018542	0.0379638	0.0452852
144227	3.20445	2.87511	2.59353	0	1.5388	0																			Sebve1_06355	jgi|Sebve1|144310|CE60577_503	342	0.5117	0	S_RC1	Y	18	-	---NA---	-	-	-			0.0624828	-0.0165547	-0.0286036	-0.133256	-0.0155786	-0.0134768
144613	5.62816	6.55301	6.1506	0	6.39012	6.26746		Unknown																	Sebve1_06386	jgi|Sebve1|144696|CE60963_531	657	0.4764	1	S_RC1	Y	36	-	hypothetical protein PIIN_03540 [Piriformospora indica DSM 11827]	-	Sebve1_06387	PIIN_03540			0.00019262	-0.153061	-0.0373222	-0.00646306	0.019424	-0.024772
144618	6.88242	6.20393	6.01586	6.4682	5.62804	4.9674		Unknown																	Sebve1_06387	jgi|Sebve1|144701|CE60968_449	609	0.4975	0	S_RC2	Y	21	-	hypothetical protein PIIN_03540 [Piriformospora indica DSM 11827]	-	Sebve1_06386	PIIN_03540			-0.0183795	0.0351478	-0.00219848	-0.0684016	0.0069593	-0.00231758
145508	3.12525	2.49751	3.68339	0	1.7218	2.55505																			Sebve1_06454	jgi|Sebve1|145591|CE61858_118	363	0.5399	0	S_RC2	-	-	-	hypothetical protein PIIN_07340 [Piriformospora indica DSM 11827]	-	-	-			0.052864	-0.0415773	0.00711247	-0.0367959	0.000650938	0.0695537
159332	4.28777	5.3028	5.15992	5.9665	4.04516	4.21781																			Sebve1_06673	jgi|Sebve1|159415|CE75682_42	375	0.5253	0	S_RC3	-	-	-	---NA---	-	-	-			0.0035771	0.0577105	-0.00692733	-0.0149801	-0.0580893	-0.00760121
160444	9.07584	9.25564	9.10208	9.31486	10.0727	9.28407		Unknown																	Sebve1_06751	jgi|Sebve1|160527|CE76794_4940	591	0.5618	0	S_RC2	Y	24	-	hypothetical protein PIIN_02225 [Piriformospora indica DSM 11827]	-	-	PIIN_02225			-0.0798318	0.00102428	-0.031361	0.00662655	0.013063	0.00181704
162868	3.2634	2.74876	3.71237	0	2.50026	0.541274		Unknown					KOG0391	SNF2_family_DNA-dependent_ATPase	General_function_prediction_only	POORLY_CHARACTERIZED									Sebve1_06874	jgi|Sebve1|162951|CE79218_1239	462	0.4978	0	S_RC1	Y	19	-	---NA---	-	-	-			0.0546911	-0.0342581	-0.0490636	-0.118689	-0.0233122	0.0621419
162973	7.04385	6.81992	6.90525	6.64852	7.01893	6.79566		Unknown																	Sebve1_06889	jgi|Sebve1|163056|CE79323_667	387	0.5245	0	S_RC3	-	-	-	---NA---	-	-	-			-0.0337178	0.00668902	-0.0157039	-0.0111127	0.0139388	0.0127748
174449	3.6851	3.9357	3.96707	2.87449	1.14146	3.91412		Unknown																	Sebve1_14795	jgi|Sebve1|174532|CE90799_328	480	0.5667	0	S_RC1	Y	24	-	hypothetical protein PIIN_07896 [Piriformospora indica DSM 11827]	-	Sebve1_02427	-			0.0342559	0.0147896	0.0706234	-0.00497327	-0.0294908	-0.00450439
174556	6.93212	7.35193	7.22094	6.20337	7.56872	5.09574					IPR005828	General_substrate_transporter									3546 4927 9321	transporter_activity transport integral_to_membrane	molecular_function biological_process cellular_component	GO:0005215 GO:0006810 GO:0016021	Sebve1_14808	jgi|Sebve1|174639|CE90906_764	372	0.5349	0	S_RC2	-	-	-	hexose transporter	P:transport; C:membrane; F:transmembrane transporter activity	-	PIIN_00336		The Major Facilitator Superfamily (MFS)	-0.0313726	-0.0026618	-0.0600016	-0.0793682	-0.0293494	0.00219279
175009	7.72248	7.99277	8.02324	7.56106	8.38653	8.57818																			Sebve1_07612	jgi|Sebve1|175092|CE91359_1823	231	0.4892	1	S_RC1	-	-	-	---NA---	-	-	-			-0.0552229	-0.00921081	-0.0155518	0.0265496	0.0116571	0.00845018
175197	3.59117	5.46899	4.85394	2.70754	5.61016	6.39422		Unknown					KOG1216	von_Willebrand_factor_and_related_coagulation_proteins	Extracellular_structures Defense_mechanisms	CELLULAR_PROCESSES_AND_SIGNALING									Sebve1_07628	jgi|Sebve1|175280|CE91547_106	570	0.5263	0	S_RC1	Y	20	-	---NA---	-	Sebve1_06345	-			0.00594466	-0.0512792	-0.0499158	0.0793279	-0.00520701	-0.0394832
178303	8.79758	8.32943	8.32486	8.52666	7.87861	8.15922																			Sebve1_07844	jgi|Sebve1|178386|CE94653_79786	621	0.5556	1	S_RC1	Y	21	-	hypothetical protein PIIN_04659 [Piriformospora indica DSM 11827]	-	-	-			-0.0607119	0.0144075	0.0197946	-0.0215488	0.0114386	0.0080704
178448	2.91335	2.21146	3.96609	0	1.47055	2.36962		Unknown																	Sebve1_07851	jgi|Sebve1|178531|CE94798_54	390	0.4923	0	S_RC1	Y	21	-	hypothetical protein PIIN_08516 [Piriformospora indica DSM 11827]	-	Sebve1_07850	-			0.0548905	-0.0383388	0.0108581	-0.0375155	-0.0131464	0.102945
182818	4.56187	3.0802	3.05084	6.37309	4.34967	5.78131		Unknown																	Sebve1_14934	jgi|Sebve1|182901|CE99168_3945	361	0.4986	1	S_RC1	Y	22	-	---NA---	-	-	-			0.00854034	0.089163	-0.0138229	0.0671905	0.0954185	0.00727225
182831	3.19396	2.5534	2.34563	2.60691	3.69598	2.20027																			Sebve1_14935	jgi|Sebve1|182914|CE99181_366	204	0.4314	0	S_RC3	-	-	-	---NA---	-	-	-			0.0415924	0.0305218	-0.0772075	-0.0349835	0.0441117	-0.00321872
184612	7.09111	7.25641	7.29915	7.72345	7.49535	7.48895					IPR013784	Carbohydrate-binding-like_fold	KOG3306	Predicted_membrane_protein	Function_unknown	POORLY_CHARACTERIZED					13135	carbohydrate_binding	molecular_function	GO:0030246	Sebve1_01579	jgi|Sebve1|184695|CE100962_1279	687	0.5051	1	S_RC1	Y	22	-	hypothetical protein PIIN_06273 [Piriformospora indica DSM 11827]	F:carbohydrate binding	-	PIIN_06273	DUF2012		-0.0435922	0.0214234	-0.016646	0.012262	0.00271442	0.00964955
186356	8.05347	8.33157	8.18323	9.28767	8.13543	7.99294							KOG4297	C-type_lectin	Signal_transduction_mechanisms Defense_mechanisms	CELLULAR_PROCESSES_AND_SIGNALING									Sebve1_01705	jgi|Sebve1|186439|CE102706_3588	468	0.5363	1	S_RC1	Y	18	-	---NA---	-	-	PIIN_03051			-0.061175	0.038124	-0.00477202	-0.00338983	-0.0129094	-0.000854377
186548	6.29246	6.41936	6.26057	2.73065	4.50984	5.45505																			Sebve1_01720	jgi|Sebve1|186631|CE102898_535	393	0.4631	1	S_RC1	-	-	-	hypothetical protein PIIN_05593 [Piriformospora indica DSM 11827]	-	Sebve1_01719	PIIN_05593	DUF2015		-0.00255814	-0.0647811	0.0358601	-0.0490464	-0.00958809	-0.0104305
188939	6.85036	6.72695	6.11913	6.35111	7.32587	5.36344																			Sebve1_01847	jgi|Sebve1|189022|CE105289_3597	195	0.4718	1	S_RC3	-	-	-	---NA---	-	-	-			-0.0265693	0.014832	-0.0580392	-0.0556746	0.0167067	-0.0245696
194580	6.52022	6.03544	6.62494	7.07598	5.89037	7.2174					IPR002110	Ankyrin													Sebve1_08270	jgi|Sebve1|194663|CE110930_966	855	0.4994	0	S_RC2	-	-	-	hypothetical protein PIIN_00921 [Piriformospora indica DSM 11827]	-	Sebve1_08275	PIIN_00921	Ank_2		-0.0279271	0.0314936	0.0197466	0.0275541	0.0153256	0.0399108
195978	1.50258	0.789199	1.34663	0	3.95284	0																			Sebve1_08361	jgi|Sebve1|196061|CE112328_35	711	0.4782	0	S_RC1	-	-	-	---NA---	-	Sebve1_08362	PIIN_00946			0.0690799	0.00100672	-0.165772	-0.0597831	0.0479882	0.0467974
195993	9.41381	9.75724	9.70114	10.2954	10.6715	9.4743	EXPN	EXPN			IPR009009	Barwin-related_endoglucanase	KOG1216	von_Willebrand_factor_and_related_coagulation_proteins	Extracellular_structures Defense_mechanisms	CELLULAR_PROCESSES_AND_SIGNALING									Sebve1_08364	jgi|Sebve1|196076|CE112343_32784	702	0.5627	0	S_RC1	Y	18	-	related to b2-aldehyde-forming enzyme	-	-	PIIN_00947,PIIN_00948			-0.090006	0.0130157	-0.0381699	0.000794715	-0.00187852	0.00873449
197479	0.990097	5.15469	2.79827	2.48993	1.81087	4.38764							KOG1870	Ubiquitin_C-terminal_hydrolase	Posttranslational_modification,_protein_turnover,_chaperones	CELLULAR_PROCESSES_AND_SIGNALING									Sebve1_08488	jgi|Sebve1|197562|CE113829_98	651	0.5591	1	S_RC3	-	-	-	---NA---	-	-	-			0.0396786	0.00587889	0.00525671	0.0860403	-0.0981021	-0.156232
197992	2.18999	3.86756	4.831	2.20733	3.37088	4.65774																			Sebve1_08506	jgi|Sebve1|198075|CE114342_231	366	0.4863	1	S_RC2	Y	21	-	---NA---	-	-	-			0.0290653	-0.023144	-0.0226643	0.0614159	-0.0602084	0.0511229
200090	7.14215	8.91773	8.50084	4.13328	9.63209	9.20451		I32; Domain of unknown function (DUF4360)	I32; Domain of unknown function (DUF4360)																Sebve1_08606	jgi|Sebve1|200173|CE116440_161	642	0.5701	0	S_RC1	Y	21	-	secreted protein	-	Sebve1_00121	PIIN_01554,PIIN_03190,PIIN_03188	DUF4360		-0.051647	-0.122476	-0.0595029	0.0475063	-0.000709864	-0.0229802
202700	2.95734	3.91023	4.33354	2.42346	4.2897	4.88348		Unknown																	Sebve1_08730	jgi|Sebve1|202783|CE119050_1268	648	0.5262	0	S_RC1	Y	23	-	hypothetical protein PIIN_08982 [Piriformospora indica DSM 11827]	-	Sebve1_08677	PIIN_08982			0.023622	-0.0227167	-0.0441126	0.0523582	-0.00800268	0.0242316
206751	5.77071	5.70479	4.86478	2.42346	4.32188	5.99742		Unknown																	Sebve1_08971	jgi|Sebve1|206834|CE123101_1351	342	0.5731	0	S_RC1	Y	22	-	---NA---	-	Sebve1_10278	-			0.00527295	-0.0573976	0.0297291	-0.0014872	0.0403844	-0.0507603
207940	1.48121	1.78327	2.30632	0	2.2299	5.4543		Unknown																	Sebve1_09028	jgi|Sebve1|208023|CE124290_283	333	0.5255	0	S_RC1	-	-	-	hypothetical protein PIIN_01818, partial [Piriformospora indica DSM 11827]	-	-	-			0.0538616	-0.0432876	-0.00790761	0.13381	0.0555084	0.0250378
208582	4.4636	5.11552	5.15567	2.77475	1.8782	4.95598																			Sebve1_09069	jgi|Sebve1|208665|CE124932_297	417	0.482	1	S_RC1	-	-	-	---NA---	-	-	-			0.0199842	-0.0205611	0.0844238	-0.0026027	-0.0437431	-0.00620371
209569	4.06807	4.94415	4.19286	3.2177	4.49343	5.60957																			Sebve1_15114	jgi|Sebve1|209652|CE125919_160	246	0.4553	0	S_RC3	-	-	-	---NA---	-	-	-			0.0122019	-0.0176549	-0.0177463	0.0441804	0.015025	-0.0456096
211353	5.44711	6.24417	5.63583	5.88089	6.94299	6.40658																			Sebve1_09214	jgi|Sebve1|211436|CE127703_1555	480	0.5229	0	S_RC2	Y	19	-	---NA---	-	Sebve1_09216	-			-0.0196442	0.00882401	-0.0569979	0.0282918	0.0109675	-0.0302574
211528	10.6693	10.7759	10.7872	10.834	11.2855	10.7152		Unknown																	Sebve1_09227	jgi|Sebve1|211611|CE127878_32730	585	0.5265	0	S_RC1	Y	18	-	protein	-	-	-			-0.107282	-0.00520823	-0.00948156	0.000941484	0.00460922	0.0122354
212457	5.20425	6.72713	6.66773	3.30901	5.34192	7.06788		Unknown			IPR000254	Cellulose-binding_region,_fungal	KOG1437	Fasciclin_and_related_adhesion_glycoproteins	Cell_wall/membrane/envelope_biogenesis Extracellular_structures	CELLULAR_PROCESSES_AND_SIGNALING					2933 3782 4143 13137	hydrolase_activity,_hydrolyzing_O-glycosyl_compounds extracellular_region carbohydrate_metabolic_process cellulose_binding	molecular_function cellular_component biological_process	GO:0004553 GO:0005576 GO:0005975 GO:0030248	Sebve1_09281	jgi|Sebve1|212540|CE128807_236	648	0.5633	0	S_RC1	Y	20	-	hypothetical protein PIIN_08310 [Piriformospora indica DSM 11827]	C:extracellular region; P:carbohydrate metabolic process; F:cellulose binding	-	PIIN_08310			-0.0108203	-0.0676567	0.0154427	0.041166	-0.0341814	-0.00901162
218805	1.31895	3.63327	4.27535	0	4.4531	3.92454		Unknown					KOG4157	beta-1,6-N-acetylglucosaminyltransferase,_contains_WSC_domain	Carbohydrate_transport_and_metabolism Posttranslational_modification,_protein_turnover,_chaperones	METABOLISM CELLULAR_PROCESSES_AND_SIGNALING									Sebve1_02426	jgi|Sebve1|218888|CE135155_158	900	0.51	1	S_RC1	Y	23	-	hypothetical protein PIIN_07896 [Piriformospora indica DSM 11827]	-	-	-			0.0400264	-0.0747048	-0.0963799	0.0571726	-0.0517213	0.0338682
219189	6.21477	5.88005	5.37225	3.59828	6.15536	6.64029	CBM1	CBM1; Fungal cellulose binding domain			IPR000254	Cellulose-binding_region,_fungal	KOG3017	Defense-related_protein_containing_SCP_domain	Function_unknown	POORLY_CHARACTERIZED					2933 3782 4143 13137	hydrolase_activity,_hydrolyzing_O-glycosyl_compounds extracellular_region carbohydrate_metabolic_process cellulose_binding	molecular_function cellular_component biological_process	GO:0004553 GO:0005576 GO:0005975 GO:0030248	Sebve1_02447	jgi|Sebve1|219272|CE135539_939	705	0.5362	0	S_RC1	Y	21	-	af301902_1endo- -b-xylanase a	F:hydrolase activity, acting on glycosyl bonds; C:extracellular region; P:carbohydrate metabolic process; F:cellulose binding	Sebve1_00553	PIIN_01883,PIIN_07887	CBM_1		-0.0101097	-0.0474767	-0.0170501	0.0117521	0.060819	-0.0252472
219600	5.72733	6.28206	6.55946	7.36626	4.25878	6.92161																			Sebve1_02469	jgi|Sebve1|219683|CE135950_330	207	0.5266	1	S_RC3	-	-	-	---NA---	-	-	-			-0.0208058	0.0517968	0.0648932	0.0365152	-0.0413462	0.0139042
219633	6.44157	7.11489	7.35183	5.60094	5.62997	7.06854		Unknown					KOG2133	Transcriptional_corepressor_Atrophin-1/DRPLA	General_function_prediction_only	POORLY_CHARACTERIZED									Sebve1_02473	jgi|Sebve1|219716|CE135983_636	603	0.5705	1	S_RC1	Y	20	-	---NA---	-	Sebve1_05440	-			-0.0265327	-0.0197224	0.0340031	0.00688253	-0.0332934	0.0129952
219665	6.69593	7.29648	7.27316	3.92442	8.0427	7.43151		Unknown																	Sebve1_02475	jgi|Sebve1|219748|CE136015_1636	426	0.5258	1	S_RC1	Y	20	-	---NA---	-	-	-			-0.0309163	-0.082792	-0.0492125	0.00966529	0.017384	0.00348623
219904	4.76676	4.65287	4.75462	0	4.95817	4.43705																			Sebve1_02488	jgi|Sebve1|219987|CE136254_45	396	0.4975	0	S_RC2	Y	21	-	---NA---	-	Sebve1_06348	-			0.0223534	-0.103451	-0.0428572	-0.0308527	0.0357583	0.00884782
219910	5.16397	5.35511	5.54769	6.14791	3.97016	5.3743		Unknown					KOG4297	C-type_lectin	Signal_transduction_mechanisms Defense_mechanisms	CELLULAR_PROCESSES_AND_SIGNALING									Sebve1_02489	jgi|Sebve1|219993|CE136260_140	387	0.5452	0	S_RC1	Y	21	-	---NA---	-	-	-			-0.00391203	0.048556	0.0308519	0.00217749	-0.0262442	0.012138
219916	5.44163	5.8396	5.23498	2.38778	3.69878	5.37587							KOG1520	Predicted_alkaloid_synthase/Surface_mucin_Hemomucin	General_function_prediction_only	POORLY_CHARACTERIZED									Sebve1_02491	jgi|Sebve1|219999|CE136266_79	393	0.5318	0	S_RC1	Y	18	-	---NA---	-	-	-			0.0087605	-0.053462	0.0414722	-0.0196793	-0.00166789	-0.0393374
220249	5.26412	5.53559	5.05746	5.99204	4.86083	5.99191		Unknown																	Sebve1_02511	jgi|Sebve1|220332|CE136599_215	291	0.4777	0	S_RC1	Y	24	-	---NA---	-	-	-			-0.00753742	0.037256	0.00556481	0.0246282	0.0079405	-0.026016
225181	4.73556	4.4075	4.73281	2.42346	1.79245	4.04673																			Sebve1_09576	jgi|Sebve1|225264|CE141531_50	315	0.4254	0	S_RC3	-	-	-	---NA---	-	-	-			0.0265739	-0.0151134	0.0720458	-0.0383316	-0.0168815	0.0153435
230331	4.14063	4.10812	3.65899	2.85941	1.45186	3.33206		Unknown																	Sebve1_09910	jgi|Sebve1|230414|CE146681_99	159	0.4843	0	S_RC3	-	-	-	---NA---	-	-	-			0.0339423	0.0165783	0.056402	-0.0393495	-0.0148378	-0.0299415
231009	0.987288	0	0	2.83583	0.779397	0																			Sebve1_09949	jgi|Sebve1|231092|CE147359_19	237	0.4937	0	S_RC3	-	-	-	---NA---	-	-	-			0.0776249	0.114235	-0.0633939	-0.0258125	0.0357394	0.0079234
231409	1.68834	1.09523	2.45785	2.61288	1.81393	4.68037		Unknown					KOG0619	FOG:_Leucine_rich_repeat	General_function_prediction_only	POORLY_CHARACTERIZED									Sebve1_09983	jgi|Sebve1|231492|CE147759_98	729	0.6008	0	S_RC2	Y	23	-	---NA---	-	-	-			0.0493304	0.0384924	0.000513774	0.110703	0.0435468	0.0796641
233137	1.66314	0	1.15974	0	0	2.29719																			Sebve1_10168	jgi|Sebve1|233220|CE149487_22	351	0.4843	0	S_RC2	-	-	Y	---NA---	-	-	-			0.0783347	0.0141328	0.0161784	0.0262979	0.066091	0.0689528
233869	8.712	8.83654	8.88455	8.04749	8.38352	9.14641																			Sebve1_15249	jgi|Sebve1|233952|CE150219_1122	474	0.5295	0	S_RC2	-	-	-	hypothetical protein PIIN_02697 [Piriformospora indica DSM 11827]	-	-	PIIN_02697			-0.0663895	-0.0165826	0.0195873	0.0104346	0.00304204	0.0082304
234221	7.29486	7.12777	7.10471	8.68481	8.50304	6.08742																			Sebve1_10277	jgi|Sebve1|234304|CE150571_1444	450	0.5111	0	S_RC2	Y	22	-	---NA---	-	-	-			-0.0460476	0.0535776	-0.0732407	-0.0407647	0.00376984	0.0134361
234293	6.60189	6.43973	7.00405	8.83863	8.35791	7.87591		Unknown																	Sebve1_10279	jgi|Sebve1|234376|CE150643_5807	339	0.5546	0	S_RC1	Y	22	-	---NA---	-	-	-			-0.0467864	0.0540212	-0.0558817	0.0530985	0.0261456	0.0449138
234604	1.3573	1.6917	1.10786	0	1.36886	2.10735																			Sebve1_10303	jgi|Sebve1|234687|CE150954_29	402	0.51	0	S_RC2	-	-	-	---NA---	-	Sebve1_10307	-			0.0703006	-0.00372826	-0.0361382	0.0164646	0.0275774	-0.0362357
235229	4.89541	4.55058	4.17223	0	1.26848	4.68532																			Sebve1_02537	jgi|Sebve1|235312|CE151579_33	570	0.4772	1	S_RC1	-	-	-	protein	P:proteolysis; F:ATP binding; F:protein kinase activity; P:protein phosphorylation; F:protein tyrosine kinase activity; F:transferase activity, transferring phosphorus-containing groups; F:cysteine-type endopeptidase activity; F:kinase activity; P:phosphorylation; F:hydrolase activity, acting on carbon-nitrogen (but not peptide) bonds; P:carbohydrate metabolic process; F:catalytic activity	-	-			0.0357078	-0.0791267	0.098261	-0.0246384	0.0187032	-0.0306068
235687	8.22212	8.07858	8.10618	9.16697	8.73491	8.54811					IPR000782	Beta-Ig-H3/fasciclin													Sebve1_02585	jgi|Sebve1|235770|CE152037_3326	639	0.4945	0	S_RC1	Y	21	-	hypothetical protein PIIN_04363 [Piriformospora indica DSM 11827]	-	-	PIIN_04363	Fasciclin		-0.0638726	0.0295503	-0.01808	0.015552	0.0178985	0.0117473
236991	5.98398	5.25316	5.63916	6.44726	4.151	6.28895																			Sebve1_02670	jgi|Sebve1|237074|CE153341_3299	198	0.4394	1	S_RC2	-	-	-	---NA---	-	-	-			-0.0105204	0.0466262	0.051871	0.015184	0.0151675	0.0253746
238892	0.662536	1.7256	1.65682	2.77475	0	4.69441																			Sebve1_02787	jgi|Sebve1|238975|CE155242_90	615	0.5187	1	S_RC2	-	-	-	hypothetical protein PIIN_06772 [Piriformospora indica DSM 11827]	-	-	-			0.0583061	0.0580064	0.0501448	0.138674	-0.00587246	-0.0153687
240039	1.48121	1.6917	1.10786	0	1.74026	2.5032																			Sebve1_02842	jgi|Sebve1|240122|CE156389_45	414	0.4783	1	S_RC1	-	-	-	---NA---	-	-	-			0.0675648	-0.00902634	-0.0421629	0.0283976	0.0422102	-0.035434
244127	9.39703	10.1803	10.2189	9.93609	8.91602	9.77516					IPR003172	MD-2-related_lipid-recognition	KOG4680	Uncharacterized_conserved_protein,_contains_ML_domain	General_function_prediction_only	POORLY_CHARACTERIZED									Sebve1_10444	jgi|Sebve1|244210|CE160477_6465	534	0.5281	0	S_RC1	Y	21	-	related to phosphatidylglycerol phosphatidylinositol transfer protein	P:lipid transport; P:transport	Sebve1_08380	PIIN_08445	E1_DerP2_DerF2		-0.0863655	0.00372892	0.0373775	0.0037161	-0.0432138	0.00611458
244197	5.06888	3.26044	2.67728	2.17684	4.39799	3.96031		Unknown																	Sebve1_10450	jgi|Sebve1|244280|CE160547_105	627	0.5199	0	S_RC1	Y	21	-	hypothetical protein PIIN_08668, partial [Piriformospora indica DSM 11827]	-	Sebve1_10452,Sebve1_10451	PIIN_08668,PIIN_11482			0.0272003	-0.0114111	-0.0412726	-0.0289459	0.115912	-0.0239496
249496	4.14991	3.97895	4.07063	0	3.89261	1.3601		Unknown																	Sebve1_10777	jgi|Sebve1|249579|CE165846_244	432	0.5648	1	S_RC1	Y	25	-	---NA---	-	-	-			0.0404095	-0.062948	-0.0667288	-0.12262	-0.00691668	0.0115615
250469	2.48958	4.68398	4.83374	0	3.16559	4.42212																			Sebve1_10847	jgi|Sebve1|250552|CE166819_109	243	0.4856	0	S_RC1	-	-	-	hypothetical protein PIIN_08741 [Piriformospora indica DSM 11827]	-	-	-			0.0348193	-0.0870688	-0.0123466	0.030562	-0.0646332	-0.000806153
252337	7.48069	6.81449	6.76289	7.32975	7.24093	7.53824		Unknown																	Sebve1_10970	jgi|Sebve1|252420|CE168687_1235	216	0.4815	0	S_RC2	-	-	-	---NA---	-	-	-			-0.0397974	0.0184302	-0.00582575	0.00800777	0.042712	0.00588616
252422	6.2678	5.26466	5.24935	5.07793	2.12469	5.64621		Unknown																	Sebve1_10980	jgi|Sebve1|252505|CE168772_98	675	0.5333	1	S_RC1	Y	23	-	hypothetical protein AURDEDRAFT_156169 [Auricularia delicata TFB-10046 SS5]	-	-	-			0.00316231	0.0279274	0.119393	-0.021538	0.00930687	-0.00356153
253234	5.93417	6.44585	6.92067	6.09244	6.30861	6.07709		Elongator subunit Iki1																	Sebve1_11044	jgi|Sebve1|253317|CE169584_627	834	0.5552	0	S_RC3	Y	21	-	hypothetical protein DICSQDRAFT_75550 [Dichomitus squalens LYAD-421 SS1]	-	-	PIIN_07705			-0.0230308	0.00691023	-0.0203134	-0.00675929	-0.0298442	0.0325229
255832	5.90118	7.29401	6.97684	5.82842	5.08284	7.13679		Unknown																	Sebve1_03136	jgi|Sebve1|255915|CE172182_674	729	0.4952	0	S_RC1	Y	22	-	---NA---	-	-	-			-0.0235343	-0.0075768	0.0453982	0.0256902	-0.0517016	-0.0234536
256938	4.41829	5.72256	4.77843	5.10456	3.95938	4.30162																			Sebve1_03194	jgi|Sebve1|257021|CE173288_175	258	0.4961	0	S_RC1	-	-	-	hypothetical protein PIIN_07490 [Piriformospora indica DSM 11827]	-	-	-			0.00610847	0.0338657	-0.00185982	-0.0193423	-0.0481312	-0.0569039
263218	6.54479	7.44179	7.17614	2.60691	5.28918	5.818		Unknown																	Sebve1_11160	jgi|Sebve1|263301|CE179568_331	375	0.544	0	S_RC1	Y	19	Y	---NA---	-	-	-			-0.0121768	-0.0911527	0.0265624	-0.0549338	-0.0388206	-0.0184195
263257	1.67279	1.34605	1.78859	2.3615	1.87028	0.847005		Unknown																	Sebve1_11167	jgi|Sebve1|263340|CE179607_138	297	0.5152	0	S_RC1	Y	19	-	---NA---	-	-	-			0.0620707	0.0622418	-0.0632114	-0.0337006	2.71683e-05	0.0318726
263409	5.14927	6.11977	6.40525	5.71514	4.60722	7.00535		Unknown					KOG1869	Splicing_coactivator_SRm160/300,_subunit_SRm300	RNA_processing_and_modification	INFORMATION_STORAGE_AND_PROCESSING									Sebve1_11187	jgi|Sebve1|263492|CE179759_679	672	0.5744	0	S_RC1	Y	20	-	---NA---	-	Sebve1_11185	-			-0.0138412	0.00888538	0.0397114	0.0533073	-0.0365631	0.0130664
264648	2.034	1.8864	4.3565	4.36124	2.08441	4.38126		Unknown																	Sebve1_11340	jgi|Sebve1|264731|CE180998_131	381	0.5354	0	S_RC1	Y	19	-	---NA---	-	-	-			0.0343548	0.0636853	0.00961837	0.0786015	-0.0327189	0.144991
266407	2.98906	0.728062	2.23417	0.44259	1.80175	2.23747																			Sebve1_11490	jgi|Sebve1|266490|CE182757_36	303	0.5149	0	S_RC3	-	-	-	---NA---	-	-	-			0.0617416	-0.00210791	-0.0200099	-0.0219132	0.0779486	0.0962965
271003	4.28096	4.24929	1.98084	0	3.45196	3.24056																			Sebve1_03564	jgi|Sebve1|271086|CE187353_522	639	0.471	0	S_RC3	-	-	-	ankyrin repeat-containing protein	P:cellular metabolic process; P:primary metabolic process; F:catalytic activity	-	-			0.0414126	-0.0591003	-0.0320163	-0.0454809	0.0750864	-0.132224
272344	4.6297	5.13812	4.70672	0	1.20915	4.57951																			Sebve1_03651	jgi|Sebve1|272427|CE188694_110	300	0.46	0	S_RC3	-	-	-	---NA---	-	Sebve1_08285	-			0.0337154	-0.0860581	0.100694	-0.0286943	-0.0232772	-0.0368822
278113	5.85736	6.27581	6.67316	1.61122	4.17716	5.94958		Unknown																	Sebve1_11753	jgi|Sebve1|278196|CE194463_753	420	0.5333	0	S_RC2	Y	21	-	---NA---	-	Sebve1_05576	-			0.00158719	-0.0976131	0.0494255	-0.0229872	-0.0223474	0.0186305
280164	2.4528	3.95387	3.37219	1.79915	1.47055	2.27294		Unknown																	Sebve1_11851	jgi|Sebve1|280247|CE196514_337	438	0.5	0	S_RC1	Y	21	-	protein	-	Sebve1_13772	PIIN_01615			0.0468059	0.00405198	0.00794199	-0.0324479	-0.0679005	-0.0407812
284434	4.50224	7.06587	7.25495	6.08088	7.71312	6.58293		Unknown																	Sebve1_12168	jgi|Sebve1|284517|CE200784_2764	660	0.5485	1	S_RC2	Y	33	-	---NA---	-	-	-			-0.0277457	-0.00800078	-0.0845084	0.0477655	-0.0781593	0.0125516
285882	1.5628	0.728062	2.23417	2.62903	0	2.63396																			Sebve1_03948	jgi|Sebve1|285965|CE202232_52	597	0.5075	1	S_RC1	Y	27	-	---NA---	-	-	-			0.0632734	0.0687502	0.0330546	0.0386522	0.00216523	0.0872797
285970	10.9083	10.8056	10.8617	10.4811	11.2174	10.7035		Unknown																	Sebve1_03954	jgi|Sebve1|286053|CE202320_24486	816	0.5588	0	S_RC1	Y	21	-	proline-rich protein	-	-	PIIN_01379			-0.106793	-0.0158422	-0.00291665	-0.0080921	0.01061	0.0149873
287576	13.7495	13.0279	12.2921	12.3331	13.2913	12.2419		M43B; Metallo-peptidase family M12B Reprolysin-like; Pregnancy-associated plasma protein-A	M43B; Metallo-peptidase family M12B Reprolysin-like; Pregnancy-associated plasma protein-A		IPR008754 IPR006025	Peptidase_M43B,_pregnancy-associated_plasma-A Peptidase_M,_neutral_zinc_metallopeptidases,_zinc-binding_site									4639 5909 5939	proteolysis metallopeptidase_activity zinc_ion_binding	biological_process molecular_function	GO:0006508 GO:0008237 GO:0008270	Sebve1_04060	jgi|Sebve1|287659|CE203926_1644	843	0.5279	0	S_RC3	Y	18	-	related to metalloprotease mep1	F:peptidase activity	Sebve1_05966	PIIN_02952,PIIN_08942	Peptidase_M43		-0.14362	-0.0257863	0.0106014	-0.047023	0.0428985	-0.0270251
287700	1.5628	3.58366	2.2848	2.42346	2.10233	2.82455		Unknown																	Sebve1_04071	jgi|Sebve1|287783|CE204050_276	243	0.5185	0	S_RC1	Y	26	-	---NA---	-	-	-			0.0477742	0.0278799	-0.0304588	0.0252707	-0.0433947	-0.0824359
288724	2.50423	0.728062	1.07399	0	0	0																			Sebve1_04134	jgi|Sebve1|288807|CE205074_1518	180	0.3889	1	S_RC1	-	-	-	---NA---	-	-	-			0.0804464	0.0230523	-0.00176794	-0.0900416	0.0426468	0.025094
289390	8.85544	8.27123	8.3202	8.6025	8.76449	8.69434																			Sebve1_04164	jgi|Sebve1|289473|CE205740_8726	375	0.5147	1	S_RC1	Y	21	-	---NA---	-	-	-			-0.065463	0.00793303	-0.00488671	-0.00122518	0.0334555	0.0134754
293649	4.7296	4.64584	4.29711	5.17398	2.99029	5.11011		Unknown																	Sebve1_12532	jgi|Sebve1|293732|CE209999_422	786	0.5433	0	S_RC2	Y	21	-	---NA---	-	-	-			0.0105047	0.0466441	0.0441469	0.0128116	0.00421575	-0.0212621
293655	7.56788	8.39602	7.56307	8.19372	8.24052	7.04851		Unknown																	Sebve1_12534	jgi|Sebve1|293738|CE210005_872	630	0.5619	0	S_RC1	Y	19	-	---NA---	-	Sebve1_13699	-			-0.0520294	0.0207704	-0.0360876	-0.0259577	-0.0191023	-0.0413381
293901	0	2.10007	2.06064	0	3.12622	4.27972																			Sebve1_12563	jgi|Sebve1|293984|CE210251_15	237	0.5274	0	S_RC1	Y	19	-	---NA---	-	-	-			0.0582755	-0.0358647	-0.08421	0.130854	-0.00139013	-0.00850762
293927	5.61725	6.61084	6.22228	6.99319	4.819	6.04478		Unknown																	Sebve1_12568	jgi|Sebve1|294010|CE210277_2837	312	0.4968	0	S_RC1	Y	19	-	---NA---	-	-	-			-0.0185986	0.0453812	0.0275144	0.00501084	-0.047924	-0.0236151
295718	1.86169	4.26161	3.98952	5.80035	5.00783	5.69452	GH88	GH88			IPR008928	Six-hairpin_glycosidase-like									2290	catalytic_activity	molecular_function	GO:0003824	Sebve1_04335	jgi|Sebve1|295801|CE212068_1356	693	0.5051	0	S_RC3	Y	18	-	glycoside hydrolase family 88 protein	F:catalytic activity	Sebve1_04334	-			0.0103056	0.0622153	-0.0738684	0.124851	-0.0418618	-0.0178722
296133	4.05286	2.60224	1.07399	3.08644	1.6517	0.541274																			Sebve1_04353	jgi|Sebve1|296216|CE212483_14	324	0.5432	0	S_RC3	-	-	-	---NA---	-	-	-			0.0524957	0.074282	-0.0182413	-0.116191	0.0556935	-0.0812205
299648	2.53152	0.49754	1.07399	0	0	2.50668		Unknown																	Sebve1_12739	jgi|Sebve1|299731|CE215998_205	477	0.5472	0	S_RC1	Y	25	-	hypothetical protein SNOG_14618 [Phaeosphaeria nodorum SN15]	-	Sebve1_11205,Sebve1_12741,Sebve1_12736,Sebve1_12737	-			0.0739686	0.00691462	0.0354256	0.00638701	0.0876516	0.0349357
299739	4.71001	4.92027	5.64976	3.25612	2.02582	4.82921		Unknown																	Sebve1_12752	jgi|Sebve1|299822|CE216089_156	828	0.506	0	S_RC1	Y	21	-	---NA---	-	-	-			0.0165976	-0.0108261	0.0839275	-0.0140271	-0.048024	0.036732
304368	1.34471	3.13279	2.95693	2.92832	2.01412	3.90051	GH11	GH11; Glycosyl hydrolases family 11			IPR001137 IPR008985	Glycoside_hydrolase,_family_11 Concanavalin_A-like_lectin/glucanase									2933 4143	hydrolase_activity,_hydrolyzing_O-glycosyl_compounds carbohydrate_metabolic_process	molecular_function biological_process	GO:0004553 GO:0005975	Sebve1_13114	jgi|Sebve1|304451|MIX1890_3_43	693	0.5512	0	S_RC2	Y	20	-	xylanase a	P:xylan catabolic process; C:extracellular region; F:cellulose binding; F:endo-1,4-beta-xylanase activity	Sebve1_15283,Sebve1_10743,Sebve1_08875,Sebve1_07853	PIIN_05863,PIIN_10522,PIIN_10116,PIIN_05889,PIIN_05886,PIIN_06854,PIIN_10892	Glyco_hydro_11		0.0433135	0.0329481	-0.0115672	0.0735749	-0.0463539	-0.0174066
309505	4.83245	6.83647	3.84622	2.94541	5.45279	7.48721	GH45-CBM1	GH45-CBM1; Fungal cellulose binding domain; Glycosyl hydrolase family 45			IPR000254 IPR000334 IPR009009	Cellulose-binding_region,_fungal Glycoside_hydrolase,_family_45 Barwin-related_endoglucanase									2933 3782 4143 13137 6429	hydrolase_activity,_hydrolyzing_O-glycosyl_compounds extracellular_region carbohydrate_metabolic_process cellulose_binding cellulase_activity	molecular_function cellular_component biological_process	GO:0004553 GO:0005576 GO:0005975 GO:0030248 GO:0008810	Sebve1_01071	jgi|Sebve1|309588|MIX7027_1_11	897	0.5307	0	S_RC1	Y	25	-	glycoside hydrolase family 45 protein	F:cellulase activity; P:polysaccharide catabolic process; C:extracellular region; F:cellulose binding; P:starch metabolic process; P:sucrose metabolic process	-	PIIN_06296	Glyco_hydro_45;CBM_1		-0.00222846	-0.0576176	-0.00702002	0.0816438	0.0434432	-0.182826
311224	5.28385	3.25698	5.28064	0	1.84571	5.65764		Trehalose utilisation																	Sebve1_07202	jgi|Sebve1|311307|MIX8746_34_32	834	0.5384	0	S_RC2	Y	24	-	class i glutamine amidotransferase-like protein	F:hydrolase activity	Sebve1_13449	PIIN_06354	ThuA		0.0305056	-0.0897993	0.0988942	0.00560031	0.0541912	0.116447
314513	0	3.03096	3.75979	2.01244	4.25729	4.09233		Unknown																	Sebve1_08678	jgi|Sebve1|314596|MIX12035_6_35	618	0.5227	0	S_RC1	Y	24	-	hypothetical protein PIIN_08982 [Piriformospora indica DSM 11827]	-	-	-			0.040335	-0.00757096	-0.11205	0.114528	-0.076214	0.0380862
316167	4.205	5.79588	7.90851	8.80016	8.06987	9.07204		Ferritin-like domain			IPR009078	Ferritin/ribonucleotide_reductase-like									9710 21336	oxidoreductase_activity transition_metal_ion_binding	molecular_function	GO:0016491 GO:0046914	Sebve1_02318	jgi|Sebve1|316250|MIX13689_67_98	897	0.5764	1	S_RC1	Y	19	-	related to stress response protein rds1p	F:oxidoreductase activity; F:transition metal ion binding; P:oxidation-reduction process	-	PIIN_01892	Ferritin_2		-0.0427137	0.0509362	-0.0637014	0.165889	-0.0480814	0.127969
317305	11.4089	11.8018	10.9612	12.4875	12.6254	10.1294																			Sebve1_15306	jgi|Sebve1|317388|MIX14827_4884_74	314	0.4522	0	S_RC3	-	-	-	transcript antisense to ribosomal rna protein	C:mitochondrion	-	-			-0.121619	0.0245567	-0.0489695	-0.044559	-0.00485145	-0.033093
317358	4.82925	0	1.628	0	2.03981	1.47305		Unknown					KOG4597	Serine_proteinase_inhibitor_(KU_family)_with_thrombospondin_repeats	Posttranslational_modification,_protein_turnover,_chaperones	CELLULAR_PROCESSES_AND_SIGNALING									Sebve1_09991	jgi|Sebve1|317441|MIX14880_7_33	813	0.5449	0	S_RC2	Y	18	-	hypothetical protein PIIN_10340 [Piriformospora indica DSM 11827]	-	Sebve1_09990	-			0.0631257	-0.00515219	-0.0178785	-0.0952891	0.169212	0.113663
320991	1.74751	3.93077	2.68665	0	1.6124	3.43467		Unknown																	Sebve1_11179	jgi|Sebve1|321074|MIX18513_1_28	342	0.5468	0	S_RC1	Y	21	-	---NA---	-	-	-			0.0534305	-0.0456441	0.00169417	0.0302428	-0.0405457	-0.0845876
321001	5.23762	5.15067	4.76886	2.28853	1.78297	6.17706	AA9	AA9; Glycosyl hydrolase family 61			IPR005103	Glycoside_hydrolase,_family_61													Sebve1_11192	jgi|Sebve1|321084|MIX18523_1_12	747	0.5341	0	S_RC3	Y	20	-	glycoside hydrolase family 61 protein	F:hydrolase activity	-	PIIN_10660	Glyco_hydro_61		0.0172866	-0.0412973	0.116306	0.0222664	0.0125635	-0.0317135
324466	9.47439	9.29089	9.15553	9.2327	9.53495	9.50618																			Sebve1_04425	jgi|Sebve1|324549|MIX21988_2307_88	495	0.5232	0	S_RC2	-	-	-	related to glycoside hydrolase family 23 protein-laccaria bicolor	F:hydrolase activity	Sebve1_14948	-			-0.0797859	-0.00165213	-0.000661121	0.00244451	0.021081	0.00173168
325319	5.7334	5.12718	3.93828	5.80486	4.13668	5.58781	CE16	CE16			IPR001087 IPR013830	Lipase,_GDSL Esterase,_SGNH_hydrolase-type									4758 9986	lipid_metabolic_process hydrolase_activity,_acting_on_ester_bonds	biological_process molecular_function	GO:0006629 GO:0016788	Sebve1_00008	jgi|Sebve1|325402|fgenesh1_kg.1_#_5_#_Locus9031v1rpkm9.65	894	0.4743	0	S_RC3	Y	20	-	fungal cellulose binding domain-containing protein	P:lipid metabolic process	Sebve1_02040	-	Lipase_GDSL		-0.000253433	0.0500118	0.0252053	0.00406271	0.0530125	-0.0662568
325382	6.33636	5.92062	5.66263	5.52664	4.22421	6.71033					IPR003737	N-acetylglucosaminyl_phosphatidylinositol_deacetylase	KOG3332	N-acetylglucosaminyl_phosphatidylinositol_de-N-acetylase	Cell_wall/membrane/envelope_biogenesis	CELLULAR_PROCESSES_AND_SIGNALING					221	N-acetylglucosaminylphosphatidylinositol_deacetylase_activity	molecular_function	GO:0000225	Sebve1_00083	jgi|Sebve1|325465|fgenesh1_kg.1_#_68_#_Locus6584v1rpkm18.85	792	0.4596	0	S_RC2	-	-	-	#NAME?	-	-	PIIN_05974	PIG-L		-0.0118224	0.0120167	0.0634072	0.0132028	0.0215808	-0.01525
325389	3.80198	6.22856	6.14507	5.56829	6.41073	3.51816		Hydrophobic surface binding protein A																	Sebve1_00093	jgi|Sebve1|325472|fgenesh1_kg.1_#_75_#_Locus11868v1rpkm4.86	519	0.5202	0	S_RC1	Y	19	-	uvi-1 protein	F:molecular_function; P:biological_process; C:cellular_component	Sebve1_00095	PIIN_06410			-0.00518505	0.0248989	-0.104763	-0.0393872	-0.106556	-0.00083189
325423	2.13823	3.07574	1.10786	0	1.43242	3.0618	GH134	GH134																	Sebve1_00143	jgi|Sebve1|325506|fgenesh1_kg.1_#_109_#_Locus8384v2rpkm3.54	588	0.5085	0	S_RC1	Y	19	-	hypothetical protein AN2710.2 [Aspergillus nidulans FGSC A4]	-	Sebve1_00141	-			0.0610081	-0.0237445	-0.00490496	0.0202101	0.0329536	-0.122193
325427	1.8353	4.20438	2.06595	0	1.56961	4.34849																			Sebve1_00148	jgi|Sebve1|325510|fgenesh1_kg.1_#_113_#_Locus12194v1rpkm4.56	540	0.5056	0	S_RC2	-	-	-	hypothetical protein PIIN_09980 [Piriformospora indica DSM 11827]	-	Sebve1_08468	PIIN_06438,PIIN_10141,PIIN_11823,PIIN_10898			0.0517131	-0.0491376	0.0157212	0.0639119	-0.0130872	-0.13964
325444	5.50035	4.97288	5.56012	2.28853	3.91908	5.86372																			Sebve1_00172	jgi|Sebve1|325527|fgenesh1_kg.1_#_130_#_Locus11497v1rpkm5.28	306	0.4902	0	S_RC3	-	-	-	---NA---	-	-	-			0.00843762	-0.0571432	0.0395314	0.00192406	0.0237803	0.0338609
325450	3.69371	5.89559	6.09624	6.7813	6.87791	4.78791		Unknown																	Sebve1_00181	jgi|Sebve1|325533|fgenesh1_kg.1_#_136_#_Locus6830v1rpkm17.69	564	0.516	0	S_RC1	Y	19	-	hypothetical protein PIIN_08516 [Piriformospora indica DSM 11827]	-	Sebve1_00182	PIIN_08516			-0.0131347	0.0492603	-0.105491	0.0191235	-0.0821974	0.0168519
325451	7.43916	6.19377	6.32082	6.33687	7.6535	7.08349																			Sebve1_00183	jgi|Sebve1|325534|fgenesh1_kg.1_#_137_#_Locus5001v1rpkm29.57	538	0.5446	1	S_RC1	Y	21	-	hypothetical protein PIIN_08516 [Piriformospora indica DSM 11827]	-	-	-			-0.0332182	0.000949027	-0.0358702	-0.00363168	0.0742493	0.0201764
325468	8.72481	9.61068	10.0076	8.3654	8.24484	7.3594		Unknown																	Sebve1_00200	jgi|Sebve1|325551|fgenesh1_kg.1_#_154_#_Locus83v1rpkm1981.77	657	0.5434	0	S_RC1	Y	19	-	hypothetical protein PIIN_05757 [Piriformospora indica DSM 11827]	-	-	PIIN_05757,PIIN_08420			-0.0675367	-0.00963539	0.00937195	-0.0693229	-0.0802514	0.0286615
325482	7.29864	6.9109	6.8169	5.61665	5.10617	6.26679							KOG2428	Uncharacterized_conserved_protein	Function_unknown	POORLY_CHARACTERIZED									Sebve1_00215	jgi|Sebve1|325565|fgenesh1_kg.1_#_168_#_Locus11752v1rpkm4.96	636	0.5409	1	S_RC1	Y	23	Y	---NA---	-	-	-			-0.0229328	-0.00733132	0.0514973	-0.0438031	-0.0026496	-0.00317837
325486	5.86759	5.57373	6.38447	2.97841	4.39528	6.49415		Unknown			IPR008972	Cupredoxin													Sebve1_00225	jgi|Sebve1|325569|fgenesh1_kg.1_#_172_#_Locus5021v1rpkm29.39	624	0.5353	0	S_RC1	Y	20	-	#NAME?	-	-	PIIN_03354			-0.00257954	-0.0581244	0.0460693	0.00896313	0.00753628	0.0464136
325634	5.44049	6.71958	6.53208	6.60646	6.92507	6.82252																			Sebve1_00437	jgi|Sebve1|325717|fgenesh1_kg.1_#_320_#_Locus7664v1rpkm13.94	849	0.4806	1	S_RC2	-	-	-	maintenance of mitochondrial morphology protein 1	C:endoplasmic reticulum membrane; C:integral to membrane; C:membrane; C:endoplasmic reticulum	-	PIIN_08742			-0.0272495	0.0146409	-0.0412582	0.0379198	-0.0259825	-0.00787691
325641	4.28289	7.0504	6.78512	2.12609	6.6304	5.98866		Unknown																	Sebve1_00449	jgi|Sebve1|325724|fgenesh1_kg.1_#_327_#_Locus8640v1rpkm10.74	267	0.5281	0	S_RC1	Y	21	-	---NA---	-	-	-			-0.00658392	-0.0998435	-0.0639609	0.0205677	-0.0702742	-0.019874
325669	5.1113	7.28645	6.69834	2.51409	6.0076	6.90823		Unknown																	Sebve1_00508	jgi|Sebve1|325752|fgenesh1_kg.1_#_355_#_Locus3088v2rpkm31.71	360	0.5639	1	S_RC2	Y	47	-	hypothetical protein PIIN_08774 [Piriformospora indica DSM 11827]	-	-	-			-0.0113125	-0.095977	-0.0118606	0.0314316	-0.0422833	-0.0407023
325699	5.61582	6.40361	6.06318	3.05486	4.3105	6.2583	CBM1	CBM1; Fungal cellulose binding domain			IPR000254	Cellulose-binding_region,_fungal									2933 3782 4143 13137	hydrolase_activity,_hydrolyzing_O-glycosyl_compounds extracellular_region carbohydrate_metabolic_process cellulose_binding	molecular_function cellular_component biological_process	GO:0004553 GO:0005576 GO:0005975 GO:0030248	Sebve1_00553	jgi|Sebve1|325782|fgenesh1_kg.1_#_385_#_Locus11060v1rpkm5.91	690	0.5116	0	S_RC1	Y	19	-	hypothetical protein PUNSTDRAFT_142063 [Punctularia strigosozonata HHB-11173 SS5]	C:extracellular region; P:carbohydrate metabolic process; F:cellulose binding	Sebve1_02447	PIIN_01883,PIIN_07887	CBM_1		-0.00268135	-0.056777	0.0433177	0.00273916	-0.0178377	-0.0248772
325751	7.07764	6.20812	6.49849	8.53011	8.46134	6.79419		Unknown																	Sebve1_00623	jgi|Sebve1|325834|fgenesh1_kg.1_#_437_#_Locus818v1rpkm274.66	453	0.543	0	S_RC1	Y	24	-	---NA---	-	-	-			-0.0422656	0.0572214	-0.0729583	0.00218813	0.0492952	0.0333365
325828	6.8204	7.71872	8.36885	6.47167	4.80363	8.19313		Unknown																	Sebve1_00730	jgi|Sebve1|325911|fgenesh1_kg.1_#_514_#_Locus16174v1rpkm2.20	192	0.5885	1	S_RC1	-	-	-	---NA---	-	Sebve1_00734	-			-0.0357752	-0.0135772	0.0989307	0.0305836	-0.0642546	0.0317628
325829	5.68458	7.86255	8.09413	7.96985	7.60628	7.96782		Unknown			IPR012336	Thioredoxin-like_fold													Sebve1_00731	jgi|Sebve1|325912|fgenesh1_kg.1_#_515_#_Locus2847v1rpkm63.35	183	0.6175	1	S_RC1	-	-	-	---NA---	-	-	-			-0.0461213	0.017257	-0.028647	0.06209	-0.075573	0.0137376
325830	11.0344	10.9455	10.7495	11.2249	11.4748	10.8814		Unknown																	Sebve1_00733	jgi|Sebve1|325913|fgenesh1_kg.1_#_516_#_Locus1106v1rpkm191.92	177	0.5932	1	S_RC1	-	-	-	---NA---	-	-	-			-0.111218	0.00100306	-0.00710522	-0.00272238	0.0159466	0.00106414
325831	7.63681	7.90311	8.04008	7.34937	8.19273	7.51401		Unknown																	Sebve1_00734	jgi|Sebve1|325914|fgenesh1_kg.1_#_517_#_Locus4755v1rpkm31.72	189	0.5503	1	S_RC1	-	-	-	---NA---	-	Sebve1_00730	-			-0.0503573	-0.00547055	-0.0262335	-0.0118137	-0.00666733	0.0160133
325920	8.17749	8.0512	8.19423	9.16657	8.60414	8.16268					IPR004345	TB2/DP1_and_HVA22_related_protein	KOG1726	HVA22/DP1_gene_product-related_proteins	Defense_mechanisms	CELLULAR_PROCESSES_AND_SIGNALING									Sebve1_00852	jgi|Sebve1|326003|fgenesh1_kg.1_#_606_#_Locus5275v1rpkm27.00	762	0.5315	0	S_RC3	-	-	-	receptor expression-enhancing protein 4	F:receptor activity	-	PIIN_01535	TB2_DP1_HVA22		-0.0623825	0.03264	-0.0192329	0.00172293	0.00709152	0.0187895
326085	8.81272	8.83913	8.66327	9.2769	9.02249	8.67793																			Sebve1_01097	jgi|Sebve1|326168|fgenesh1_kg.2_#_151_#_Locus2180v1rpkm87.54	756	0.4854	1	S_RC2	Y	23	-	related to lys2-l-aminoadipate-semialdehyde large subunit	C:endoplasmic reticulum	-	PIIN_03376			-0.071177	0.0178228	-0.0099647	-0.00452132	0.0062453	-0.000783525
326146	7.20255	6.43381	7.29006	8.37112	7.70614	6.84298		Fungal protein of unknown function (DUF1748)			IPR013726	Protein_of_unknown_function_DUF1748,_fungi													Sebve1_01202	jgi|Sebve1|326229|fgenesh1_kg.2_#_212_#_Locus4519v1rpkm34.38	219	0.4292	0	S_RC2	-	-	-	duf1748-domain-containing protein	-	Sebve1_10217	PIIN_01068,PIIN_07780	DUF1748		-0.0426093	0.0482745	-0.035561	-0.00690953	0.0168418	0.0633099
326173	7.56401	6.85053	6.8922	6.59393	7.73393	7.33548		Unknown																	Sebve1_01232	jgi|Sebve1|326256|fgenesh1_kg.2_#_239_#_Locus8112v1rpkm12.33	522	0.5402	1	S_RC1	Y	22	-	hypothetical protein PIIN_06446 [Piriformospora indica DSM 11827]	-	-	-			-0.0390471	-0.00439693	-0.0259993	-0.00490336	0.0479455	0.0128391
326195	6.86883	5.38204	5.35119	6.70982	7.7783	5.70997	CBM13	CBM13; Ricin-type beta-trefoil lectin domain; Ricin-type beta-trefoil lectin domain-like			IPR000772 IPR008997	Ricin_B_lectin Ricin_B-related_lectin													Sebve1_01264	jgi|Sebve1|326278|fgenesh1_kg.2_#_261_#_Locus6303v1rpkm20.24	537	0.5568	0	S_RC1	Y	19	-	carbohydrate-binding module family 13 protein	F:hydrolase activity, hydrolyzing O-glycosyl compounds; P:carbohydrate metabolic process; F:cation binding; F:catalytic activity; P:chitin catabolic process; F:chitinase activity; P:cell wall macromolecule catabolic process	-	PIIN_04393,PIIN_09434,PIIN_08292	Ricin_B_lectin		-0.0241995	0.0359263	-0.0803673	-0.0268464	0.0832682	0.0158027
326289	5.98737	6.83157	6.77241	4.04331	5.61483	5.19448					IPR001441	Di-trans-poly-cis-decaprenylcistransferase	KOG1602	Cis-prenyltransferase	Lipid_transport_and_metabolism	METABOLISM	2.5.1.31	Di-trans-poly-cis-decaprenylcistransferase			5830 9940 6453	metabolic_process transferase_activity di-trans,poly-cis-decaprenylcistransferase_activity	biological_process molecular_function	GO:0008152 GO:0016740 GO:0008834	Sebve1_01388	jgi|Sebve1|326372|fgenesh1_kg.2_#_355_#_Locus6248v1rpkm20.50	825	0.4945	1	S_RC1	-	-	-	dehydrodolichyl diphosphate synthetase	F:transferase activity, transferring alkyl or aryl (other than methyl) groups	-	PIIN_09301	Prenyltransf		-0.0119219	-0.0401179	-0.00812635	-0.0511253	-0.0435653	-0.00222219
326388	10.578	10.5166	10.4625	10.5446	10.7427	10.2721		Unknown																	Sebve1_01538	jgi|Sebve1|326471|fgenesh1_kg.3_#_48_#_Locus749v1rpkm307.07	843	0.5552	0	S_RC2	Y	19	-	hypothetical protein PIIN_05063 [Piriformospora indica DSM 11827]	-	Sebve1_13511	PIIN_03692,PIIN_05063			-0.101221	-0.00189246	-0.000803096	-0.0109901	0.006177	0.00809362
326426	7.83584	6.14341	6.00926	7.56649	4.97316	7.82901		WSC domain			IPR002889 IPR013994	Carbohydrate-binding_WSC Carbohydrate-binding_WSC,_subgroup	KOG4157	beta-1,6-N-acetylglucosaminyltransferase,_contains_WSC_domain	Carbohydrate_transport_and_metabolism Posttranslational_modification,_protein_turnover,_chaperones	METABOLISM CELLULAR_PROCESSES_AND_SIGNALING									Sebve1_01590	jgi|Sebve1|326509|fgenesh1_kg.3_#_86_#_Locus4447v1rpkm35.26	840	0.5917	0	S_RC1	Y	17	-	copper radical oxidase	F:receptor activity; C:integral to membrane	Sebve1_01124	PIIN_03683,PIIN_05825,PIIN_10286	WSC;WSC		-0.030682	0.0458006	0.0824738	0.016887	0.0693955	-0.00270944
326530	4.77895	4.20438	1.66906	3.07792	1.56961	3.89585		Unknown																	Sebve1_01729	jgi|Sebve1|326613|fgenesh1_kg.3_#_190_#_Locus15226v1rpkm2.60	537	0.5307	0	S_RC1	-	-	-	---NA---	-	-	-			0.0347529	0.0314524	0.0586659	-0.024689	0.0709571	-0.151105
326552	8.62279	9.33277	9.34809	9.89793	9.63478	9.6634					IPR006662 IPR013766 IPR012336	Thioredoxin-related Thioredoxin_domain Thioredoxin-like_fold	KOG0191	Thioredoxin/protein_disulfide_isomerase	Posttranslational_modification,_protein_turnover,_chaperones	CELLULAR_PROCESSES_AND_SIGNALING	5.3.4.1	Protein_disulfide_isomerase			19912 2234	cell_redox_homeostasis protein_disulfide_isomerase_activity	biological_process molecular_function	GO:0045454 GO:0003756	Sebve1_01757	jgi|Sebve1|326635|fgenesh1_kg.3_#_212_#_Locus2168v1rpkm88.15	768	0.5039	0	S_RC1	Y	21	-	protein disulfide isomerase	P:glycerol ether metabolic process; F:electron carrier activity; F:protein disulfide oxidoreductase activity; P:cell redox homeostasis; P:electron transport	-	PIIN_02623	Thioredoxin		-0.0810611	0.0153564	-0.0139331	0.0333232	-0.0140853	0.00839519
326641	3.02555	4.63309	4.12895	0	1.81982	4.69705																			Sebve1_01881	jgi|Sebve1|326724|fgenesh1_kg.3_#_301_#_Locus11803v1rpkm4.91	711	0.5007	0	S_RC2	Y	25	-	hypothetical protein PIIN_02614 [Piriformospora indica DSM 11827]	-	-	-			0.0391884	-0.0768642	0.0467128	0.0288811	-0.0370727	-0.0420779
326706	9.80316	9.6881	9.58135	9.64448	10.5918	9.50139		Unknown																	Sebve1_01975	jgi|Sebve1|326789|fgenesh1_kg.3_#_366_#_Locus950v1rpkm231.73	528	0.5795	0	S_RC2	Y	18	-	hypothetical protein PIIN_02849 [Piriformospora indica DSM 11827]	P:type I hypersensitivity	-	PIIN_02849			-0.0881396	-0.00399934	-0.0301645	-0.0101216	0.0195437	0.00641109
326796	6.54036	6.22342	6.58409	3.11068	4.65176	5.11906																			Sebve1_02119	jgi|Sebve1|326879|fgenesh1_kg.4_#_39_#_Locus14688v1rpkm2.84	161	0.5217	0	S_RC1	-	-	-	---NA---	-	-	-			-0.00449328	-0.0548652	0.0312082	-0.0678399	-0.0114524	0.0228642
326870	7.50261	7.46421	7.94132	7.67461	7.87255	8.051																			Sebve1_02226	jgi|Sebve1|326953|fgenesh1_kg.4_#_113_#_Locus3437v1rpkm50.83	546	0.5183	1	S_RC3	-	-	-	hypothetical protein PIIN_02792 [Piriformospora indica DSM 11827]	-	-	PIIN_02792			-0.049952	0.0058659	-0.0105191	0.0170415	0.00550933	0.0355489
326881	7.84046	7.55234	7.70584	8.35354	7.88411	7.53006					IPR002048	Calcium-binding_EF-hand	KOG4065	Uncharacterized_conserved_protein	Function_unknown	POORLY_CHARACTERIZED					3724	calcium_ion_binding	molecular_function	GO:0005509	Sebve1_02243	jgi|Sebve1|326964|fgenesh1_kg.4_#_124_#_Locus2898v1rpkm62.06	876	0.508	0	S_RC2	Y	19	-	precursor to secretory protein ssp120	F:calcium ion binding	-	PIIN_01001	EF_hand_5		-0.0514627	0.0280702	-0.013559	-0.00955072	0.00955638	0.018747
327082	5.85052	6.73442	6.32095	3.51213	2.48499	5.97406																			Sebve1_02542	jgi|Sebve1|327165|fgenesh1_kg.5_#_7_#_Locus11001v1rpkm6.01	555	0.5297	0	S_RC2	Y	19	Y	---NA---	-	Sebve1_02543	-			0.000282368	-0.0373908	0.115691	-0.0190633	-0.0553765	-0.0347245
327214	7.32118	6.105	6.17312	7.80511	7.51067	6.68476					IPR001806 IPR013753 IPR003577 IPR003578 IPR003579 IPR002041 IPR005225	Ras_GTPase Ras Ras_small_GTPase,_Ras_type Ras_small_GTPase,_Rho_type Ras_small_GTPase,_Rab_type Ran_GTPase Small_GTP-binding_protein	KOG0098	GTPase_Rab2,_small_G_protein_superfamily	Intracellular_trafficking,_secretion,_and_vesicular_transport	CELLULAR_PROCESSES_AND_SIGNALING					3737 5344 2378 3727 4994 5019 5250 3827 8400 2379	GTP_binding small_GTPase_mediated_signal_transduction GTPase_activity protein_binding intracellular_protein_transport nucleocytoplasmic_transport signal_transduction intracellular protein_transport small_monomeric_GTPase_activity	molecular_function biological_process cellular_component	GO:0005525 GO:0007264 GO:0003924 GO:0005515 GO:0006886 GO:0006913 GO:0007165 GO:0005622 GO:0015031 GO:0003925	Sebve1_02744	jgi|Sebve1|327297|fgenesh1_kg.5_#_139_#_Locus1979v1rpkm97.31	777	0.4942	0	S_RC3	-	-	Y	ras-domain-containing protein	F:GTP binding; P:small GTPase mediated signal transduction; F:GTPase activity; P:GTP catabolic process; P:intracellular protein transport; P:nucleocytoplasmic transport; C:intracellular; C:membrane	-	PIIN_10263	Ras		-0.035695	0.0465061	-0.0380811	-0.00948085	0.0605874	0.01812
327257	8.56503	9.09064	8.92814	9.80604	9.01466	9.09576		Unknown																	Sebve1_02808	jgi|Sebve1|327340|fgenesh1_kg.5_#_182_#_Locus936v2rpkm94.59	219	0.4658	0	S_RC1	Y	21	-	---NA---	-	-	-			-0.0749518	0.0258792	-0.00396446	0.0166492	-0.0130448	-0.0021686
327277	5.78894	5.13931	5.42103	6.41466	4.11532	5.15172																			Sebve1_02843	jgi|Sebve1|327360|fgenesh1_kg.5_#_202_#_Locus12354v1rpkm4.40	516	0.5426	1	S_RC3	-	-	-	---NA---	-	-	-			-0.00553835	0.0572741	0.0308558	-0.0206399	0.000517063	0.0211452
327304	2.71887	0.93476	1.07399	8.98524	1.80175	2.02867																			Sebve1_02876	jgi|Sebve1|327387|fgenesh1_kg.5_#_229_#_Locus6513v1rpkm19.17	216	0.5139	1	S_RC3	-	-	-	---NA---	-	-	PIIN_03987			0.0360696	0.238966	-0.02425	0.00965516	0.0446108	0.0213485
327309	4.2051	5.1163	2.71178	1.79915	1.95765	2.16104																			Sebve1_02882	jgi|Sebve1|327392|fgenesh1_kg.5_#_234_#_Locus17458v1rpkm1.70	408	0.5074	0	S_RC1	Y	19	-	---NA---	-	Sebve1_02883	-			0.0387941	-0.00668005	0.0178262	-0.0909688	-0.0163862	-0.145339
327423	8.81312	8.71328	8.6181	10.3458	9.36786	8.71674							KOG1187	Serine/threonine_protein_kinase	Signal_transduction_mechanisms	CELLULAR_PROCESSES_AND_SIGNALING	2.7.7.6	DNA-directed_RNA_polymerase	RNA_polymerase Purine_metabolism Pyrimidine_metabolism	REGULATORY METABOLIC	2356 2357 2358 2359 16888	DNA-directed_RNA_polymerase_activity DNA-directed_RNA_polymerase_I_activity DNA-directed_RNA_polymerase_II_activity DNA-directed_RNA_polymerase_III_activity RNA_polymerase_activity	molecular_function	GO:0003899 GO:0003900 GO:0003901 GO:0003902 GO:0034062	Sebve1_03039	jgi|Sebve1|327506|fgenesh1_kg.6_#_20_#_Locus7193v1rpkm15.80	639	0.6338	0	S_RC1	Y	20	-	---NA---	-	-	-			-0.0756786	0.0457899	-0.0220464	0.00187059	0.00936863	0.00626568
327427	7.36034	7.40071	7.34892	6.70147	7.3791	7.59811		Unknown																	Sebve1_03043	jgi|Sebve1|327510|fgenesh1_kg.6_#_24_#_Locus3268v1rpkm53.53	609	0.5205	0	S_RC2	Y	19	-	---NA---	-	-	-			-0.0413056	-0.00863212	-0.00636284	0.00408276	0.012652	0.00298976
327489	5.95439	7.08339	7.22712	7.91284	7.01408	6.77018		Unknown																	Sebve1_03130	jgi|Sebve1|327572|fgenesh1_kg.6_#_86_#_Locus4921v1rpkm30.30	375	0.4827	1	S_RC1	Y	24	-	hypothetical protein PIIN_09733 [Piriformospora indica DSM 11827]	-	-	PIIN_09733			-0.0365396	0.0397665	-0.0291478	0.0189075	-0.0461647	0.0128845
327490	0.330583	1.1945	3.84617	0	1.43242	0		Unknown																	Sebve1_03133	jgi|Sebve1|327573|fgenesh1_kg.6_#_87_#_Locus11657v1rpkm5.09	819	0.569	0	S_RC1	Y	19	-	---NA---	-	Sebve1_03135	-			0.0726484	-0.00467948	-0.0716264	-0.0462565	-0.105253	0.15632
327501	4.98517	3.24914	5.34566	5.59887	2.00213	5.89194		Unknown																	Sebve1_03145	jgi|Sebve1|327584|fgenesh1_kg.6_#_98_#_Locus18695v2rpkm1.15	351	0.4957	0	S_RC2	-	-	-	hypothetical protein PIIN_07490 [Piriformospora indica DSM 11827]	-	-	-			0.0105111	0.0593629	0.0985419	0.0404708	0.0153269	0.124067
327618	6.03944	6.20864	6.19075	3.78978	4.46197	6.0599		Erv1 / Alr family			IPR006863	Erv1/Alr	KOG3355	Mitochondrial_sulfhydryl_oxidase_involved_in_the_biogenesis_of_cytosolic_Fe/S_proteins	Posttranslational_modification,_protein_turnover,_chaperones	CELLULAR_PROCESSES_AND_SIGNALING									Sebve1_03300	jgi|Sebve1|327701|fgenesh1_kg.6_#_215_#_Locus9460v1rpkm8.71	570	0.4895	1	S_RC1	-	-	-	thiol oxidase	P:oxidation-reduction process; F:thiol oxidase activity	Sebve1_11784	PIIN_01311,PIIN_06103	Evr1_Alr		-0.00623023	-0.037243	0.0424259	-0.0135654	-0.00803045	-0.00256164
327619	9.66762	9.58037	9.52802	9.90825	9.97165	9.39042		Cytochrome b5-like Heme/Steroid binding domain			IPR001199	Cytochrome_b5	KOG1110	Putative_steroid_membrane_receptor_Hpr6.6/25-Dx	General_function_prediction_only	POORLY_CHARACTERIZED					12251 21336	heme_binding transition_metal_ion_binding	molecular_function	GO:0020037 GO:0046914	Sebve1_03302	jgi|Sebve1|327702|fgenesh1_kg.6_#_216_#_Locus480v1rpkm481.23	555	0.5261	1	S_RC1	-	-	-	cytochrome b5	F:heme binding	Sebve1_03369,Sebve1_15116	PIIN_00039,PIIN_06097	Cyt-b5		-0.0857824	0.00910252	-0.0111625	-0.00917213	0.0086449	0.00807574
327695	8.23401	8.78888	8.13006	9.22859	8.88586	8.1499							KOG3544	Collagens_(type_IV_and_type_XIII),_and_related_proteins	Extracellular_structures	CELLULAR_PROCESSES_AND_SIGNALING									Sebve1_03415	jgi|Sebve1|327778|fgenesh1_kg.6_#_292_#_Locus1031v1rpkm212.00	561	0.5134	1	S_RC3	-	-	-	---NA---	-	-	PIIN_02528			-0.0656742	0.0275755	-0.0261263	-0.0051562	-0.00533439	-0.0300359
327728	3.99342	5.38566	5.09165	5.68459	3.70305	4.21061																			Sebve1_03478	jgi|Sebve1|327811|fgenesh1_kg.7_#_1_#_Locus3261v1rpkm53.79	219	0.4886	0	S_RC3	-	-	-	hypothetical protein PIIN_08829 [Piriformospora indica DSM 11827]	P:protein secretion	-	PIIN_08829	DUF2665		0.00655165	0.0529223	0.000625031	-0.00840033	-0.0705676	-0.0189302
327758	0	0.93476	1.29746	2.69022	1.7218	3.43467		Unknown																	Sebve1_03523	jgi|Sebve1|327841|fgenesh1_kg.7_#_31_#_Locus19981v1rpkm0.94	220	0.4227	0	S_RC2	Y	22	-	---NA---	-	-	-			0.0616611	0.0658734	-0.0509969	0.118949	0.00544709	0.0189102
327853	5.45787	6.09976	6.67315	2.79583	4.61051	6.09688		Unknown																	Sebve1_03682	jgi|Sebve1|327936|fgenesh1_kg.7_#_126_#_Locus5628v1rpkm24.47	693	0.4993	0	S_RC1	Y	20	-	---NA---	-	-	-			-0.00272775	-0.0665511	0.0292327	-0.000567469	-0.0304266	0.0304546
327909	7.1079	6.72339	6.81862	7.89419	7.44762	7.25041																			Sebve1_03751	jgi|Sebve1|327992|fgenesh1_kg.7_#_182_#_Locus4935v1rpkm30.21	456	0.5417	1	S_RC2	-	-	-	hypothetical protein PIIN_08486 [Piriformospora indica DSM 11827]	-	-	PIIN_08486			-0.0404459	0.0359292	-0.0235415	0.00996353	0.0259355	0.0153673
328148	6.1428	3.96749	2.99981	7.8604	4.00826	4.33287		Unknown					KOG4157	beta-1,6-N-acetylglucosaminyltransferase,_contains_WSC_domain	Carbohydrate_transport_and_metabolism Posttranslational_modification,_protein_turnover,_chaperones	METABOLISM CELLULAR_PROCESSES_AND_SIGNALING									Sebve1_04098	jgi|Sebve1|328231|fgenesh1_kg.8_#_158_#_Locus7550v1rpkm14.32	441	0.5079	1	S_RC2	Y	30	-	---NA---	-	-	-			0.00147882	0.130414	0.00889474	-0.0348285	0.0913623	-0.0439154
328314	2.15694	3.66191	2.41604	0	1.86999	2.88948																			Sebve1_04358	jgi|Sebve1|328397|fgenesh1_kg.9_#_77_#_Locus15498v1rpkm2.49	258	0.4806	0	S_RC2	-	-	-	---NA---	-	-	-			0.0544696	-0.0402347	-0.012487	0.0017264	-0.0172929	-0.0805576
328319	2.71572	1.15702	1.34663	0	1.5843	2.27284																			Sebve1_04369	jgi|Sebve1|328402|fgenesh1_kg.9_#_82_#_Locus14229v1rpkm3.07	243	0.5432	0	S_RC3	-	-	-	---NA---	-	-	-			0.066007	-0.00820834	-0.0201654	-0.0127248	0.0843969	0.0155902
328472	5.03195	3.49025	4.7327	2.45746	1.39099	4.00345																			Sebve1_04637	jgi|Sebve1|328555|fgenesh1_kg.10_#_108_#_Locus7833v4rpkm0.00_PRE	180	0.4111	1	S_RC1	-	-	-	---NA---	-	-	-			0.0297716	-0.00557421	0.0873391	-0.0416584	0.0108611	0.0724841
328562	7.77384	8.74076	8.28188	8.20693	7.97548	7.26421		Unknown																	Sebve1_04753	jgi|Sebve1|328645|fgenesh1_kg.11_#_45_#_Locus1856v1rpkm104.84	642	0.5234	0	S_RC1	Y	19	-	hypothetical protein PIIN_05456 [Piriformospora indica DSM 11827]	-	-	PIIN_00451,PIIN_05456			-0.0554801	0.0119571	-0.0130992	-0.0304647	-0.0423249	-0.0214727
328689	8.61676	8.44694	8.46934	8.61548	8.85289	8.67207		Unknown																	Sebve1_04986	jgi|Sebve1|328772|fgenesh1_kg.12_#_32_#_Locus2591v1rpkm70.71	660	0.5121	0	S_RC1	Y	18	-	hypothetical protein PIIN_04556 [Piriformospora indica DSM 11827]	-	-	PIIN_04556			-0.0659902	0.0061191	-0.0107235	0.00263082	0.01731	0.0108328
328704	9.6563	9.84372	9.78171	10.0736	9.90266	9.79192		Chaperone for protein-folding within the ER fungal																	Sebve1_05002	jgi|Sebve1|328787|fgenesh1_kg.12_#_47_#_Locus776v1rpkm296.66	720	0.5208	0	S_RC1	Y	20	-	rot1 protein	-	-	PIIN_08976	Rot1		-0.0887338	0.0070687	0.00037202	0.00345314	-0.00167459	0.00555741
328749	5.64396	5.42106	5.23866	6.74119	3.99709	5.82252		Fungal hydrophobin			IPR001338	Fungal_hydrophobin									3531 3824	structural_constituent_of_cell_wall cell_wall	molecular_function cellular_component	GO:0005199 GO:0005618	Sebve1_05067	jgi|Sebve1|328832|fgenesh1_kg.12_#_92_#_Locus5723v1rpkm23.84	522	0.5594	0	S_RC1	Y	21	-	fungal hydrophobin	F:structural constituent of cell wall; C:fungal-type cell wall; P:cell wall biogenesis	Sebve1_04707	PIIN_06495	Hydrophobin		-0.0080535	0.0618122	0.0435126	0.00879103	0.000671574	-0.00898506
328847	4.96393	4.71784	5.09646	5.44511	1.86223	4.20865																			Sebve1_05202	jgi|Sebve1|328930|fgenesh1_kg.12_#_190_#_Locus2999v1rpkm59.75	261	0.4866	1	S_RC1	-	-	-	small secreted protein	-	-	PIIN_00246			0.0127138	0.0589444	0.0829856	-0.0334474	-0.0423923	0.0200233
328874	10.8398	10.6796	10.6243	11.3596	11.5477	10.7434		Unknown																	Sebve1_05244	jgi|Sebve1|328957|fgenesh1_kg.13_#_15_#_Locus410v1rpkm543.18	591	0.5178	0	S_RC1	Y	22	-	---NA---	-	-	-			-0.109827	0.00884702	-0.0170395	0.000755998	0.0180543	0.0104007
328875	12.5954	12.052	11.5557	12.0736	12.2016	10.5478		Unknown																	Sebve1_05246	jgi|Sebve1|328958|fgenesh1_kg.13_#_16_#_Locus125v1rpkm1406.72	312	0.5449	0	S_RC1	Y	19	-	---NA---	-	-	-			-0.125862	0.00239262	-0.00243352	-0.0691777	0.0140747	-0.0128986
328893	8.03947	7.73918	7.48833	5.87882	6.74214	7.85889	PL3_2	PL3_2; Pectate lyase			IPR004898 IPR011050	Pectate_lyase,_catalytic Pectin_lyase_fold/virulence_factor									3782 13432	extracellular_region pectate_lyase_activity	cellular_component molecular_function	GO:0005576 GO:0030570	Sebve1_05273	jgi|Sebve1|328976|fgenesh1_kg.13_#_34_#_Locus8563v1rpkm10.98	810	0.5395	1	S_RC1	Y	19	-	pectate lyase	F:lyase activity	-	PIIN_04664,PIIN_09750	Pectate_lyase		-0.0404198	-0.0348901	0.0343943	-0.0117959	0.0233045	-0.011161
328956	6.00383	4.74287	5.57032	1.79915	4.29108	6.1218																			Sebve1_05382	jgi|Sebve1|329039|fgenesh1_kg.13_#_97_#_Locus17056v1rpkm1.84	177	0.5085	0	S_RC2	-	-	-	---NA---	-	-	-			0.00732956	-0.0741963	0.0361355	-0.00197404	0.0573686	0.0506758
328975	7.8206	6.87304	6.16842	6.36959	7.27735	6.39516		Unknown																	Sebve1_05421	jgi|Sebve1|329058|fgenesh1_kg.13_#_116_#_Locus5303v1rpkm26.81	437	0.4851	1	S_RC1	Y	19	-	---NA---	-	Sebve1_05420	-			-0.0328075	0.00379013	-0.0235692	-0.0452287	0.058557	-0.030046
328976	3.06378	5.51441	4.76967	6.00216	1.75336	5.41111	AA16	AA16; Lytic polysaccharide mono-oxygenase cellulose-degrading																	Sebve1_05422	jgi|Sebve1|329059|fgenesh1_kg.13_#_117_#_Locus11519v1rpkm5.25	516	0.4981	0	S_RC1	Y	26	-	chitin binding	C:viral capsid	-	PIIN_09241	Chitin_bind_3		0.011914	0.0685596	0.0759082	0.0635147	-0.102433	-0.0567497
328977	1.43585	1.15702	1.9649	0	0	4.00416																			Sebve1_05424	jgi|Sebve1|329060|fgenesh1_kg.13_#_118_#_Locus18854v1rpkm1.28	279	0.5018	0	S_RC2	-	-	-	---NA---	-	-	-			0.0684497	-0.0126587	0.0487084	0.0843692	0.0310389	0.0397799
328981	1.49132	2.53895	2.64775	0	4.26764	4.82071		Unknown					KOG1187	Serine/threonine_protein_kinase	Signal_transduction_mechanisms	CELLULAR_PROCESSES_AND_SIGNALING	2.7.7.6	DNA-directed_RNA_polymerase	RNA_polymerase Purine_metabolism Pyrimidine_metabolism	REGULATORY METABOLIC	2356 2357 2358 2359 16888	DNA-directed_RNA_polymerase_activity DNA-directed_RNA_polymerase_I_activity DNA-directed_RNA_polymerase_II_activity DNA-directed_RNA_polymerase_III_activity RNA_polymerase_activity	molecular_function	GO:0003899 GO:0003900 GO:0003901 GO:0003902 GO:0034062	Sebve1_05439	jgi|Sebve1|329064|fgenesh1_kg.13_#_122_#_Locus8175v1rpkm12.13	681	0.5727	0	S_RC1	Y	21	-	---NA---	-	-	-			0.0455277	-0.0589023	-0.0886667	0.103732	0.0414218	0.00536495
329182	11.794	11.9696	11.8326	12.0867	12.5212	11.9754		Unknown					KOG4701	Chitinase	Cell_wall/membrane/envelope_biogenesis	CELLULAR_PROCESSES_AND_SIGNALING									Sebve1_05742	jgi|Sebve1|329265|fgenesh1_kg.15_#_41_#_Locus334v2rpkm42.29_PRE	597	0.5963	0	S_RC2	Y	20	-	hypothetical protein MPER_07356 [Moniliophthora perniciosa FA553]	-	-	-			-0.129216	-0.00839292	-0.00481279	0.00728582	0.00711958	0.00447481
329188	2.3347	7.0644	6.73304	7.48163	5.03196	4.12515																			Sebve1_05750	jgi|Sebve1|329271|fgenesh1_kg.15_#_47_#_Locus3720v1rpkm46.01	259	0.4788	1	S_RC3	-	-	-	---NA---	-	-	-			-0.00876251	0.0734562	-0.0578525	0.0202291	-0.212604	-0.0271471
329323	7.85291	7.51325	7.41645	7.32264	8.38592	6.88518					IPR001388	Synaptobrevin									9321 9480	integral_to_membrane vesicle-mediated_transport	cellular_component biological_process	GO:0016021 GO:0016192	Sebve1_05929	jgi|Sebve1|329406|fgenesh1_kg.16_#_1_#_Locus2449v1rpkm76.09	549	0.5064	0	S_RC3	Y	21	-	---NA---	C:integral to membrane; P:vesicle-mediated transport	Sebve1_12533	-			-0.046831	0.00458271	-0.0453411	-0.0352846	0.0217905	0.00631888
329331	11.6413	12.0342	11.9993	10.784	9.42712	12.6466																			Sebve1_05965	jgi|Sebve1|329414|fgenesh1_kg.16_#_9_#_Locus12707v1rpkm4.12	315	0.5175	1	S_RC2	-	-	-	---NA---	-	-	-			-0.116345	-0.0321921	0.119641	0.0285635	-0.0242505	-0.00227127
329334	4.37257	3.57196	4.39922	5.87241	1.82861	5.13013																			Sebve1_05969	jgi|Sebve1|329417|fgenesh1_kg.16_#_12_#_Locus19782v1rpkm1.02	544	0.4504	0	S_RC2	-	-	-	---NA---	-	-	-			0.0158626	0.0803514	0.0790594	0.032348	-0.000755089	0.0477182
329373	1.60839	3.74053	3.8967	2.55079	1.6124	2.99376		Unknown			IPR001395	Aldo/keto_reductase									9710	oxidoreductase_activity	molecular_function	GO:0016491	Sebve1_06042	jgi|Sebve1|329456|fgenesh1_kg.16_#_51_#_Locus12973v1rpkm3.91	519	0.5414	1	S_RC3	Y	20	-	---NA---	-	Sebve1_06043	-			0.0432743	0.0183412	0.00281179	0.0200815	-0.0974077	0.000464217
329436	8.33589	8.55714	8.71658	8.32253	5.83187	9.22919		Unknown																	Sebve1_06137	jgi|Sebve1|329519|fgenesh1_kg.17_#_26_#_Locus5264v1rpkm27.05	702	0.5299	0	S_RC1	Y	22	-	hypothetical protein PIIN_00404 [Piriformospora indica DSM 11827]	-	-	PIIN_00404			-0.0565541	0.00938329	0.109048	0.0256466	-0.0285947	0.00675966
329560	6.10424	5.4263	5.08081	5.74166	4.12798	5.55589		Unknown																	Sebve1_06350	jgi|Sebve1|329643|fgenesh1_kg.18_#_33_#_Locus7661v1rpkm13.95	705	0.5078	0	S_RC1	Y	20	-	hypothetical protein PIIN_02230 [Piriformospora indica DSM 11827]	-	Sebve1_06755	PIIN_02230			-0.00517204	0.0357998	0.0399788	-0.0165593	0.0237637	-0.0170288
329708	2.90665	2.34609	3.97083	2.38778	1.91037	1.57075		Unknown																	Sebve1_06572	jgi|Sebve1|329791|fgenesh1_kg.19_#_84_#_Locus11281v2rpkm4.75	198	0.4141	0	S_RC2	-	-	-	---NA---	-	Sebve1_14279	-			0.0469458	0.0283144	-0.0144756	-0.0608348	-0.0377657	0.09942
329749	6.00543	5.5091	5.85698	2.42346	3.11803	5.13183																			Sebve1_06677	jgi|Sebve1|329832|fgenesh1_kg.20_#_16_#_Locus20499v1rpkm0.75	192	0.526	0	S_RC1	-	-	-	---NA---	-	-	-			0.00881688	-0.0518046	0.0717061	-0.0463634	-0.00375307	0.0180723
329873	4.82871	2.34548	4.61098	0	1.20915	4.62662																			Sebve1_06883	jgi|Sebve1|329956|fgenesh1_kg.21_#_21_#_Locus572v1rpkm411.73	168	0.4881	0	S_RC2	-	-	-	retrotransposon ty1-copia subclass	F:metal ion binding; C:cytoplasmic membrane-bounded vesicle	Sebve1_07942	-			0.0415213	-0.0650722	0.0913343	-0.0106874	0.0589247	0.132895
329959	7.82719	7.84853	7.78709	7.48641	8.17414	8.15832																			Sebve1_07029	jgi|Sebve1|330042|fgenesh1_kg.22_#_37_#_Locus2863v1rpkm62.98	279	0.5556	0	S_RC3	-	-	-	hypothetical protein PIIN_07792 [Piriformospora indica DSM 11827]	-	-	PIIN_07792			-0.0522625	-0.00433285	-0.0144105	0.00958332	0.0172436	0.00402126
329991	7.20921	7.39678	7.49824	7.0144	7.17016	7.23178							KOG2969	Uncharacterized_conserved_protein	Function_unknown	POORLY_CHARACTERIZED									Sebve1_07074	jgi|Sebve1|330074|fgenesh1_kg.22_#_69_#_Locus6742v1rpkm18.10	627	0.5183	0	S_RC3	-	-	-	ubiquinone biosynthesis protein coq9	P:ubiquinone biosynthetic process	-	PIIN_09205	COQ9		-0.0406303	0.00287738	-0.00515799	-0.0056186	-0.00657241	0.0117865
330098	4.32034	4.49876	3.37677	5.37184	1.91595	5.81585		Unknown					KOG3071	Fatty_acyl-CoA_elongase/Polyunsaturated_fatty_acid_specific_elongation_enzyme	Lipid_transport_and_metabolism	METABOLISM									Sebve1_07248	jgi|Sebve1|330181|fgenesh1_kg.23_#_49_#_Locus11797v1rpkm4.92	552	0.5362	0	S_RC1	Y	17	-	---NA---	-	Sebve1_07249	-			0.0157324	0.0629962	0.0821628	0.0571205	0.0180516	-0.0717027
330179	7.63762	7.51069	7.28667	7.79415	8.3957	7.20177																			Sebve1_07421	jgi|Sebve1|330262|fgenesh1_kg.24_#_74_#_Locus3273v1rpkm53.40	768	0.526	1	S_RC1	Y	16	-	hypothetical protein PIIN_00836 [Piriformospora indica DSM 11827]	-	-	PIIN_00836			-0.0483884	0.0167644	-0.0448117	-0.014893	0.0207329	-0.00196135
330196	5.26369	6.0334	5.84493	3.12398	5.47824	4.43923		Unknown																	Sebve1_07446	jgi|Sebve1|330279|fgenesh1_kg.25_#_12_#_Locus9523v1rpkm8.55	528	0.5152	0	S_RC1	Y	19	-	---NA---	-	-	-			0.00102779	-0.0429406	-0.0371387	-0.0511324	-0.0274085	-0.00836422
330234	5.48229	4.58206	5.75145	6.68557	3.78476	6.32298		Hsp70 protein			IPR001023 IPR013126	Heat_shock_protein_Hsp70 Heat_shock_protein_70	KOG0100	Molecular_chaperones_GRP78/BiP/KAR2,_HSP70_superfamily	Posttranslational_modification,_protein_turnover,_chaperones	CELLULAR_PROCESSES_AND_SIGNALING					3736	ATP_binding	molecular_function	GO:0005524	Sebve1_07532	jgi|Sebve1|330317|fgenesh1_kg.25_#_50_#_Locus12891v1rpkm3.98	492	0.5264	0	S_RC2	Y	19	-	78 kda glucose-regulated protein	F:metal ion binding; P:porphyrin-containing compound biosynthetic process; P:response to stress; F:ATP binding; F:porphobilinogen synthase activity; P:chlorophyll metabolic process	-	-	HSP70		-0.00707737	0.0606015	0.0558809	0.0355541	0.00728847	0.0714547
330428	4.0139	1.87288	2.76614	0	1.62586	4.68374		Unknown					KOG4297	C-type_lectin	Signal_transduction_mechanisms Defense_mechanisms	CELLULAR_PROCESSES_AND_SIGNALING									Sebve1_07850	jgi|Sebve1|330511|fgenesh1_kg.27_#_66_#_Locus16154v1rpkm2.21	477	0.5031	0	S_RC1	Y	21	-	hypothetical protein PIIN_08516 [Piriformospora indica DSM 11827]	-	Sebve1_07851	-			0.049048	-0.0466203	0.048687	0.028934	0.10432	0.0533106
330479	4.44472	6.09192	4.63985	6.43703	4.00077	4.33467																			Sebve1_07942	jgi|Sebve1|330562|fgenesh1_kg.28_#_51_#_Locus572v1rpkm411.73	168	0.4821	0	S_RC1	-	-	-	retrotransposon ty1-copia subclass	F:metal ion binding; C:cytoplasmic membrane-bounded vesicle	Sebve1_06883	-			0.000460083	0.0676563	-0.000145497	-0.0166295	-0.0595117	-0.0870137
330485	11.3497	11.3293	11.505	11.5964	11.9945	11.1936																			Sebve1_07964	jgi|Sebve1|330568|fgenesh1_kg.29_#_1_#_Locus525v1rpkm441.68	630	0.5254	0	S_RC1	Y	27	-	wd40 repeat-like protein	-	Sebve1_11085	PIIN_05214			-0.119382	-0.00419985	-0.00968503	-0.00524945	0.00316077	0.0235218
330501	8.98669	9.18002	9.52937	9.46624	9.0607	9.16246																			Sebve1_07993	jgi|Sebve1|330584|fgenesh1_kg.29_#_17_#_Locus1554v1rpkm128.10	429	0.4476	0	S_RC1	-	-	-	---NA---	-	-	-			-0.0773428	0.00905768	0.00623495	0.00216936	-0.0155155	0.0284392
330506	11.8574	11.5802	11.1901	12.137	12.2307	11.3441		Unknown					KOG3434	60S_ribosomal_protein_L22	Translation,_ribosomal_structure_and_biogenesis	INFORMATION_STORAGE_AND_PROCESSING	2.7.7.6	DNA-directed_RNA_polymerase	RNA_polymerase Purine_metabolism Pyrimidine_metabolism	REGULATORY METABOLIC	2356 2357 2358 2359 16888	DNA-directed_RNA_polymerase_activity DNA-directed_RNA_polymerase_I_activity DNA-directed_RNA_polymerase_II_activity DNA-directed_RNA_polymerase_III_activity RNA_polymerase_activity	molecular_function	GO:0003899 GO:0003900 GO:0003901 GO:0003902 GO:0034062	Sebve1_07998	jgi|Sebve1|330589|fgenesh1_kg.29_#_22_#_Locus613v1rpkm382.91	780	0.5679	0	S_RC1	Y	19	-	hypothetical protein PIIN_00199 [Piriformospora indica DSM 11827]	-	-	PIIN_00199			-0.123816	0.00712328	-0.00822428	-0.0120909	0.024706	-0.00827028
330507	7.28501	8.32281	8.64685	2.38778	7.1175	8.57627		Glycine rich protein family					KOG1973	Chromatin_remodeling_protein,_contains_PHD_Zn-finger	Chromatin_structure_and_dynamics	INFORMATION_STORAGE_AND_PROCESSING									Sebve1_08000	jgi|Sebve1|330590|fgenesh1_kg.29_#_23_#_Locus6587v1rpkm18.84	396	0.5657	0	S_RC1	Y	19	-	---NA---	-	-	-			-0.0343807	-0.148044	0.0246744	0.0152704	-0.0148243	0.0151624
330510	6.32137	6.13166	6.10342	0	4.1219	5.24066		Unknown																	Sebve1_08003	jgi|Sebve1|330593|fgenesh1_kg.29_#_26_#_Locus6469v1rpkm19.34	417	0.6259	1	S_RC1	Y	28	-	---NA---	-	-	-			0.0100932	-0.131456	0.0422218	-0.0639401	0.0114079	-0.00437732
330540	5.48846	5.95056	6.19728	0	3.83918	6.27788	GH16	GH16; Glycosyl hydrolases family 16			IPR000757 IPR008985	Glycoside_hydrolase,_family_16 Concanavalin_A-like_lectin/glucanase									2933 4143	hydrolase_activity,_hydrolyzing_O-glycosyl_compounds carbohydrate_metabolic_process	molecular_function biological_process	GO:0004553 GO:0005975	Sebve1_08065	jgi|Sebve1|330623|fgenesh1_kg.29_#_56_#_Locus9701v1rpkm8.18	873	0.4822	0	S_RC2	Y	21	-	glycoside hydrolase family 16 protein	P:carbohydrate metabolic process	-	PIIN_05222	Glyco_hydro_16		0.0108311	-0.134058	0.0545468	-0.00030422	-0.00184843	0.00718174
330650	5.92433	6.39236	5.8188	6.53358	6.45731	5.8371		Unknown																	Sebve1_08272	jgi|Sebve1|330733|fgenesh1_kg.31_#_22_#_Locus4884v1rpkm30.63	474	0.4916	0	S_RC3	Y	18	-	hypothetical protein PIIN_00895 [Piriformospora indica DSM 11827]	-	-	-			-0.0210378	0.0291677	-0.0366698	-0.00747841	-0.000848826	-0.027417
330673	6.16335	5.17547	5.54505	2.77326	4.22134	5.00817		Unknown																	Sebve1_08314	jgi|Sebve1|330756|fgenesh1_kg.31_#_45_#_Locus12034v1rpkm4.70	270	0.4852	0	S_RC2	Y	16	-	---NA---	-	-	-			0.00564004	-0.0431328	0.0275778	-0.0490467	0.0287192	0.0251505
330759	3.58945	7.37345	7.33051	2.79583	6.38843	6.50101		Unknown																	Sebve1_08472	jgi|Sebve1|330842|fgenesh1_kg.32_#_54_#_Locus15852v1rpkm2.34	222	0.5541	0	S_RC1	Y	17	-	---NA---	-	-	-			-0.0100335	-0.0888064	-0.0527317	0.0560393	-0.116611	-0.0114405
330811	7.64499	8.44524	8.36944	8.59719	8.08053	8.02336							KOG4699	Preprotein_translocase_subunit_Sec66	Intracellular_trafficking,_secretion,_and_vesicular_transport	CELLULAR_PROCESSES_AND_SIGNALING									Sebve1_08549	jgi|Sebve1|330894|fgenesh1_kg.33_#_44_#_Locus3965v1rpkm41.72	687	0.5095	1	S_RC2	Y	23	-	translocation protein sec66	-	-	PIIN_03438	Sec66		-0.0583393	0.0184296	-0.00807482	0.00518235	-0.0309778	0.000985938
330894	4.86061	5.18979	4.93181	2.75304	4.8255	4.20865		Unknown																	Sebve1_08677	jgi|Sebve1|330977|fgenesh1_kg.34_#_28_#_Locus18382v1rpkm1.43	660	0.5273	0	S_RC1	Y	23	-	hypothetical protein PIIN_08982 [Piriformospora indica DSM 11827]	-	Sebve1_08730	PIIN_08982			0.0114776	-0.0325036	-0.0328797	-0.0387512	-0.00139928	-0.0120847
330895	5.05245	5.06119	4.49065	2.5794	3.64778	5.37934		Unknown																	Sebve1_08679	jgi|Sebve1|330978|fgenesh1_kg.34_#_29_#_Locus16043v1rpkm2.26	330	0.5	0	S_RC1	Y	23	-	hypothetical protein PIIN_08982 [Piriformospora indica DSM 11827]	-	-	-			0.0138378	-0.0348224	0.0288005	0.0021424	0.0257422	-0.0353345
330937	6.45467	6.69458	6.98812	7.48646	5.90582	6.23837					IPR013880	Yos1-like	KOG4779	Predicted_membrane_protein	Function_unknown	POORLY_CHARACTERIZED									Sebve1_08735	jgi|Sebve1|331020|fgenesh1_kg.34_#_71_#_Locus4892v1rpkm30.60	279	0.4516	0	S_RC2	-	-	-	protein transport protein	C:endomembrane system; C:organelle membrane; C:intracellular membrane-bounded organelle; C:cytoplasmic part; C:membrane part; C:intracellular organelle part	-	PIIN_01975	Yos1		-0.0294443	0.041678	0.00918749	-0.0136292	-0.0316397	0.0218795
330939	4.38608	4.05985	4.96821	4.58951	1.56961	5.21458							KOG4726	Ultrahigh_sulfur_keratin-associated_protein	Extracellular_structures	CELLULAR_PROCESSES_AND_SIGNALING									Sebve1_08738	jgi|Sebve1|331022|fgenesh1_kg.34_#_73_#_Locus14486v1rpkm2.94	726	0.4835	1	S_RC2	Y	18	-	---NA---	-	-	-			0.0178541	0.0381542	0.094799	0.0239598	-0.0239748	0.0485879
330948	4.91529	2.12892	3.15016	0	1.23973	2.5209																			Sebve1_08760	jgi|Sebve1|331031|fgenesh1_kg.35_#_1_#_Locus12385v1rpkm4.38	294	0.483	0	S_RC2	-	-	-	---NA---	-	Sebve1_09959	-			0.0519501	-0.0369309	0.0492952	-0.0834182	0.078609	0.0652167
330995	4.82255	4.98192	5.10877	5.28801	3.19212	5.00857		Unknown																	Sebve1_08842	jgi|Sebve1|331078|fgenesh1_kg.35_#_48_#_Locus10775v1rpkm6.30	723	0.5228	1	S_RC1	Y	24	-	---NA---	-	-	-			0.00611282	0.0398098	0.0435132	-0.000252113	-0.0249901	0.00639295
331212	1.36613	1.70381	1.81639	0	3.8438	3.22204		Unknown																	Sebve1_09213	jgi|Sebve1|331295|fgenesh1_kg.38_#_63_#_Locus4464v1rpkm35.02	450	0.5422	0	S_RC2	Y	19	-	---NA---	-	-	-			0.0566981	-0.0316153	-0.108077	0.0570309	0.0537833	0.010267
331215	6.25289	4.13408	4.81086	3.43018	2.00816	6.5575																			Sebve1_09216	jgi|Sebve1|331298|fgenesh1_kg.38_#_66_#_Locus15981v1rpkm2.28	525	0.5124	0	S_RC2	Y	19	-	---NA---	-	Sebve1_09214	-			0.0113706	-0.0101962	0.127322	0.0193627	0.0729748	0.0382392
331217	6.70304	4.29115	7.45287	6.91296	5.43141	7.14608		Unknown																	Sebve1_09218	jgi|Sebve1|331300|fgenesh1_kg.38_#_68_#_Locus6461v2rpkm6.84	441	0.5215	0	S_RC1	Y	19	-	---NA---	-	-	-			-0.0233738	0.0360507	0.0363373	0.0273502	0.0363706	0.196709
331284	4.86095	3.8552	4.8464	2.99436	1.6517	4.68719																			Sebve1_09368	jgi|Sebve1|331367|fgenesh1_kg.40_#_15_#_Locus18941v1rpkm1.27	225	0.5067	0	S_RC1	Y	18	-	---NA---	-	-	-			0.0241865	-0.000573525	0.0879988	-0.012259	0.00288204	0.0557311
331459	6.79946	7.42273	7.55277	6.36892	6.36741	5.62834					IPR003892	Ubiquitin_system_component_Cue	KOG2898	Predicted_phosphate_acyltransferase,_contains_PlsC_domain	Lipid_transport_and_metabolism	METABOLISM									Sebve1_09617	jgi|Sebve1|331542|fgenesh1_kg.42_#_39_#_Locus2064v2rpkm12.70	681	0.5272	1	S_RC2	-	-	-	hypothetical protein PIIN_06982 [Piriformospora indica DSM 11827]	F:protein binding	-	PIIN_06982	CUE		-0.0301715	0.00199147	-0.00604526	-0.058408	-0.0527678	0.0121208
331524	9.40545	8.58179	8.10938	8.48136	9.32719	8.17472		CFEM domain			IPR013032	EGF-like_region,_conserved_site	KOG4297	C-type_lectin	Signal_transduction_mechanisms Defense_mechanisms	CELLULAR_PROCESSES_AND_SIGNALING									Sebve1_09703	jgi|Sebve1|331607|fgenesh1_kg.43_#_20_#_Locus10443v1rpkm6.79	702	0.5356	0	S_RC2	Y	21	-	hypothetical protein PIIN_03088 [Piriformospora indica DSM 11827]	-	-	PIIN_03088	CFEM;CFEM		-0.0674003	0.00284752	-0.0250002	-0.0375828	0.0494445	-0.0140379
331704	11.5473	10.2515	8.70328	11.5434	9.63248	10.1138							KOG2806	Chitinase	Carbohydrate_transport_and_metabolism	METABOLISM									Sebve1_09990	jgi|Sebve1|331787|fgenesh1_kg.46_#_6_#_Locus7634v1rpkm14.05	735	0.5333	1	S_RC2	Y	21	-	hypothetical protein PIIN_10340 [Piriformospora indica DSM 11827]	-	Sebve1_09991	-			-0.0975146	0.0459814	0.0432774	-0.0304865	0.074988	-0.0779254
331812	3.20282	2.25847	2.96257	6.39346	1.83724	5.34895							KOG4213	RNA-binding_protein_La	RNA_processing_and_modification	INFORMATION_STORAGE_AND_PROCESSING									Sebve1_10257	jgi|Sebve1|331895|fgenesh1_kg.49_#_4_#_Locus7682v1rpkm13.88	521	0.5374	0	S_RC1	Y	22	Y	---NA---	-	-	-			0.0248468	0.118155	0.0478584	0.0935297	0.0370835	0.0424384
332009	5.47786	6.13256	6.06962	2.31064	6.48364	5.7378		Unknown																	Sebve1_10588	jgi|Sebve1|332092|fgenesh1_kg.53_#_5_#_Locus1235v3rpkm3.37_PRE	186	0.5215	0	S_RC3	-	-	-	---NA---	-	Sebve1_12903	-			-0.00476634	-0.0830919	-0.0510646	-0.0113379	0.00724788	-0.000631053
332100	7.29124	7.56129	7.38237	3.9689	6.82235	7.65004																			Sebve1_10726	jgi|Sebve1|332183|fgenesh1_kg.54_#_25_#_Locus6819v1rpkm17.76	546	0.5659	1	S_RC3	-	-	Y	---NA---	-	-	-			-0.0304138	-0.0809496	0.0120675	-0.00256197	0.0152505	-0.00919262
332244	4.56749	1.67711	0.325483	2.11583	1.90863	0.541274																			Sebve1_10979	jgi|Sebve1|332327|fgenesh1_kg.58_#_18_#_Locus8268v1rpkm11.86	435	0.492	1	S_RC2	-	-	-	---NA---	-	-	-			0.0583846	0.058168	-0.0297053	-0.122293	0.127371	-0.0654968
332307	8.34629	8.18459	8.39335	8.85899	8.85345	8.21715																			Sebve1_11085	jgi|Sebve1|332390|fgenesh1_kg.59_#_38_#_Locus525v1rpkm441.68	630	0.5254	0	S_RC1	Y	27	-	wd40 repeat-like protein	-	Sebve1_07964	PIIN_05214			-0.0637683	0.0193663	-0.0234915	-0.00383991	0.00903483	0.0230492
332309	6.60086	5.79428	5.93286	7.29103	7.49818	6.03045																			Sebve1_11094	jgi|Sebve1|332392|fgenesh1_kg.60_#_2_#_Locus6047v1rpkm21.69	246	0.5407	1	S_RC2	-	-	-	hypothetical protein CC1G_01523 [Coprinopsis cinerea okayama7#130]	-	Sebve1_11092	-			-0.0282878	0.0438705	-0.063001	-0.0119215	0.0447584	0.0221973
332357	0.871783	5.01929	3.8919	2.22425	1.69955	4.55442		Unknown					KOG4743	Cyclin-dependent_kinase_inhibitor	Signal_transduction_mechanisms	CELLULAR_PROCESSES_AND_SIGNALING									Sebve1_11173	jgi|Sebve1|332440|fgenesh1_kg.61_#_11_#_Locus3767v1rpkm45.15	501	0.5329	0	S_RC1	Y	20	-	---NA---	-	-	-			0.0381126	-0.00943864	0.016264	0.0896757	-0.127901	-0.0849378
332358	2.85324	3.49697	2.34563	2.77475	1.06266	0		Unknown																	Sebve1_11186	jgi|Sebve1|332441|fgenesh1_kg.61_#_12_#_Locus16788v1rpkm1.95	339	0.5015	0	S_RC1	Y	20	-	---NA---	-	-	-			0.0543251	0.0595187	-0.0119396	-0.118393	-0.0579752	-0.067419
332383	5.42182	3.6565	5.44081	3.21061	2.3066	3.70988		Unknown																	Sebve1_11231	jgi|Sebve1|332466|fgenesh1_kg.62_#_14_#_Locus10179v2rpkm2.24	162	0.5247	0	S_RC2	-	-	-	---NA---	-	-	-			0.0212111	0.0033978	0.0610336	-0.0658374	0.000905404	0.108676
332518	5.64454	4.0291	3.63469	0	4.45955	4.18961					IPR000910 IPR009071	High_mobility_group_box,_HMG1/HMG2 High_mobility_group_box,_HMG	KOG0381	HMG_box-containing_protein	General_function_prediction_only	POORLY_CHARACTERIZED					2176 4504	DNA_binding regulation_of_transcription,_DNA-dependent	molecular_function biological_process	GO:0003677 GO:0006355	Sebve1_11505	jgi|Sebve1|332601|fgenesh1_kg.66_#_21_#_Locus13398v2rpkm2.21	711	0.5527	0	S_RC2	Y	18	Y	dorsal switch protein isoform a	C:polytene chromosome; P:negative regulation of antimicrobial humoral response; P:negative regulation of RNA polymerase II transcriptional preinitiation complex assembly; F:sequence-specific DNA binding; F:TBP-class protein binding; P:chromatin remodeling; P:imaginal disc-derived leg morphogenesis; F:sequence-specific DNA binding transcription factor activity; P:segment specification; P:positive …	Sebve1_13704	-	HMG_box		0.027219	-0.0876479	-0.023385	-0.0545525	0.103942	-0.0161897
332577	1.12621	3.1775	3.23074	0	2.33842	5.54938		Unknown																	Sebve1_11600	jgi|Sebve1|332660|fgenesh1_kg.68_#_12_#_Locus13340v1rpkm3.62	543	0.5764	0	S_RC1	Y	19	-	hypothetical protein PIIN_01386 [Piriformospora indica DSM 11827]	-	Sebve1_11597,Sebve1_14805	PIIN_00011,PIIN_01386			0.0474937	-0.0616316	-0.00403501	0.131749	-0.0166057	-0.00903417
332735	2.66971	3.33235	2.1801	2.81145	1.67622	4.8816																			Sebve1_11816	jgi|Sebve1|332818|fgenesh1_kg.72_#_5_#_Locus8904v1rpkm9.98	576	0.4844	1	S_RC2	Y	26	-	secreted protein	-	Sebve1_08769	PIIN_08375,PIIN_04124			0.0398422	0.0255354	0.0336245	0.0755767	0.0266105	-0.0744735
332791	6.3891	7.00824	7.02188	1.35638	7.07644	7.60299		Unknown					KOG4157	beta-1,6-N-acetylglucosaminyltransferase,_contains_WSC_domain	Carbohydrate_transport_and_metabolism Posttranslational_modification,_protein_turnover,_chaperones	METABOLISM CELLULAR_PROCESSES_AND_SIGNALING									Sebve1_11914	jgi|Sebve1|332874|fgenesh1_kg.73_#_41_#_Locus9740v1rpkm8.12	708	0.548	0	S_RC2	Y	19	-	hypothetical protein PIIN_04056 [Piriformospora indica DSM 11827]	-	-	-			-0.0167102	-0.142725	-0.0211519	0.0194379	0.0279581	0.000646812
332917	3.08589	0.728062	1.98628	2.56216	0	0		Unknown																	Sebve1_12175	jgi|Sebve1|333000|fgenesh1_kg.79_#_11_#_Locus12574v1rpkm4.23	537	0.473	0	S_RC2	-	-	-	---NA---	-	-	-			0.0671819	0.0830034	0.0168626	-0.103554	0.0200836	0.082105
332930	3.50882	3.09629	1.82074	7.11919	1.9164	4.09375																			Sebve1_12206	jgi|Sebve1|333013|fgenesh1_kg.80_#_11_#_Locus14827v1rpkm2.78	168	0.5179	1	S_RC1	-	-	-	---NA---	-	Sebve1_14441	-			0.0255036	0.148313	0.0281941	0.0394712	0.0367188	-0.0728458
333016	4.98411	5.91999	4.80977	0.958785	4.65017	4.66671		Unknown																	Sebve1_12402	jgi|Sebve1|333099|fgenesh1_kg.84_#_22_#_Locus7370v1rpkm14.99	774	0.4897	0	S_RC1	Y	21	-	predicted protein [Laccaria bicolor S238N-H82]	-	-	-			0.0148624	-0.0881455	-0.0168785	-0.0355194	0.00275283	-0.0673308
333080	4.86067	5.72483	3.13851	7.17767	2.44582	5.67405		Synaptobrevin			IPR001388	Synaptobrevin									9321 9480	integral_to_membrane vesicle-mediated_transport	cellular_component biological_process	GO:0016021 GO:0016192	Sebve1_12533	jgi|Sebve1|333163|fgenesh1_kg.88_#_3_#_Locus2449v1rpkm76.09	545	0.5266	0	S_RC2	Y	21	-	---NA---	C:integral to membrane; P:vesicle-mediated transport	Sebve1_05929	-			0.00352463	0.100799	0.0750899	0.0346326	0.0049701	-0.157567
333096	1.6753	3.691	2.21658	2.77475	1.5843	1.22592																			Sebve1_12567	jgi|Sebve1|333179|fgenesh1_kg.89_#_5_#_Locus15277v1rpkm2.59	174	0.5402	1	S_RC1	-	-	-	---NA---	-	Sebve1_06876	-			0.0523614	0.0510625	-0.0326529	-0.0386218	-0.0731251	-0.0912202
333198	6.97217	6.46189	5.68212	3.75826	4.43446	5.34913		Unknown																	Sebve1_12737	jgi|Sebve1|333281|fgenesh1_kg.93_#_10_#_Locus4914v1rpkm30.39	528	0.5587	0	S_RC1	Y	25	-	predicted protein [Fibroporia radiculosa]	-	Sebve1_11205,Sebve1_12741,Sebve1_12736,Sebve1_12739	-			-0.00604655	-0.0334997	0.0459797	-0.0662223	0.0202288	-0.0442408
333208	2.99507	4.27879	3.19544	2.0715	3.31018	3.51163		Unknown																	Sebve1_12764	jgi|Sebve1|333291|fgenesh1_kg.93_#_20_#_Locus12725v1rpkm4.10	732	0.4973	0	S_RC1	Y	21	-	---NA---	-	Sebve1_12589	-			0.034103	-0.0104951	-0.0333268	0.000564399	-0.0135632	-0.066167
333299	5.47786	6.13256	6.06962	2.31064	6.48364	5.7378		Unknown																	Sebve1_12903	jgi|Sebve1|333382|fgenesh1_kg.97_#_33_#_Locus1235v3rpkm3.37_PRE	186	0.5215	0	S_RC3	-	-	-	---NA---	-	Sebve1_10588	-			-0.00476634	-0.0830919	-0.0510646	-0.0113379	0.00724788	-0.000631053
333322	7.71919	7.40081	7.63813	7.25846	7.55576	7.39429																			Sebve1_12943	jgi|Sebve1|333405|fgenesh1_kg.98_#_19_#_Locus5197v1rpkm27.59	759	0.5033	1	S_RC1	-	-	-	---NA---	-	-	-			-0.0451546	0.00338536	-0.00762078	-0.0135285	0.0117996	0.0223196
333565	1.36917	3.29713	2.5844	6.40877	0	3.19879																			Sebve1_13353	jgi|Sebve1|333648|fgenesh1_kg.112_#_5_#_Locus5467v1rpkm25.63	231	0.4935	1	S_RC3	Y	23	-	hypothetical protein PIIN_04040 [Piriformospora indica DSM 11827]	-	-	PIIN_04040			0.0404754	0.145128	0.0568252	0.0559819	-0.09436	-0.0519285
333573	5.65293	6.45984	5.93269	6.32743	5.29845	6.73416	CE4	CE4; Polysaccharide deacetylase			IPR002509 IPR011330	Polysaccharide_deacetylase Glycoside_hydrolase/deacetylase,_beta/alpha-barrel					3.5.1.41	Chitin_deacetylase	Aminosugars_metabolism	METABOLIC	4143 10005 2290 2539	carbohydrate_metabolic_process hydrolase_activity,_acting_on_carbon-nitrogen_(but_not_peptide)_bonds catalytic_activity chitin_deacetylase_activity	biological_process molecular_function	GO:0005975 GO:0016810 GO:0003824 GO:0004099	Sebve1_13365	jgi|Sebve1|333656|fgenesh1_kg.112_#_13_#_Locus7663v1rpkm13.94	756	0.5053	0	S_RC1	Y	21	-	carbohydrate esterase family 4 protein	F:catalytic activity; P:carbohydrate metabolic process	Sebve1_00360,Sebve1_13367,Sebve1_13366	PIIN_09053	Polysacc_deac_1		-0.0186691	0.0231894	0.0169963	0.0314055	-0.0141272	-0.0312671
333607	2.13513	1.99538	1.66906	2.79894	2.15549	2.23747		Unknown																	Sebve1_13421	jgi|Sebve1|333690|fgenesh1_kg.114_#_1_#_Locus17271v1rpkm1.77	252	0.5198	0	S_RC1	-	-	-	---NA---	-	-	-			0.0527236	0.0572137	-0.0426834	0.00353702	0.0241238	-0.0157962
333649	6.51341	5.60949	5.54792	6.14356	7.76969	7.15046					IPR017853	Glycoside_hydrolase,_catalytic_core													Sebve1_13509	jgi|Sebve1|333732|fgenesh1_kg.116_#_14_#_Locus8893v1rpkm10.01	735	0.5714	1	S_RC1	Y	20	-	structural constituent of	P:regulation of actin filament polymerization; C:cytoskeleton; F:actin binding	-	PIIN_05892			-0.0264573	0.008202	-0.0625481	0.0334233	0.0850044	0.00889961
333650	11.7573	11.9707	11.6966	11.889	11.8591	11.3719					IPR001179	Peptidyl-prolyl_cis-trans_isomerase,_FKBP-type	KOG0549	FKBP-type_peptidyl-prolyl_cis-trans_isomerase	Posttranslational_modification,_protein_turnover,_chaperones	CELLULAR_PROCESSES_AND_SIGNALING	5.2.1.8	Peptidylprolyl_isomerase			4591 2233 2975 12948 17567	protein_folding peptidyl-prolyl_cis-trans_isomerase_activity cyclophilin FK506-sensitive_peptidyl-prolyl_cis-trans_isomerase cyclophilin-type_peptidyl-prolyl_cis-trans_isomerase_activity	biological_process molecular_function	GO:0006457 GO:0003755 GO:0004600 GO:0030051 GO:0042027	Sebve1_13521	jgi|Sebve1|333733|fgenesh1_kg.117_#_1_#_Locus300v1rpkm709.88	603	0.5323	1	S_RC1	Y	20	-	related to fpr2-fk506 rapamycin-binding protein of the er	P:protein folding	-	PIIN_08853,PIIN_08854	FKBP_C		-0.124091	-0.00447218	0.00940069	-0.0151756	-0.0061981	-0.00477898
333703	6.66677	6.85127	6.92158	5.88972	8.39136	7.43696		Cysteine-rich secretory protein family			IPR001283 IPR014044	Allergen_V5/Tpx-1_related SCP-like_extracellular	KOG3017	Defense-related_protein_containing_SCP_domain	Function_unknown	POORLY_CHARACTERIZED					3782	extracellular_region	cellular_component	GO:0005576	Sebve1_13616	jgi|Sebve1|333786|fgenesh1_kg.120_#_18_#_Locus6162v1rpkm21.00	870	0.5851	0	S_RC1	Y	23	-	pr-1-like protein	-	-	PIIN_02015	CAP		-0.0365486	-0.025364	-0.0648231	0.0226111	0.0310638	0.0132474
333791	2.38761	1.8174	1.90825	0	0	2.36539																			Sebve1_13808	jgi|Sebve1|333874|fgenesh1_kg.130_#_3_#_Locus11157v1rpkm5.75	330	0.5606	0	S_RC2	-	-	-	hypothetical protein PIIN_07057 [Piriformospora indica DSM 11827]	-	-	-			0.0684932	-0.00848069	0.0424041	-0.00967985	0.0221662	0.00096086
333827	1.57965	1.87288	1.78859	0	0	2.42761																			Sebve1_13885	jgi|Sebve1|333910|fgenesh1_kg.134_#_10_#_Locus13955v1rpkm3.22	246	0.5041	0	S_RC3	Y	19	-	---NA---	-	-	-			0.0708717	-0.00587918	0.0294292	0.015802	-0.00150585	-0.0120087
333947	1.36613	1.75728	1.98084	1.9481	0	3.209																			Sebve1_14103	jgi|Sebve1|334030|fgenesh1_kg.149_#_8_#_Locus19017v1rpkm1.25	218	0.5413	0	S_RC3	Y	31	-	---NA---	-	Sebve1_05388	-			0.0622898	0.0411595	0.0406994	0.0575377	-0.0107281	0.00584162
333978	5.52223	5.83529	5.80519	2.63341	2.12938	6.4842																			Sebve1_14197	jgi|Sebve1|334061|fgenesh1_kg.158_#_5_#_Locus18267v1rpkm1.47	258	0.4767	1	S_RC2	-	-	-	---NA---	-	-	-			0.00820916	-0.0506879	0.122876	0.0162879	-0.0192797	-0.0123032
334007	1.70916	2.24688	2.2676	0	0	2.91005																			Sebve1_14279	jgi|Sebve1|334090|fgenesh1_kg.166_#_2_#_Locus11281v2rpkm4.75	198	0.4242	0	S_RC2	-	-	-	---NA---	-	Sebve1_06572	-			0.0666468	-0.0164657	0.0436955	0.0249598	-0.0136088	-0.00790715
334052	1.23217	1.9244	2.38275	0	0	2.13773		Unknown																	Sebve1_14366	jgi|Sebve1|334135|fgenesh1_kg.176_#_2_#_Locus12660v1rpkm4.15	381	0.5039	0	S_RC1	Y	26	-	---NA---	-	Sebve1_05402	-			0.0708507	-0.00801989	0.0234358	0.0108646	-0.0361842	0.0190675
334081	3.44058	4.7193	5.01908	0	1.20915	4.51387																			Sebve1_14441	jgi|Sebve1|334164|fgenesh1_kg.187_#_2_#_Locus18014v1rpkm1.54	174	0.5115	1	S_RC1	-	-	-	---NA---	-	Sebve1_12206	-			0.0377337	-0.0813321	0.0801491	0.00389568	-0.061937	0.00426029
334165	2.03874	0.728062	1.07399	0	0	0.541274																			Sebve1_14585	jgi|Sebve1|334248|fgenesh1_kg.207_#_8_#_Locus12335v1rpkm4.42	276	0.5036	1	S_RC1	-	-	-	related to longevity-assurance protein lag1	-	-	-			0.0802857	0.0206384	-0.00131643	-0.05626	0.0355016	0.0227169
334189	1.9166	2.58405	2.50791	3.17488	2.42328	1.65678		Unknown																	Sebve1_14664	jgi|Sebve1|334272|fgenesh1_kg.223_#_1_#_Locus9888v1rpkm7.82	171	0.5497	1	S_RC1	-	-	-	---NA---	-	-	-			0.0486401	0.0593046	-0.0565553	-0.0201456	-0.0307188	-0.00198633
334422	5.82923	6.82776	6.21476	5.52676	6.5365	6.15295																			Sebve1_15281	jgi|Sebve1|334505|fgenesh1_kg.523_#_1_#_Locus4220v3rpkm9.04	257	0.5798	1	S_RC1	Y	25	-	---NA---	-	-	-			-0.0208323	-0.00698073	-0.0330789	-0.00140412	-0.0152037	-0.0328661
