# Supplementary material for: The fungal root endophyte Serendipita vermifera displays inter-kingdom synergistic beneficial effects with the microbiota in Arabidopsis thaliana and barley
Source: ISME J. 2021 Oct 22;16(3):876–89. doi: 10.1038/s41396-021-01138-y (PMC8857181; doi:10.1038/s41396-021-01138-y)
Supplement: Supplementary file 11 — Table S10 [file 41396_2021_1138_MOESM11_ESM.xlsx]

## Sheet: Location of genes
Supplementary Table S10 - Genomic locations of genes for secreted proteins and repeat elements
The table contains the genomic locations of genes coding for theoretically secreted proteins and transposable elements. B. sorokiniana (JGI fungal ID: Cocsa1) and S. vermifera (Sebve1).
JGI protein ID	Scaffold	Start	End	Strand	JGI Fungal ID	Annotation	Type	Scaffold ID
	scaffold_1	1	390	+	Cocsa1	I	TE/Repeat sequences	Cocsa1.1
	scaffold_1	486	623	-	Cocsa1	Gypsy	TE/Repeat sequences	Cocsa1.1
	scaffold_1	521	5896	+	Cocsa1	Gypsy	TE/Repeat sequences	Cocsa1.1
77287	scaffold_1	1259	1459	+	Cocsa1		non_secretome	Cocsa1.1
	scaffold_1	1378	5896	-	Cocsa1	Gypsy	TE/Repeat sequences	Cocsa1.1
155185	scaffold_1	1856	3010	+	Cocsa1	Zinc_finger,_CCHC-type	non_secretome	Cocsa1.1
54413	scaffold_1	3457	3765	+	Cocsa1		non_secretome	Cocsa1.1
52399	scaffold_1	5197	5712	+	Cocsa1	RNA_polymerase_Rpb6	non_secretome	Cocsa1.1
	scaffold_1	7303	7798	+	Cocsa1	Gypsy	TE/Repeat sequences	Cocsa1.1
	scaffold_1	7821	8273	+	Cocsa1	Mariner.Tc1	TE/Repeat sequences	Cocsa1.1
	scaffold_1	8274	8718	-	Cocsa1	Gypsy	TE/Repeat sequences	Cocsa1.1
	scaffold_1	8769	9248	-	Cocsa1	Gypsy	TE/Repeat sequences	Cocsa1.1
	scaffold_1	9241	9534	+	Cocsa1	Mariner.Tc1	TE/Repeat sequences	Cocsa1.1
	scaffold_1	9533	9834	+	Cocsa1	Gypsy	TE/Repeat sequences	Cocsa1.1
	scaffold_1	9836	10901	+	Cocsa1	Mariner.Tc1	TE/Repeat sequences	Cocsa1.1
	scaffold_1	10900	11029	+	Cocsa1	Gypsy	TE/Repeat sequences	Cocsa1.1
	scaffold_1	11290	11584	-	Cocsa1	Gypsy	TE/Repeat sequences	Cocsa1.1
	scaffold_1	11577	12241	+	Cocsa1	I	TE/Repeat sequences	Cocsa1.1
	scaffold_1	11928	12016	-	Cocsa1	Unknown	TE/Repeat sequences	Cocsa1.1
31743	scaffold_1	12386	13787	+	Cocsa1		non_secretome	Cocsa1.1
	scaffold_1	13750	13870	-	Cocsa1	I	TE/Repeat sequences	Cocsa1.1
	scaffold_1	14064	14209	+	Cocsa1	Gypsy	TE/Repeat sequences	Cocsa1.1
	scaffold_1	14208	15148	+	Cocsa1	Mariner.Tc1	TE/Repeat sequences	Cocsa1.1
	scaffold_1	15147	15450	-	Cocsa1	Gypsy	TE/Repeat sequences	Cocsa1.1
	scaffold_1	15493	15804	+	Cocsa1	Unknown	TE/Repeat sequences	Cocsa1.1
	scaffold_1	15791	16258	+	Cocsa1	Unknown	TE/Repeat sequences	Cocsa1.1
104933	scaffold_1	16587	17951	-	Cocsa1		non_secretome	Cocsa1.1
	scaffold_1	19038	19350	-	Cocsa1	Gypsy	TE/Repeat sequences	Cocsa1.1
	scaffold_1	19433	19747	+	Cocsa1	Gypsy	TE/Repeat sequences	Cocsa1.1
	scaffold_1	19685	19781	-	Cocsa1	Gypsy	TE/Repeat sequences	Cocsa1.1
	scaffold_1	20003	20312	-	Cocsa1	Gypsy	TE/Repeat sequences	Cocsa1.1
78086	scaffold_1	21052	21327	-	Cocsa1	CENP-B_protein	non_secretome	Cocsa1.1
	scaffold_1	22251	22593	-	Cocsa1	Unknown	TE/Repeat sequences	Cocsa1.1
	scaffold_1	22572	22675	-	Cocsa1	Unknown	TE/Repeat sequences	Cocsa1.1
155188	scaffold_1	23154	23394	-	Cocsa1		non_secretome	Cocsa1.1
21238	scaffold_1	26666	27706	-	Cocsa1		non_secretome	Cocsa1.1
76162	scaffold_1	31182	31971	+	Cocsa1		non_secretome	Cocsa1.1
76141	scaffold_1	33997	34694	+	Cocsa1		non_secretome	Cocsa1.1
	scaffold_1	35432	35629	-	Cocsa1	Mariner.Tc1	TE/Repeat sequences	Cocsa1.1
	scaffold_1	35632	35704	+	Cocsa1	Gypsy	TE/Repeat sequences	Cocsa1.1
194858	scaffold_1	36050	37847	+	Cocsa1	Tannase_and_feruloyl_esterase	non_secretome	Cocsa1.1
155193	scaffold_1	38905	39636	-	Cocsa1		Effector	Cocsa1.1
155193	scaffold_1	38905	39636	-	Cocsa1		SSP	Cocsa1.1
155194	scaffold_1	40289	41084	-	Cocsa1	AA9	cazy	Cocsa1.1
155194	scaffold_1	40289	41084	-	Cocsa1	AA9; Probable_endo-beta-1,4-glucanase_D; Glycosyl_hydrolase_family_61	SSP	Cocsa1.1
155194	scaffold_1	40289	41084	-	Cocsa1		Effector	Cocsa1.1
78622	scaffold_1	42188	43176	-	Cocsa1	CE1	cazy	Cocsa1.1
194860	scaffold_1	43700	45769	+	Cocsa1	GH141	cazy	Cocsa1.1
185993	scaffold_1	45778	47138	-	Cocsa1	Cytochrome_P450,_E-class,_group_IV Cytochrome_P450 Proteinase_inhibitor_I2,_Kunitz_metazoa	non_secretome	Cocsa1.1
130195	scaffold_1	48097	49829	+	Cocsa1	Arginase Ureohydrolase	non_secretome	Cocsa1.1
130198	scaffold_1	49840	52193	-	Cocsa1	Fungal_transcriptional_regulatory_protein,_N-terminal	non_secretome	Cocsa1.1
340659	scaffold_1	53305	54770	+	Cocsa1	Polysaccharide_deacetylase Glycoside_hydrolase/deacetylase,_beta/alpha-barrel	non_secretome	Cocsa1.1
340662	scaffold_1	55738	56938	-	Cocsa1	Sodium/calcium_exchanger_membrane_region MFS_general_substrate_transporter	non_secretome	Cocsa1.1
185997	scaffold_1	57732	59131	-	Cocsa1	Nitrilase/cyanide_hydratase_and_apolipoprotein_N-acyltransferase Nitrilase/cyanide_hydratase,_conserved_site	non_secretome	Cocsa1.1
31747	scaffold_1	59942	60677	+	Cocsa1		non_secretome	Cocsa1.1
340668	scaffold_1	60807	61591	-	Cocsa1	Succinate_dehydrogenase,_cytochrome_b_subunit Succinate_dehydrogenase,_cytochrome_b560_subunit Succinate_dehydrogenase,_cytochrome_b556_subunit	non_secretome	Cocsa1.1
	scaffold_1	62021	62194	+	Cocsa1	Unknown	TE/Repeat sequences	Cocsa1.1
204734	scaffold_1	62765	64077	+	Cocsa1		non_secretome	Cocsa1.1
21255	scaffold_1	64159	65656	-	Cocsa1	Cytochrome_P450	non_secretome	Cocsa1.1
130207	scaffold_1	66717	67822	-	Cocsa1	NAD-dependent_epimerase/dehydratase NAD(P)-binding	non_secretome	Cocsa1.1
	scaffold_1	68712	68790	-	Cocsa1	Unknown	TE/Repeat sequences	Cocsa1.1
76778	scaffold_1	69414	71587	+	Cocsa1	Amidase	Secreted	Cocsa1.1
204742	scaffold_1	71800	72707	-	Cocsa1	NUDIX_hydrolase,_core NUDIX	non_secretome	Cocsa1.1
31751	scaffold_1	73453	75960	+	Cocsa1	Arginine-tRNA-protein_transferase,_N-terminal Arginine-tRNA-protein_transferase,_C-terminal Arginine-tRNA--protein_transferase_1,_eukaryotic	non_secretome	Cocsa1.1
104969	scaffold_1	76074	77601	+	Cocsa1	3-oxo-5-alpha-steroid_4-dehydrogenase,_C-terminal	non_secretome	Cocsa1.1
31753	scaffold_1	79276	83507	+	Cocsa1	Haem_peroxidase,_animal Haem_peroxidase Cytochrome_P450	non_secretome	Cocsa1.1
204832	scaffold_1	83619	84622	+	Cocsa1		Effector	Cocsa1.1
204832	scaffold_1	83619	84622	+	Cocsa1		SSP	Cocsa1.1
176835	scaffold_1	85083	86111	+	Cocsa1		SSP	Cocsa1.1
31756	scaffold_1	86843	89333	-	Cocsa1	Protein-arginine_deiminase_(PAD)	Secreted	Cocsa1.1
21263	scaffold_1	89750	91807	+	Cocsa1	Fungal_transcriptional_regulatory_protein,_N-terminal WD40_repeat	non_secretome	Cocsa1.1
165999	scaffold_1	92247	93946	+	Cocsa1	MmgE/PrpD	non_secretome	Cocsa1.1
204886	scaffold_1	95208	97162	+	Cocsa1	WD40_repeat BING4,_C-terminal WD40_repeat-like	non_secretome	Cocsa1.1
21266	scaffold_1	97277	99808	-	Cocsa1	Protein_of_unknown_function_DUF663 AARP2CN	non_secretome	Cocsa1.1
340683	scaffold_1	102223	103561	+	Cocsa1		non_secretome	Cocsa1.1
204930	scaffold_1	103768	106040	+	Cocsa1	Leucine-rich_repeat Leucine-rich_repeat,_cysteine-containing_subtype	non_secretome	Cocsa1.1
78413	scaffold_1	106232	107402	-	Cocsa1	Hrf1	non_secretome	Cocsa1.1
77360	scaffold_1	107687	113134	+	Cocsa1	Signal_recognition_particle,_SRP54_subunit,_GTPase Protein_of_unknown_function_DUF221 Signal_recognition_particle,_SRP54_subunit,_helical_bundle Signal_recognition_particle_receptor,_alpha_subunit,_N-terminal AAA+_ATPase,_core	non_secretome	Cocsa1.1
176845	scaffold_1	113702	114962	+	Cocsa1		non_secretome	Cocsa1.1
155224	scaffold_1	115440	117566	-	Cocsa1	S10; Carboxypeptidase_S1_homolog_B; Serine_carboxypeptidase	lip.pro	Cocsa1.1
75923	scaffold_1	118175	119169	-	Cocsa1	BTB/POZ_fold	non_secretome	Cocsa1.1
176848	scaffold_1	121745	123734	+	Cocsa1		non_secretome	Cocsa1.1
130258	scaffold_1	124958	134007	+	Cocsa1	Tryptophan_synthase,_alpha_chain Pyridoxal_phosphate-dependent_enzyme,_beta_subunit SPX,_N-terminal Divalent_ion_symporter Tryptophan_synthase,_beta_chain Sodium/sulphate_symporter Tryptophan_synthase,_beta_chain,_conserved_site Ribulose-phosphate_binding_barrel	non_secretome	Cocsa1.1
	scaffold_1	127761	128233	-	Cocsa1	Mariner.Tc1	TE/Repeat sequences	Cocsa1.1
	scaffold_1	127761	128233	-	Cocsa1	Unknown	TE/Repeat sequences	Cocsa1.1
	scaffold_1	129902	130275	-	Cocsa1	Mariner.Tc1	TE/Repeat sequences	Cocsa1.1
	scaffold_1	130180	130275	+	Cocsa1	Unknown	TE/Repeat sequences	Cocsa1.1
340707	scaffold_1	134196	134552	-	Cocsa1		non_secretome	Cocsa1.1
340708	scaffold_1	134697	136218	-	Cocsa1		non_secretome	Cocsa1.1
77110	scaffold_1	137420	138037	+	Cocsa1		non_secretome	Cocsa1.1
166012	scaffold_1	138401	140988	+	Cocsa1	Fumarate_reductase/succinate_dehydrogenase_flavoprotein,_N-terminal Fumarate_reductase/succinate_dehydrogenase_flavoprotein,_C-terminal Succinate_dehydrogenase_or_fumarate_reductase,_flavoprotein_subunit Succinate_dehydrogenase,_flavoprotein_subunit Fumarate_reductase/succinate_dehydrogenase,_FAD-binding_site Fumarate_reductase/succinate_dehydrogenase_flavoprotein-like,_C-terminal	non_secretome	Cocsa1.1
186022	scaffold_1	142143	144169	+	Cocsa1		non_secretome	Cocsa1.1
21283	scaffold_1	145171	146516	+	Cocsa1	Proline_dehydrogenase	non_secretome	Cocsa1.1
205083	scaffold_1	146790	148411	+	Cocsa1	NADP_oxidoreductase,_coenzyme_F420-dependent NAD(P)-binding	non_secretome	Cocsa1.1
205091	scaffold_1	148342	151023	-	Cocsa1	Cyclin-related_2 Cyclin-like	non_secretome	Cocsa1.1
176856	scaffold_1	152611	153973	+	Cocsa1		non_secretome	Cocsa1.1
31774	scaffold_1	154256	155630	-	Cocsa1		non_secretome	Cocsa1.1
76185	scaffold_1	156834	158029	+	Cocsa1	Phosphatidylinositol-4-phosphate_5-kinase,_core Phosphatidylinositol-4-phosphate_5-kinase,_core,_subgroup	non_secretome	Cocsa1.1
31777	scaffold_1	159109	161445	+	Cocsa1		non_secretome	Cocsa1.1
31778	scaffold_1	163943	164363	-	Cocsa1		non_secretome	Cocsa1.1
205150	scaffold_1	165139	165786	-	Cocsa1		non_secretome	Cocsa1.1
77783	scaffold_1	167677	168684	+	Cocsa1		non_secretome	Cocsa1.1
340724	scaffold_1	169394	171623	-	Cocsa1	C-5_cytosine-specific_DNA_methylase	non_secretome	Cocsa1.1
130292	scaffold_1	171673	172811	-	Cocsa1	Protein_of_Unknown_function_DUF1690	non_secretome	Cocsa1.1
78573	scaffold_1	173096	175595	+	Cocsa1	Cellulose-binding_region,_fungal GCN5-related_N-acetyltransferase Acyl-CoA_N-acyltransferase	non_secretome	Cocsa1.1
176864	scaffold_1	175957	176976	+	Cocsa1	Phosphoglycerate_mutase	non_secretome	Cocsa1.1
78138	scaffold_1	177161	179275	-	Cocsa1	Zinc_finger,_C2H2-type Zinc_finger,_C2H2-like Exonuclease Polynucleotidyl_transferase,_Ribonuclease_H_fold	non_secretome	Cocsa1.1
205233	scaffold_1	181122	183200	+	Cocsa1	Major_facilitator_superfamily_MFS-1 Major_facilitator_superfamily MFS_general_substrate_transporter	non_secretome	Cocsa1.1
	scaffold_1	183821	184313	+	Cocsa1	Gypsy	TE/Repeat sequences	Cocsa1.1
	scaffold_1	189597	190042	+	Cocsa1	Gypsy	TE/Repeat sequences	Cocsa1.1
186035	scaffold_1	192085	195217	+	Cocsa1	Ferric_reductase-like_transmembrane_component,_N-terminal FAD-binding_8 Ferric_reductase,_NAD_binding	non_secretome	Cocsa1.1
205281	scaffold_1	195335	196244	+	Cocsa1		non_secretome	Cocsa1.1
205254	scaffold_1	196360	197366	+	Cocsa1		non_secretome	Cocsa1.1
205299	scaffold_1	199554	200210	-	Cocsa1		non_secretome	Cocsa1.1
205307	scaffold_1	200847	203165	-	Cocsa1		non_secretome	Cocsa1.1
105062	scaffold_1	203685	205926	-	Cocsa1	MmgE/PrpD 2-methylcitrate_dehydratase_PrpD	non_secretome	Cocsa1.1
205303	scaffold_1	206332	208730	-	Cocsa1	EVH1 Actin-binding_WH2 Wiscott-Aldrich_syndrome,_C-terminal	non_secretome	Cocsa1.1
194908	scaffold_1	209254	211442	+	Cocsa1	Fungal_transcriptional_regulatory_protein,_N-terminal	non_secretome	Cocsa1.1
130322	scaffold_1	211429	212766	-	Cocsa1	Glycosyl_transferase,_family_15	non_secretome	Cocsa1.1
130325	scaffold_1	213354	214620	-	Cocsa1	Short-chain_dehydrogenase/reductase_SDR Glucose/ribitol_dehydrogenase NAD(P)-binding	non_secretome	Cocsa1.1
31797	scaffold_1	214784	216209	+	Cocsa1	Methyltransferase_type_11	non_secretome	Cocsa1.1
186044	scaffold_1	216194	217293	-	Cocsa1	Phosphatidylethanolamine-binding_protein_PEBP	Secreted	Cocsa1.1
31800	scaffold_1	218332	219303	+	Cocsa1	Ribosomal_protein_L37ae Ribosomal_protein,_zinc-binding	non_secretome	Cocsa1.1
31801	scaffold_1	220097	222234	+	Cocsa1	Major_facilitator_superfamily_MFS-1 Major_facilitator_superfamily MFS_general_substrate_transporter	non_secretome	Cocsa1.1
194916	scaffold_1	224431	230915	+	Cocsa1	ABC_transporter-like ABC-2_type_transporter CDR_ABC_transporter AAA+_ATPase,_core	non_secretome	Cocsa1.1
21310	scaffold_1	233770	235088	+	Cocsa1	FAD-dependent_oxidoreductase_dbaF	Secreted	Cocsa1.1
205525	scaffold_1	238435	240311	-	Cocsa1	Fungal_transcriptional_regulatory_protein,_N-terminal	non_secretome	Cocsa1.1
	scaffold_1	241879	242162	+	Cocsa1	Unknown	TE/Repeat sequences	Cocsa1.1
	scaffold_1	242507	242670	+	Cocsa1	Gypsy	TE/Repeat sequences	Cocsa1.1
	scaffold_1	242525	242670	-	Cocsa1	Gypsy	TE/Repeat sequences	Cocsa1.1
	scaffold_1	249048	249199	+	Cocsa1	Gypsy	TE/Repeat sequences	Cocsa1.1
	scaffold_1	249199	253558	+	Cocsa1	Gypsy	TE/Repeat sequences	Cocsa1.1
155264	scaffold_1	249722	250085	+	Cocsa1		non_secretome	Cocsa1.1
	scaffold_1	250279	256158	+	Cocsa1	Gypsy	TE/Repeat sequences	Cocsa1.1
31806	scaffold_1	254124	255196	-	Cocsa1	Zinc_finger,_CCHC-type	non_secretome	Cocsa1.1
	scaffold_1	256160	256296	+	Cocsa1	Gypsy	TE/Repeat sequences	Cocsa1.1
	scaffold_1	256271	256412	-	Cocsa1	Unknown	TE/Repeat sequences	Cocsa1.1
	scaffold_1	256293	256498	+	Cocsa1	Gypsy	TE/Repeat sequences	Cocsa1.1
	scaffold_1	256503	257314	+	Cocsa1	Gypsy	TE/Repeat sequences	Cocsa1.1
31807	scaffold_1	257772	259188	+	Cocsa1	Aldo/keto_reductase	non_secretome	Cocsa1.1
	scaffold_1	259321	259456	+	Cocsa1	Gypsy	TE/Repeat sequences	Cocsa1.1
	scaffold_1	259404	259565	-	Cocsa1	Gypsy	TE/Repeat sequences	Cocsa1.1
	scaffold_1	259564	261198	+	Cocsa1	Mariner.Tc1	TE/Repeat sequences	Cocsa1.1
340784	scaffold_1	259837	260007	-	Cocsa1		non_secretome	Cocsa1.1
	scaffold_1	261189	267400	+	Cocsa1	Gypsy	TE/Repeat sequences	Cocsa1.1
	scaffold_1	267401	267541	-	Cocsa1	Unknown	TE/Repeat sequences	Cocsa1.1
	scaffold_1	267402	267541	-	Cocsa1	Copia	TE/Repeat sequences	Cocsa1.1
	scaffold_1	267569	267708	-	Cocsa1	Helitron	TE/Repeat sequences	Cocsa1.1
	scaffold_1	267569	267708	-	Cocsa1	Mariner.Tc1	TE/Repeat sequences	Cocsa1.1
	scaffold_1	267709	268142	-	Cocsa1	Gypsy	TE/Repeat sequences	Cocsa1.1
	scaffold_1	274288	274754	-	Cocsa1	Gypsy	TE/Repeat sequences	Cocsa1.1
31810	scaffold_1	274491	274752	-	Cocsa1		non_secretome	Cocsa1.1
	scaffold_1	274900	276758	+	Cocsa1	Mariner.Tc1	TE/Repeat sequences	Cocsa1.1
	scaffold_1	276770	276979	-	Cocsa1	Gypsy	TE/Repeat sequences	Cocsa1.1
	scaffold_1	276770	277015	-	Cocsa1	Gypsy	TE/Repeat sequences	Cocsa1.1
	scaffold_1	277030	277239	-	Cocsa1	Unknown	TE/Repeat sequences	Cocsa1.1
21313	scaffold_1	278696	280418	-	Cocsa1	Cytochrome_P450 Cytochrome_P450,_E-class,_group_I	non_secretome	Cocsa1.1
31812	scaffold_1	280947	282412	+	Cocsa1	Terpenoid_synthase	non_secretome	Cocsa1.1
	scaffold_1	283020	283249	+	Cocsa1	Copia	TE/Repeat sequences	Cocsa1.1
	scaffold_1	283020	283407	-	Cocsa1	Unknown	TE/Repeat sequences	Cocsa1.1
	scaffold_1	283209	283408	+	Cocsa1	Copia	TE/Repeat sequences	Cocsa1.1
	scaffold_1	283494	283595	-	Cocsa1	Unknown	TE/Repeat sequences	Cocsa1.1
	scaffold_1	283794	284294	+	Cocsa1	Helitron	TE/Repeat sequences	Cocsa1.1
	scaffold_1	283811	284061	+	Cocsa1	Unknown	TE/Repeat sequences	Cocsa1.1
	scaffold_1	283970	284292	+	Cocsa1	Unknown	TE/Repeat sequences	Cocsa1.1
	scaffold_1	284294	284473	+	Cocsa1	Gypsy	TE/Repeat sequences	Cocsa1.1
	scaffold_1	284472	284969	+	Cocsa1	Gypsy	TE/Repeat sequences	Cocsa1.1
31814	scaffold_1	284476	284737	+	Cocsa1		non_secretome	Cocsa1.1
	scaffold_1	285775	286207	+	Cocsa1	Gypsy	TE/Repeat sequences	Cocsa1.1
	scaffold_1	286031	286269	-	Cocsa1	Gypsy	TE/Repeat sequences	Cocsa1.1
	scaffold_1	286373	286606	-	Cocsa1	Gypsy	TE/Repeat sequences	Cocsa1.1
166050	scaffold_1	286684	288372	-	Cocsa1	Cytochrome_P450,_E-class,_group_I Cytochrome_P450	non_secretome	Cocsa1.1
130354	scaffold_1	289085	291949	+	Cocsa1	Polyprenyl_synthetase Terpene_synthase,_metal-binding Phosphopantetheine_attachment_site Terpenoid_synthase	non_secretome	Cocsa1.1
	scaffold_1	292106	292283	+	Cocsa1	Unknown	TE/Repeat sequences	Cocsa1.1
	scaffold_1	292475	292746	+	Cocsa1	Mariner.Tc1	TE/Repeat sequences	Cocsa1.1
	scaffold_1	292742	292828	-	Cocsa1	Unknown	TE/Repeat sequences	Cocsa1.1
	scaffold_1	292829	293264	+	Cocsa1	Gypsy	TE/Repeat sequences	Cocsa1.1
	scaffold_1	293693	293778	+	Cocsa1	Mariner.Tc1	TE/Repeat sequences	Cocsa1.1
	scaffold_1	293774	293860	-	Cocsa1	Unknown	TE/Repeat sequences	Cocsa1.1
	scaffold_1	293865	300252	+	Cocsa1	Gypsy	TE/Repeat sequences	Cocsa1.1
75900	scaffold_1	297202	297414	+	Cocsa1		non_secretome	Cocsa1.1
	scaffold_1	299072	300831	+	Cocsa1	Gypsy	TE/Repeat sequences	Cocsa1.1
31817	scaffold_1	299394	299567	+	Cocsa1		non_secretome	Cocsa1.1
	scaffold_1	299489	301178	+	Cocsa1	Gypsy	TE/Repeat sequences	Cocsa1.1
31820	scaffold_1	299729	300564	-	Cocsa1		non_secretome	Cocsa1.1
	scaffold_1	301261	301487	-	Cocsa1	Copia	TE/Repeat sequences	Cocsa1.1
	scaffold_1	301282	301524	+	Cocsa1	Unknown	TE/Repeat sequences	Cocsa1.1
	scaffold_1	301525	301826	+	Cocsa1	Gypsy	TE/Repeat sequences	Cocsa1.1
	scaffold_1	301824	301951	-	Cocsa1	Copia	TE/Repeat sequences	Cocsa1.1
	scaffold_1	301830	301951	-	Cocsa1	Unknown	TE/Repeat sequences	Cocsa1.1
	scaffold_1	301922	301970	-	Cocsa1	Unknown	TE/Repeat sequences	Cocsa1.1
	scaffold_1	302503	302728	+	Cocsa1	Mariner.Tc1	TE/Repeat sequences	Cocsa1.1
31821	scaffold_1	303067	303596	-	Cocsa1		non_secretome	Cocsa1.1
76438	scaffold_1	303893	305650	+	Cocsa1	Mg2+_transporter_protein,_CorA-like	non_secretome	Cocsa1.1
	scaffold_1	305875	306074	+	Cocsa1	Mariner.Tc1	TE/Repeat sequences	Cocsa1.1
	scaffold_1	306075	306163	+	Cocsa1	Gypsy	TE/Repeat sequences	Cocsa1.1
	scaffold_1	306267	306492	+	Cocsa1	Copia	TE/Repeat sequences	Cocsa1.1
	scaffold_1	306277	306665	+	Cocsa1	Unknown	TE/Repeat sequences	Cocsa1.1
	scaffold_1	306666	306905	-	Cocsa1	Gypsy	TE/Repeat sequences	Cocsa1.1
	scaffold_1	306979	307270	+	Cocsa1	Gypsy	TE/Repeat sequences	Cocsa1.1
	scaffold_1	307265	307444	+	Cocsa1	Mariner.Tc1	TE/Repeat sequences	Cocsa1.1
31825	scaffold_1	307833	309492	-	Cocsa1	AAA+_ATPase,_core DNA_polymerase_III_clamp_loader_subunit,_C-terminal	non_secretome	Cocsa1.1
105115	scaffold_1	309592	311765	-	Cocsa1	Aldehyde_dehydrogenase Aldehyde_dehydrogenase,_conserved_site Aldehyde/histidinol_dehydrogenase	non_secretome	Cocsa1.1
21320	scaffold_1	312026	313114	-	Cocsa1	Short-chain_dehydrogenase/reductase_SDR Glucose/ribitol_dehydrogenase NAD(P)-binding	non_secretome	Cocsa1.1
31828	scaffold_1	313846	315738	+	Cocsa1	Glutamine_synthetase,_catalytic_region Glutamine_synthetase,_beta-Grasp	non_secretome	Cocsa1.1
130374	scaffold_1	315949	316743	-	Cocsa1	RNAse_P,_Rpr2/Rpp21_subunit	non_secretome	Cocsa1.1
31829	scaffold_1	317011	319527	+	Cocsa1	DNA/RNA_helicase,_DEAD/DEAH_box_type,_N-terminal DNA/RNA_helicase,_C-terminal DEAD-like_helicase,_N-terminal Helicase,_superfamily_1_and_2,_ATP-binding RNA_helicase,_DEAD-box_type,_Q_motif	non_secretome	Cocsa1.1
31830	scaffold_1	320287	321003	+	Cocsa1		non_secretome	Cocsa1.1
205857	scaffold_1	321473	321807	-	Cocsa1		non_secretome	Cocsa1.1
205865	scaffold_1	324329	327620	+	Cocsa1	Ketopantoate_reductase_ApbA/PanE,_N-terminal Ketopantoate_reductase_ApbA/PanE,_C-terminal 6-phosphogluconate_dehydrogenase,_C-terminal-like NAD(P)-binding	non_secretome	Cocsa1.1
130382	scaffold_1	328475	330718	+	Cocsa1	Hexokinase	non_secretome	Cocsa1.1
340828	scaffold_1	332040	332802	-	Cocsa1		non_secretome	Cocsa1.1
130386	scaffold_1	333929	334978	-	Cocsa1	Zinc_finger,_HIT-type Zinc_finger,_C2H2-type	non_secretome	Cocsa1.1
194937	scaffold_1	335118	336275	+	Cocsa1	Cytochrome_c_oxidase_assembly_protein_CtaG/Cox11	non_secretome	Cocsa1.1
155288	scaffold_1	336248	337156	-	Cocsa1	Heat_shock_protein_DnaJ,_N-terminal	non_secretome	Cocsa1.1
176903	scaffold_1	338181	339321	+	Cocsa1	NmrA-like NAD(P)-binding	non_secretome	Cocsa1.1
73579	scaffold_1	339915	341180	+	Cocsa1	PAPA-1-like_conserved_region	non_secretome	Cocsa1.1
166068	scaffold_1	341509	342706	-	Cocsa1	Alcohol_dehydrogenase,_zinc-binding Alcohol_dehydrogenase_GroES-like Alcohol_dehydrogenase,_zinc-containing,_conserved_site GroES-like NAD(P)-binding	non_secretome	Cocsa1.1
205954	scaffold_1	343794	345232	+	Cocsa1	GroES-related Alcohol_dehydrogenase,_zinc-binding Alcohol_dehydrogenase_GroES-like Alcohol_dehydrogenase,_zinc-containing,_conserved_site GroES-like NAD(P)-binding	non_secretome	Cocsa1.1
166070	scaffold_1	345293	345898	-	Cocsa1	NUDIX_hydrolase,_core NUDIX	non_secretome	Cocsa1.1
130401	scaffold_1	346187	348089	-	Cocsa1	Cytochrome_P450 Cytochrome_P450,_E-class,_group_I	non_secretome	Cocsa1.1
31843	scaffold_1	348713	349674	-	Cocsa1	Lipase,_GDSL Esterase,_SGNH_hydrolase-type	non_secretome	Cocsa1.1
340857	scaffold_1	349800	351756	-	Cocsa1	NAD(P)-binding	non_secretome	Cocsa1.1
21338	scaffold_1	355920	360613	-	Cocsa1	Ankyrin	non_secretome	Cocsa1.1
206023	scaffold_1	360795	361084	+	Cocsa1		non_secretome	Cocsa1.1
105166	scaffold_1	361531	362022	+	Cocsa1		non_secretome	Cocsa1.1
130419	scaffold_1	363406	364956	-	Cocsa1	Sphingomyelinase	Secreted	Cocsa1.1
206031	scaffold_1	365266	366365	-	Cocsa1		non_secretome	Cocsa1.1
340865	scaffold_1	367386	369754	-	Cocsa1	Ankyrin	non_secretome	Cocsa1.1
105173	scaffold_1	370604	372576	-	Cocsa1	Histidine_acid_phosphatase	non_secretome	Cocsa1.1
31848	scaffold_1	372975	374534	+	Cocsa1	FMN-dependent_alpha-hydroxy_acid_dehydrogenase Alpha-hydroxy_acid_dehydrogenase,_FMN-dependent FMN-dependent_alpha-hydroxy_acid_dehydrogenase,_active_site	non_secretome	Cocsa1.1
206051	scaffold_1	374618	378208	-	Cocsa1	WD40_repeat Quinoprotein_amine_dehydrogenase,_beta_chain-like WD40_repeat-like	non_secretome	Cocsa1.1
31849	scaffold_1	378685	379385	-	Cocsa1		non_secretome	Cocsa1.1
31850	scaffold_1	379811	383849	+	Cocsa1	AAA_ATPase,_core AAA+_ATPase,_core AAA_ATPase,_conserved_site	non_secretome	Cocsa1.1
	scaffold_1	384629	384756	-	Cocsa1	Gypsy	TE/Repeat sequences	Cocsa1.1
	scaffold_1	386327	386402	+	Cocsa1	Unknown	TE/Repeat sequences	Cocsa1.1
340871	scaffold_1	386731	387248	+	Cocsa1		non_secretome	Cocsa1.1
206085	scaffold_1	388454	390250	+	Cocsa1	Cadherin_cytoplasmic_region	non_secretome	Cocsa1.1
166085	scaffold_1	390628	391459	-	Cocsa1	ATPase,_V1/A1_complex,_subunit_E	non_secretome	Cocsa1.1
176921	scaffold_1	391727	394140	+	Cocsa1		non_secretome	Cocsa1.1
31854	scaffold_1	395113	395645	+	Cocsa1		non_secretome	Cocsa1.1
206119	scaffold_1	395818	396081	-	Cocsa1		non_secretome	Cocsa1.1
130438	scaffold_1	396100	398425	-	Cocsa1	FAD_binding_domain	Secreted	Cocsa1.1
340900	scaffold_1	399259	400746	+	Cocsa1		non_secretome	Cocsa1.1
31856	scaffold_1	402255	402884	+	Cocsa1		non_secretome	Cocsa1.1
31857	scaffold_1	403123	405306	+	Cocsa1	Patatin Acyl_transferase/acyl_hydrolase/lysophospholipase	non_secretome	Cocsa1.1
31858	scaffold_1	406764	408107	-	Cocsa1		non_secretome	Cocsa1.1
206167	scaffold_1	408331	408852	-	Cocsa1		SSP	Cocsa1.1
75907	scaffold_1	409018	410586	-	Cocsa1	Peptidase_M20 Amidase,_hydantoinase/carbamoylase Peptidase_M20,_dimerisation	non_secretome	Cocsa1.1
31860	scaffold_1	410964	412093	-	Cocsa1		non_secretome	Cocsa1.1
31861	scaffold_1	412255	413205	+	Cocsa1	Plectin/S10,_N-terminal	non_secretome	Cocsa1.1
130460	scaffold_1	413384	416667	-	Cocsa1	GCN5-related_N-acetyltransferase Protein_of_unknown_function_DUF1613 Acyl-CoA_N-acyltransferase	non_secretome	Cocsa1.1
186093	scaffold_1	416793	419068	-	Cocsa1		non_secretome	Cocsa1.1
206223	scaffold_1	420543	427110	-	Cocsa1		non_secretome	Cocsa1.1
186095	scaffold_1	427681	429964	-	Cocsa1	Amino_acid_permease-associated_region Amino_acid/polyamine_transporter_I	non_secretome	Cocsa1.1
75742	scaffold_1	432399	433267	-	Cocsa1	Transcription_factor,_MADS-box	non_secretome	Cocsa1.1
206271	scaffold_1	435558	436811	+	Cocsa1	CD9/CD37/CD63_antigen Tetraspanin	non_secretome	Cocsa1.1
78484	scaffold_1	438829	440928	-	Cocsa1		non_secretome	Cocsa1.1
206305	scaffold_1	442362	447575	+	Cocsa1	ATPase,_P-type,_K/Mg/Cd/Cu/Zn/Na/Ca/Na/H-transporter Haloacid_dehalogenase-like_hydrolase Phospholipid-translocating_P-type_ATPase,_flippase	non_secretome	Cocsa1.1
206306	scaffold_1	447576	448210	+	Cocsa1		non_secretome	Cocsa1.1
78797	scaffold_1	448468	450608	-	Cocsa1	PL4_3	cazy	Cocsa1.1
31873	scaffold_1	451910	453653	+	Cocsa1	Major_facilitator_superfamily_MFS-1 Major_facilitator_superfamily Sugar_transporter,_conserved_site MFS_general_substrate_transporter	non_secretome	Cocsa1.1
31874	scaffold_1	454129	455200	+	Cocsa1		non_secretome	Cocsa1.1
31875	scaffold_1	455985	457649	+	Cocsa1	Delta_crystallin Fumarate_lyase Argininosuccinate_lyase TonB_box,_conserved_site L-Aspartase-like	non_secretome	Cocsa1.1
31876	scaffold_1	457702	458974	+	Cocsa1		non_secretome	Cocsa1.1
	scaffold_1	459332	459470	-	Cocsa1	Unknown	TE/Repeat sequences	Cocsa1.1
	scaffold_1	460166	460217	+	Cocsa1	Unknown	TE/Repeat sequences	Cocsa1.1
	scaffold_1	461103	461179	+	Cocsa1	Gypsy	TE/Repeat sequences	Cocsa1.1
	scaffold_1	461297	461440	+	Cocsa1	Unknown	TE/Repeat sequences	Cocsa1.1
	scaffold_1	461579	461634	-	Cocsa1	Mariner.Tc1	TE/Repeat sequences	Cocsa1.1
	scaffold_1	461579	461807	+	Cocsa1	Unknown	TE/Repeat sequences	Cocsa1.1
	scaffold_1	462131	462608	-	Cocsa1	Gypsy	TE/Repeat sequences	Cocsa1.1
	scaffold_1	472816	473188	-	Cocsa1	Gypsy	TE/Repeat sequences	Cocsa1.1
	scaffold_1	474201	474409	+	Cocsa1	Gypsy	TE/Repeat sequences	Cocsa1.1
	scaffold_1	474409	474833	+	Cocsa1	Mariner.Tc1	TE/Repeat sequences	Cocsa1.1
	scaffold_1	474832	476690	+	Cocsa1	Mariner.Tc1	TE/Repeat sequences	Cocsa1.1
75810	scaffold_1	474955	475311	-	Cocsa1		non_secretome	Cocsa1.1
	scaffold_1	476684	476855	+	Cocsa1	Mariner.Tc1	TE/Repeat sequences	Cocsa1.1
	scaffold_1	476781	476855	-	Cocsa1	Unknown	TE/Repeat sequences	Cocsa1.1
130497	scaffold_1	477493	480084	-	Cocsa1	SNF2-related DNA/RNA_helicase,_C-terminal DEAD-like_helicase,_N-terminal Zinc_finger,_RING-type Helicase,_superfamily_1_and_2,_ATP-binding	non_secretome	Cocsa1.1
130498	scaffold_1	480897	484372	+	Cocsa1	Zinc_finger,_C2H2-type Zinc_finger,_C2H2-like	non_secretome	Cocsa1.1
31878	scaffold_1	484442	485554	-	Cocsa1		non_secretome	Cocsa1.1
105257	scaffold_1	485984	487237	+	Cocsa1		non_secretome	Cocsa1.1
21378	scaffold_1	488313	488813	+	Cocsa1		non_secretome	Cocsa1.1
206416	scaffold_1	488842	489388	-	Cocsa1		non_secretome	Cocsa1.1
186111	scaffold_1	490439	492003	-	Cocsa1		non_secretome	Cocsa1.1
155337	scaffold_1	492694	495929	+	Cocsa1	Guanine-nucleotide_dissociation_stimulator_CDC25 Guanine_nucleotide_exchange_factor_for_Ras-like_GTPases,_N-terminal Miro-like Ras_guanine_nucleotide_exchange_factor	non_secretome	Cocsa1.1
176949	scaffold_1	497151	497875	-	Cocsa1		non_secretome	Cocsa1.1
31884	scaffold_1	499106	501361	+	Cocsa1		non_secretome	Cocsa1.1
31885	scaffold_1	501362	502221	-	Cocsa1		non_secretome	Cocsa1.1
21384	scaffold_1	504071	506804	-	Cocsa1	Protein_of_unknown_function_DUF907,_fungi	non_secretome	Cocsa1.1
31887	scaffold_1	507148	508437	-	Cocsa1		non_secretome	Cocsa1.1
194988	scaffold_1	508663	509197	-	Cocsa1	Glutathione-dependent_formaldehyde-activating,_GFA	non_secretome	Cocsa1.1
31888	scaffold_1	512532	513331	-	Cocsa1		non_secretome	Cocsa1.1
206543	scaffold_1	516224	516891	-	Cocsa1		non_secretome	Cocsa1.1
77540	scaffold_1	520088	520333	-	Cocsa1		non_secretome	Cocsa1.1
206558	scaffold_1	521760	523696	+	Cocsa1	Zinc_finger,_C2H2-type Zinc_finger,_C2H2-like	non_secretome	Cocsa1.1
340967	scaffold_1	525585	530008	+	Cocsa1	Protein_kinase,_core Serine/threonine_protein_kinase-related Tyrosine_protein_kinase Serine/threonine_protein_kinase Serine/threonine_protein_kinase,_active_site Protein_kinase-like	non_secretome	Cocsa1.1
206602	scaffold_1	530700	531659	-	Cocsa1	Ribosomal_protein_L24e	non_secretome	Cocsa1.1
31893	scaffold_1	531800	532580	-	Cocsa1		non_secretome	Cocsa1.1
31894	scaffold_1	534154	535371	-	Cocsa1	Protein_of_unknown_function_DUF336	Effector	Cocsa1.1
31894	scaffold_1	534154	535371	-	Cocsa1	Uncharacterized_15.0_kDa_protein_in_dhaT-dhaS_intergenic_region; Haem-degrading	SSP	Cocsa1.1
130537	scaffold_1	536058	537566	-	Cocsa1		non_secretome	Cocsa1.1
206639	scaffold_1	537733	540886	-	Cocsa1	AMP-dependent_synthetase_and_ligase	non_secretome	Cocsa1.1
206638	scaffold_1	540887	542283	-	Cocsa1		non_secretome	Cocsa1.1
31898	scaffold_1	542384	543645	+	Cocsa1		non_secretome	Cocsa1.1
75737	scaffold_1	543694	544108	-	Cocsa1	Heat_shock_protein_9/12	non_secretome	Cocsa1.1
130551	scaffold_1	545754	547499	+	Cocsa1	GH76	cazy	Cocsa1.1
77233	scaffold_1	548687	550305	+	Cocsa1	Multi_antimicrobial_extrusion_protein_MatE Protease_inhibitor_I4,_serpin	non_secretome	Cocsa1.1
166138	scaffold_1	551483	553138	+	Cocsa1	Arginase Ureohydrolase	non_secretome	Cocsa1.1
166139	scaffold_1	553355	554386	-	Cocsa1		non_secretome	Cocsa1.1
77319	scaffold_1	554717	555157	+	Cocsa1	Stress_responsive_alpha-beta_barrel Dimeric_alpha-beta_barrel	non_secretome	Cocsa1.1
75793	scaffold_1	555307	556099	-	Cocsa1	HesB/YadR/YfhF-like HesB/YadR/YfhF	non_secretome	Cocsa1.1
31904	scaffold_1	556686	557707	-	Cocsa1		non_secretome	Cocsa1.1
186131	scaffold_1	559151	559646	-	Cocsa1		non_secretome	Cocsa1.1
31906	scaffold_1	560958	562295	+	Cocsa1	Ribosomal_protein_S8e	non_secretome	Cocsa1.1
31909	scaffold_1	562651	564912	-	Cocsa1	Malate_synthase Malate_synthase_A Malate_synthase-like,_core	non_secretome	Cocsa1.1
31912	scaffold_1	565945	566614	-	Cocsa1		SSP	Cocsa1.1
206831	scaffold_1	567333	567913	-	Cocsa1		non_secretome	Cocsa1.1
105328	scaffold_1	568624	570610	-	Cocsa1	Cyclin-like_F-box WD40_repeat-like	non_secretome	Cocsa1.1
31915	scaffold_1	571050	572491	-	Cocsa1	Glucose/ribitol_dehydrogenase Short-chain_dehydrogenase/reductase_SDR NAD(P)-binding	non_secretome	Cocsa1.1
31916	scaffold_1	573006	574079	+	Cocsa1	Cytochrome_c,_class_IA/_IB Cytochrome_c,_class_I Cytochrome_c,_monohaem	non_secretome	Cocsa1.1
78141	scaffold_1	574950	576497	+	Cocsa1	Signal_transduction_histidine_kinase-related_protein,_C-terminal ATP-binding_region,_ATPase-like Signal_transduction_histidine_kinase,_core	non_secretome	Cocsa1.1
58197	scaffold_1	577208	577714	-	Cocsa1		non_secretome	Cocsa1.1
31919	scaffold_1	578243	580401	-	Cocsa1	Fructose-2,6-bisphosphatase Phosphoglycerate_mutase 6-phosphofructo-2-kinase Bifunctional_6-phosphofructo-2-kinase/fructose-2,_6-bisphosphate_2-phosphatase Phosphoglycerate/bisphosphoglycerate_mutase	non_secretome	Cocsa1.1
31920	scaffold_1	581256	585417	-	Cocsa1	Histone_deacetylation_protein_Rxt3 LCCL	non_secretome	Cocsa1.1
76023	scaffold_1	586147	587625	+	Cocsa1	Batten's_disease_protein_Cln3 MFS_general_substrate_transporter	non_secretome	Cocsa1.1
176979	scaffold_1	587870	588554	+	Cocsa1		non_secretome	Cocsa1.1
155373	scaffold_1	589001	589920	-	Cocsa1	ATPase,_F1_complex,_OSCP/delta_subunit	non_secretome	Cocsa1.1
105351	scaffold_1	590572	593649	-	Cocsa1	Regulator_of_chromosome_condensation,_RCC1	non_secretome	Cocsa1.1
31924	scaffold_1	594493	596778	+	Cocsa1	Peptidase_A1 Peptidase_aspartic,_catalytic	non_secretome	Cocsa1.1
75930	scaffold_1	597567	598079	+	Cocsa1		non_secretome	Cocsa1.1
206997	scaffold_1	598185	598601	+	Cocsa1		non_secretome	Cocsa1.1
155377	scaffold_1	598955	601552	-	Cocsa1	Rgp1	non_secretome	Cocsa1.1
31925	scaffold_1	602016	602785	-	Cocsa1		non_secretome	Cocsa1.1
105358	scaffold_1	602764	604398	-	Cocsa1		non_secretome	Cocsa1.1
31927	scaffold_1	604696	605595	+	Cocsa1		non_secretome	Cocsa1.1
207025	scaffold_1	606968	607594	+	Cocsa1		non_secretome	Cocsa1.1
31928	scaffold_1	608118	609293	-	Cocsa1		SSP	Cocsa1.1
207038	scaffold_1	610303	612598	-	Cocsa1		non_secretome	Cocsa1.1
207037	scaffold_1	612599	613206	-	Cocsa1		non_secretome	Cocsa1.1
105370	scaffold_1	614281	618090	+	Cocsa1	Protein_kinase,_core Serine/threonine_protein_kinase-related Ras-association Sterile_alpha_motif_homology_2 Tyrosine_protein_kinase Serine/threonine_protein_kinase Sterile_alpha_motif_SAM Protein_kinase_ATP_binding,_conserved_site Serine/threonine_protein_kinase,_active_site Sterile_alpha_motif_homology Protein_kinase-like	non_secretome	Cocsa1.1
31931	scaffold_1	619349	620828	+	Cocsa1	Alcohol_dehydrogenase,_zinc-binding Alcohol_dehydrogenase_GroES-like GroES-like NAD(P)-binding	non_secretome	Cocsa1.1
207065	scaffold_1	621973	622356	+	Cocsa1		non_secretome	Cocsa1.1
166171	scaffold_1	625249	627308	+	Cocsa1	Ubiquitin-associated/translation_elongation_factor_EF1B,_N-terminal,_eukaryote UBA-like	non_secretome	Cocsa1.1
207088	scaffold_1	627351	628147	-	Cocsa1		non_secretome	Cocsa1.1
130627	scaffold_1	629154	632623	-	Cocsa1		non_secretome	Cocsa1.1
105381	scaffold_1	633913	636934	+	Cocsa1	Fungal_transcriptional_regulatory_protein,_N-terminal	non_secretome	Cocsa1.1
31934	scaffold_1	637870	638485	-	Cocsa1	Mitochondrial_ribosome NADH_dehydrogenase_[ubiquinone]_(complex_I),_alpha_subcomplex,_subunit_2	non_secretome	Cocsa1.1
155389	scaffold_1	638774	639437	+	Cocsa1	Protein_of_unknown_function_UPF0041	non_secretome	Cocsa1.1
207121	scaffold_1	639740	644981	-	Cocsa1	WD40_repeat WD40_repeat-like	non_secretome	Cocsa1.1
176996	scaffold_1	645074	646223	+	Cocsa1	Ubiquitin-conjugating_enzyme,_E2 Ubiquitin-conjugating_enzyme/RWD-like	non_secretome	Cocsa1.1
207141	scaffold_1	646526	647294	-	Cocsa1		non_secretome	Cocsa1.1
76037	scaffold_1	652924	653252	-	Cocsa1		non_secretome	Cocsa1.1
186156	scaffold_1	654270	656089	-	Cocsa1	Sugar_transporter General_substrate_transporter Major_facilitator_superfamily Sugar_transporter,_conserved_site MFS_general_substrate_transporter	non_secretome	Cocsa1.1
207214	scaffold_1	657708	659409	+	Cocsa1	Protein_of_unknown_function_UPF0187	non_secretome	Cocsa1.1
21433	scaffold_1	659528	660008	-	Cocsa1	Thaumatin,_pathogenesis-related	SSP	Cocsa1.1
77720	scaffold_1	660669	664169	-	Cocsa1	ABC_transporter-like Chromo_domain AAA+_ATPase,_core Armadillo-type_fold	non_secretome	Cocsa1.1
207261	scaffold_1	674525	675080	-	Cocsa1		non_secretome	Cocsa1.1
207264	scaffold_1	675679	676129	+	Cocsa1		non_secretome	Cocsa1.1
207272	scaffold_1	677054	678538	+	Cocsa1	Zinc_finger,_C2H2-type Zinc_finger,_C2H2-like	non_secretome	Cocsa1.1
	scaffold_1	685616	685675	+	Cocsa1	Unknown	TE/Repeat sequences	Cocsa1.1
31946	scaffold_1	686666	687963	-	Cocsa1	FMN-binding_split_barrel,_related	non_secretome	Cocsa1.1
31947	scaffold_1	688449	689468	+	Cocsa1	Ribosomal_protein_S30	non_secretome	Cocsa1.1
130664	scaffold_1	689666	690710	+	Cocsa1	Protein_of_unknown_function_DUF1687,_fungi	non_secretome	Cocsa1.1
166191	scaffold_1	693620	695710	+	Cocsa1		non_secretome	Cocsa1.1
	scaffold_1	695964	696743	+	Cocsa1	Helitron	TE/Repeat sequences	Cocsa1.1
	scaffold_1	696142	696459	+	Cocsa1	Unknown	TE/Repeat sequences	Cocsa1.1
	scaffold_1	696207	696802	+	Cocsa1	Mariner.Tc1	TE/Repeat sequences	Cocsa1.1
	scaffold_1	696223	696744	+	Cocsa1	Unknown	TE/Repeat sequences	Cocsa1.1
	scaffold_1	696763	696876	-	Cocsa1	Unknown	TE/Repeat sequences	Cocsa1.1
	scaffold_1	696763	696878	-	Cocsa1	Helitron	TE/Repeat sequences	Cocsa1.1
	scaffold_1	696875	697152	+	Cocsa1	Copia	TE/Repeat sequences	Cocsa1.1
	scaffold_1	696878	697326	+	Cocsa1	Unknown	TE/Repeat sequences	Cocsa1.1
	scaffold_1	697286	697336	+	Cocsa1	Copia	TE/Repeat sequences	Cocsa1.1
	scaffold_1	697326	697662	-	Cocsa1	Helitron	TE/Repeat sequences	Cocsa1.1
	scaffold_1	697662	698098	+	Cocsa1	Gypsy	TE/Repeat sequences	Cocsa1.1
	scaffold_1	717062	717554	+	Cocsa1	Gypsy	TE/Repeat sequences	Cocsa1.1
	scaffold_1	717276	717461	-	Cocsa1	Unknown	TE/Repeat sequences	Cocsa1.1
105419	scaffold_1	717495	724387	-	Cocsa1	Hemopexin Receptor_tyrosine_kinase,_class_II,_conserved_site	non_secretome	Cocsa1.1
105425	scaffold_1	724556	726215	-	Cocsa1	Protein_prenyltransferase,_alpha_subunit	non_secretome	Cocsa1.1
186165	scaffold_1	726502	729414	+	Cocsa1	WD40_repeat Cdc20/Fizzy WD40_repeat-like	non_secretome	Cocsa1.1
186166	scaffold_1	729767	730954	-	Cocsa1	Ribosomal_protein_S6e Ribosomal_protein_S6,_eukaryotic	non_secretome	Cocsa1.1
31952	scaffold_1	731082	732409	-	Cocsa1	Calcipressin	non_secretome	Cocsa1.1
75709	scaffold_1	733607	734726	+	Cocsa1	DNA-directed_RNA_polymerase,_insert DNA-directed_RNA_polymerase,_dimerisation DNA-directed_RNA_polymerase,_RpoA/D/Rpb3-type DNA-directed_RNA_polymerase,_RBP11-like	non_secretome	Cocsa1.1
21445	scaffold_1	735294	736042	-	Cocsa1	GrpE_nucleotide_exchange_factor GrpE_nucleotide_exchange_factor,_head	non_secretome	Cocsa1.1
207455	scaffold_1	736218	738639	+	Cocsa1	Protein_of_unknown_function_DUF453	non_secretome	Cocsa1.1
207484	scaffold_1	742047	742790	-	Cocsa1		non_secretome	Cocsa1.1
77679	scaffold_1	743499	744992	-	Cocsa1	Phosphoribosyltransferase Phosphoribosyl_pyrophosphokinase Phosphoribosyl_pyrophosphate_synthetase,_conserved_site	non_secretome	Cocsa1.1
155412	scaffold_1	746520	748449	-	Cocsa1		non_secretome	Cocsa1.1
186172	scaffold_1	749242	750645	+	Cocsa1		non_secretome	Cocsa1.1
166204	scaffold_1	755780	757438	-	Cocsa1	Phenylalanyl-tRNA_synthetase,_class_IIc Phenylalanyl-tRNA_synthetase,_beta_subunit,_ferrodoxin-fold_anticodon-binding Phenylalanyl-tRNA_synthetase,_class_IIc,_mitochondrial Aminoacyl-tRNA_synthetase,_class_II	non_secretome	Cocsa1.1
166205	scaffold_1	757693	758781	+	Cocsa1	Mitochondrial_brown_fat_uncoupling_protein Mitochondrial_substrate_carrier	non_secretome	Cocsa1.1
78313	scaffold_1	759097	760114	-	Cocsa1	Short-chain_dehydrogenase/reductase_SDR Glucose/ribitol_dehydrogenase NAD(P)-binding	non_secretome	Cocsa1.1
341056	scaffold_1	761450	762396	-	Cocsa1		non_secretome	Cocsa1.1
155417	scaffold_1	762539	762841	-	Cocsa1		non_secretome	Cocsa1.1
55729	scaffold_1	764331	765294	+	Cocsa1		non_secretome	Cocsa1.1
341067	scaffold_1	766076	767706	+	Cocsa1	Ankyrin Heterokaryon_incompatibility Heat_shock_protein_DnaJ,_N-terminal	non_secretome	Cocsa1.1
31962	scaffold_1	768302	768951	+	Cocsa1	Ankyrin	non_secretome	Cocsa1.1
341073	scaffold_1	769733	772366	-	Cocsa1	Rad21/Rec8_like_protein,_N-terminal	non_secretome	Cocsa1.1
31963	scaffold_1	772550	774780	-	Cocsa1	Ubiquitin Peptidase_C19,_ubiquitin_carboxyl-terminal_hydrolase_2	non_secretome	Cocsa1.1
21457	scaffold_1	774972	775641	+	Cocsa1	ARP23_complex_20_kDa_subunit	non_secretome	Cocsa1.1
21458	scaffold_1	776035	776678	-	Cocsa1	Redoxin Thioredoxin-like_fold	non_secretome	Cocsa1.1
207625	scaffold_1	777681	778351	+	Cocsa1	Protein_of_unknown_function_DUF1348	non_secretome	Cocsa1.1
166213	scaffold_1	778431	778941	-	Cocsa1	Dynein_light_chain-related	non_secretome	Cocsa1.1
166214	scaffold_1	779246	780362	+	Cocsa1	Armadillo-type_fold	non_secretome	Cocsa1.1
177022	scaffold_1	781200	782159	+	Cocsa1	Mpv17/PMP22	non_secretome	Cocsa1.1
130720	scaffold_1	782743	784190	+	Cocsa1	Glycoside_hydrolase,_family_16 Glycoside_hydrolase,_family_16,_active_site Concanavalin_A-like_lectin/glucanase	non_secretome	Cocsa1.1
31970	scaffold_1	784667	786026	+	Cocsa1	Alanine_racemase,_N-terminal	non_secretome	Cocsa1.1
76750	scaffold_1	786147	787520	-	Cocsa1		non_secretome	Cocsa1.1
195071	scaffold_1	788216	790047	+	Cocsa1	Aminotransferase_class-III Acetylornithine_and_succinylornithine_aminotransferase Pyridoxal_phosphate-dependent_transferase,_major_region	non_secretome	Cocsa1.1
195072	scaffold_1	790151	794271	+	Cocsa1	SNF2-related DNA/RNA_helicase,_C-terminal DEAD-like_helicase,_N-terminal	non_secretome	Cocsa1.1
130733	scaffold_1	794508	795234	+	Cocsa1		Effector	Cocsa1.1
130733	scaffold_1	794508	795234	+	Cocsa1		SSP	Cocsa1.1
105489	scaffold_1	795481	796976	+	Cocsa1	Short-chain_dehydrogenase/reductase_SDR Glucose/ribitol_dehydrogenase NAD(P)-binding	non_secretome	Cocsa1.1
31974	scaffold_1	797006	799830	-	Cocsa1	ABC_transporter-like ABC_transporter,_N-terminal AAA+_ATPase,_core ABC_transporter,_transmembrane_region,_type_1	non_secretome	Cocsa1.1
186185	scaffold_1	799979	804774	-	Cocsa1	LisH_dimerisation_motif,_subgroup WD40_repeat WD40_repeat-like	non_secretome	Cocsa1.1
130747	scaffold_1	804964	806564	+	Cocsa1	Protein_of_unknown_function_DUF1751,_integral_membrane,_eukaryotic	non_secretome	Cocsa1.1
207761	scaffold_1	806921	809379	+	Cocsa1	Phosphoribosyltransferase Glutamine_amidotransferase,_class-II Amidophosphoribosyl_transferase Purine/pyrimidine_phosphoribosyl_transferase,_conserved_site	non_secretome	Cocsa1.1
207762	scaffold_1	809380	809746	+	Cocsa1		non_secretome	Cocsa1.1
76557	scaffold_1	810524	811055	+	Cocsa1		Effector	Cocsa1.1
76557	scaffold_1	810524	811055	+	Cocsa1		SSP	Cocsa1.1
31978	scaffold_1	811533	812580	+	Cocsa1		non_secretome	Cocsa1.1
195078	scaffold_1	812970	813878	+	Cocsa1	CBM1	cazy	Cocsa1.1
195078	scaffold_1	812970	813878	+	Cocsa1	CBM1; Fungal_cellulose_binding_domain	SSP	Cocsa1.1
195078	scaffold_1	812970	813878	+	Cocsa1	Cellulose-binding_region,_fungal	Effector	Cocsa1.1
76498	scaffold_1	814051	814466	-	Cocsa1		SSP	Cocsa1.1
21474	scaffold_1	816150	818844	+	Cocsa1	Polyprenyl_synthetase Terpenoid_synthase	non_secretome	Cocsa1.1
130758	scaffold_1	819165	820184	+	Cocsa1	Glucose/ribitol_dehydrogenase NAD(P)-binding	non_secretome	Cocsa1.1
	scaffold_1	820639	820762	-	Cocsa1	Unknown	TE/Repeat sequences	Cocsa1.1
	scaffold_1	820882	820966	+	Cocsa1	Unknown	TE/Repeat sequences	Cocsa1.1
31983	scaffold_1	823556	824400	+	Cocsa1		non_secretome	Cocsa1.1
207844	scaffold_1	826696	827140	-	Cocsa1		non_secretome	Cocsa1.1
207849	scaffold_1	827426	827831	+	Cocsa1		non_secretome	Cocsa1.1
21477	scaffold_1	828749	830121	-	Cocsa1	Fungal_transcriptional_regulatory_protein,_N-terminal	non_secretome	Cocsa1.1
105516	scaffold_1	835633	838733	-	Cocsa1	Conserved_hypothetical_protein_CHP02453	non_secretome	Cocsa1.1
207921	scaffold_1	838833	839920	+	Cocsa1	Protein_of_unknown_function_DUF207	non_secretome	Cocsa1.1
130771	scaffold_1	840243	841604	+	Cocsa1	Methyltransferase_type_12	non_secretome	Cocsa1.1
207962	scaffold_1	841740	845088	-	Cocsa1	Glycoside_hydrolase,_family_3,_N-terminal Glycoside_hydrolase,_family_3,_C-terminal Glycoside_hydrolase,_catalytic_core	non_secretome	Cocsa1.1
76504	scaffold_1	845408	847040	-	Cocsa1	Citrate_synthase-like Citrate_synthase,_eukaryotic Citrate_synthase-like,_core	non_secretome	Cocsa1.1
186198	scaffold_1	847317	849483	+	Cocsa1	Isocitrate_lyase_and_phosphorylmutase,_core Isocitrate_lyase_and_phosphorylmutase Isocitrate_lyase Pyruvate/Phosphoenolpyruvate_kinase,_catalytic_core	non_secretome	Cocsa1.1
166249	scaffold_1	849725	856010	+	Cocsa1	Peroxisome_membrane_anchor_protein_Pex14p,_N-terminal Protein_of_unknown_function_DUF726 Lipase,_active_site	non_secretome	Cocsa1.1
	scaffold_1	851412	851584	+	Cocsa1	rRNA	TE/Repeat sequences	Cocsa1.1
	scaffold_1	851872	851930	+	Cocsa1	Unknown	TE/Repeat sequences	Cocsa1.1
130788	scaffold_1	857389	859329	+	Cocsa1		non_secretome	Cocsa1.1
208038	scaffold_1	860946	863567	+	Cocsa1	AMP-dependent_synthetase_and_ligase Acetate--CoA_ligase	non_secretome	Cocsa1.1
177048	scaffold_1	864137	867191	+	Cocsa1	Blood_coagulation_inhibitor,_Disintegrin Peptidase_M12B,_ADAM/reprolysin ADAM,_cysteine-rich	non_secretome	Cocsa1.1
32002	scaffold_1	867424	868788	+	Cocsa1	NmrA-like NAD(P)-binding	non_secretome	Cocsa1.1
341135	scaffold_1	870353	871270	+	Cocsa1		non_secretome	Cocsa1.1
	scaffold_1	871453	871991	+	Cocsa1	Unknown	TE/Repeat sequences	Cocsa1.1
155457	scaffold_1	871514	872065	-	Cocsa1	NACHT_nucleoside_triphosphatase	non_secretome	Cocsa1.1
130800	scaffold_1	873202	875589	+	Cocsa1	Fungal_transcriptional_regulatory_protein,_N-terminal	non_secretome	Cocsa1.1
75899	scaffold_1	876060	876908	-	Cocsa1	Dienelactone_hydrolase	non_secretome	Cocsa1.1
130806	scaffold_1	877234	879338	-	Cocsa1	Ankyrin BTB/POZ BTB/POZ-like BTB/POZ_fold	non_secretome	Cocsa1.1
155461	scaffold_1	879661	882056	+	Cocsa1	Protein_kinase,_core Serine/threonine_protein_kinase-related Tyrosine_protein_kinase Serine/threonine_protein_kinase Serine/threonine_protein_kinase,_active_site Protein_kinase-like	non_secretome	Cocsa1.1
208101	scaffold_1	882461	885307	-	Cocsa1	Ferric_reductase-like_transmembrane_component,_N-terminal FAD-binding_8 Ferric_reductase,_NAD_binding	non_secretome	Cocsa1.1
208115	scaffold_1	885859	886719	+	Cocsa1	Ctr_copper_transporter	non_secretome	Cocsa1.1
130816	scaffold_1	887171	888461	+	Cocsa1	Uncharacterized_protein_AFUA_6G02800	SSP	Cocsa1.1
130816	scaffold_1	887171	888461	+	Cocsa1		Effector	Cocsa1.1
32012	scaffold_1	888647	889928	+	Cocsa1	Nascent_polypeptide-associated_complex_NAC	non_secretome	Cocsa1.1
32013	scaffold_1	890574	892095	+	Cocsa1	FAD-dependent_pyridine_nucleotide-disulphide_oxidoreductase Pyridine_nucleotide-disulphide_oxidoreductase,_class_I	non_secretome	Cocsa1.1
32014	scaffold_1	892259	893758	+	Cocsa1	Exoribonuclease,_phosphorolytic_domain_1	non_secretome	Cocsa1.1
130827	scaffold_1	895194	897290	+	Cocsa1		non_secretome	Cocsa1.1
130829	scaffold_1	898164	900483	+	Cocsa1	AMP-dependent_synthetase_and_ligase	non_secretome	Cocsa1.1
341145	scaffold_1	900813	903038	+	Cocsa1	Dynamin,_GTPase_region	non_secretome	Cocsa1.1
130832	scaffold_1	903050	904375	-	Cocsa1	Cobalamin_(vitamin_B12)_biosynthesis_CobW-like [NiFe]-hydrogenase/urease_maturation_factor,_Ni(2+)-binding_GTPase Urease_accessory_protein_UreG	non_secretome	Cocsa1.1
77374	scaffold_1	905339	906385	+	Cocsa1		non_secretome	Cocsa1.1
32020	scaffold_1	909145	910740	-	Cocsa1		non_secretome	Cocsa1.1
105593	scaffold_1	912107	916062	-	Cocsa1	AMP-dependent_synthetase_and_ligase Phosphopantetheine-binding Male_sterility,_NAD-binding Amino_acid_adenylation Thioester_reductase L-aminoadipate-semialdehyde_dehydrogenase,_large_subunit Short-chain_dehydrogenase/reductase_SDR Acyl_carrier_protein-like NAD(P)-binding	non_secretome	Cocsa1.1
32022	scaffold_1	916310	918543	+	Cocsa1		Secreted	Cocsa1.1
56374	scaffold_1	919492	920323	+	Cocsa1		non_secretome	Cocsa1.1
105599	scaffold_1	920392	922114	-	Cocsa1	Ankyrin Arginine_N-methyltransferase_2	non_secretome	Cocsa1.1
32024	scaffold_1	922249	924264	-	Cocsa1	Glycoside_hydrolase,_family_76 Mannan_endo-1,6-alpha-mannosidase Six-hairpin_glycosidase-like	non_secretome	Cocsa1.1
32025	scaffold_1	925046	926429	+	Cocsa1	Synaptobrevin Synaptobrevin,_metazoa/fungi	non_secretome	Cocsa1.1
195121	scaffold_1	926653	929840	+	Cocsa1	N-acetyl-gamma-glutamyl-phosphate_reductase Aspartate/glutamate/uridylate_kinase Semialdehyde_dehydrogenase,_NAD-binding Semialdehyde_dehydrogenase,_dimerisation_region Protein_of_unknown_function_DUF619 NAGK-NAGSA,_bifunctional Acetylglutamate_kinase NAD(P)-binding	non_secretome	Cocsa1.1
60316	scaffold_1	931452	931934	+	Cocsa1		non_secretome	Cocsa1.1
208333	scaffold_1	932120	933055	-	Cocsa1		non_secretome	Cocsa1.1
105613	scaffold_1	933164	934872	+	Cocsa1	NSF_attachment_protein	non_secretome	Cocsa1.1
32029	scaffold_1	935377	937268	-	Cocsa1	Fasciclin_domain	Secreted	Cocsa1.1
195126	scaffold_1	938270	940321	+	Cocsa1	Pyridoxal_phosphate-dependent_decarboxylase Glutamate_decarboxylase Inositol_monophosphatase Pyridoxal_phosphate-dependent_transferase,_major_region	non_secretome	Cocsa1.1
32031	scaffold_1	941481	944189	+	Cocsa1	DNA_photolyase,_FAD-binding/Cryptochrome,_C-terminal Cryptochrome/DNA_photolyase,_class_1 Cryptochrome,_DASH DNA_photolyase,_N-terminal	non_secretome	Cocsa1.1
32033	scaffold_1	944250	945793	-	Cocsa1		SSP	Cocsa1.1
341162	scaffold_1	946200	947954	-	Cocsa1		non_secretome	Cocsa1.1
43875	scaffold_1	948669	948944	-	Cocsa1	Protein_of_unknown_function_DUF1531	non_secretome	Cocsa1.1
32035	scaffold_1	949252	950116	+	Cocsa1	Histone-fold	non_secretome	Cocsa1.1
77007	scaffold_1	951334	951528	+	Cocsa1		non_secretome	Cocsa1.1
32036	scaffold_1	952627	953434	+	Cocsa1		non_secretome	Cocsa1.1
78748	scaffold_1	953557	957779	+	Cocsa1	Kinesin_light_chain Tetratricopeptide_TPR-1 Tetratricopeptide_TPR-4 Tetratricopeptide_region	non_secretome	Cocsa1.1
	scaffold_1	954937	955154	+	Cocsa1	Unknown	TE/Repeat sequences	Cocsa1.1
	scaffold_1	955063	955280	+	Cocsa1	Unknown	TE/Repeat sequences	Cocsa1.1
	scaffold_1	955183	955406	+	Cocsa1	Unknown	TE/Repeat sequences	Cocsa1.1
	scaffold_1	955309	955532	+	Cocsa1	Unknown	TE/Repeat sequences	Cocsa1.1
	scaffold_1	955435	955658	+	Cocsa1	Unknown	TE/Repeat sequences	Cocsa1.1
	scaffold_1	955561	955776	+	Cocsa1	Unknown	TE/Repeat sequences	Cocsa1.1
	scaffold_1	955687	955910	+	Cocsa1	Unknown	TE/Repeat sequences	Cocsa1.1
	scaffold_1	955813	956036	+	Cocsa1	Unknown	TE/Repeat sequences	Cocsa1.1
	scaffold_1	955939	956162	+	Cocsa1	Unknown	TE/Repeat sequences	Cocsa1.1
	scaffold_1	956921	957104	+	Cocsa1	Unknown	TE/Repeat sequences	Cocsa1.1
	scaffold_1	957015	957238	+	Cocsa1	Unknown	TE/Repeat sequences	Cocsa1.1
	scaffold_1	957141	957364	+	Cocsa1	Unknown	TE/Repeat sequences	Cocsa1.1
	scaffold_1	957267	957490	+	Cocsa1	Unknown	TE/Repeat sequences	Cocsa1.1
208459	scaffold_1	958351	959000	+	Cocsa1		non_secretome	Cocsa1.1
32038	scaffold_1	959642	960995	+	Cocsa1	AA9-CBM1	cazy	Cocsa1.1
32039	scaffold_1	961536	965492	+	Cocsa1	RabGAP/TBC	non_secretome	Cocsa1.1
78008	scaffold_1	965784	967670	+	Cocsa1	K_Homology,_type_1 K_Homology	non_secretome	Cocsa1.1
105648	scaffold_1	968858	973474	+	Cocsa1	[2Fe-2S]-binding Ferredoxin Molybdopterin_dehydrogenase,_FAD-binding Aldehyde_oxidase_and_xanthine_dehydrogenase,_a/b_hammerhead Aldehyde_oxidase_and_xanthine_dehydrogenase,_molybdopterin_binding CO_dehydrogenase_flavoprotein,_C-terminal Aldehyde_oxidase/xanthine_dehydrogenase Xanthine_dehydrogenase,_small_subunit 2Fe-2S_ferredoxin,_iron-sulphur_binding_site FAD-binding,_type_2	non_secretome	Cocsa1.1
166291	scaffold_1	973913	976180	+	Cocsa1	UV-endonuclease_UvdE Xylose_isomerase-like,_TIM_barrel	non_secretome	Cocsa1.1
130904	scaffold_1	982539	985858	-	Cocsa1	Fungal_transcriptional_regulatory_protein,_N-terminal	non_secretome	Cocsa1.1
177087	scaffold_1	989306	990656	+	Cocsa1	Pyruvate_carboxyltransferase	non_secretome	Cocsa1.1
341187	scaffold_1	991722	992833	-	Cocsa1		non_secretome	Cocsa1.1
32047	scaffold_1	995852	997100	+	Cocsa1		non_secretome	Cocsa1.1
77790	scaffold_1	997484	998471	+	Cocsa1	NIF_system_FeS_cluster_assembly,_NifU,_C-terminal NIF_system_FeS_cluster_assembly,_NifU-like_scaffold,_N-terminal HIRA-interacting_protein_5	non_secretome	Cocsa1.1
21537	scaffold_1	999158	1000504	-	Cocsa1		non_secretome	Cocsa1.1
166302	scaffold_1	1000923	1003140	+	Cocsa1	Anthranilate_synthase_component_I_and_chorismate_binding_protein Chorismate_binding,_C-terminal Anthranilate_synthase_component_I,_N-terminal Anthranilate_synthase_component_I	non_secretome	Cocsa1.1
195142	scaffold_1	1004210	1005290	+	Cocsa1	CFEM_domain	SSP	Cocsa1.1
78822	scaffold_1	1006726	1007934	-	Cocsa1	Oxidoreductase,_N-terminal NAD(P)-binding	non_secretome	Cocsa1.1
208662	scaffold_1	1008331	1008711	+	Cocsa1		SSP	Cocsa1.1
32051	scaffold_1	1008751	1010341	-	Cocsa1	Alcohol_dehydrogenase,_zinc-binding Alcohol_dehydrogenase_GroES-like Alcohol_dehydrogenase,_zinc-containing,_conserved_site GroES-like NAD(P)-binding	non_secretome	Cocsa1.1
32052	scaffold_1	1010490	1011605	+	Cocsa1	Short-chain_dehydrogenase/reductase_SDR Glucose/ribitol_dehydrogenase NAD(P)-binding	non_secretome	Cocsa1.1
32054	scaffold_1	1011656	1013023	-	Cocsa1	Aldo/keto_reductase	non_secretome	Cocsa1.1
208695	scaffold_1	1013669	1015086	+	Cocsa1	Protein_of_unknown_function_DUF706	non_secretome	Cocsa1.1
76405	scaffold_1	1015363	1018902	-	Cocsa1	Valyl/Leucyl/Isoleucyl-tRNA_synthetase,_class_I,_anticodon-binding Aminoacyl-tRNA_synthetase,_class_I_(M) Leucyl-tRNA_synthetase,_class_Ia,_archaeal/eukaryotic_cytosolic Homeobox Aminoacyl-tRNA_synthetase,_class_I,_conserved_site Aminoacyl-tRNA_synthetase,_class_1a,_anticodon-binding Valyl/Leucyl/Isoleucyl-tRNA_synthetase,_class_Ia,_editing	non_secretome	Cocsa1.1
208704	scaffold_1	1019122	1019951	+	Cocsa1		non_secretome	Cocsa1.1
105685	scaffold_1	1021592	1023847	-	Cocsa1	ATPase,_F1/V1/A1_complex,_alpha/beta_subunit,_nucleotide-binding ATPase,_F1/V1/A1_complex,_alpha/beta_subunit,_C-terminal ATPase,_F1/V1/A1_complex,_alpha/beta_subunit,_N-terminal ATPase,_V1_complex,_subunit_B	non_secretome	Cocsa1.1
78673	scaffold_1	1026798	1028694	+	Cocsa1		non_secretome	Cocsa1.1
21548	scaffold_1	1030032	1031825	-	Cocsa1	Radical_SAM Protein_of_unknown_function_DUF160	non_secretome	Cocsa1.1
208743	scaffold_1	1031924	1032312	+	Cocsa1		SSP	Cocsa1.1
32061	scaffold_1	1032856	1034549	+	Cocsa1		non_secretome	Cocsa1.1
32063	scaffold_1	1034630	1035771	-	Cocsa1	Peptidyl-tRNA_hydrolase,_PTH2	non_secretome	Cocsa1.1
32064	scaffold_1	1035879	1037565	+	Cocsa1	Ribosomal_protein_L28	non_secretome	Cocsa1.1
208769	scaffold_1	1037535	1039605	-	Cocsa1		non_secretome	Cocsa1.1
130954	scaffold_1	1039620	1041278	-	Cocsa1	Mannose-6-phosphate_isomerase,_type_I Mannose-6-phosphate_isomerase Cupin,_RmlC-type	non_secretome	Cocsa1.1
155518	scaffold_1	1042072	1043175	+	Cocsa1	Galactosyl_transferase	non_secretome	Cocsa1.1
208859	scaffold_1	1043392	1045934	-	Cocsa1		non_secretome	Cocsa1.1
32068	scaffold_1	1046114	1047906	+	Cocsa1	Aspartate/other_aminotransferase Aminotransferase,_class_I_and_II Aminotransferases,_class-I,_pyridoxal-phosphate-binding_site Pyridoxal_phosphate-dependent_transferase,_major_region	non_secretome	Cocsa1.1
77919	scaffold_1	1050225	1050771	+	Cocsa1	Signal_transduction_histidine_kinase,_phosphotransfer_(Hpt)_region	non_secretome	Cocsa1.1
77506	scaffold_1	1051692	1052807	+	Cocsa1		non_secretome	Cocsa1.1
208934	scaffold_1	1052867	1054135	-	Cocsa1		non_secretome	Cocsa1.1
341247	scaffold_1	1054347	1054800	+	Cocsa1	Thioredoxin-like_fold	non_secretome	Cocsa1.1
341251	scaffold_1	1056167	1057061	+	Cocsa1	CE5	cazy	Cocsa1.1
341251	scaffold_1	1056167	1057061	+	Cocsa1	CE5; Acetylxylan_esterase_2; Cutinase; _PE-PPE_domain	SSP	Cocsa1.1
341251	scaffold_1	1056167	1057061	+	Cocsa1	Cutinase Lipase,_active_site	Effector	Cocsa1.1
32072	scaffold_1	1057345	1058914	-	Cocsa1	FAD_dependent_oxidoreductase	non_secretome	Cocsa1.1
208959	scaffold_1	1060543	1063083	-	Cocsa1	GH3	cazy	Cocsa1.1
32073	scaffold_1	1063691	1065240	-	Cocsa1		non_secretome	Cocsa1.1
32074	scaffold_1	1065795	1067187	-	Cocsa1	Phosphoglycerate_mutase Phosphoglycerate/bisphosphoglycerate_mutase	non_secretome	Cocsa1.1
21566	scaffold_1	1067805	1069206	+	Cocsa1		non_secretome	Cocsa1.1
177113	scaffold_1	1069153	1071213	-	Cocsa1	Major_facilitator_superfamily_MFS-1 Carbohydrate/puine_kinase,_PfkB,_conserved_site MFS_general_substrate_transporter	non_secretome	Cocsa1.1
186270	scaffold_1	1072088	1073606	+	Cocsa1	Taurine_catabolism_dioxygenase_TauD/TfdA	non_secretome	Cocsa1.1
155532	scaffold_1	1073909	1085880	-	Cocsa1	HECT E3_ubiquitin_ligase,_region_of_unknown_function_DUF908 E3_ubiquitin_ligase,_region_of_unknown_function_DUF913 UBA-like Armadillo-type_fold	non_secretome	Cocsa1.1
32076	scaffold_1	1086467	1087496	-	Cocsa1		non_secretome	Cocsa1.1
32078	scaffold_1	1087655	1089083	-	Cocsa1	CE5	cazy	Cocsa1.1
32078	scaffold_1	1087655	1089083	-	Cocsa1	CE5; Probable_cutinase_1; Cutinase	SSP	Cocsa1.1
208999	scaffold_1	1090777	1092149	+	Cocsa1	GCN5-related_N-acetyltransferase Acyl-CoA_N-acyltransferase	non_secretome	Cocsa1.1
341273	scaffold_1	1093987	1095282	-	Cocsa1		non_secretome	Cocsa1.1
166337	scaffold_1	1097345	1100514	+	Cocsa1		non_secretome	Cocsa1.1
209102	scaffold_1	1100634	1101250	+	Cocsa1		non_secretome	Cocsa1.1
195173	scaffold_1	1102087	1105988	+	Cocsa1	Citron-like WD40_repeat-like	non_secretome	Cocsa1.1
32084	scaffold_1	1106085	1109214	+	Cocsa1	HbrB-like	non_secretome	Cocsa1.1
131005	scaffold_1	1109329	1110598	-	Cocsa1	Cupin,_RmlC-type	non_secretome	Cocsa1.1
21576	scaffold_1	1111051	1111860	-	Cocsa1	Ribosome-binding_factor_A	non_secretome	Cocsa1.1
77914	scaffold_1	1113182	1114809	-	Cocsa1	S09B; Para-nitrobenzyl_esterase; alpha/beta_hydrolase_fold; _Carboxylesterase_family; _Prolyl_oligopeptidase_family	lip.pro	Cocsa1.1
32087	scaffold_1	1116728	1117487	-	Cocsa1	Protein_of_unknown_function_DUF1674	non_secretome	Cocsa1.1
195178	scaffold_1	1117875	1119687	-	Cocsa1	AAA_ATPase,_core TIP49,_C-terminal AAA+_ATPase,_core	non_secretome	Cocsa1.1
166346	scaffold_1	1121000	1123856	-	Cocsa1	Bromodomain	non_secretome	Cocsa1.1
209190	scaffold_1	1125095	1126742	+	Cocsa1	Protein_of_unknown_function_NUC189,_C-terminal	non_secretome	Cocsa1.1
21582	scaffold_1	1128016	1128651	+	Cocsa1		non_secretome	Cocsa1.1
49164	scaffold_1	1130143	1130346	-	Cocsa1	Zinc_finger,_C2H2-type	non_secretome	Cocsa1.1
76020	scaffold_1	1132134	1132660	+	Cocsa1		non_secretome	Cocsa1.1
53390	scaffold_1	1133169	1133672	+	Cocsa1	Tetratricopeptide_TPR-1 Tetratricopeptide_region	non_secretome	Cocsa1.1
	scaffold_1	1133257	1133428	+	Cocsa1	Unknown	TE/Repeat sequences	Cocsa1.1
	scaffold_1	1133280	1133426	+	Cocsa1	Unknown	TE/Repeat sequences	Cocsa1.1
	scaffold_1	1133331	1133554	+	Cocsa1	Unknown	TE/Repeat sequences	Cocsa1.1
	scaffold_1	1133406	1133552	+	Cocsa1	Unknown	TE/Repeat sequences	Cocsa1.1
	scaffold_1	1134082	1134339	-	Cocsa1	Gypsy	TE/Repeat sequences	Cocsa1.1
	scaffold_1	1134740	1134932	+	Cocsa1	Unknown	TE/Repeat sequences	Cocsa1.1
	scaffold_1	1135083	1135901	-	Cocsa1	Tad1	TE/Repeat sequences	Cocsa1.1
21585	scaffold_1	1136997	1137662	+	Cocsa1		non_secretome	Cocsa1.1
131028	scaffold_1	1137771	1139251	-	Cocsa1	CE1	cazy	Cocsa1.1
131028	scaffold_1	1137771	1139251	-	Cocsa1	CE1; Probable_acetylxylan_esterase_A; Esterase_PHB_depolymerase; _Prolyl_oligopeptidase_family	SSP	Cocsa1.1
131028	scaffold_1	1137771	1139251	-	Cocsa1	Esterase,_PHB_depolymerase	Effector	Cocsa1.1
105781	scaffold_1	1139333	1140433	-	Cocsa1	Clathrin_adaptor,_sigma_subunit/coatomer,_zeta_subunit Adaptor_protein_complex,_sigma_subunit Longin-like	non_secretome	Cocsa1.1
32092	scaffold_1	1140599	1141474	+	Cocsa1	Frataxin-like Frataxin	non_secretome	Cocsa1.1
166351	scaffold_1	1141583	1141886	-	Cocsa1	Zinc_finger,_DPH-type	non_secretome	Cocsa1.1
209213	scaffold_1	1142033	1144760	+	Cocsa1	Exocyst_complex_component_Sec6	non_secretome	Cocsa1.1
209251	scaffold_1	1145483	1146128	+	Cocsa1		Effector	Cocsa1.1
209251	scaffold_1	1145483	1146128	+	Cocsa1		SSP	Cocsa1.1
166354	scaffold_1	1146250	1147939	-	Cocsa1	Alpha/beta_hydrolase_fold-1 Peptidase_S33,_tripeptidyl-peptidase_C-terminal	non_secretome	Cocsa1.1
177137	scaffold_1	1148367	1149484	+	Cocsa1		non_secretome	Cocsa1.1
177138	scaffold_1	1149645	1154692	+	Cocsa1	Kinesin_light_chain Tetratricopeptide_TPR-1 Heterokaryon_incompatibility Tetratricopeptide_region	non_secretome	Cocsa1.1
	scaffold_1	1150373	1150741	-	Cocsa1	Unknown	TE/Repeat sequences	Cocsa1.1
	scaffold_1	1151244	1152731	+	Cocsa1	Unknown	TE/Repeat sequences	Cocsa1.1
	scaffold_1	1152946	1153348	+	Cocsa1	Unknown	TE/Repeat sequences	Cocsa1.1
	scaffold_1	1153253	1153450	+	Cocsa1	Unknown	TE/Repeat sequences	Cocsa1.1
	scaffold_1	1153366	1153479	+	Cocsa1	Unknown	TE/Repeat sequences	Cocsa1.1
	scaffold_1	1153492	1153600	+	Cocsa1	Unknown	TE/Repeat sequences	Cocsa1.1
	scaffold_1	1153618	1153731	+	Cocsa1	Unknown	TE/Repeat sequences	Cocsa1.1
	scaffold_1	1153744	1153852	+	Cocsa1	Unknown	TE/Repeat sequences	Cocsa1.1
	scaffold_1	1153870	1153978	+	Cocsa1	Unknown	TE/Repeat sequences	Cocsa1.1
	scaffold_1	1153996	1154109	+	Cocsa1	Unknown	TE/Repeat sequences	Cocsa1.1
	scaffold_1	1154123	1154235	+	Cocsa1	Unknown	TE/Repeat sequences	Cocsa1.1
	scaffold_1	1154257	1154361	+	Cocsa1	Unknown	TE/Repeat sequences	Cocsa1.1
	scaffold_1	1154261	1154391	+	Cocsa1	Unknown	TE/Repeat sequences	Cocsa1.1
	scaffold_1	1154374	1154487	+	Cocsa1	Unknown	TE/Repeat sequences	Cocsa1.1
	scaffold_1	1154387	1154626	+	Cocsa1	Unknown	TE/Repeat sequences	Cocsa1.1
	scaffold_1	1154662	1154727	+	Cocsa1	Unknown	TE/Repeat sequences	Cocsa1.1
	scaffold_1	1154706	1155079	+	Cocsa1	Unknown	TE/Repeat sequences	Cocsa1.1
32097	scaffold_1	1155075	1155439	-	Cocsa1		non_secretome	Cocsa1.1
105805	scaffold_1	1157855	1159349	-	Cocsa1	Alcohol_dehydrogenase,_zinc-binding Alcohol_dehydrogenase_GroES-like Alcohol_dehydrogenase,_zinc-containing,_conserved_site GroES-like NAD(P)-binding	non_secretome	Cocsa1.1
32100	scaffold_1	1160529	1162142	-	Cocsa1	LisH_dimerisation_motif,_subgroup LisH_dimerisation_motif CTLH,_C-terminal_to_LisH_motif CT11-RanBPM	non_secretome	Cocsa1.1
155561	scaffold_1	1162383	1163785	+	Cocsa1	Uridine_kinase Phosphoribulokinase/uridine_kinase AAA+_ATPase,_core	non_secretome	Cocsa1.1
166362	scaffold_1	1163975	1165056	-	Cocsa1	Serine/threonine-specific_protein_phosphatase_and_bis(5-nucleosyl)-tetraphosphatase Metallophosphoesterase	non_secretome	Cocsa1.1
209375	scaffold_1	1165724	1168110	+	Cocsa1		non_secretome	Cocsa1.1
105819	scaffold_1	1169383	1170417	+	Cocsa1	Protein_of_unknown_function_UPF0057	non_secretome	Cocsa1.1
195196	scaffold_1	1171815	1174129	+	Cocsa1	Sodium/calcium_exchanger_membrane_region Calcium/proton_exchanger_superfamily Calcium/proton_exchanger	non_secretome	Cocsa1.1
67919	scaffold_1	1175416	1178581	+	Cocsa1	SNF2-related DNA/RNA_helicase,_C-terminal DEAD-like_helicase,_N-terminal Helicase,_superfamily_1_and_2,_ATP-binding	non_secretome	Cocsa1.1
155567	scaffold_1	1179378	1182288	+	Cocsa1	Fungal_transcriptional_regulatory_protein,_N-terminal Fungal_specific_transcription_factor	non_secretome	Cocsa1.1
21603	scaffold_1	1183285	1185791	+	Cocsa1		non_secretome	Cocsa1.1
209447	scaffold_1	1187259	1189347	+	Cocsa1	AA9	cazy	Cocsa1.1
76898	scaffold_1	1189622	1190476	-	Cocsa1	Ribose_5-phosphate_isomerase	non_secretome	Cocsa1.1
32111	scaffold_1	1190964	1193306	+	Cocsa1	UBA/THIF-type_NAD/FAD_binding_fold Molybdenum_cofactor_biosynthesis	non_secretome	Cocsa1.1
76992	scaffold_1	1193694	1195139	+	Cocsa1	Zinc_finger,_RING-type DNA-binding_SAP U_box Zinc_finger,_Rad18-type_putative DNA_repair_protein,_Rad18	non_secretome	Cocsa1.1
32113	scaffold_1	1196503	1199396	-	Cocsa1	DNA/RNA_helicase,_DEAD/DEAH_box_type,_N-terminal DNA/RNA_helicase,_C-terminal DEAD-like_helicase,_N-terminal Helicase,_superfamily_1_and_2,_ATP-binding	non_secretome	Cocsa1.1
166374	scaffold_1	1199689	1200907	+	Cocsa1	Pantoate-beta-alanine_ligase	non_secretome	Cocsa1.1
21610	scaffold_1	1201124	1201731	-	Cocsa1		non_secretome	Cocsa1.1
131094	scaffold_1	1202285	1204236	-	Cocsa1	Aldehyde_dehydrogenase Aldehyde_dehydrogenase,_conserved_site Aldehyde/histidinol_dehydrogenase	non_secretome	Cocsa1.1
341309	scaffold_1	1204497	1205645	-	Cocsa1		non_secretome	Cocsa1.1
209516	scaffold_1	1207710	1207958	-	Cocsa1		non_secretome	Cocsa1.1
209523	scaffold_1	1209435	1210105	-	Cocsa1		non_secretome	Cocsa1.1
166376	scaffold_1	1210384	1213807	+	Cocsa1	Fungal_transcriptional_regulatory_protein,_N-terminal Fungal_specific_transcription_factor	non_secretome	Cocsa1.1
209582	scaffold_1	1218458	1219485	-	Cocsa1		non_secretome	Cocsa1.1
209580	scaffold_1	1220082	1220433	-	Cocsa1	EGF-like_region,_conserved_site	non_secretome	Cocsa1.1
177157	scaffold_1	1222199	1228312	-	Cocsa1	Acyltransferase_ChoActase/COT/CPT Armadillo-type_fold	non_secretome	Cocsa1.1
32122	scaffold_1	1228886	1230362	-	Cocsa1	PBS_lyase_HEAT-like_repeat Armadillo-type_fold	non_secretome	Cocsa1.1
32123	scaffold_1	1230512	1232438	+	Cocsa1		non_secretome	Cocsa1.1
195212	scaffold_1	1232801	1234633	+	Cocsa1		non_secretome	Cocsa1.1
32125	scaffold_1	1235047	1237281	+	Cocsa1	Glycoside_hydrolase_family_2,_immunoglobulin-like_beta-sandwich Glycoside_hydrolase_family_2,_TIM_barrel Glycoside_hydrolase_family_2,_carbohydrate-binding Galactose-binding_like Glycoside_hydrolase,_catalytic_core	non_secretome	Cocsa1.1
32126	scaffold_1	1237260	1240143	-	Cocsa1		non_secretome	Cocsa1.1
32127	scaffold_1	1240514	1241793	-	Cocsa1	Protein_of_unknown_function_DUF814	non_secretome	Cocsa1.1
341318	scaffold_1	1243558	1243913	-	Cocsa1		non_secretome	Cocsa1.1
166388	scaffold_1	1244664	1245355	-	Cocsa1		non_secretome	Cocsa1.1
105885	scaffold_1	1246541	1248640	+	Cocsa1	Amidase_signature_enzyme Amidase,_fungi_type Multicopper_oxidase,_copper-binding_site	non_secretome	Cocsa1.1
195220	scaffold_1	1249641	1250303	+	Cocsa1		non_secretome	Cocsa1.1
155591	scaffold_1	1251371	1251818	+	Cocsa1		non_secretome	Cocsa1.1
32130	scaffold_1	1251797	1252684	-	Cocsa1	Methionine_sulphoxide_reductase_A	non_secretome	Cocsa1.1
32132	scaffold_1	1254678	1255967	+	Cocsa1	I32; Uncharacterized_secreted_protein_ARB_07590; Domain_of_unknown_function_(DUF4360)	lip.pro	Cocsa1.1
32132	scaffold_1	1254678	1255967	+	Cocsa1	I32; Uncharacterized_secreted_protein_ARB_07590; Domain_of_unknown_function_(DUF4360)	SSP	Cocsa1.1
32132	scaffold_1	1254678	1255967	+	Cocsa1		Effector	Cocsa1.1
155594	scaffold_1	1256246	1259391	+	Cocsa1	Kinesin,_motor_region	non_secretome	Cocsa1.1
105897	scaffold_1	1260166	1261735	+	Cocsa1	Alcohol_dehydrogenase_GroES-like GroES-like NAD(P)-binding	non_secretome	Cocsa1.1
186318	scaffold_1	1261763	1263965	-	Cocsa1	GH78	cazy	Cocsa1.1
32137	scaffold_1	1264150	1265727	-	Cocsa1	NUDIX_hydrolase,_core NUDIX	non_secretome	Cocsa1.1
32138	scaffold_1	1265857	1268108	-	Cocsa1	IMP_dehydrogenase/GMP_reductase Cystathionine_beta-synthase,_core IMP_dehydrogenase IMP_dehydrogenase_/_GMP_reductase,_conserved_site	non_secretome	Cocsa1.1
195228	scaffold_1	1268913	1274788	+	Cocsa1	RasGAP_protein,_C-terminal Calponin-like_actin-binding IQ_calmodulin-binding_region Ras_GTPase-activating_protein Calponin-homology Rho_GTPase_activation_protein	non_secretome	Cocsa1.1
177176	scaffold_1	1275824	1278188	+	Cocsa1	Major_facilitator_superfamily_MFS-1 MFS_general_substrate_transporter	non_secretome	Cocsa1.1
32142	scaffold_1	1278176	1279957	-	Cocsa1	LicD_family	Secreted	Cocsa1.1
209880	scaffold_1	1280829	1283451	-	Cocsa1	C-type_lectin_fold	non_secretome	Cocsa1.1
155602	scaffold_1	1286076	1287852	+	Cocsa1	Phenylalanyl-tRNA_synthetase,_class_IIc Phenylalanyl-tRNA_synthetase,_class_IIc,_alpha_subunit Aminoacyl-tRNA_synthetase,_class_II	non_secretome	Cocsa1.1
72742	scaffold_1	1288234	1288932	-	Cocsa1		non_secretome	Cocsa1.1
195234	scaffold_1	1289251	1290278	+	Cocsa1		non_secretome	Cocsa1.1
195236	scaffold_1	1290670	1291690	+	Cocsa1	NmrA-like NAD(P)-binding	non_secretome	Cocsa1.1
166407	scaffold_1	1291984	1294976	-	Cocsa1	Fungal_transcriptional_regulatory_protein,_N-terminal Fungal_specific_transcription_factor	non_secretome	Cocsa1.1
32150	scaffold_1	1295219	1295823	-	Cocsa1	ThiamineS Molybdopterin_synthase/thiamin_biosynthesis_sulphur_carrier,_beta-grasp	non_secretome	Cocsa1.1
76416	scaffold_1	1295953	1299148	+	Cocsa1	Ribonuclease_II_and_R	non_secretome	Cocsa1.1
186331	scaffold_1	1300523	1301216	+	Cocsa1		non_secretome	Cocsa1.1
105936	scaffold_1	1301507	1304638	-	Cocsa1	Fungal_transcriptional_regulatory_protein,_N-terminal Fungal_specific_transcription_factor	non_secretome	Cocsa1.1
105939	scaffold_1	1305693	1307775	-	Cocsa1		non_secretome	Cocsa1.1
32152	scaffold_1	1309508	1311089	+	Cocsa1		non_secretome	Cocsa1.1
131194	scaffold_1	1311145	1312950	-	Cocsa1	Aldehyde_dehydrogenase Aldehyde_dehydrogenase,_conserved_site Aldehyde/histidinol_dehydrogenase	non_secretome	Cocsa1.1
32154	scaffold_1	1313454	1314476	+	Cocsa1	Glucose/ribitol_dehydrogenase Short-chain_dehydrogenase/reductase_SDR NAD(P)-binding	non_secretome	Cocsa1.1
195245	scaffold_1	1314463	1315543	-	Cocsa1	Short-chain_dehydrogenase/reductase_SDR Glucose/ribitol_dehydrogenase NAD(P)-binding	non_secretome	Cocsa1.1
32156	scaffold_1	1315685	1317614	+	Cocsa1	AMP-dependent_synthetase_and_ligase	non_secretome	Cocsa1.1
195247	scaffold_1	1317595	1318999	-	Cocsa1	Alcohol_dehydrogenase,_zinc-binding Alcohol_dehydrogenase_GroES-like Alcohol_dehydrogenase,_zinc-containing,_conserved_site GroES-like NAD(P)-binding	non_secretome	Cocsa1.1
131207	scaffold_1	1319468	1320684	-	Cocsa1	Alpha/beta_hydrolase_fold-3	non_secretome	Cocsa1.1
32157	scaffold_1	1320943	1322741	+	Cocsa1	Acyl-CoA_oxidase/dehydrogenase,_type_1 Peptidase,_cysteine_peptidase_active_site Acyl-CoA_dehydrogenase/oxidase_C-terminal Acyl-CoA_dehydrogenase/oxidase,_middle_and_N-terminal	non_secretome	Cocsa1.1
32158	scaffold_1	1325403	1326489	+	Cocsa1	Short-chain_dehydrogenase/reductase_SDR Glucose/ribitol_dehydrogenase NAD(P)-binding	non_secretome	Cocsa1.1
155622	scaffold_1	1327043	1328995	+	Cocsa1	Pyridine_nucleotide-disulphide_oxidoreductase,_NAD-binding_region	non_secretome	Cocsa1.1
341351	scaffold_1	1329446	1331430	-	Cocsa1		non_secretome	Cocsa1.1
341358	scaffold_1	1332502	1333701	-	Cocsa1	Intradiol_ring-cleavage_dioxygenase,_C-terminal Intradiol_ring-cleavage_dioxygenase,_core	Secreted	Cocsa1.1
210071	scaffold_1	1336521	1337888	+	Cocsa1		non_secretome	Cocsa1.1
78611	scaffold_1	1338061	1339140	-	Cocsa1		non_secretome	Cocsa1.1
341369	scaffold_1	1343781	1344347	+	Cocsa1		non_secretome	Cocsa1.1
210099	scaffold_1	1344348	1346327	+	Cocsa1	Major_facilitator_superfamily_MFS-1 Major_facilitator_superfamily MFS_general_substrate_transporter	non_secretome	Cocsa1.1
76295	scaffold_1	1347586	1349724	+	Cocsa1		non_secretome	Cocsa1.1
131230	scaffold_1	1351664	1355535	-	Cocsa1	Cyclic_nucleotide-binding Leucine-rich_repeat Cyclin-like_F-box Leucine-rich_repeat,_cysteine-containing_subtype	non_secretome	Cocsa1.1
155630	scaffold_1	1356232	1357195	-	Cocsa1	Rickettsia_17_kDa_surface_antigen	non_secretome	Cocsa1.1
75916	scaffold_1	1357758	1358306	+	Cocsa1	Ribonuclease_III	non_secretome	Cocsa1.1
76564	scaffold_1	1358923	1359606	+	Cocsa1	Ribonuclease_III	non_secretome	Cocsa1.1
32167	scaffold_1	1359910	1361118	-	Cocsa1	Exoribonuclease,_phosphorolytic_domain_1 Exoribonuclease,_phosphorolytic_domain_2	non_secretome	Cocsa1.1
195260	scaffold_1	1361464	1364850	+	Cocsa1	SNF2-related DNA/RNA_helicase,_C-terminal DEAD-like_helicase,_N-terminal Helicase,_superfamily_1_and_2,_ATP-binding	non_secretome	Cocsa1.1
155635	scaffold_1	1365131	1366799	+	Cocsa1	Cytochrome_P450 Cytochrome_P450,_E-class,_group_IV	non_secretome	Cocsa1.1
210169	scaffold_1	1367079	1369364	+	Cocsa1	Glycoside_hydrolase,_family_3,_N-terminal Glycoside_hydrolase,_family_3,_C-terminal Glycoside_hydrolase,_catalytic_core	non_secretome	Cocsa1.1
21665	scaffold_1	1370543	1371562	+	Cocsa1		non_secretome	Cocsa1.1
210197	scaffold_1	1371793	1373657	-	Cocsa1	GH28	cazy	Cocsa1.1
166441	scaffold_1	1375828	1377233	-	Cocsa1	Fork_head_transcription_factor	non_secretome	Cocsa1.1
155640	scaffold_1	1378767	1380507	-	Cocsa1		non_secretome	Cocsa1.1
177213	scaffold_1	1380701	1382540	+	Cocsa1	XLF/Cernunnos	non_secretome	Cocsa1.1
155642	scaffold_1	1383163	1386142	+	Cocsa1		non_secretome	Cocsa1.1
210242	scaffold_1	1386604	1387845	+	Cocsa1		non_secretome	Cocsa1.1
210241	scaffold_1	1387846	1390202	-	Cocsa1	SET Tetratricopeptide_TPR2 Tetratricopeptide_region	non_secretome	Cocsa1.1
32175	scaffold_1	1390285	1391161	-	Cocsa1	CMP/dCMP_deaminase,_zinc-binding Cytidine_deaminase-like	non_secretome	Cocsa1.1
77503	scaffold_1	1391500	1393873	-	Cocsa1	Transketolase,_N-terminal Transketolase,_central_region Transketolase,_C-terminal Transketolase,_C-terminal/Pyruvate-ferredoxin_oxidoreductase,_domain_II	non_secretome	Cocsa1.1
106028	scaffold_1	1394207	1395943	+	Cocsa1	Alcohol_dehydrogenase,_zinc-binding Alcohol_dehydrogenase_GroES-like Alcohol_dehydrogenase,_zinc-containing,_conserved_site GroES-like NAD(P)-binding	non_secretome	Cocsa1.1
32177	scaffold_1	1395875	1397599	-	Cocsa1		Secreted	Cocsa1.1
131280	scaffold_1	1398391	1398989	-	Cocsa1		SSP	Cocsa1.1
186361	scaffold_1	1400920	1403508	+	Cocsa1	Malic_oxidoreductase Malic_enzyme,_N-terminal Malic_enzyme,_NAD-binding Malic_enzyme,_conserved_site NAD(P)-binding	non_secretome	Cocsa1.1
	scaffold_1	1404483	1405316	-	Cocsa1	Mariner.Tc1	TE/Repeat sequences	Cocsa1.1
	scaffold_1	1405327	1405757	+	Cocsa1	Mariner.Tc1	TE/Repeat sequences	Cocsa1.1
	scaffold_1	1405753	1405990	+	Cocsa1	Copia	TE/Repeat sequences	Cocsa1.1
	scaffold_1	1405753	1406142	-	Cocsa1	Unknown	TE/Repeat sequences	Cocsa1.1
	scaffold_1	1405938	1409025	+	Cocsa1	Copia	TE/Repeat sequences	Cocsa1.1
	scaffold_1	1407283	1407855	+	Cocsa1	Non-LTR	TE/Repeat sequences	Cocsa1.1
	scaffold_1	1409030	1410157	-	Cocsa1	Copia	TE/Repeat sequences	Cocsa1.1
210295	scaffold_1	1410118	1410525	+	Cocsa1		non_secretome	Cocsa1.1
	scaffold_1	1410156	1410541	+	Cocsa1	Gypsy	TE/Repeat sequences	Cocsa1.1
	scaffold_1	1415768	1416237	+	Cocsa1	Gypsy	TE/Repeat sequences	Cocsa1.1
210296	scaffold_1	1415768	1416270	+	Cocsa1		non_secretome	Cocsa1.1
	scaffold_1	1416237	1417041	+	Cocsa1	Copia	TE/Repeat sequences	Cocsa1.1
	scaffold_1	1416580	1417148	+	Cocsa1	Copia	TE/Repeat sequences	Cocsa1.1
	scaffold_1	1416922	1417311	-	Cocsa1	Unknown	TE/Repeat sequences	Cocsa1.1
	scaffold_1	1417107	1417311	+	Cocsa1	Copia	TE/Repeat sequences	Cocsa1.1
	scaffold_1	1417312	1417482	+	Cocsa1	Gypsy	TE/Repeat sequences	Cocsa1.1
	scaffold_1	1417465	1417670	-	Cocsa1	Gypsy	TE/Repeat sequences	Cocsa1.1
210303	scaffold_1	1417582	1418147	-	Cocsa1		non_secretome	Cocsa1.1
	scaffold_1	1417663	1418146	-	Cocsa1	Gypsy	TE/Repeat sequences	Cocsa1.1
	scaffold_1	1418229	1418410	+	Cocsa1	Gypsy	TE/Repeat sequences	Cocsa1.1
	scaffold_1	1418264	1418415	+	Cocsa1	Gypsy	TE/Repeat sequences	Cocsa1.1
	scaffold_1	1420357	1423656	+	Cocsa1	Gypsy	TE/Repeat sequences	Cocsa1.1
44569	scaffold_1	1420392	1420703	-	Cocsa1		non_secretome	Cocsa1.1
77557	scaffold_1	1422135	1422545	-	Cocsa1		non_secretome	Cocsa1.1
341427	scaffold_1	1423094	1423657	-	Cocsa1		non_secretome	Cocsa1.1
	scaffold_1	1424576	1425571	-	Cocsa1	Gypsy	TE/Repeat sequences	Cocsa1.1
75743	scaffold_1	1424663	1424947	-	Cocsa1		non_secretome	Cocsa1.1
75808	scaffold_1	1425089	1454771	+	Cocsa1		non_secretome	Cocsa1.1
	scaffold_1	1425566	1426358	-	Cocsa1	Gypsy	TE/Repeat sequences	Cocsa1.1
	scaffold_1	1426350	1426577	+	Cocsa1	Copia	TE/Repeat sequences	Cocsa1.1
	scaffold_1	1426351	1426740	-	Cocsa1	Unknown	TE/Repeat sequences	Cocsa1.1
	scaffold_1	1426536	1426760	+	Cocsa1	Copia	TE/Repeat sequences	Cocsa1.1
	scaffold_1	1426734	1426836	+	Cocsa1	Gypsy	TE/Repeat sequences	Cocsa1.1
	scaffold_1	1426837	1426871	+	Cocsa1	Gypsy	TE/Repeat sequences	Cocsa1.1
	scaffold_1	1426892	1427012	-	Cocsa1	Unknown	TE/Repeat sequences	Cocsa1.1
	scaffold_1	1426892	1427032	+	Cocsa1	Copia	TE/Repeat sequences	Cocsa1.1
	scaffold_1	1427006	1427108	+	Cocsa1	Gypsy	TE/Repeat sequences	Cocsa1.1
	scaffold_1	1427109	1427369	+	Cocsa1	Gypsy	TE/Repeat sequences	Cocsa1.1
	scaffold_1	1427367	1428736	-	Cocsa1	Gypsy	TE/Repeat sequences	Cocsa1.1
	scaffold_1	1428735	1431218	-	Cocsa1	Gypsy	TE/Repeat sequences	Cocsa1.1
	scaffold_1	1431219	1432010	-	Cocsa1	Gypsy	TE/Repeat sequences	Cocsa1.1
	scaffold_1	1432009	1432288	-	Cocsa1	Gypsy	TE/Repeat sequences	Cocsa1.1
	scaffold_1	1432011	1432646	+	Cocsa1	Unknown	TE/Repeat sequences	Cocsa1.1
	scaffold_1	1454403	1454867	+	Cocsa1	Gypsy	TE/Repeat sequences	Cocsa1.1
	scaffold_1	1454869	1455397	+	Cocsa1	Gypsy	TE/Repeat sequences	Cocsa1.1
	scaffold_1	1455398	1455571	-	Cocsa1	Mariner.Tc1	TE/Repeat sequences	Cocsa1.1
32180	scaffold_1	1456215	1457045	-	Cocsa1		non_secretome	Cocsa1.1
210347	scaffold_1	1457230	1457756	+	Cocsa1	DNA_repair_protein_RadC	non_secretome	Cocsa1.1
177223	scaffold_1	1457795	1459910	-	Cocsa1	Cytochrome_P450 Cytochrome_P450,_E-class,_group_IV	non_secretome	Cocsa1.1
	scaffold_1	1460744	1461633	-	Cocsa1	Mariner.Tc1	TE/Repeat sequences	Cocsa1.1
78833	scaffold_1	1461463	1462429	-	Cocsa1	Transposase,_Tc1/Tc3 Homeodomain-like	non_secretome	Cocsa1.1
	scaffold_1	1461998	1462322	-	Cocsa1	Mariner.Tc1	TE/Repeat sequences	Cocsa1.1
131290	scaffold_1	1463127	1464770	+	Cocsa1		non_secretome	Cocsa1.1
32182	scaffold_1	1464801	1466530	-	Cocsa1	Glycoside_hydrolase,_family_43	non_secretome	Cocsa1.1
195283	scaffold_1	1467703	1469561	+	Cocsa1	General_substrate_transporter Sugar_transporter Major_facilitator_superfamily MFS_general_substrate_transporter	non_secretome	Cocsa1.1
155658	scaffold_1	1470919	1472595	+	Cocsa1	Heterokaryon_incompatibility Protease_inhibitor_I4,_serpin	non_secretome	Cocsa1.1
32183	scaffold_1	1473079	1475159	+	Cocsa1	S28; Probable_extracellular_serine_carboxypeptidase; Serine_carboxypeptidase_S28	lip.pro	Cocsa1.1
21684	scaffold_1	1475395	1476243	-	Cocsa1	GCN5-related_N-acetyltransferase Acyl-CoA_N-acyltransferase	non_secretome	Cocsa1.1
78657	scaffold_1	1478956	1480529	-	Cocsa1	6-phosphogluconate_dehydrogenase 6-phosphogluconate_dehydrogenase,_C-terminal 6-phosphogluconate_dehydrogenase,_NAD-binding 6-phosphogluconate_dehydrogenase,_C-terminal-like NAD(P)-binding	non_secretome	Cocsa1.1
77485	scaffold_1	1481177	1481706	+	Cocsa1	RNA_binding_motif_protein_8 RNA_recognition_motif,_RNP-1	non_secretome	Cocsa1.1
32187	scaffold_1	1483029	1483379	-	Cocsa1		non_secretome	Cocsa1.1
32188	scaffold_1	1483489	1485724	+	Cocsa1	Glycosyl_hydrolase_family_76	Secreted	Cocsa1.1
195289	scaffold_1	1485824	1489588	-	Cocsa1	Importin-beta,_N-terminal Armadillo-type_fold	non_secretome	Cocsa1.1
210462	scaffold_1	1489685	1491784	+	Cocsa1	Pex,_N-terminal	non_secretome	Cocsa1.1
210469	scaffold_1	1491786	1493359	-	Cocsa1	Zinc_finger,_C2H2-type Zinc_finger,_C2H2-like Zinc_finger,_BED-type_predicted	non_secretome	Cocsa1.1
186375	scaffold_1	1493669	1494604	-	Cocsa1	Peptidase_C12,_ubiquitin_carboxyl-terminal_hydrolase_1	non_secretome	Cocsa1.1
131319	scaffold_1	1496045	1497626	-	Cocsa1		non_secretome	Cocsa1.1
210509	scaffold_1	1497899	1499939	+	Cocsa1	Cyclin-like_F-box	non_secretome	Cocsa1.1
106077	scaffold_1	1500615	1502786	+	Cocsa1	Aldehyde_dehydrogenase Aldehyde/histidinol_dehydrogenase	non_secretome	Cocsa1.1
32197	scaffold_1	1504205	1505562	+	Cocsa1		non_secretome	Cocsa1.1
78506	scaffold_1	1505884	1508291	+	Cocsa1	Fungal_specific_transcription_factor	non_secretome	Cocsa1.1
166474	scaffold_1	1509002	1510914	+	Cocsa1	Major_facilitator_superfamily_MFS-1 Major_facilitator_superfamily MFS_general_substrate_transporter	non_secretome	Cocsa1.1
63659	scaffold_1	1511338	1512905	+	Cocsa1		non_secretome	Cocsa1.1
76780	scaffold_1	1513204	1515059	-	Cocsa1	NLI_interacting_factor	non_secretome	Cocsa1.1
76327	scaffold_1	1515399	1518605	+	Cocsa1	GH47	cazy	Cocsa1.1
210657	scaffold_1	1518741	1519139	+	Cocsa1		non_secretome	Cocsa1.1
210659	scaffold_1	1519806	1522287	+	Cocsa1	Peptidase_M36,_fungalysin Propeptide,_peptidase_M4_and_M36 Peptidase_M,_neutral_zinc_metallopeptidases,_zinc-binding_site	non_secretome	Cocsa1.1
210674	scaffold_1	1522288	1523953	-	Cocsa1	ER_lumen_protein_retaining_receptor	non_secretome	Cocsa1.1
210723	scaffold_1	1526652	1528356	+	Cocsa1		non_secretome	Cocsa1.1
341479	scaffold_1	1531477	1532340	-	Cocsa1		non_secretome	Cocsa1.1
32207	scaffold_1	1532705	1533819	+	Cocsa1	Aldo/keto_reductase	non_secretome	Cocsa1.1
32208	scaffold_1	1534127	1535165	+	Cocsa1	ThiJ/PfpI	non_secretome	Cocsa1.1
76148	scaffold_1	1535749	1540201	+	Cocsa1	Hydantoinase/oxoprolinase Hydantoinase_B/oxoprolinase Hydantoinaseoxoprolinase,_N-terminal	non_secretome	Cocsa1.1
32211	scaffold_1	1540295	1541585	-	Cocsa1	Pectin_lyase_fold/virulence_factor	Secreted	Cocsa1.1
210776	scaffold_1	1542050	1542821	-	Cocsa1		non_secretome	Cocsa1.1
76344	scaffold_1	1543120	1546578	-	Cocsa1	Flavodoxin-like Flavoprotein_pyridine_nucleotide_cytochrome_reductase Cytochrome_P450 Cytochrome_P450,_E-class,_group_I Oxidoreductase_FAD/NAD(P)-binding Flavodoxin/nitric_oxide_synthase FAD-binding,_type_1	non_secretome	Cocsa1.1
210826	scaffold_1	1547954	1549734	-	Cocsa1	Proline_dehydrogenase	non_secretome	Cocsa1.1
210825	scaffold_1	1549735	1550577	+	Cocsa1		SSP	Cocsa1.1
	scaffold_1	1551379	1551583	-	Cocsa1	Gypsy	TE/Repeat sequences	Cocsa1.1
341489	scaffold_1	1551396	1553235	+	Cocsa1	Alcohol_dehydrogenase,_zinc-binding Alcohol_dehydrogenase_GroES-like Alcohol_dehydrogenase,_zinc-containing,_conserved_site GroES-like NAD(P)-binding	non_secretome	Cocsa1.1
210838	scaffold_1	1553236	1554526	-	Cocsa1	Ketopantoate_reductase_ApbA/PanE,_N-terminal NAD(P)-binding	non_secretome	Cocsa1.1
	scaffold_1	1554678	1555235	+	Cocsa1	Mariner.Tc1	TE/Repeat sequences	Cocsa1.1
32214	scaffold_1	1554686	1555400	+	Cocsa1	Homeodomain-like	non_secretome	Cocsa1.1
	scaffold_1	1555236	1555577	+	Cocsa1	Mariner.Tc1	TE/Repeat sequences	Cocsa1.1
341498	scaffold_1	1557152	1557688	-	Cocsa1	Mitochondrial_substrate_carrier	non_secretome	Cocsa1.1
76167	scaffold_1	1560792	1563009	+	Cocsa1	AMP-dependent_synthetase_and_ligase Acetoacetyl-CoA_synthase	non_secretome	Cocsa1.1
341502	scaffold_1	1564420	1564760	+	Cocsa1	Pyruvate_carboxyltransferase	non_secretome	Cocsa1.1
76345	scaffold_1	1565202	1565954	-	Cocsa1	Acyl-CoA_oxidase/dehydrogenase,_type_1 Acyl-CoA_dehydrogenase/oxidase_C-terminal Acyl-CoA_dehydrogenase/oxidase,_middle_and_N-terminal	non_secretome	Cocsa1.1
166493	scaffold_1	1566871	1569032	-	Cocsa1	Fungal_transcriptional_regulatory_protein,_N-terminal Regulator_of_chromosome_condensation,_RCC1	non_secretome	Cocsa1.1
32217	scaffold_1	1570379	1572577	-	Cocsa1	Heterokaryon_incompatibility	non_secretome	Cocsa1.1
32218	scaffold_1	1573590	1575302	+	Cocsa1	WD40_repeat WD40_repeat-like	non_secretome	Cocsa1.1
155694	scaffold_1	1575699	1578284	+	Cocsa1	Phospholipid/glycerol_acyltransferase	non_secretome	Cocsa1.1
131379	scaffold_1	1578423	1581352	-	Cocsa1	Clathrin/coatomer_adaptor,_adaptin-like,_N-terminal Armadillo-type_fold	non_secretome	Cocsa1.1
32222	scaffold_1	1582155	1583442	-	Cocsa1	RHO_protein_GDP_dissociation_inhibitor Immunoglobulin_E-set	non_secretome	Cocsa1.1
21725	scaffold_1	1584751	1586248	+	Cocsa1	DNA-binding,_yeast Mlu1-box-binding_protein,_DNA-binding	non_secretome	Cocsa1.1
177261	scaffold_1	1586781	1589012	-	Cocsa1	Succinyl-CoA_ligase,_alpha_subunit ATP-citrate_lyase/succinyl-CoA_ligase CoA-binding NAD(P)-binding Succinyl-CoA_synthetase-like	non_secretome	Cocsa1.1
32229	scaffold_1	1589830	1592022	+	Cocsa1	Glycoside_hydrolase,_family_15 Glycoside_hydrolase_15-related Six-hairpin_glycosidase-like	non_secretome	Cocsa1.1
186403	scaffold_1	1594487	1595731	+	Cocsa1	GH11	cazy	Cocsa1.1
186403	scaffold_1	1594487	1595731	+	Cocsa1	GH11; Endo-1,4-beta-xylanase_I; Glycosyl_hydrolases_family_11	SSP	Cocsa1.1
186403	scaffold_1	1594487	1595731	+	Cocsa1	Glycoside_hydrolase,_family_11 Concanavalin_A-like_lectin/glucanase	Effector	Cocsa1.1
341519	scaffold_1	1595902	1597370	-	Cocsa1	Aminotransferase_class-III Pyridoxal_phosphate-dependent_transferase,_major_region	non_secretome	Cocsa1.1
210993	scaffold_1	1597617	1598184	-	Cocsa1		non_secretome	Cocsa1.1
32231	scaffold_1	1598628	1600350	-	Cocsa1		non_secretome	Cocsa1.1
106157	scaffold_1	1600931	1602905	-	Cocsa1	Chaperonin_Cpn60 Chaperonin_Cpn60/TCP-1 T-complex_protein_1,_alpha_subunit Chaperonin_TCP-1,_conserved_site GroEL-like_chaperone,_ATPase	non_secretome	Cocsa1.1
32233	scaffold_1	1603023	1605596	+	Cocsa1	Prolyl-tRNA_synthetase,_class_IIa Aminoacyl-tRNA_synthetase,_class_II_(G,_H,_P_and_S) Anticodon-binding Prolyl-tRNA_synthetase,_class_II,_C-terminal Prolyl-tRNA_synthetase,_class_IIa,_prokaryotic-type Aminoacyl-tRNA_synthetase,_class_II Prolyl-tRNA_synthetase,_class_II	non_secretome	Cocsa1.1
32234	scaffold_1	1605687	1607547	-	Cocsa1	Adhesion_regulating_molecule	non_secretome	Cocsa1.1
77482	scaffold_1	1607750	1608571	+	Cocsa1	Ribosomal_protein_L6E	non_secretome	Cocsa1.1
166511	scaffold_1	1609036	1610136	-	Cocsa1		non_secretome	Cocsa1.1
32238	scaffold_1	1612145	1613556	+	Cocsa1	Alcohol_dehydrogenase,_zinc-binding Alcohol_dehydrogenase_GroES-like Quinone_oxidoreductase/zeta-crystallin,_conserved_site GroES-like NAD(P)-binding	non_secretome	Cocsa1.1
341535	scaffold_1	1613587	1614487	-	Cocsa1		non_secretome	Cocsa1.1
177271	scaffold_1	1615079	1617619	-	Cocsa1		non_secretome	Cocsa1.1
177272	scaffold_1	1617840	1618479	+	Cocsa1	Protein_import_receptor_MAS20,_conserved_region Protein_import_receptor_MAS20	non_secretome	Cocsa1.1
78453	scaffold_1	1618924	1619768	-	Cocsa1	Ras_GTPase Ras Ras_small_GTPase,_Ras_type Ras_small_GTPase,_Rho_type Ras_small_GTPase,_Rab_type Ran_GTPase Small_GTP-binding_protein	non_secretome	Cocsa1.1
32243	scaffold_1	1620038	1621591	+	Cocsa1	P60-like Tumor_suppressor_protein_Gltscr2	non_secretome	Cocsa1.1
32244	scaffold_1	1622027	1624012	+	Cocsa1	Major_facilitator_superfamily_MFS-1 Major_facilitator_superfamily MFS_general_substrate_transporter	non_secretome	Cocsa1.1
32245	scaffold_1	1624196	1627965	+	Cocsa1	Synaptojanin,_N-terminal Ribonuclease/ribotoxin	non_secretome	Cocsa1.1
	scaffold_1	1628094	1629949	+	Cocsa1	Mariner.Tc1	TE/Repeat sequences	Cocsa1.1
32247	scaffold_1	1629855	1631918	-	Cocsa1	Hexokinase	non_secretome	Cocsa1.1
21746	scaffold_1	1632485	1633308	+	Cocsa1		non_secretome	Cocsa1.1
211169	scaffold_1	1633474	1634764	-	Cocsa1	Adaptin_ear-binding_coat-associated_protein_1_NECAP-1	non_secretome	Cocsa1.1
195337	scaffold_1	1635566	1637027	-	Cocsa1	Tyrosinase-like_protein_orsC; Common_central_domain_of_tyrosinase	Secreted	Cocsa1.1
341556	scaffold_1	1639302	1640885	+	Cocsa1		non_secretome	Cocsa1.1
177280	scaffold_1	1640993	1642344	-	Cocsa1	HAD-superfamily_hydrolase,_subfamily_IB,_PSPase-like HAD-superfamily_hydrolase,_subfamily_IB,_hypothetical_1	non_secretome	Cocsa1.1
78586	scaffold_1	1642772	1644257	+	Cocsa1	Mitochondrial_distribution_and_morphology_family_33,_fungi	non_secretome	Cocsa1.1
77069	scaffold_1	1644667	1645318	-	Cocsa1	Ribonuclease_P-related	non_secretome	Cocsa1.1
166530	scaffold_1	1645910	1646772	+	Cocsa1	Synaptobrevin Longin Longin-like	non_secretome	Cocsa1.1
78202	scaffold_1	1647483	1653070	-	Cocsa1	Glutamine_amidotransferase_superfamily Anthranilate_synthase_component_II/delta_crystallin Carbamoyl_phosphate_synthase,_large_subunit Carbamoyl_phosphate_synthase,_GATase_region Aspartate/ornithine_carbamoyltransferase Aspartate_carbamoyltransferase,_eukaryotic Glutamine_amidotransferase_class-I,_C-terminal Aspartate/ornithine_carbamoyltransferase,_Asp/Orn-binding_region Carbamoyl_phosphate_synt…	non_secretome	Cocsa1.1
341569	scaffold_1	1653661	1654140	-	Cocsa1		non_secretome	Cocsa1.1
106209	scaffold_1	1654799	1658718	+	Cocsa1		non_secretome	Cocsa1.1
21757	scaffold_1	1660360	1661051	+	Cocsa1		non_secretome	Cocsa1.1
211272	scaffold_1	1661221	1662513	-	Cocsa1	Ubiquitin	non_secretome	Cocsa1.1
166536	scaffold_1	1662659	1663120	+	Cocsa1	MTCP1	non_secretome	Cocsa1.1
76422	scaffold_1	1663628	1666903	+	Cocsa1	Nuclear_pore_protein_84/107	non_secretome	Cocsa1.1
78250	scaffold_1	1667252	1668445	-	Cocsa1	Protein_of_unknown_function_DUF1295	non_secretome	Cocsa1.1
76619	scaffold_1	1669251	1670051	+	Cocsa1	Endonuclease/exonuclease/phosphatase	non_secretome	Cocsa1.1
32263	scaffold_1	1670378	1671202	+	Cocsa1	Endoribonuclease_L-PSP Endoribonuclease_L-PSP/chorismate_mutase-like	non_secretome	Cocsa1.1
76254	scaffold_1	1671349	1673259	+	Cocsa1	Putative_agmatinase_1; Arginase_family	Secreted	Cocsa1.1
155737	scaffold_1	1673537	1674124	-	Cocsa1	Cytochrome_b5	non_secretome	Cocsa1.1
211401	scaffold_1	1674603	1674945	-	Cocsa1		non_secretome	Cocsa1.1
32266	scaffold_1	1679125	1681629	-	Cocsa1	RNA_recognition_motif,_RNP-1 RNA_recognition,_region_1	non_secretome	Cocsa1.1
211418	scaffold_1	1682356	1684588	+	Cocsa1	Major_facilitator_superfamily_MFS-1 Major_facilitator_superfamily Helix-turn-helix,_AraC_type Sugar_transporter,_conserved_site MFS_general_substrate_transporter	non_secretome	Cocsa1.1
155740	scaffold_1	1684810	1685244	-	Cocsa1		non_secretome	Cocsa1.1
21767	scaffold_1	1685480	1687527	+	Cocsa1	ABC_transporter-like AAA+_ATPase,_core	non_secretome	Cocsa1.1
78281	scaffold_1	1687570	1691045	-	Cocsa1	Leucine_carboxyl_methyltransferase Transcription_factor_jumonji/aspartyl_beta-hydroxylase Galactose_oxidase/kelch,_beta-propeller	non_secretome	Cocsa1.1
106245	scaffold_1	1691223	1693156	+	Cocsa1	WD40_repeat WD40_repeat-like	non_secretome	Cocsa1.1
106248	scaffold_1	1693380	1694991	+	Cocsa1	PI31_proteasome_regulator	non_secretome	Cocsa1.1
211526	scaffold_1	1702092	1703470	-	Cocsa1	Zinc_finger,_C2H2-type Zinc_finger,_C2H2-like	non_secretome	Cocsa1.1
76603	scaffold_1	1703983	1707391	-	Cocsa1	Ion_transport	non_secretome	Cocsa1.1
166555	scaffold_1	1710003	1711764	-	Cocsa1	Asparagine_synthase	non_secretome	Cocsa1.1
131503	scaffold_1	1711932	1714689	+	Cocsa1	Vacuolar_sorting_protein_9 Ubiquitin_system_component_Cue Vacuolar_sorting_protein_9,_subgroup UBA-like	non_secretome	Cocsa1.1
166557	scaffold_1	1714814	1716358	-	Cocsa1	Zinc_finger,_C2H2-type Zinc_finger,_C2H2-like Dihydroorotase,_conserved_site	non_secretome	Cocsa1.1
341597	scaffold_1	1718428	1720068	+	Cocsa1		non_secretome	Cocsa1.1
106262	scaffold_1	1720429	1722246	-	Cocsa1	Aldehyde_dehydrogenase Aldehyde_dehydrogenase,_conserved_site Aldehyde/histidinol_dehydrogenase	non_secretome	Cocsa1.1
131510	scaffold_1	1722548	1724929	-	Cocsa1	Ankyrin	non_secretome	Cocsa1.1
211598	scaffold_1	1725403	1728116	-	Cocsa1	GH67	cazy	Cocsa1.1
32274	scaffold_1	1730729	1733214	+	Cocsa1	S09B; Probable_dipeptidyl-peptidase_5; Prolyl_oligopeptidase_family	lip.pro	Cocsa1.1
211619	scaffold_1	1735096	1737531	+	Cocsa1	TGF-beta_receptor,_type_I/II_extracellular_region MFS_general_substrate_transporter	non_secretome	Cocsa1.1
32276	scaffold_1	1739038	1740858	-	Cocsa1		non_secretome	Cocsa1.1
32277	scaffold_1	1741113	1741685	-	Cocsa1		Effector	Cocsa1.1
32277	scaffold_1	1741113	1741685	-	Cocsa1		SSP	Cocsa1.1
211649	scaffold_1	1743344	1745400	+	Cocsa1	Fungal_transcriptional_regulatory_protein,_N-terminal Fungal_specific_transcription_factor	non_secretome	Cocsa1.1
341606	scaffold_1	1746644	1749152	+	Cocsa1		non_secretome	Cocsa1.1
106290	scaffold_1	1750870	1752807	+	Cocsa1	Cyclin-like_F-box	non_secretome	Cocsa1.1
211699	scaffold_1	1754004	1755036	-	Cocsa1	Inositol_polyphosphate_kinase	non_secretome	Cocsa1.1
177313	scaffold_1	1755734	1757720	+	Cocsa1	Lupus_La_protein RNA-binding_protein_Lupus_La	non_secretome	Cocsa1.1
32282	scaffold_1	1758966	1760738	+	Cocsa1	RTA1_like_protein	non_secretome	Cocsa1.1
32284	scaffold_1	1761216	1761979	-	Cocsa1	Ribonuclease_P/MRP,_p29_subunit,_eukaryotic/archaeal	non_secretome	Cocsa1.1
32285	scaffold_1	1762110	1763789	+	Cocsa1	Ribosomal_protein_L6 Ribosomal_protein_L6,_conserved_site-2	non_secretome	Cocsa1.1
32288	scaffold_1	1763820	1765408	+	Cocsa1	Aldo/keto_reductase	non_secretome	Cocsa1.1
211759	scaffold_1	1765872	1767168	+	Cocsa1		non_secretome	Cocsa1.1
155768	scaffold_1	1767832	1769649	+	Cocsa1		non_secretome	Cocsa1.1
75802	scaffold_1	1770323	1771933	-	Cocsa1	Pre-mRNA_cleavage_complex_II_Clp1	non_secretome	Cocsa1.1
155770	scaffold_1	1772491	1774183	+	Cocsa1	GH125	cazy	Cocsa1.1
78164	scaffold_1	1774935	1778283	-	Cocsa1	Alpha/beta_hydrolase_fold-1	non_secretome	Cocsa1.1
32296	scaffold_1	1779501	1780131	-	Cocsa1		non_secretome	Cocsa1.1
155772	scaffold_1	1782055	1783455	-	Cocsa1	Inorganic_pyrophosphatase	non_secretome	Cocsa1.1
32298	scaffold_1	1784437	1789868	-	Cocsa1	Dbl_homology_(DH)_domain	non_secretome	Cocsa1.1
211923	scaffold_1	1789876	1791450	+	Cocsa1		non_secretome	Cocsa1.1
77981	scaffold_1	1791654	1792386	+	Cocsa1	Hemerythrin/HHE_cation-binding_motif	non_secretome	Cocsa1.1
177327	scaffold_1	1792920	1795050	-	Cocsa1		non_secretome	Cocsa1.1
211969	scaffold_1	1796024	1797233	-	Cocsa1		non_secretome	Cocsa1.1
	scaffold_1	1797228	1797725	-	Cocsa1	I	TE/Repeat sequences	Cocsa1.1
	scaffold_1	1803409	1805937	+	Cocsa1	I	TE/Repeat sequences	Cocsa1.1
341630	scaffold_1	1803662	1804296	+	Cocsa1		non_secretome	Cocsa1.1
	scaffold_1	1806601	1807052	+	Cocsa1	I	TE/Repeat sequences	Cocsa1.1
	scaffold_1	1806736	1807513	+	Cocsa1	I	TE/Repeat sequences	Cocsa1.1
195395	scaffold_1	1807677	1809035	-	Cocsa1	N-acetyl-6-hydroxytryptophan_oxidase_ivoB; Common_central_domain_of_tyrosinase	Secreted	Cocsa1.1
32301	scaffold_1	1809867	1811100	-	Cocsa1		non_secretome	Cocsa1.1
211993	scaffold_1	1811779	1814545	-	Cocsa1	Fungal_transcriptional_regulatory_protein,_N-terminal Fungal_specific_transcription_factor	non_secretome	Cocsa1.1
212000	scaffold_1	1815186	1818018	+	Cocsa1	Fungal_transcriptional_regulatory_protein,_N-terminal Fungal_specific_transcription_factor	non_secretome	Cocsa1.1
341649	scaffold_1	1818936	1821035	-	Cocsa1		non_secretome	Cocsa1.1
21811	scaffold_1	1821202	1821852	-	Cocsa1		non_secretome	Cocsa1.1
186470	scaffold_1	1822675	1825575	-	Cocsa1	Sulphate_transporter Sulphate_transporter/antisigma-factor_antagonist_STAS Sulphate_anion_transporter	non_secretome	Cocsa1.1
212013	scaffold_1	1826228	1827684	-	Cocsa1		non_secretome	Cocsa1.1
21814	scaffold_1	1833337	1834254	-	Cocsa1		non_secretome	Cocsa1.1
32308	scaffold_1	1836218	1838572	+	Cocsa1	Major_facilitator_superfamily_MFS-1 Major_facilitator_superfamily MFS_general_substrate_transporter	non_secretome	Cocsa1.1
212056	scaffold_1	1838751	1840803	-	Cocsa1		non_secretome	Cocsa1.1
155785	scaffold_1	1842126	1843049	-	Cocsa1	Short-chain_dehydrogenase/reductase_SDR Glucose/ribitol_dehydrogenase NAD(P)-binding	non_secretome	Cocsa1.1
32311	scaffold_1	1843395	1844155	-	Cocsa1		non_secretome	Cocsa1.1
106369	scaffold_1	1844301	1846238	-	Cocsa1	S10; Carboxypeptidase_Y_homolog_ARB_05721; Serine_carboxypeptidase	lip.pro	Cocsa1.1
106372	scaffold_1	1846341	1847567	+	Cocsa1	Transcription_factor_CBF/NF-Y/archaeal_histone Histone-fold	non_secretome	Cocsa1.1
106376	scaffold_1	1847676	1848482	-	Cocsa1	Appr-1-p_processing	non_secretome	Cocsa1.1
78765	scaffold_1	1849034	1850001	+	Cocsa1	Rieske_iron-sulphur_protein,_C-terminal Rieske_[2Fe-2S]_region Ubiquinol_cytochrome_reductase_transmembrane_region Ubiquinol-cytochrome_c_reductase,_iron-sulphur_subunit	non_secretome	Cocsa1.1
166605	scaffold_1	1850260	1851253	-	Cocsa1		non_secretome	Cocsa1.1
106380	scaffold_1	1851418	1853455	+	Cocsa1	Glutamine_amidotransferase_superfamily Anthranilate_synthase_component_II/delta_crystallin Glutamine_amidotransferase_class-I,_C-terminal GMP_synthase,_C-terminal GMP_synthase,_N-terminal Glutamine_amidotransferase,_class_I,_active_site	non_secretome	Cocsa1.1
106384	scaffold_1	1853718	1856736	+	Cocsa1	Chloride_channel,_voltage_gated Cystathionine_beta-synthase,_core Chloride_channel,_core	non_secretome	Cocsa1.1
186482	scaffold_1	1857092	1870518	+	Cocsa1	Dynein_heavy_chain ATPase_associated_with_various_cellular_activities,_AAA-5 Dynein_heavy_chain,_N-terminal_region_1 Dynein_heavy_chain,_N-terminal_region_2 AAA+_ATPase,_core	non_secretome	Cocsa1.1
32320	scaffold_1	1870786	1872451	-	Cocsa1		non_secretome	Cocsa1.1
32321	scaffold_1	1873026	1874831	-	Cocsa1		non_secretome	Cocsa1.1
212159	scaffold_1	1874852	1875120	+	Cocsa1		non_secretome	Cocsa1.1
57675	scaffold_1	1876814	1877404	+	Cocsa1		non_secretome	Cocsa1.1
	scaffold_1	1878544	1878592	+	Cocsa1	Unknown	TE/Repeat sequences	Cocsa1.1
	scaffold_1	1880662	1880899	+	Cocsa1	Gypsy	TE/Repeat sequences	Cocsa1.1
32322	scaffold_1	1881354	1882392	+	Cocsa1		non_secretome	Cocsa1.1
	scaffold_1	1882945	1883312	-	Cocsa1	Unknown	TE/Repeat sequences	Cocsa1.1
	scaffold_1	1883291	1883443	-	Cocsa1	Unknown	TE/Repeat sequences	Cocsa1.1
131639	scaffold_1	1883997	1887020	+	Cocsa1	Kinesin_light_chain NB-ARC Heterokaryon_incompatibility AAA+_ATPase,_core	non_secretome	Cocsa1.1
	scaffold_1	1884007	1885489	+	Cocsa1	Unknown	TE/Repeat sequences	Cocsa1.1
	scaffold_1	1885704	1886111	+	Cocsa1	Unknown	TE/Repeat sequences	Cocsa1.1
	scaffold_1	1886011	1886141	+	Cocsa1	Unknown	TE/Repeat sequences	Cocsa1.1
	scaffold_1	1886124	1886231	+	Cocsa1	Unknown	TE/Repeat sequences	Cocsa1.1
	scaffold_1	1886250	1886356	+	Cocsa1	Unknown	TE/Repeat sequences	Cocsa1.1
	scaffold_1	1886364	1886483	+	Cocsa1	Unknown	TE/Repeat sequences	Cocsa1.1
	scaffold_1	1886502	1886615	+	Cocsa1	Unknown	TE/Repeat sequences	Cocsa1.1
	scaffold_1	1886628	1886741	+	Cocsa1	Unknown	TE/Repeat sequences	Cocsa1.1
	scaffold_1	1886641	1886770	+	Cocsa1	Unknown	TE/Repeat sequences	Cocsa1.1
	scaffold_1	1886742	1886867	+	Cocsa1	Unknown	TE/Repeat sequences	Cocsa1.1
	scaffold_1	1886767	1887003	+	Cocsa1	Unknown	TE/Repeat sequences	Cocsa1.1
	scaffold_1	1887465	1887599	+	Cocsa1	Unknown	TE/Repeat sequences	Cocsa1.1
	scaffold_1	1887597	1888065	-	Cocsa1	Tad1	TE/Repeat sequences	Cocsa1.1
	scaffold_1	1893374	1894160	+	Cocsa1	Unknown	TE/Repeat sequences	Cocsa1.1
212251	scaffold_1	1893856	1895350	-	Cocsa1	Heavy_metal_transport/detoxification_protein	non_secretome	Cocsa1.1
166614	scaffold_1	1896500	1898819	+	Cocsa1		non_secretome	Cocsa1.1
131644	scaffold_1	1899001	1900271	-	Cocsa1	Lipase,_class_3 Orn/DAP/Arg_decarboxylase_2	non_secretome	Cocsa1.1
131645	scaffold_1	1901161	1902042	-	Cocsa1	BTB/POZ-like BTB/POZ_fold	non_secretome	Cocsa1.1
212259	scaffold_1	1902097	1903262	-	Cocsa1	Esterase,_SGNH_hydrolase-type	non_secretome	Cocsa1.1
341670	scaffold_1	1903538	1905225	-	Cocsa1		non_secretome	Cocsa1.1
32326	scaffold_1	1905771	1907807	-	Cocsa1	General_substrate_transporter Major_facilitator_superfamily MFS_general_substrate_transporter	non_secretome	Cocsa1.1
212281	scaffold_1	1909120	1910014	-	Cocsa1		non_secretome	Cocsa1.1
166620	scaffold_1	1912134	1912376	-	Cocsa1		non_secretome	Cocsa1.1
32329	scaffold_1	1913401	1916019	+	Cocsa1	S09B; Dipeptidyl_peptidase_4; Dipeptidyl_peptidase_IV_(DPP_IV)_N-terminal_region; _Prolyl_oligopeptidase_family	lip.pro	Cocsa1.1
166623	scaffold_1	1917732	1918123	+	Cocsa1	Like-Sm_ribonucleoprotein,_eukaryotic_and_archaea-type,_core Like-Sm_ribonucleoprotein,_core Like-Sm_ribonucleoprotein-related,_core	non_secretome	Cocsa1.1
212316	scaffold_1	1918303	1919277	-	Cocsa1	Protein_of_unknown_function_DUF1000	non_secretome	Cocsa1.1
78229	scaffold_1	1919574	1920314	-	Cocsa1	Snf7 Heat_shock_cognate_protein_B,_C-terminal_oligomerisation Signal_recognition_particle,_SRP54_subunit,_helical_bundle	non_secretome	Cocsa1.1
186496	scaffold_1	1920888	1923564	+	Cocsa1	AAA_ATPase,_core AAA+_ATPase,_core AAA_ATPase,_conserved_site	non_secretome	Cocsa1.1
212353	scaffold_1	1923570	1924684	-	Cocsa1		non_secretome	Cocsa1.1
32333	scaffold_1	1926700	1927879	-	Cocsa1		non_secretome	Cocsa1.1
212399	scaffold_1	1929561	1931127	+	Cocsa1	Alcohol_dehydrogenase,_zinc-binding Alcohol_dehydrogenase_GroES-like GroES-like NAD(P)-binding	non_secretome	Cocsa1.1
212376	scaffold_1	1931129	1933435	-	Cocsa1	Phosphatidic_acid_phosphatase_type_2/haloperoxidase	non_secretome	Cocsa1.1
131675	scaffold_1	1934592	1936261	-	Cocsa1	Ubiquitin_system_component_Cue UBA-like	non_secretome	Cocsa1.1
212420	scaffold_1	1939352	1941163	+	Cocsa1		non_secretome	Cocsa1.1
32337	scaffold_1	1943579	1945724	+	Cocsa1	FAD-dependent_pyridine_nucleotide-disulphide_oxidoreductase	non_secretome	Cocsa1.1
32338	scaffold_1	1945840	1947036	+	Cocsa1	Short-chain_dehydrogenase/reductase_SDR Glucose/ribitol_dehydrogenase NAD(P)-binding	non_secretome	Cocsa1.1
186505	scaffold_1	1947258	1950537	-	Cocsa1		Secreted	Cocsa1.1
131689	scaffold_1	1953335	1955732	-	Cocsa1	Sulphate_transporter Sulphate_transporter/antisigma-factor_antagonist_STAS Sulphate_anion_transporter	non_secretome	Cocsa1.1
131691	scaffold_1	1958224	1961187	+	Cocsa1		non_secretome	Cocsa1.1
186508	scaffold_1	1961150	1962972	-	Cocsa1		non_secretome	Cocsa1.1
166637	scaffold_1	1963831	1964622	-	Cocsa1	emp24/gp25L/p24 GOLD	non_secretome	Cocsa1.1
166638	scaffold_1	1965305	1967047	+	Cocsa1	SANT,_DNA-binding Homeodomain-like	non_secretome	Cocsa1.1
177374	scaffold_1	1967024	1969131	-	Cocsa1	Glycosyl_hydrolase,_family_13,_catalytic_region Glycosyl_hydrolase,_family_13,_subfamily,_catalytic_region Glycoside_hydrolase,_catalytic_core	non_secretome	Cocsa1.1
32349	scaffold_1	1969495	1970828	+	Cocsa1		non_secretome	Cocsa1.1
212530	scaffold_1	1971353	1971868	-	Cocsa1		non_secretome	Cocsa1.1
106463	scaffold_1	1972197	1973929	+	Cocsa1	FAD-dependent_monooxygenase_CTB5; FAD_binding_domain	Secreted	Cocsa1.1
32351	scaffold_1	1974573	1975807	-	Cocsa1	D-isomer_specific_2-hydroxyacid_dehydrogenase,_catalytic_region D-isomer_specific_2-hydroxyacid_dehydrogenase,_NAD-binding NAD(P)-binding	non_secretome	Cocsa1.1
177378	scaffold_1	1976429	1978236	+	Cocsa1	FAD_dependent_oxidoreductase	non_secretome	Cocsa1.1
212544	scaffold_1	1978157	1980371	-	Cocsa1	Major_facilitator_superfamily_MFS-1 Major_facilitator_superfamily MFS_general_substrate_transporter	non_secretome	Cocsa1.1
166645	scaffold_1	1981283	1983181	-	Cocsa1	Glucose-methanol-choline_oxidoreductase,_N-terminal Glucose-methanol-choline_oxidoreductase,_C-terminal Glucose-methanol-choline_oxidoreductase	non_secretome	Cocsa1.1
32356	scaffold_1	1984435	1985552	-	Cocsa1		non_secretome	Cocsa1.1
32358	scaffold_1	1985549	1986095	-	Cocsa1		non_secretome	Cocsa1.1
131720	scaffold_1	1986326	1987707	-	Cocsa1	Phytanoyl-CoA_dioxygenase	non_secretome	Cocsa1.1
131725	scaffold_1	1988435	1990004	+	Cocsa1	Glutaredoxin_subgroup Glutaredoxin Thioredoxin-like_fold	non_secretome	Cocsa1.1
177383	scaffold_1	1990157	1990843	+	Cocsa1		non_secretome	Cocsa1.1
212682	scaffold_1	1991939	1993451	+	Cocsa1		non_secretome	Cocsa1.1
77645	scaffold_1	1994387	1997531	+	Cocsa1	Ubiquitin-activating_enzyme,_E1 UBA/THIF-type_NAD/FAD_binding_fold Ubiquitin-activating_enzyme_repeat Molybdenum_cofactor_biosynthesis	non_secretome	Cocsa1.1
76432	scaffold_1	1997874	1998967	+	Cocsa1	Mrp,_conserved_site	non_secretome	Cocsa1.1
32363	scaffold_1	1999687	2002666	+	Cocsa1	Hemopexin	non_secretome	Cocsa1.1
32365	scaffold_1	2002979	2004333	-	Cocsa1		non_secretome	Cocsa1.1
212728	scaffold_1	2004666	2005593	+	Cocsa1		non_secretome	Cocsa1.1
61297	scaffold_1	2005632	2007631	-	Cocsa1	FAD_linked_oxidase,_N-terminal Berberine/berberine-like FAD-binding,_type_2	non_secretome	Cocsa1.1
32366	scaffold_1	2008886	2010545	+	Cocsa1	Cytochrome_b5 FMN-dependent_alpha-hydroxy_acid_dehydrogenase FMN-dependent_alpha-hydroxy_acid_dehydrogenase,_active_site	non_secretome	Cocsa1.1
212746	scaffold_1	2011060	2012386	-	Cocsa1	Methyltransferase_type_11	non_secretome	Cocsa1.1
186530	scaffold_1	2012387	2013671	-	Cocsa1		non_secretome	Cocsa1.1
32368	scaffold_1	2013951	2015811	-	Cocsa1	Amino_acid_permease-associated_region Amino_acid/polyamine_transporter_I	non_secretome	Cocsa1.1
212756	scaffold_1	2016662	2018326	+	Cocsa1		non_secretome	Cocsa1.1
32370	scaffold_1	2019301	2020423	+	Cocsa1	Haloacid_dehydrogenase/epoxide_hydrolase Haloacid_dehalogenase-like_hydrolase HAD-superfamily_hydrolase,_subfamily_IA,_variant_3	non_secretome	Cocsa1.1
177394	scaffold_1	2021324	2023426	+	Cocsa1		Secreted	Cocsa1.1
32372	scaffold_1	2024075	2025999	+	Cocsa1	M28A; probable_leucine_aminopeptidase_2; PA_domain; _Peptidase_family_M28	lip.pro	Cocsa1.1
177396	scaffold_1	2026044	2026842	-	Cocsa1		SSP	Cocsa1.1
32375	scaffold_1	2028246	2029593	-	Cocsa1		non_secretome	Cocsa1.1
166665	scaffold_1	2030143	2031488	-	Cocsa1	Aromatic-ring_hydroxylase FAD_dependent_oxidoreductase	non_secretome	Cocsa1.1
21887	scaffold_1	2031984	2033280	-	Cocsa1		non_secretome	Cocsa1.1
32377	scaffold_1	2034734	2036484	+	Cocsa1	Major_facilitator_superfamily_MFS-1 MFS_general_substrate_transporter	non_secretome	Cocsa1.1
32378	scaffold_1	2036836	2038702	-	Cocsa1	Amino_acid_permease-associated_region Amino_acid/polyamine_transporter_I	non_secretome	Cocsa1.1
195471	scaffold_1	2040414	2041746	+	Cocsa1	CE8	cazy	Cocsa1.1
76274	scaffold_1	2041747	2043375	-	Cocsa1	Cytochrome_P450 Cytochrome_P450,_E-class,_group_I	non_secretome	Cocsa1.1
186543	scaffold_1	2044248	2046437	-	Cocsa1	CBM18-GH16	cazy	Cocsa1.1
166673	scaffold_1	2048595	2049290	+	Cocsa1	Protein-tyrosine_phosphatase,_dual_specificity Protein-tyrosine_phosphatase Protein-tyrosine_phosphatase,_active_site	non_secretome	Cocsa1.1
76240	scaffold_1	2049322	2050987	-	Cocsa1	Peptidase_S28	non_secretome	Cocsa1.1
32384	scaffold_1	2051832	2053346	-	Cocsa1		non_secretome	Cocsa1.1
212910	scaffold_1	2053935	2055427	+	Cocsa1		non_secretome	Cocsa1.1
	scaffold_1	2054847	2054935	+	Cocsa1	Unknown	TE/Repeat sequences	Cocsa1.1
48329	scaffold_1	2055423	2057654	+	Cocsa1	Ankyrin	non_secretome	Cocsa1.1
166678	scaffold_1	2059584	2062523	-	Cocsa1	Fungal_transcriptional_regulatory_protein,_N-terminal Fungal_specific_transcription_factor	non_secretome	Cocsa1.1
195480	scaffold_1	2063526	2064798	+	Cocsa1	Kinase_binding_protein_CGI-121	non_secretome	Cocsa1.1
75843	scaffold_1	2065027	2065957	-	Cocsa1	Cytochrome_c_oxidase,_subunit_Vb	non_secretome	Cocsa1.1
195482	scaffold_1	2066075	2067329	+	Cocsa1	Isochorismatase_hydrolase	non_secretome	Cocsa1.1
341753	scaffold_1	2067893	2070224	+	Cocsa1	Oxysterol-binding_protein	non_secretome	Cocsa1.1
213030	scaffold_1	2075895	2076270	-	Cocsa1		non_secretome	Cocsa1.1
32393	scaffold_1	2077556	2078255	-	Cocsa1		non_secretome	Cocsa1.1
213058	scaffold_1	2079308	2079822	-	Cocsa1		non_secretome	Cocsa1.1
213056	scaffold_1	2080144	2081382	-	Cocsa1	Myb,_DNA-binding SANT,_DNA-binding Homeodomain-like	non_secretome	Cocsa1.1
213051	scaffold_1	2084501	2085882	-	Cocsa1	Myb,_DNA-binding SANT,_DNA-binding Homeodomain-like	non_secretome	Cocsa1.1
21903	scaffold_1	2086804	2087878	+	Cocsa1		non_secretome	Cocsa1.1
213113	scaffold_1	2088180	2089578	+	Cocsa1	Homeodomain-like	non_secretome	Cocsa1.1
213114	scaffold_1	2089579	2089955	+	Cocsa1		non_secretome	Cocsa1.1
155870	scaffold_1	2093618	2095830	-	Cocsa1	Cation_transporter Lysosome-associated_membrane_glycoprotein_(Lamp)/CD68	non_secretome	Cocsa1.1
32400	scaffold_1	2098417	2100811	+	Cocsa1	Major_facilitator_superfamily_MFS-1 Major_facilitator_superfamily MFS_general_substrate_transporter	non_secretome	Cocsa1.1
32402	scaffold_1	2101490	2105079	+	Cocsa1	Quinoprotein_amine_dehydrogenase,_beta_chain-like	non_secretome	Cocsa1.1
32403	scaffold_1	2105211	2106697	-	Cocsa1	Ser-Thr-rich_glycosyl-phosphatidyl-inositol-anchored_membrane_family	SSP	Cocsa1.1
177419	scaffold_1	2107545	2109299	-	Cocsa1	GH5_9	cazy	Cocsa1.1
177420	scaffold_1	2112080	2114047	+	Cocsa1	Haem_oxygenase-like,_multi-helical	non_secretome	Cocsa1.1
	scaffold_1	2114256	2114366	-	Cocsa1	Unknown	TE/Repeat sequences	Cocsa1.1
106604	scaffold_1	2115805	2118773	+	Cocsa1		non_secretome	Cocsa1.1
51510	scaffold_1	2119530	2119898	+	Cocsa1	Ankyrin	non_secretome	Cocsa1.1
77215	scaffold_1	2121931	2122494	+	Cocsa1	Heterokaryon_incompatibility	non_secretome	Cocsa1.1
	scaffold_1	2124130	2124250	+	Cocsa1	Unknown	TE/Repeat sequences	Cocsa1.1
32408	scaffold_1	2124490	2126887	-	Cocsa1	Sugar_transporter General_substrate_transporter Major_facilitator_superfamily Sugar_transporter,_conserved_site MFS_general_substrate_transporter	non_secretome	Cocsa1.1
155880	scaffold_1	2129502	2129838	-	Cocsa1		non_secretome	Cocsa1.1
21917	scaffold_1	2131714	2133287	-	Cocsa1		non_secretome	Cocsa1.1
177425	scaffold_1	2133527	2136463	-	Cocsa1	AAA_ATPase,_core AAA+_ATPase,_core	non_secretome	Cocsa1.1
32410	scaffold_1	2136820	2139213	+	Cocsa1	Homoserine_kinase GHMP_kinase AIR_synthase_related_protein AIR_synthase_related_protein,_C-terminal GHMP_kinase,_C-terminal Phosphoribosylformylglycinamidine_cyclo-ligase GHMP_kinase,_ATP-binding,_conserved_site PurM,_N-terminal-like	non_secretome	Cocsa1.1
213408	scaffold_1	2140518	2141471	+	Cocsa1	Phosphoribosyltransferase Adenine_phosphoribosyl_transferase Purine/pyrimidine_phosphoribosyl_transferase,_conserved_site	non_secretome	Cocsa1.1
32412	scaffold_1	2141901	2142866	+	Cocsa1	Endoribonuclease_L-PSP YjgF-like_protein Endoribonuclease_L-PSP/chorismate_mutase-like	non_secretome	Cocsa1.1
341790	scaffold_1	2143061	2144772	-	Cocsa1	Cytochrome_P450 Cytochrome_P450,_E-class,_group_I Cytochrome_P450,_E-class,_CYP52	non_secretome	Cocsa1.1
195505	scaffold_1	2148681	2151551	-	Cocsa1	S09B; Dipeptidyl-peptidase_5; Prolyl_oligopeptidase_family	lip.pro	Cocsa1.1
186573	scaffold_1	2152133	2157445	+	Cocsa1	Protein_of_unknown_function_DUF907,_fungi	non_secretome	Cocsa1.1
106643	scaffold_1	2157640	2160526	+	Cocsa1	Zinc_finger,_RING-type Zinc_finger,_FYVE-type Zinc_finger,_FYVE-related Zinc_finger,_FYVE/PHD-type	non_secretome	Cocsa1.1
21927	scaffold_1	2160600	2163139	-	Cocsa1	Glycoside_hydrolase,_family_18,_catalytic_domain Chitinase_II Glycoside_hydrolase,_chitinase_active_site Glycoside_hydrolase,_catalytic_core	non_secretome	Cocsa1.1
32416	scaffold_1	2163673	2164384	-	Cocsa1		non_secretome	Cocsa1.1
106647	scaffold_1	2165434	2166975	-	Cocsa1	Nicotianamine_synthase	non_secretome	Cocsa1.1
195510	scaffold_1	2166993	2169464	-	Cocsa1	Amidohydrolase_3 Metal-dependent_hydrolase,_composite	non_secretome	Cocsa1.1
106654	scaffold_1	2170137	2172696	+	Cocsa1		non_secretome	Cocsa1.1
21932	scaffold_1	2173543	2174975	-	Cocsa1		non_secretome	Cocsa1.1
195513	scaffold_1	2177264	2179229	+	Cocsa1	AA3_2	cazy	Cocsa1.1
32421	scaffold_1	2179724	2181138	+	Cocsa1	eRF1_domain_1 eRF1_domain_2 eRF1_domain_3 Probable_translation_factor_pelota	non_secretome	Cocsa1.1
	scaffold_1	2181276	2181381	+	Cocsa1	Unknown	TE/Repeat sequences	Cocsa1.1
	scaffold_1	2182296	2182365	+	Cocsa1	Unknown	TE/Repeat sequences	Cocsa1.1
32422	scaffold_1	2182904	2183573	+	Cocsa1	Glycoside_hydrolase,_family_1	non_secretome	Cocsa1.1
131903	scaffold_1	2184357	2186179	-	Cocsa1	GCN5-related_N-acetyltransferase Acyl-CoA_N-acyltransferase	non_secretome	Cocsa1.1
32424	scaffold_1	2186715	2187092	+	Cocsa1		non_secretome	Cocsa1.1
32425	scaffold_1	2189043	2192322	-	Cocsa1	Protein_kinase,_core Serine/threonine_protein_kinase-related Tyrosine_protein_kinase Serine/threonine_protein_kinase Protein_kinase_ATP_binding,_conserved_site Serine/threonine_protein_kinase,_active_site Protein_kinase-like	non_secretome	Cocsa1.1
32426	scaffold_1	2192356	2194262	+	Cocsa1	Oxidative_stress_survival,_Svf1-like	non_secretome	Cocsa1.1
166717	scaffold_1	2194563	2195330	+	Cocsa1	Histone_H4 Histone-fold	non_secretome	Cocsa1.1
76878	scaffold_1	2195578	2196717	-	Cocsa1		non_secretome	Cocsa1.1
155905	scaffold_1	2197140	2199457	+	Cocsa1	DNA_mismatch_repair_protein,_C-terminal ATP-binding_region,_ATPase-like DNA_mismatch_repair_protein,_N-terminal DNA_mismatch_repair,_conserved_site Haem_peroxidase,_plant/fungal/bacterial	non_secretome	Cocsa1.1
213621	scaffold_1	2199521	2200820	-	Cocsa1	Sin-like_protein_conserved_region	non_secretome	Cocsa1.1
32431	scaffold_1	2200958	2204588	+	Cocsa1	Cleavage_and_polyadenylation_specificity_factor,_A_subunit,_C-terminal Flagellar_motor_protein_MotA,_conserved_site Quinoprotein_amine_dehydrogenase,_beta_chain-like	non_secretome	Cocsa1.1
341816	scaffold_1	2204702	2206059	-	Cocsa1		non_secretome	Cocsa1.1
	scaffold_1	2204734	2204774	-	Cocsa1	Unknown	TE/Repeat sequences	Cocsa1.1
106688	scaffold_1	2206037	2206914	-	Cocsa1		non_secretome	Cocsa1.1
32434	scaffold_1	2207166	2207972	-	Cocsa1	Transcription_initiation_factor_IIA,_gamma_subunit,_N-terminal Transcription_initiation_factor_IIA,_gamma_subunit,_C-terminal Transcription_initiation_factor_IIA,_gamma_subunit Transcription_factor_IIA,_helical Transcription_factor_IIA,_beta-barrel	non_secretome	Cocsa1.1
195526	scaffold_1	2208076	2211876	+	Cocsa1	Molybdopterin_binding ATPase,_V0_complex,_proteolipid_subunit_C, ATPase,_F0/V0_complex,_subunit_C MoeA,_N-terminal,_domain_I_and_II MoeA,_C-terminal,_domain_IV Molybdenum_cofactor_biosynthesis,_conserved_site	non_secretome	Cocsa1.1
341824	scaffold_1	2212635	2214138	+	Cocsa1		Secreted	Cocsa1.1
166729	scaffold_1	2215473	2216325	-	Cocsa1	Sugar_transporter,_conserved_site	non_secretome	Cocsa1.1
195529	scaffold_1	2217886	2219515	-	Cocsa1	SET	non_secretome	Cocsa1.1
32439	scaffold_1	2221793	2224754	-	Cocsa1	RNA-processing_protein,_HAT_helix	non_secretome	Cocsa1.1
106707	scaffold_1	2224915	2226421	+	Cocsa1	ATPase,_V1/A1_complex,_subunit_D	non_secretome	Cocsa1.1
155918	scaffold_1	2226417	2227340	-	Cocsa1	RNA_recognition_motif,_RNP-1	non_secretome	Cocsa1.1
213715	scaffold_1	2227903	2229518	+	Cocsa1	Major_facilitator_superfamily_MFS-1 Major_facilitator_superfamily MFS_general_substrate_transporter	non_secretome	Cocsa1.1
155920	scaffold_1	2232550	2233039	-	Cocsa1		non_secretome	Cocsa1.1
106719	scaffold_1	2233827	2235730	+	Cocsa1	Multicopper_oxidase,_type_1 Multicopper_oxidase,_type_2 Multicopper_oxidase,_type_3 L-ascorbate_oxidase,_fungi Multicopper_oxidase,_copper-binding_site Cupredoxin	non_secretome	Cocsa1.1
213728	scaffold_1	2237121	2237348	-	Cocsa1		non_secretome	Cocsa1.1
341826	scaffold_1	2237810	2238612	-	Cocsa1		Effector	Cocsa1.1
341826	scaffold_1	2237810	2238612	-	Cocsa1		SSP	Cocsa1.1
131958	scaffold_1	2239196	2240312	-	Cocsa1	Phosphoadenosine_phosphosulphate_reductase	non_secretome	Cocsa1.1
166738	scaffold_1	2240846	2245658	+	Cocsa1	Flavodoxin-like Nitrite_and_sulphite_reductase_iron-sulphur/siroheme-binding_site Flavodoxin/nitric_oxide_synthase Nitrite_and_sulphite_reductase_4Fe-4S_region Pyruvate_flavodoxin/ferredoxin_oxidoreductase,_N-terminal Nitrite/sulphite_reductase,_hemoprotein_beta-component,_ferrodoxin-like Transketolase,_C-terminal/Pyruvate-ferredoxin_oxidoreductase,_domain_II	non_secretome	Cocsa1.1
78636	scaffold_1	2246083	2246799	-	Cocsa1	Pyridoxamine_5'-phosphate_oxidase Pyridoxamine_5'-phosphate_oxidase-related,_FMN-binding_core FMN-binding_split_barrel,_related	non_secretome	Cocsa1.1
76189	scaffold_1	2248014	2249804	+	Cocsa1	Tetratricopeptide_TPR-1 Tetratricopeptide_TPR2 Tetratricopeptide_region	non_secretome	Cocsa1.1
106729	scaffold_1	2250836	2252697	+	Cocsa1		non_secretome	Cocsa1.1
131970	scaffold_1	2252983	2254957	-	Cocsa1	Oxysterol-binding_protein	non_secretome	Cocsa1.1
177466	scaffold_1	2255510	2257759	-	Cocsa1	Phosphatidic_acid_phosphatase_type_2/haloperoxidase	non_secretome	Cocsa1.1
213818	scaffold_1	2257964	2259185	+	Cocsa1	Ras_GTPase Ras Ras_small_GTPase,_Ras_type Ras_small_GTPase,_Rho_type Ras_small_GTPase,_Rab_type Ran_GTPase Small_GTP-binding_protein	non_secretome	Cocsa1.1
78644	scaffold_1	2259529	2259934	-	Cocsa1	DASH_complex,_subunit_Dad1	non_secretome	Cocsa1.1
32450	scaffold_1	2260080	2261624	+	Cocsa1	tRNA_intron_endonuclease,_catalytic_domain-like	non_secretome	Cocsa1.1
166747	scaffold_1	2261911	2264344	+	Cocsa1	Flavodoxin/nitric_oxide_synthase Radical_SAM Wyosine_base_formation	non_secretome	Cocsa1.1
341832	scaffold_1	2264444	2266866	-	Cocsa1		non_secretome	Cocsa1.1
213859	scaffold_1	2268024	2269540	+	Cocsa1	Alcohol_dehydrogenase,_zinc-binding Alcohol_dehydrogenase_GroES-like GroES-like NAD(P)-binding	non_secretome	Cocsa1.1
155935	scaffold_1	2269971	2272387	-	Cocsa1	Peptidase_C48,_SUMO/Sentrin/Ubl1	non_secretome	Cocsa1.1
32455	scaffold_1	2272606	2274606	+	Cocsa1	Serine/threonine-specific_protein_phosphatase_and_bis(5-nucleosyl)-tetraphosphatase Metallophosphoesterase	non_secretome	Cocsa1.1
195547	scaffold_1	2274872	2275851	+	Cocsa1		non_secretome	Cocsa1.1
155937	scaffold_1	2275971	2277005	+	Cocsa1	Cupredoxin Actin_filament-coating_protein_tropomyosin Cytoskeleton	Effector	Cocsa1.1
131996	scaffold_1	2277206	2282613	-	Cocsa1	SEC7-like Armadillo-type_fold	non_secretome	Cocsa1.1
186613	scaffold_1	2282798	2285121	-	Cocsa1	Anp1	non_secretome	Cocsa1.1
78204	scaffold_1	2286857	2287990	+	Cocsa1	Exoribonuclease,_phosphorolytic_domain_2	non_secretome	Cocsa1.1
155941	scaffold_1	2289107	2290746	+	Cocsa1	GH72	cazy	Cocsa1.1
341850	scaffold_1	2290844	2296086	-	Cocsa1	DNA/RNA_helicase,_C-terminal Ribonuclease_III Protein_of_unknown_function_DUF283 Restriction_endonuclease,_type_I,_R_subunit/Type_III,_Res_subunit DEAD-like_helicase,_N-terminal Helicase,_superfamily_1_and_2,_ATP-binding	non_secretome	Cocsa1.1
186617	scaffold_1	2296472	2297739	+	Cocsa1	TAP42-like_protein	non_secretome	Cocsa1.1
213980	scaffold_1	2297777	2298918	-	Cocsa1	Lipase,_GDSL Esterase,_SGNH_hydrolase-type	non_secretome	Cocsa1.1
32466	scaffold_1	2299364	2300086	+	Cocsa1		non_secretome	Cocsa1.1
132016	scaffold_1	2300054	2301342	-	Cocsa1	Glycoside_hydrolase,_family_71	non_secretome	Cocsa1.1
166764	scaffold_1	2304312	2307646	+	Cocsa1	Hamartin t-SNARE Armadillo-type_fold	non_secretome	Cocsa1.1
177484	scaffold_1	2309693	2310988	-	Cocsa1		non_secretome	Cocsa1.1
106785	scaffold_1	2311294	2315984	-	Cocsa1		non_secretome	Cocsa1.1
166766	scaffold_1	2316237	2317066	+	Cocsa1	Kinetochore-Ndc80_subunit_Spc25	non_secretome	Cocsa1.1
155952	scaffold_1	2317230	2319307	-	Cocsa1	DNA/RNA_helicase,_C-terminal Helicase-associated_region Region_of_unknown_function_DUF1605 DEAD-like_helicase,_N-terminal Helicase,_superfamily_1_and_2,_ATP-binding DNA/RNA_helicase,_ATP-dependent,_DEAH-box_type,_conserved_site	non_secretome	Cocsa1.1
186626	scaffold_1	2320159	2321114	-	Cocsa1	Calcium-binding_EF-hand	non_secretome	Cocsa1.1
32473	scaffold_1	2321191	2323021	-	Cocsa1	PAXNEB	non_secretome	Cocsa1.1
177491	scaffold_1	2323564	2324929	-	Cocsa1	WD40_repeat WD40_repeat-like	non_secretome	Cocsa1.1
78836	scaffold_1	2325079	2326332	+	Cocsa1	Protein_of_unknown_function,_ATP_binding	non_secretome	Cocsa1.1
32479	scaffold_1	2326943	2328868	+	Cocsa1	Snf7 Globin-like	non_secretome	Cocsa1.1
32480	scaffold_1	2328988	2329987	+	Cocsa1		non_secretome	Cocsa1.1
32481	scaffold_1	2333789	2335487	+	Cocsa1	Glycoside_hydrolase,_family_7 Concanavalin_A-like_lectin/glucanase	non_secretome	Cocsa1.1
32483	scaffold_1	2335536	2337425	-	Cocsa1		non_secretome	Cocsa1.1
78045	scaffold_1	2338123	2339180	-	Cocsa1	Protein_of_unknown_function_DUF1753,_Golgi	non_secretome	Cocsa1.1
32485	scaffold_1	2339376	2340009	-	Cocsa1		non_secretome	Cocsa1.1
32486	scaffold_1	2340297	2342981	-	Cocsa1	DNA/RNA_helicase,_C-terminal	non_secretome	Cocsa1.1
186635	scaffold_1	2343089	2346021	+	Cocsa1	Sec1-like_protein	non_secretome	Cocsa1.1
75939	scaffold_1	2346089	2346652	-	Cocsa1	mRNA_splicing_factor,_thioredoxin-like_U5_snRNP Thioredoxin-like_fold	non_secretome	Cocsa1.1
32487	scaffold_1	2346828	2347548	-	Cocsa1		non_secretome	Cocsa1.1
177501	scaffold_1	2347713	2354848	-	Cocsa1	WD40_repeat Cyclin-like_F-box Ubiquitin_interacting_motif WD40_repeat-like	non_secretome	Cocsa1.1
	scaffold_1	2355419	2355584	+	Cocsa1	rRNA	TE/Repeat sequences	Cocsa1.1
32490	scaffold_1	2355693	2356775	-	Cocsa1	Ribosomal_protein_S12,_bacterial-type Ribosomal_protein_S12/S23 Nucleic_acid-binding,_OB-fold-like	non_secretome	Cocsa1.1
	scaffold_1	2355736	2355805	-	Cocsa1	Unknown	TE/Repeat sequences	Cocsa1.1
132068	scaffold_1	2357259	2358823	+	Cocsa1	6-phosphogluconate_dehydrogenase,_NAD-binding 3-hydroxyisobutyrate_dehydrogenase-related,_conserved_site 6-phosphogluconate_dehydrogenase,_C-terminal-like NAD(P)-binding	non_secretome	Cocsa1.1
76996	scaffold_1	2359462	2361693	-	Cocsa1	Protein-tyrosine_phosphatase,_dual_specificity Protein-tyrosine_phosphatase,_catalytic Protein-tyrosine_phosphatase Protein-tyrosine_phosphatase,_active_site	non_secretome	Cocsa1.1
77255	scaffold_1	2363536	2364213	-	Cocsa1	DNA_polymerase_delta,_subunit_4	non_secretome	Cocsa1.1
22003	scaffold_1	2364770	2365861	+	Cocsa1	Scavenger_mRNA_decapping_enzyme Scavenger_mRNA_decapping_enzyme,_N-terminal Histidine_triad-like_motif	non_secretome	Cocsa1.1
214219	scaffold_1	2365922	2367756	-	Cocsa1		non_secretome	Cocsa1.1
214210	scaffold_1	2368351	2369579	-	Cocsa1	Peptidase_C12,_ubiquitin_carboxyl-terminal_hydrolase_1	non_secretome	Cocsa1.1
77605	scaffold_1	2370238	2371677	+	Cocsa1	tRNA-binding_region Glutathione_S-transferase,_C-terminal-like Nucleic_acid-binding,_OB-fold-like	non_secretome	Cocsa1.1
186644	scaffold_1	2371771	2374966	-	Cocsa1	Sad1/UNC-like,_C-terminal	non_secretome	Cocsa1.1
214250	scaffold_1	2376115	2377549	+	Cocsa1	NAD-dependent_epimerase/dehydratase UDP-glucose_4-epimerase NAD(P)-binding	non_secretome	Cocsa1.1
77505	scaffold_1	2377648	2380655	-	Cocsa1	MCM MCM_protein_6 Nucleic_acid-binding,_OB-fold-like	non_secretome	Cocsa1.1
32499	scaffold_1	2380875	2384790	-	Cocsa1	DNA/RNA_helicase,_C-terminal S1,_RNA_binding Helicase-associated_region Region_of_unknown_function_DUF1605 DEAD-like_helicase,_N-terminal Helicase,_superfamily_1_and_2,_ATP-binding DNA/RNA_helicase,_ATP-dependent,_DEAH-box_type,_conserved_site Nucleic_acid-binding,_OB-fold-like	non_secretome	Cocsa1.1
214285	scaffold_1	2384895	2385434	+	Cocsa1		non_secretome	Cocsa1.1
214276	scaffold_1	2386193	2388022	+	Cocsa1	Taurine_catabolism_dioxygenase_TauD/TfdA	non_secretome	Cocsa1.1
155979	scaffold_1	2388283	2389637	-	Cocsa1	Glycosyl_transferase,_family_15	non_secretome	Cocsa1.1
32502	scaffold_1	2390150	2393299	+	Cocsa1		non_secretome	Cocsa1.1
32503	scaffold_1	2394498	2396412	+	Cocsa1	A01A; Putative_aspergillopepsin_A-like_aspartic_endopeptidase_AFUA_2G15950; Aspartyl_protease; _Eukaryotic_aspartyl_protease; _Xylanase_inhibitor_N-terminal	lip.pro	Cocsa1.1
77191	scaffold_1	2396625	2399550	+	Cocsa1		non_secretome	Cocsa1.1
214309	scaffold_1	2399722	2400553	+	Cocsa1	Protein_of_unknown_function_DUF775	non_secretome	Cocsa1.1
78432	scaffold_1	2400613	2401299	-	Cocsa1	Metal-dependent_phosphohydrolase,_HD_region,_subdomain Metal-dependent_phosphohydrolase,_HD_region	non_secretome	Cocsa1.1
32506	scaffold_1	2402023	2403465	+	Cocsa1	L-asparaginase_2-4; Asparaginase_N-terminal	Secreted	Cocsa1.1
177519	scaffold_1	2403509	2409687	-	Cocsa1	Pleckstrin/_G-protein,_interacting_region	non_secretome	Cocsa1.1
32509	scaffold_1	2409890	2411219	-	Cocsa1	NAD(P)-binding	non_secretome	Cocsa1.1
214356	scaffold_1	2411689	2416437	-	Cocsa1	ATPase,_P-type,_K/Mg/Cd/Cu/Zn/Na/Ca/Na/H-transporter E1-E2_ATPase-associated_region ATPase,_P-type_cation-transporter,_C-terminal ATPase,_P-type_cation-transporter,_N-terminal Haloacid_dehalogenase-like_hydrolase Calcium-translocating_P-type_ATPase,_PMCA-type	non_secretome	Cocsa1.1
32511	scaffold_1	2419576	2422302	-	Cocsa1	Major_facilitator_superfamily_MFS-1 Major_facilitator_superfamily MFS_general_substrate_transporter	non_secretome	Cocsa1.1
106890	scaffold_1	2422424	2423420	+	Cocsa1	Glutamine_amidotransferase_class-I,_C-terminal	non_secretome	Cocsa1.1
214433	scaffold_1	2424373	2426971	+	Cocsa1	Nucleoside_phosphatase_GDA1/CD39	non_secretome	Cocsa1.1
78796	scaffold_1	2427172	2429544	-	Cocsa1	Cyclin-like_F-box	non_secretome	Cocsa1.1
214409	scaffold_1	2429683	2430627	+	Cocsa1	RNA_polymerase,_Rpb8 Nucleic_acid-binding,_OB-fold-like	non_secretome	Cocsa1.1
155994	scaffold_1	2430722	2431782	-	Cocsa1	NUDIX_hydrolase,_core NUDIX	non_secretome	Cocsa1.1
32516	scaffold_1	2431839	2434248	+	Cocsa1		non_secretome	Cocsa1.1
32517	scaffold_1	2434771	2439265	+	Cocsa1		non_secretome	Cocsa1.1
155997	scaffold_1	2439681	2440930	+	Cocsa1	Glutathione_S-transferase,_predicted Glutathione_S-transferase,_C-terminal-like Thioredoxin-like_fold	non_secretome	Cocsa1.1
166813	scaffold_1	2441214	2442578	-	Cocsa1		non_secretome	Cocsa1.1
22033	scaffold_1	2442893	2443985	+	Cocsa1	Fip1	non_secretome	Cocsa1.1
77235	scaffold_1	2444418	2445413	-	Cocsa1	Leucine-rich_repeat	non_secretome	Cocsa1.1
32523	scaffold_1	2445694	2447272	-	Cocsa1	Glycosyl_transferase,_group_1	non_secretome	Cocsa1.1
156002	scaffold_1	2447674	2452434	+	Cocsa1	Protein_kinase,_core WD40_repeat Serine/threonine_protein_kinase-related HEAT Serine/threonine_protein_kinase Serine/threonine_protein_kinase,_active_site GPCR,_rhodopsin-like Armadillo-type_fold WD40_repeat-like Protein_kinase-like	non_secretome	Cocsa1.1
166818	scaffold_1	2452615	2453062	-	Cocsa1		Effector	Cocsa1.1
166818	scaffold_1	2452615	2453062	-	Cocsa1		SSP	Cocsa1.1
	scaffold_1	2453855	2453901	-	Cocsa1	Unknown	TE/Repeat sequences	Cocsa1.1
32525	scaffold_1	2456579	2458814	+	Cocsa1	Amino_acid_transporter,_transmembrane	non_secretome	Cocsa1.1
	scaffold_1	2459054	2459104	-	Cocsa1	Gypsy	TE/Repeat sequences	Cocsa1.1
	scaffold_1	2459107	2459747	+	Cocsa1	Unknown	TE/Repeat sequences	Cocsa1.1
	scaffold_1	2459648	2460737	-	Cocsa1	Gypsy	TE/Repeat sequences	Cocsa1.1
	scaffold_1	2460747	2461784	-	Cocsa1	Mariner.Tc1	TE/Repeat sequences	Cocsa1.1
	scaffold_1	2461025	2461775	+	Cocsa1	Mariner.Tc1	TE/Repeat sequences	Cocsa1.1
	scaffold_1	2461774	2462598	+	Cocsa1	Non-LTR	TE/Repeat sequences	Cocsa1.1
	scaffold_1	2462600	2462850	+	Cocsa1	Copia	TE/Repeat sequences	Cocsa1.1
	scaffold_1	2462600	2463012	-	Cocsa1	Unknown	TE/Repeat sequences	Cocsa1.1
	scaffold_1	2462808	2463012	+	Cocsa1	Copia	TE/Repeat sequences	Cocsa1.1
	scaffold_1	2463025	2468575	-	Cocsa1	Non-LTR	TE/Repeat sequences	Cocsa1.1
	scaffold_1	2468570	2470438	+	Cocsa1	Helitron	TE/Repeat sequences	Cocsa1.1
	scaffold_1	2468748	2469063	+	Cocsa1	Unknown	TE/Repeat sequences	Cocsa1.1
	scaffold_1	2468829	2469344	+	Cocsa1	Unknown	TE/Repeat sequences	Cocsa1.1
	scaffold_1	2468925	2470317	+	Cocsa1	Mariner.Tc1	TE/Repeat sequences	Cocsa1.1
	scaffold_1	2469342	2469732	+	Cocsa1	Unknown	TE/Repeat sequences	Cocsa1.1
	scaffold_1	2469682	2470677	+	Cocsa1	Unknown	TE/Repeat sequences	Cocsa1.1
	scaffold_1	2470340	2470678	-	Cocsa1	Helitron	TE/Repeat sequences	Cocsa1.1
	scaffold_1	2470595	2470677	+	Cocsa1	Helitron	TE/Repeat sequences	Cocsa1.1
	scaffold_1	2470676	2470802	-	Cocsa1	Non-LTR	TE/Repeat sequences	Cocsa1.1
	scaffold_1	2470803	2472266	+	Cocsa1	Gypsy	TE/Repeat sequences	Cocsa1.1
	scaffold_1	2472265	2474120	-	Cocsa1	Mariner.Tc1	TE/Repeat sequences	Cocsa1.1
	scaffold_1	2473634	2473729	+	Cocsa1	Non-LTR	TE/Repeat sequences	Cocsa1.1
	scaffold_1	2474119	2475103	+	Cocsa1	Gypsy	TE/Repeat sequences	Cocsa1.1
	scaffold_1	2475112	2475820	+	Cocsa1	Mariner.Tc1	TE/Repeat sequences	Cocsa1.1
	scaffold_1	2475876	2476130	-	Cocsa1	Helitron	TE/Repeat sequences	Cocsa1.1
	scaffold_1	2476458	2478033	+	Cocsa1	Gypsy	TE/Repeat sequences	Cocsa1.1
77604	scaffold_1	2476627	2476776	-	Cocsa1		non_secretome	Cocsa1.1
	scaffold_1	2478032	2479887	-	Cocsa1	Mariner.Tc1	TE/Repeat sequences	Cocsa1.1
	scaffold_1	2479879	2483207	-	Cocsa1	Gypsy	TE/Repeat sequences	Cocsa1.1
	scaffold_1	2483210	2486333	-	Cocsa1	Non-LTR	TE/Repeat sequences	Cocsa1.1
	scaffold_1	2486323	2486857	-	Cocsa1	Non-LTR	TE/Repeat sequences	Cocsa1.1
	scaffold_1	2486855	2489709	+	Cocsa1	Non-LTR	TE/Repeat sequences	Cocsa1.1
	scaffold_1	2489696	2490170	-	Cocsa1	Mariner.Tc1	TE/Repeat sequences	Cocsa1.1
	scaffold_1	2491202	2491700	-	Cocsa1	Mariner.Tc1	TE/Repeat sequences	Cocsa1.1
	scaffold_1	2491699	2491883	+	Cocsa1	Non-LTR	TE/Repeat sequences	Cocsa1.1
	scaffold_1	2491797	2496413	-	Cocsa1	Non-LTR	TE/Repeat sequences	Cocsa1.1
	scaffold_1	2497285	2498420	+	Cocsa1	Non-LTR	TE/Repeat sequences	Cocsa1.1
	scaffold_1	2498420	2498579	-	Cocsa1	Non-LTR	TE/Repeat sequences	Cocsa1.1
	scaffold_1	2498578	2498648	-	Cocsa1	Mariner.Tc1	TE/Repeat sequences	Cocsa1.1
	scaffold_1	2498651	2500259	-	Cocsa1	Mariner.Tc1	TE/Repeat sequences	Cocsa1.1
	scaffold_1	2498856	2500428	+	Cocsa1	Mariner.Tc1	TE/Repeat sequences	Cocsa1.1
	scaffold_1	2500427	2500486	-	Cocsa1	Non-LTR	TE/Repeat sequences	Cocsa1.1
	scaffold_1	2500492	2501315	-	Cocsa1	Non-LTR	TE/Repeat sequences	Cocsa1.1
	scaffold_1	2507615	2509811	+	Cocsa1	Gypsy	TE/Repeat sequences	Cocsa1.1
74309	scaffold_1	2507615	2507806	-	Cocsa1		non_secretome	Cocsa1.1
32526	scaffold_1	2508030	2509807	-	Cocsa1	Zinc_finger,_CCHC-type	non_secretome	Cocsa1.1
	scaffold_1	2509537	2509808	-	Cocsa1	Unknown	TE/Repeat sequences	Cocsa1.1
	scaffold_1	2509810	2514648	-	Cocsa1	Gypsy	TE/Repeat sequences	Cocsa1.1
77832	scaffold_1	2509994	2510230	-	Cocsa1		non_secretome	Cocsa1.1
76767	scaffold_1	2511428	2511577	-	Cocsa1		non_secretome	Cocsa1.1
	scaffold_1	2514649	2517172	+	Cocsa1	Gypsy	TE/Repeat sequences	Cocsa1.1
	scaffold_1	2515630	2521367	-	Cocsa1	Gypsy	TE/Repeat sequences	Cocsa1.1
	scaffold_1	2516447	2522098	+	Cocsa1	Gypsy	TE/Repeat sequences	Cocsa1.1
75904	scaffold_1	2517319	2517468	-	Cocsa1		non_secretome	Cocsa1.1
78478	scaffold_1	2521095	2521286	-	Cocsa1		non_secretome	Cocsa1.1
	scaffold_1	2522131	2522984	+	Cocsa1	Copia	TE/Repeat sequences	Cocsa1.1
	scaffold_1	2522805	2523380	+	Cocsa1	Copia	TE/Repeat sequences	Cocsa1.1
	scaffold_1	2523136	2523553	+	Cocsa1	Unknown	TE/Repeat sequences	Cocsa1.1
	scaffold_1	2523518	2523553	+	Cocsa1	Copia	TE/Repeat sequences	Cocsa1.1
	scaffold_1	2523549	2525142	-	Cocsa1	Non-LTR	TE/Repeat sequences	Cocsa1.1
	scaffold_1	2525142	2531353	+	Cocsa1	Gypsy	TE/Repeat sequences	Cocsa1.1
	scaffold_1	2531354	2531460	-	Cocsa1	Non-LTR	TE/Repeat sequences	Cocsa1.1
	scaffold_1	2531465	2531558	-	Cocsa1	Gypsy	TE/Repeat sequences	Cocsa1.1
	scaffold_1	2531562	2531687	-	Cocsa1	Copia	TE/Repeat sequences	Cocsa1.1
	scaffold_1	2531681	2533788	+	Cocsa1	Helitron	TE/Repeat sequences	Cocsa1.1
	scaffold_1	2532070	2532430	+	Cocsa1	Unknown	TE/Repeat sequences	Cocsa1.1
	scaffold_1	2532073	2533406	+	Cocsa1	Mariner.Tc1	TE/Repeat sequences	Cocsa1.1
	scaffold_1	2532477	2532847	+	Cocsa1	Unknown	TE/Repeat sequences	Cocsa1.1
	scaffold_1	2532774	2533788	+	Cocsa1	Unknown	TE/Repeat sequences	Cocsa1.1
	scaffold_1	2533837	2534372	+	Cocsa1	Unknown	TE/Repeat sequences	Cocsa1.1
	scaffold_1	2534366	2534745	+	Cocsa1	Gypsy	TE/Repeat sequences	Cocsa1.1
	scaffold_1	2534747	2536601	+	Cocsa1	Mariner.Tc1	TE/Repeat sequences	Cocsa1.1
	scaffold_1	2536835	2537418	-	Cocsa1	Unknown	TE/Repeat sequences	Cocsa1.1
	scaffold_1	2536835	2538683	-	Cocsa1	Mariner.Tc1	TE/Repeat sequences	Cocsa1.1
	scaffold_1	2538588	2538683	+	Cocsa1	Unknown	TE/Repeat sequences	Cocsa1.1
	scaffold_1	2538682	2538769	-	Cocsa1	Unknown	TE/Repeat sequences	Cocsa1.1
	scaffold_1	2538682	2539080	+	Cocsa1	Mariner.Tc1	TE/Repeat sequences	Cocsa1.1
	scaffold_1	2540753	2541124	+	Cocsa1	Mariner.Tc1	TE/Repeat sequences	Cocsa1.1
	scaffold_1	2540756	2541124	+	Cocsa1	Unknown	TE/Repeat sequences	Cocsa1.1
	scaffold_1	2541123	2541171	+	Cocsa1	Mariner.Tc1	TE/Repeat sequences	Cocsa1.1
	scaffold_1	2541123	2541552	-	Cocsa1	Unknown	TE/Repeat sequences	Cocsa1.1
	scaffold_1	2541504	2541552	-	Cocsa1	Mariner.Tc1	TE/Repeat sequences	Cocsa1.1
	scaffold_1	2541595	2543100	+	Cocsa1	Gypsy	TE/Repeat sequences	Cocsa1.1
	scaffold_1	2548968	2549364	+	Cocsa1	Gypsy	TE/Repeat sequences	Cocsa1.1
	scaffold_1	2549391	2550385	+	Cocsa1	Mariner.Tc1	TE/Repeat sequences	Cocsa1.1
	scaffold_1	2550386	2550599	+	Cocsa1	Gypsy	TE/Repeat sequences	Cocsa1.1
	scaffold_1	2550588	2551416	+	Cocsa1	Mariner.Tc1	TE/Repeat sequences	Cocsa1.1
	scaffold_1	2550864	2551447	+	Cocsa1	Unknown	TE/Repeat sequences	Cocsa1.1
	scaffold_1	2551446	2553282	+	Cocsa1	Mariner.Tc1	TE/Repeat sequences	Cocsa1.1
	scaffold_1	2552711	2553282	+	Cocsa1	Unknown	TE/Repeat sequences	Cocsa1.1
	scaffold_1	2553411	2554787	-	Cocsa1	Mariner.Tc1	TE/Repeat sequences	Cocsa1.1
75967	scaffold_1	2554084	2554239	-	Cocsa1		non_secretome	Cocsa1.1
	scaffold_1	2554788	2554992	-	Cocsa1	Copia	TE/Repeat sequences	Cocsa1.1
	scaffold_1	2554788	2555200	+	Cocsa1	Unknown	TE/Repeat sequences	Cocsa1.1
	scaffold_1	2554950	2555253	-	Cocsa1	Copia	TE/Repeat sequences	Cocsa1.1
	scaffold_1	2555196	2555401	-	Cocsa1	Mariner.Tc1	TE/Repeat sequences	Cocsa1.1
	scaffold_1	2555243	2555561	+	Cocsa1	Mariner.Tc1	TE/Repeat sequences	Cocsa1.1
76812	scaffold_1	2555261	2555416	-	Cocsa1		non_secretome	Cocsa1.1
	scaffold_1	2555931	2556133	-	Cocsa1	Gypsy	TE/Repeat sequences	Cocsa1.1
	scaffold_1	2556643	2557412	+	Cocsa1	Mariner.Tc1	TE/Repeat sequences	Cocsa1.1
	scaffold_1	2557412	2559056	-	Cocsa1	Gypsy	TE/Repeat sequences	Cocsa1.1
	scaffold_1	2559206	2565247	-	Cocsa1	Gypsy	TE/Repeat sequences	Cocsa1.1
75847	scaffold_1	2561038	2561268	+	Cocsa1		non_secretome	Cocsa1.1
	scaffold_1	2565248	2566341	+	Cocsa1	Mariner.Tc1	TE/Repeat sequences	Cocsa1.1
	scaffold_1	2566369	2568867	+	Cocsa1	Gypsy	TE/Repeat sequences	Cocsa1.1
76802	scaffold_1	2567055	2567216	+	Cocsa1		non_secretome	Cocsa1.1
	scaffold_1	2567296	2573664	-	Cocsa1	Gypsy	TE/Repeat sequences	Cocsa1.1
77269	scaffold_1	2568098	2568831	-	Cocsa1		non_secretome	Cocsa1.1
	scaffold_1	2573573	2573701	+	Cocsa1	Gypsy	TE/Repeat sequences	Cocsa1.1
	scaffold_1	2573723	2575248	+	Cocsa1	Gypsy	TE/Repeat sequences	Cocsa1.1
	scaffold_1	2575149	2575791	-	Cocsa1	Unknown	TE/Repeat sequences	Cocsa1.1
	scaffold_1	2575793	2576688	+	Cocsa1	Mariner.Tc1	TE/Repeat sequences	Cocsa1.1
	scaffold_1	2576117	2576688	+	Cocsa1	Unknown	TE/Repeat sequences	Cocsa1.1
166820	scaffold_1	2576735	2577899	-	Cocsa1	2OG-Fe(II)_oxygenase	non_secretome	Cocsa1.1
32528	scaffold_1	2579992	2584870	-	Cocsa1	DNA-directed_RNA_polymerase,_bacteriophage_type	non_secretome	Cocsa1.1
	scaffold_1	2585029	2585456	-	Cocsa1	Mariner.Tc1	TE/Repeat sequences	Cocsa1.1
	scaffold_1	2585029	2585477	-	Cocsa1	Unknown	TE/Repeat sequences	Cocsa1.1
	scaffold_1	2586890	2587415	-	Cocsa1	Mariner.Tc1	TE/Repeat sequences	Cocsa1.1
76950	scaffold_1	2586905	2587316	-	Cocsa1	Helix-turn-helix,_Psq	non_secretome	Cocsa1.1
	scaffold_1	2587328	2587415	+	Cocsa1	Unknown	TE/Repeat sequences	Cocsa1.1
	scaffold_1	2587414	2587994	-	Cocsa1	Unknown	TE/Repeat sequences	Cocsa1.1
	scaffold_1	2587414	2588986	-	Cocsa1	Mariner.Tc1	TE/Repeat sequences	Cocsa1.1
	scaffold_1	2588613	2589259	-	Cocsa1	Mariner.Tc1	TE/Repeat sequences	Cocsa1.1
132158	scaffold_1	2589385	2591966	-	Cocsa1		non_secretome	Cocsa1.1
214700	scaffold_1	2591929	2593932	-	Cocsa1	Cytochrome_P450 Cytochrome_P450,_E-class,_group_I	non_secretome	Cocsa1.1
166824	scaffold_1	2595349	2597234	+	Cocsa1		non_secretome	Cocsa1.1
32533	scaffold_1	2597822	2599035	-	Cocsa1	AA16	cazy	Cocsa1.1
77938	scaffold_1	2601519	2602146	-	Cocsa1	Ubiquitin_3_binding_protein_But2_C-terminal_domain	SSP	Cocsa1.1
75809	scaffold_1	2602926	2604023	+	Cocsa1	Radical_SAM Pyruvate-formate_lyase-activating_enzyme,_predicted	non_secretome	Cocsa1.1
76461	scaffold_1	2604201	2605178	+	Cocsa1		non_secretome	Cocsa1.1
22045	scaffold_1	2605655	2607001	+	Cocsa1		non_secretome	Cocsa1.1
106936	scaffold_1	2608595	2609893	+	Cocsa1	Pectate_lyase/Amb_allergen Pectin_lyase_fold/virulence_factor	non_secretome	Cocsa1.1
177542	scaffold_1	2610629	2614226	-	Cocsa1	WD40_repeat NACHT_nucleoside_triphosphatase Heterokaryon_incompatibility WD40_repeat-like	non_secretome	Cocsa1.1
	scaffold_1	2611827	2611920	-	Cocsa1	Unknown	TE/Repeat sequences	Cocsa1.1
	scaffold_1	2611985	2612428	-	Cocsa1	Unknown	TE/Repeat sequences	Cocsa1.1
	scaffold_1	2612838	2613376	+	Cocsa1	Unknown	TE/Repeat sequences	Cocsa1.1
	scaffold_1	2613384	2613917	-	Cocsa1	Unknown	TE/Repeat sequences	Cocsa1.1
78005	scaffold_1	2615371	2615874	-	Cocsa1		non_secretome	Cocsa1.1
341949	scaffold_1	2616668	2619015	-	Cocsa1	Fungal_transcriptional_regulatory_protein,_N-terminal Fungal_specific_transcription_factor Ribosomal_protein_S2	non_secretome	Cocsa1.1
214789	scaffold_1	2619607	2620329	-	Cocsa1		non_secretome	Cocsa1.1
	scaffold_1	2619610	2620329	+	Cocsa1	Mariner.Tc1	TE/Repeat sequences	Cocsa1.1
	scaffold_1	2619671	2619820	+	Cocsa1	Unknown	TE/Repeat sequences	Cocsa1.1
	scaffold_1	2621577	2622033	+	Cocsa1	Mariner.Tc1	TE/Repeat sequences	Cocsa1.1
61618	scaffold_1	2621577	2621957	-	Cocsa1	Helix-turn-helix,_Psq Centromere_protein_B,_helix-turn-helix Homeodomain-like	non_secretome	Cocsa1.1
	scaffold_1	2622000	2622059	-	Cocsa1	Mariner.Tc1	TE/Repeat sequences	Cocsa1.1
214825	scaffold_1	2622101	2623027	+	Cocsa1	MFS_general_substrate_transporter	non_secretome	Cocsa1.1
166833	scaffold_1	2623203	2623603	-	Cocsa1		non_secretome	Cocsa1.1
32540	scaffold_1	2624435	2625650	+	Cocsa1		non_secretome	Cocsa1.1
32542	scaffold_1	2627085	2629191	+	Cocsa1	Rh-like_protein/ammonium_transporter Ammonium_transporter	non_secretome	Cocsa1.1
195620	scaffold_1	2629363	2630791	+	Cocsa1	Peptidase_S54,_rhomboid	non_secretome	Cocsa1.1
195621	scaffold_1	2632454	2633102	-	Cocsa1		non_secretome	Cocsa1.1
22055	scaffold_1	2634275	2636406	-	Cocsa1		non_secretome	Cocsa1.1
32544	scaffold_1	2636799	2640522	-	Cocsa1	Sulphate-modifying_factor-like SAM-dependent_methyltransferase,_EsaF-type,_putative	non_secretome	Cocsa1.1
32545	scaffold_1	2642732	2643197	+	Cocsa1		non_secretome	Cocsa1.1
106958	scaffold_1	2643962	2647985	+	Cocsa1	Phosphatidylethanolamine_N-methyltransferase,_fungi 3-oxo-5-alpha-steroid_4-dehydrogenase,_C-terminal Acyl_carrier_protein-like	non_secretome	Cocsa1.1
177553	scaffold_1	2648445	2651973	+	Cocsa1	Peptidase_S16,_Lon_protease AAA_ATPase,_core Peptidase_S16,_lon_C-terminal AAA+_ATPase,_core Peptidase_S16,_lon_N-terminal Peptidase_S16,_ATP-dependent_protease_La	non_secretome	Cocsa1.1
214950	scaffold_1	2652630	2653107	-	Cocsa1		non_secretome	Cocsa1.1
132204	scaffold_1	2653984	2655699	+	Cocsa1		non_secretome	Cocsa1.1
76427	scaffold_1	2657458	2657766	-	Cocsa1		non_secretome	Cocsa1.1
132206	scaffold_1	2658124	2662333	-	Cocsa1	GH17	cazy	Cocsa1.1
186688	scaffold_1	2663079	2664034	-	Cocsa1		non_secretome	Cocsa1.1
106976	scaffold_1	2665878	2673969	-	Cocsa1	Armadillo-type_fold	non_secretome	Cocsa1.1
22063	scaffold_1	2674907	2675668	+	Cocsa1		non_secretome	Cocsa1.1
32554	scaffold_1	2675783	2678564	+	Cocsa1	Flavodoxin-like Flavoprotein_pyridine_nucleotide_cytochrome_reductase Oxidoreductase_FAD/NAD(P)-binding Flavodoxin/nitric_oxide_synthase FAD-binding,_type_1	non_secretome	Cocsa1.1
195632	scaffold_1	2680456	2683632	+	Cocsa1		non_secretome	Cocsa1.1
106981	scaffold_1	2684527	2687888	-	Cocsa1	Proteasome/cyclosome,_regulatory_subunit 26S_proteasome_regulatory_complex,_non-ATPase_subcomplex,_Rpn1_subunit Armadillo-type_fold	non_secretome	Cocsa1.1
132220	scaffold_1	2688030	2689668	+	Cocsa1	RIO_kinase RIO2_kinase,_winged_helix,_N-terminal Protein_kinase-like	non_secretome	Cocsa1.1
215053	scaffold_1	2689717	2690492	-	Cocsa1		non_secretome	Cocsa1.1
22069	scaffold_1	2691050	2692170	-	Cocsa1	Initiation_factor_2B_related	non_secretome	Cocsa1.1
195636	scaffold_1	2694790	2695401	+	Cocsa1		non_secretome	Cocsa1.1
177565	scaffold_1	2695553	2698975	-	Cocsa1		non_secretome	Cocsa1.1
195638	scaffold_1	2701177	2702853	-	Cocsa1	C4-dicarboxylate_transporter/malic_acid_transport_protein	non_secretome	Cocsa1.1
215109	scaffold_1	2704168	2706377	-	Cocsa1		non_secretome	Cocsa1.1
22073	scaffold_1	2707943	2708845	-	Cocsa1	C-8_sterol_isomerase; ERG2_and_Sigma1_receptor_like_protein	SSP	Cocsa1.1
107000	scaffold_1	2710099	2712157	-	Cocsa1		non_secretome	Cocsa1.1
215175	scaffold_1	2712692	2713776	-	Cocsa1	GCN5-related_N-acetyltransferase Acyl-CoA_N-acyltransferase	non_secretome	Cocsa1.1
32570	scaffold_1	2715062	2716386	-	Cocsa1	Isopentenyl-diphosphate_delta-isomerase NUDIX_hydrolase,_core Isopentenyl-diphosphate_delta-isomerase,_type_1 NUDIX	non_secretome	Cocsa1.1
32571	scaffold_1	2716570	2718621	-	Cocsa1	Pyruvate_carboxyltransferase Homocitrate_synthase,_fungi_and_archaea Alpha-isopropylmalate/homocitrate_synthase,_conserved_site	non_secretome	Cocsa1.1
195645	scaffold_1	2719631	2721355	-	Cocsa1	Nuf2	non_secretome	Cocsa1.1
215240	scaffold_1	2721668	2722158	-	Cocsa1		non_secretome	Cocsa1.1
342000	scaffold_1	2722524	2723915	-	Cocsa1		non_secretome	Cocsa1.1
215257	scaffold_1	2724582	2727612	+	Cocsa1		non_secretome	Cocsa1.1
77303	scaffold_1	2728467	2729078	+	Cocsa1	Thioredoxin-related Thioredoxin_domain Thioredoxin Thioredoxin-like_fold	non_secretome	Cocsa1.1
215268	scaffold_1	2729261	2730968	-	Cocsa1	Cyclin-like_F-box	non_secretome	Cocsa1.1
75689	scaffold_1	2731157	2732791	-	Cocsa1		non_secretome	Cocsa1.1
177576	scaffold_1	2733000	2734564	+	Cocsa1	20S_proteasome,_A_and_B_subunits Proteasome_alpha-subunit,_conserved_site	non_secretome	Cocsa1.1
215340	scaffold_1	2735140	2736525	+	Cocsa1		non_secretome	Cocsa1.1
177578	scaffold_1	2738330	2740250	-	Cocsa1	Zinc_finger,_RING-type	non_secretome	Cocsa1.1
342003	scaffold_1	2742267	2743151	+	Cocsa1	Pectate_lyase,_catalytic Pectin_lyase_fold/virulence_factor Proteinase_and_amylase_inhibitor	Effector	Cocsa1.1
342003	scaffold_1	2742267	2743151	+	Cocsa1	PL3_2	cazy	Cocsa1.1
342003	scaffold_1	2742267	2743151	+	Cocsa1	PL3_2; Probable_pectate_lyase_F; Pectate_lyase	SSP	Cocsa1.1
32578	scaffold_1	2743650	2744288	-	Cocsa1		Effector	Cocsa1.1
32578	scaffold_1	2743650	2744288	-	Cocsa1		SSP	Cocsa1.1
22089	scaffold_1	2746644	2747199	-	Cocsa1	RhoA_GTPase_effector_DIA/Diaphanous Signal_transduction_mechanisms Cytoskeleton	Effector	Cocsa1.1
22089	scaffold_1	2746644	2747199	-	Cocsa1		SSP	Cocsa1.1
177580	scaffold_1	2748843	2749993	-	Cocsa1	RhoA_GTPase_effector_DIA/Diaphanous Signal_transduction_mechanisms Cytoskeleton	Effector	Cocsa1.1
177580	scaffold_1	2748843	2749993	-	Cocsa1		SSP	Cocsa1.1
32582	scaffold_1	2751375	2752317	-	Cocsa1	Protein_of_unknown_function_DUF1168	non_secretome	Cocsa1.1
166875	scaffold_1	2752585	2754409	+	Cocsa1	Phosphoglycerate_mutase	non_secretome	Cocsa1.1
156072	scaffold_1	2755129	2756841	-	Cocsa1	Fungal_transcriptional_regulatory_protein,_N-terminal	non_secretome	Cocsa1.1
132275	scaffold_1	2757509	2759106	-	Cocsa1	Short-chain_dehydrogenase/reductase_SDR Glucose/ribitol_dehydrogenase NAD(P)-binding	non_secretome	Cocsa1.1
32586	scaffold_1	2759714	2761131	+	Cocsa1		non_secretome	Cocsa1.1
58846	scaffold_1	2761771	2763079	-	Cocsa1		non_secretome	Cocsa1.1
156076	scaffold_1	2764935	2766553	+	Cocsa1	Peptidase_M24,_methionine_aminopeptidase Peptidase_M24,_catalytic_core Peptidase_M24A,_methionine_aminopeptidase,_subfamily_2	non_secretome	Cocsa1.1
132286	scaffold_1	2767252	2770364	-	Cocsa1	C2_calcium-dependent_membrane_targeting C2_calcium/lipid-binding_region,_CaLB	non_secretome	Cocsa1.1
215477	scaffold_1	2771863	2773249	+	Cocsa1		non_secretome	Cocsa1.1
177591	scaffold_1	2780068	2787921	+	Cocsa1	PT_repeat	non_secretome	Cocsa1.1
107054	scaffold_1	2787918	2790718	-	Cocsa1	Sugar_transporter General_substrate_transporter Major_facilitator_superfamily Sugar_transporter,_conserved_site MFS_general_substrate_transporter	non_secretome	Cocsa1.1
	scaffold_1	2791810	2792270	+	Cocsa1	Mariner.Tc1	TE/Repeat sequences	Cocsa1.1
	scaffold_1	2791871	2792020	+	Cocsa1	Unknown	TE/Repeat sequences	Cocsa1.1
	scaffold_1	2793951	2794351	+	Cocsa1	Mariner.Tc1	TE/Repeat sequences	Cocsa1.1
	scaffold_1	2794318	2794377	-	Cocsa1	Mariner.Tc1	TE/Repeat sequences	Cocsa1.1
32593	scaffold_1	2794339	2796538	-	Cocsa1	Protein_synthesis_factor,_GTP-binding Translation_elongation_factor_EFG/EF2,_C-terminal Translation_elongation_factor_EFTu/EF1A,_domain_2 GTP-binding_protein_LepA,_C-terminal Small_GTP-binding_protein GTP-binding_protein_LepA Translation_elongation_and_initiation_factors/Ribosomal,_beta-barrel Elongation_factor_G,_III_and_V	non_secretome	Cocsa1.1
32594	scaffold_1	2796683	2798305	+	Cocsa1	DNA-binding_HORMA	non_secretome	Cocsa1.1
342032	scaffold_1	2799307	2802412	+	Cocsa1	Glycosyl_transferase,_family_2 Blue_(type_1)_copper_domain	non_secretome	Cocsa1.1
32595	scaffold_1	2802701	2804399	-	Cocsa1	Aldehyde_dehydrogenase Protein_secE/sec61-gamma_protein Aldehyde/histidinol_dehydrogenase	non_secretome	Cocsa1.1
156086	scaffold_1	2804841	2806749	-	Cocsa1	Major_facilitator_superfamily_MFS-1 Major_facilitator_superfamily Sugar_transporter,_conserved_site Somatotropin_hormone MFS_general_substrate_transporter	non_secretome	Cocsa1.1
342034	scaffold_1	2808189	2818360	+	Cocsa1		non_secretome	Cocsa1.1
	scaffold_1	2818111	2818293	+	Cocsa1	Unknown	TE/Repeat sequences	Cocsa1.1
215652	scaffold_1	2818977	2819876	-	Cocsa1	BTB/POZ-like BTB/POZ_fold	non_secretome	Cocsa1.1
32598	scaffold_1	2819983	2821392	+	Cocsa1	Glycoside_hydrolase,_family_16 Concanavalin_A-like_lectin/glucanase	non_secretome	Cocsa1.1
32600	scaffold_1	2821664	2821973	-	Cocsa1		non_secretome	Cocsa1.1
76675	scaffold_1	2821988	2824886	-	Cocsa1	Acyl-CoA_N-acyltransferase	non_secretome	Cocsa1.1
132316	scaffold_1	2828104	2830768	+	Cocsa1	Tetracycline_resistance_protein,_TetB Major_facilitator_superfamily_MFS-1 Major_facilitator_superfamily MFS_general_substrate_transporter	non_secretome	Cocsa1.1
32603	scaffold_1	2830937	2832053	+	Cocsa1	Glucose/ribitol_dehydrogenase Short-chain_dehydrogenase/reductase_SDR NAD(P)-binding	non_secretome	Cocsa1.1
132322	scaffold_1	2833314	2834434	+	Cocsa1		non_secretome	Cocsa1.1
76734	scaffold_1	2835880	2837228	+	Cocsa1		non_secretome	Cocsa1.1
78815	scaffold_1	2837450	2838400	-	Cocsa1	NmrA-like NAD(P)-binding	non_secretome	Cocsa1.1
32606	scaffold_1	2841300	2843474	+	Cocsa1	Tetracycline_resistance_protein,_TetB Major_facilitator_superfamily_MFS-1 Major_facilitator_superfamily MFS_general_substrate_transporter	non_secretome	Cocsa1.1
32607	scaffold_1	2844769	2845948	+	Cocsa1		non_secretome	Cocsa1.1
156097	scaffold_1	2846808	2847945	+	Cocsa1		non_secretome	Cocsa1.1
195682	scaffold_1	2849288	2857380	-	Cocsa1	Amino_acid_transporter,_transmembrane Amino_acid/polyamine_transporter_I	non_secretome	Cocsa1.1
	scaffold_1	2849863	2850525	-	Cocsa1	Unknown	TE/Repeat sequences	Cocsa1.1
	scaffold_1	2855759	2856248	+	Cocsa1	Tad1	TE/Repeat sequences	Cocsa1.1
32609	scaffold_1	2859203	2861133	+	Cocsa1	Cutinase	non_secretome	Cocsa1.1
132344	scaffold_1	2862757	2864818	+	Cocsa1		non_secretome	Cocsa1.1
186740	scaffold_1	2865915	2867779	+	Cocsa1	PL4_1	cazy	Cocsa1.1
32611	scaffold_1	2867801	2869208	-	Cocsa1	WW/Rsp5/WWP	non_secretome	Cocsa1.1
78855	scaffold_1	2870424	2871247	-	Cocsa1		non_secretome	Cocsa1.1
46659	scaffold_1	2872484	2872879	-	Cocsa1		non_secretome	Cocsa1.1
76489	scaffold_1	2873224	2873784	+	Cocsa1		non_secretome	Cocsa1.1
342075	scaffold_1	2874403	2875653	-	Cocsa1		non_secretome	Cocsa1.1
215867	scaffold_1	2876594	2877728	+	Cocsa1	Ovarian_tumour,_otubain	non_secretome	Cocsa1.1
215861	scaffold_1	2877729	2878912	-	Cocsa1	Thiopurine_S-methyltransferase	non_secretome	Cocsa1.1
32616	scaffold_1	2879740	2881708	+	Cocsa1	Major_facilitator_superfamily_MFS-1 Major_facilitator_superfamily MFS_general_substrate_transporter	non_secretome	Cocsa1.1
132363	scaffold_1	2882867	2887083	+	Cocsa1	ABC_transporter-like ABC_transporter,_transmembrane_region AAA+_ATPase,_core ABC_transporter,_transmembrane_region,_type_1	non_secretome	Cocsa1.1
32617	scaffold_1	2887680	2890109	-	Cocsa1	Major_facilitator_superfamily_MFS-1 Major_facilitator_superfamily MFS_general_substrate_transporter	non_secretome	Cocsa1.1
166918	scaffold_1	2891912	2896030	-	Cocsa1	Multi_antimicrobial_extrusion_protein_MatE Pex,_N-terminal	non_secretome	Cocsa1.1
195694	scaffold_1	2896221	2899852	+	Cocsa1	Protease-associated_PA Cystinosin/ERS1p_repeat Peptidase_M28	non_secretome	Cocsa1.1
342079	scaffold_1	2900300	2901210	-	Cocsa1		non_secretome	Cocsa1.1
22137	scaffold_1	2901799	2903180	+	Cocsa1		non_secretome	Cocsa1.1
22138	scaffold_1	2903409	2903957	-	Cocsa1		non_secretome	Cocsa1.1
132382	scaffold_1	2906292	2908836	-	Cocsa1	Spc97/Spc98	non_secretome	Cocsa1.1
342083	scaffold_1	2909615	2910862	+	Cocsa1		non_secretome	Cocsa1.1
32624	scaffold_1	2910925	2915909	-	Cocsa1		non_secretome	Cocsa1.1
32625	scaffold_1	2916172	2917259	-	Cocsa1		non_secretome	Cocsa1.1
32627	scaffold_1	2917326	2918512	+	Cocsa1	ETC_complex_I_subunit_conserved_region	non_secretome	Cocsa1.1
156124	scaffold_1	2918700	2919197	+	Cocsa1		non_secretome	Cocsa1.1
77015	scaffold_1	2919562	2920362	-	Cocsa1	CE3	cazy	Cocsa1.1
77015	scaffold_1	2919562	2920362	-	Cocsa1	CE3; GDSL-like_Lipase/Acylhydrolase_family	SSP	Cocsa1.1
77015	scaffold_1	2919562	2920362	-	Cocsa1	Esterase,_SGNH_hydrolase-type	Effector	Cocsa1.1
77936	scaffold_1	2924146	2925338	-	Cocsa1		non_secretome	Cocsa1.1
215977	scaffold_1	2926298	2927771	-	Cocsa1		non_secretome	Cocsa1.1
342109	scaffold_1	2928123	2928583	-	Cocsa1		non_secretome	Cocsa1.1
32631	scaffold_1	2929321	2930736	-	Cocsa1	FMN-binding_split_barrel,_related	non_secretome	Cocsa1.1
107166	scaffold_1	2931125	2932943	-	Cocsa1		non_secretome	Cocsa1.1
78095	scaffold_1	2933108	2936828	+	Cocsa1	HEAT Armadillo-type_fold	non_secretome	Cocsa1.1
166933	scaffold_1	2936914	2938244	-	Cocsa1	FAD_dependent_oxidoreductase	non_secretome	Cocsa1.1
32640	scaffold_1	2938905	2940825	+	Cocsa1	Ovarian_tumour,_otubain	non_secretome	Cocsa1.1
78477	scaffold_1	2940983	2943374	-	Cocsa1		non_secretome	Cocsa1.1
77623	scaffold_1	2944010	2946808	+	Cocsa1	Polynucleotide_adenylyltransferase_region	non_secretome	Cocsa1.1
107181	scaffold_1	2948041	2949648	+	Cocsa1		non_secretome	Cocsa1.1
107182	scaffold_1	2949840	2953542	+	Cocsa1		non_secretome	Cocsa1.1
166939	scaffold_1	2954231	2956870	+	Cocsa1		non_secretome	Cocsa1.1
342117	scaffold_1	2957494	2959678	+	Cocsa1	Heterokaryon_incompatibility	non_secretome	Cocsa1.1
52153	scaffold_1	2959787	2960359	+	Cocsa1		non_secretome	Cocsa1.1
	scaffold_1	2960115	2960257	+	Cocsa1	Unknown	TE/Repeat sequences	Cocsa1.1
32647	scaffold_1	2960673	2962880	-	Cocsa1	Glycolipid_anchored_surface_protein_GAS1 X8 Glycoside_hydrolase,_catalytic_core	non_secretome	Cocsa1.1
132427	scaffold_1	2965408	2966636	+	Cocsa1	Basic-leucine_zipper_(bZIP)_transcription_factor	non_secretome	Cocsa1.1
32648	scaffold_1	2966632	2968012	-	Cocsa1		non_secretome	Cocsa1.1
78220	scaffold_1	2968380	2969906	+	Cocsa1	NMD3	non_secretome	Cocsa1.1
32650	scaffold_1	2971099	2972573	+	Cocsa1		non_secretome	Cocsa1.1
166945	scaffold_1	2974770	2975389	+	Cocsa1		non_secretome	Cocsa1.1
342138	scaffold_1	2977020	2978896	+	Cocsa1	AA3_2	cazy	Cocsa1.1
342147	scaffold_1	2979424	2980359	-	Cocsa1		non_secretome	Cocsa1.1
342149	scaffold_1	2980462	2982108	-	Cocsa1	GH30_7	cazy	Cocsa1.1
216164	scaffold_1	2982831	2985415	-	Cocsa1	Heterokaryon_incompatibility	non_secretome	Cocsa1.1
32651	scaffold_1	2985730	2987059	+	Cocsa1		non_secretome	Cocsa1.1
32652	scaffold_1	2988082	2989533	-	Cocsa1	Acid_phosphatase; Survival_protein_SurE	Secreted	Cocsa1.1
107215	scaffold_1	2990032	2992374	-	Cocsa1	Lipocalin	non_secretome	Cocsa1.1
216202	scaffold_1	2992500	2996769	+	Cocsa1	SNF2-related DNA/RNA_helicase,_C-terminal Zinc_finger,_PHD-type DEAD-like_helicase,_N-terminal Helicase,_superfamily_1_and_2,_ATP-binding Zinc_finger,_FYVE/PHD-type	non_secretome	Cocsa1.1
132455	scaffold_1	2996861	2997514	-	Cocsa1	Thioredoxin-related Thioredoxin_domain Thioredoxin-like_fold	non_secretome	Cocsa1.1
342153	scaffold_1	2998938	3004670	-	Cocsa1		non_secretome	Cocsa1.1
156152	scaffold_1	3005695	3006770	-	Cocsa1		non_secretome	Cocsa1.1
132462	scaffold_1	3007212	3008658	+	Cocsa1		non_secretome	Cocsa1.1
32657	scaffold_1	3011425	3013099	+	Cocsa1	Phosphoglycerate_mutase	non_secretome	Cocsa1.1
32658	scaffold_1	3013697	3014708	-	Cocsa1	Ribonuclease_H1_small_subunit	non_secretome	Cocsa1.1
216295	scaffold_1	3015749	3017453	+	Cocsa1	Cyclopropane-fatty-acyl-phospholipid_synthase	non_secretome	Cocsa1.1
216299	scaffold_1	3017404	3019822	-	Cocsa1		non_secretome	Cocsa1.1
32661	scaffold_1	3020461	3021103	-	Cocsa1		non_secretome	Cocsa1.1
107242	scaffold_1	3021285	3023543	+	Cocsa1	NUC153	non_secretome	Cocsa1.1
77901	scaffold_1	3023904	3025101	+	Cocsa1		non_secretome	Cocsa1.1
32663	scaffold_1	3025113	3025736	-	Cocsa1	Dehydroquinase,_class_II	non_secretome	Cocsa1.1
32664	scaffold_1	3025974	3027275	+	Cocsa1	Inositol_monophosphatase	non_secretome	Cocsa1.1
107251	scaffold_1	3027254	3028560	-	Cocsa1	Quinate/shikimate_5-dehydrogenase/glutamyl-tRNA_reductase Shikimate_dehydrogenase_substrate_binding,_N-terminal NAD(P)-binding	non_secretome	Cocsa1.1
132488	scaffold_1	3029152	3031107	+	Cocsa1	Sugar_transporter General_substrate_transporter Major_facilitator_superfamily Sugar_transporter,_conserved_site MFS_general_substrate_transporter	non_secretome	Cocsa1.1
32668	scaffold_1	3031934	3033226	+	Cocsa1	Xylose_isomerase-type_TIM_barrel Xylose_isomerase-like,_TIM_barrel	non_secretome	Cocsa1.1
76883	scaffold_1	3033234	3035476	-	Cocsa1	Fungal_transcriptional_regulatory_protein,_N-terminal Fungal_specific_transcription_factor	non_secretome	Cocsa1.1
76920	scaffold_1	3035859	3038441	+	Cocsa1	Dehydroquinase_class_I Shikimate_kinase Quinate/shikimate_5-dehydrogenase/glutamyl-tRNA_reductase Shikimate_dehydrogenase_substrate_binding,_N-terminal NAD(P)-binding	non_secretome	Cocsa1.1
166970	scaffold_1	3038716	3039619	-	Cocsa1	Chorismate_mutase Chorismate_mutase_of_the_AroQ_class,_eukaryotic_type	non_secretome	Cocsa1.1
195739	scaffold_1	3039769	3042363	+	Cocsa1	WD40_repeat WD40_repeat-like	non_secretome	Cocsa1.1
	scaffold_1	3042478	3042803	+	Cocsa1	Mariner.Tc1	TE/Repeat sequences	Cocsa1.1
	scaffold_1	3042539	3042688	+	Cocsa1	Unknown	TE/Repeat sequences	Cocsa1.1
	scaffold_1	3044568	3044845	+	Cocsa1	Mariner.Tc1	TE/Repeat sequences	Cocsa1.1
62543	scaffold_1	3044572	3044769	-	Cocsa1	Helix-turn-helix,_Psq Homeodomain-like	non_secretome	Cocsa1.1
	scaffold_1	3044812	3044871	-	Cocsa1	Mariner.Tc1	TE/Repeat sequences	Cocsa1.1
156169	scaffold_1	3045122	3047232	+	Cocsa1	Calcium-binding_EF-hand Pyridine_nucleotide-disulphide_oxidoreductase,_NAD-binding_region FAD-dependent_pyridine_nucleotide-disulphide_oxidoreductase	non_secretome	Cocsa1.1
22194	scaffold_1	3047719	3048507	-	Cocsa1	Cyclin-like_F-box	non_secretome	Cocsa1.1
32675	scaffold_1	3049069	3050028	-	Cocsa1		non_secretome	Cocsa1.1
166974	scaffold_1	3050342	3052022	-	Cocsa1	Major_facilitator_superfamily_MFS-1 Major_facilitator_superfamily MFS_general_substrate_transporter	non_secretome	Cocsa1.1
32678	scaffold_1	3052974	3055182	-	Cocsa1	ALG3	non_secretome	Cocsa1.1
	scaffold_1	3055224	3055283	+	Cocsa1	Mariner.Tc1	TE/Repeat sequences	Cocsa1.1
	scaffold_1	3055250	3055879	-	Cocsa1	Mariner.Tc1	TE/Repeat sequences	Cocsa1.1
59569	scaffold_1	3055326	3055853	+	Cocsa1	Helix-turn-helix,_Psq Centromere_protein_B,_helix-turn-helix Homeodomain-like	non_secretome	Cocsa1.1
	scaffold_1	3057201	3057672	-	Cocsa1	Mariner.Tc1	TE/Repeat sequences	Cocsa1.1
	scaffold_1	3057462	3057611	-	Cocsa1	Unknown	TE/Repeat sequences	Cocsa1.1
132519	scaffold_1	3057686	3058844	-	Cocsa1	Major_allergen_Alt_a_1; Alternaria_alternata_allergen_1	SSP	Cocsa1.1
132520	scaffold_1	3059500	3061405	-	Cocsa1	MOZ/SAS-like_protein Chromo_domain Zinc_finger,_C2H2-type Acyl-CoA_N-acyltransferase	non_secretome	Cocsa1.1
166979	scaffold_1	3061595	3062671	+	Cocsa1	Exonuclease,_RNase_T_and_DNA_polymerase_III Exonuclease Polynucleotidyl_transferase,_Ribonuclease_H_fold	non_secretome	Cocsa1.1
195748	scaffold_1	3063293	3064918	+	Cocsa1	Aldo/keto_reductase	non_secretome	Cocsa1.1
342177	scaffold_1	3065077	3066409	+	Cocsa1	Zinc_finger,_MYND-type Alpha-helical_ferredoxin	non_secretome	Cocsa1.1
216437	scaffold_1	3066410	3068297	-	Cocsa1	Zinc_finger,_GATA-type Aldehyde_dehydrogenase,_conserved_site	non_secretome	Cocsa1.1
77609	scaffold_1	3069559	3070280	-	Cocsa1	COPI_associated	non_secretome	Cocsa1.1
78219	scaffold_1	3071748	3072275	+	Cocsa1		non_secretome	Cocsa1.1
132540	scaffold_1	3073039	3074890	-	Cocsa1		non_secretome	Cocsa1.1
22208	scaffold_1	3075676	3076849	+	Cocsa1	Zinc_finger,_C2H2-type	non_secretome	Cocsa1.1
216490	scaffold_1	3076946	3077701	+	Cocsa1		SSP	Cocsa1.1
342188	scaffold_1	3077950	3079810	-	Cocsa1		non_secretome	Cocsa1.1
216500	scaffold_1	3080955	3081733	+	Cocsa1		non_secretome	Cocsa1.1
156185	scaffold_1	3085261	3086076	-	Cocsa1	Ras_GTPase Ras Ras_small_GTPase,_Ras_type Ras_small_GTPase,_Rho_type Ras_small_GTPase,_Rab_type Ran_GTPase Small_GTP-binding_protein	non_secretome	Cocsa1.1
32692	scaffold_1	3087610	3089096	-	Cocsa1	Molybdopterin_binding	non_secretome	Cocsa1.1
77518	scaffold_1	3089335	3089932	+	Cocsa1	Actin-binding,_cofilin/tropomyosin_type Glia_maturation_factor_beta	non_secretome	Cocsa1.1
216601	scaffold_1	3092295	3093268	-	Cocsa1		non_secretome	Cocsa1.1
32699	scaffold_1	3093244	3094093	-	Cocsa1		Effector	Cocsa1.1
32699	scaffold_1	3093244	3094093	-	Cocsa1		SSP	Cocsa1.1
107321	scaffold_1	3094202	3096461	+	Cocsa1	Serine/threonine-specific_protein_phosphatase_and_bis(5-nucleosyl)-tetraphosphatase Metallophosphoesterase	non_secretome	Cocsa1.1
	scaffold_1	3096449	3096600	-	Cocsa1	rRNA	TE/Repeat sequences	Cocsa1.1
107325	scaffold_1	3096694	3098710	-	Cocsa1	Major_facilitator_superfamily_MFS-1 Major_facilitator_superfamily MFS_general_substrate_transporter	non_secretome	Cocsa1.1
107328	scaffold_1	3099144	3101283	-	Cocsa1	TGF-beta_receptor,_type_I/II_extracellular_region MFS_general_substrate_transporter	non_secretome	Cocsa1.1
76955	scaffold_1	3102898	3103185	+	Cocsa1	Ankyrin	non_secretome	Cocsa1.1
342195	scaffold_1	3103585	3104198	-	Cocsa1	Glycoside_hydrolase,_family_18,_catalytic_domain Glycoside_hydrolase,_catalytic_core	non_secretome	Cocsa1.1
342197	scaffold_1	3105636	3106526	+	Cocsa1		non_secretome	Cocsa1.1
78256	scaffold_1	3107544	3108719	+	Cocsa1		non_secretome	Cocsa1.1
216676	scaffold_1	3109915	3112188	-	Cocsa1	Transcription_factor_Jun bZIP_transcription_factor,_bZIP-1 Basic-leucine_zipper_(bZIP)_transcription_factor	non_secretome	Cocsa1.1
186815	scaffold_1	3112999	3113566	+	Cocsa1		non_secretome	Cocsa1.1
167000	scaffold_1	3115371	3115793	+	Cocsa1	Transthyretin Hydroxyisourate_hydrolase	non_secretome	Cocsa1.1
216701	scaffold_1	3116168	3118276	-	Cocsa1		non_secretome	Cocsa1.1
32710	scaffold_1	3123340	3124320	+	Cocsa1		non_secretome	Cocsa1.1
132577	scaffold_1	3125970	3126845	-	Cocsa1	Ras_GTPase Ras Ras_small_GTPase,_Ras_type Ras_small_GTPase,_Rho_type Ras_small_GTPase,_Rab_type	non_secretome	Cocsa1.1
32712	scaffold_1	3128269	3129947	+	Cocsa1	M14A; Zinc_carboxypeptidase	lip.pro	Cocsa1.1
216783	scaffold_1	3130761	3132776	+	Cocsa1	Heterokaryon_incompatibility	non_secretome	Cocsa1.1
167009	scaffold_1	3133346	3135034	+	Cocsa1	Phosphoribosyltransferase Phosphoribosyl_pyrophosphokinase	non_secretome	Cocsa1.1
216804	scaffold_1	3135819	3136921	-	Cocsa1		non_secretome	Cocsa1.1
32717	scaffold_1	3137571	3140029	-	Cocsa1	Isocitrate_lyase_and_phosphorylmutase,_core Isocitrate_lyase_and_phosphorylmutase Isocitrate_lyase Pyruvate/Phosphoenolpyruvate_kinase,_catalytic_core	non_secretome	Cocsa1.1
76881	scaffold_1	3140802	3142571	-	Cocsa1	Protein_of_unknown_function_DUF1365	non_secretome	Cocsa1.1
32719	scaffold_1	3146548	3148466	+	Cocsa1		non_secretome	Cocsa1.1
177699	scaffold_1	3148711	3153636	+	Cocsa1	C2_calcium-dependent_membrane_targeting Ras_GTPase-activating_protein Rho_GTPase_activation_protein C2_calcium/lipid-binding_region,_CaLB	non_secretome	Cocsa1.1
132601	scaffold_1	3155659	3157451	-	Cocsa1	Peptidyl-prolyl_cis-trans_isomerase,_cyclophilin-type Tetratricopeptide_TPR-1 Tetratricopeptide_TPR2 Tetratricopeptide_region Cyclophilin-like	non_secretome	Cocsa1.1
107371	scaffold_1	3157662	3159786	-	Cocsa1	Interferon-related_developmental_regulator Fumarate_lyase Beta_tubulin,_autoregulation_binding_site Proteinase_inhibitor_I25,_cystatin Armadillo-type_fold	non_secretome	Cocsa1.1
216963	scaffold_1	3160927	3161613	-	Cocsa1		non_secretome	Cocsa1.1
77085	scaffold_1	3161762	3163050	-	Cocsa1	Zinc_finger,_C2H2-type Zinc_finger,_C2H2-like	non_secretome	Cocsa1.1
132610	scaffold_1	3164385	3166897	-	Cocsa1	Not_CCR4-Not_complex_component,_N-terminal NOT2/NOT3/NOT5 CCR4-NOT_complex,_subunits_3_and_5	non_secretome	Cocsa1.1
156214	scaffold_1	3167219	3168026	+	Cocsa1	D-tyrosyl-tRNA(Tyr)_deacylase	non_secretome	Cocsa1.1
107380	scaffold_1	3170388	3174686	+	Cocsa1	ABC_transporter-like ABC_transporter,_transmembrane_region Mechanosensitive_ion_channel_MscS AAA+_ATPase,_core ABC_transporter,_transmembrane_region,_type_1	non_secretome	Cocsa1.1
32726	scaffold_1	3175068	3176319	+	Cocsa1		non_secretome	Cocsa1.1
32728	scaffold_1	3176373	3177532	-	Cocsa1	Lipocalin-like Calycin-like	non_secretome	Cocsa1.1
132623	scaffold_1	3178176	3179199	-	Cocsa1		SSP	Cocsa1.1
177709	scaffold_1	3180273	3182406	+	Cocsa1		non_secretome	Cocsa1.1
	scaffold_1	3181932	3182435	+	Cocsa1	Gypsy	TE/Repeat sequences	Cocsa1.1
217061	scaffold_1	3182678	3184299	+	Cocsa1	Actin/actin-like	non_secretome	Cocsa1.1
217077	scaffold_1	3185550	3186583	+	Cocsa1		non_secretome	Cocsa1.1
107399	scaffold_1	3187966	3192786	-	Cocsa1	SH2_motif Transcription_elongation_factor_Spt6 S1,_RNA_binding RuvA_domain_2-like Nucleic_acid-binding,_OB-fold-like Cobalamin_(vitamin_B12)-binding	non_secretome	Cocsa1.1
195796	scaffold_1	3193543	3195856	+	Cocsa1	Protein_kinase,_core Serine/threonine_protein_kinase-related Tyrosine_protein_kinase Serine/threonine_protein_kinase Protein_kinase_ATP_binding,_conserved_site Serine/threonine_protein_kinase,_active_site Protein_kinase-like	non_secretome	Cocsa1.1
156224	scaffold_1	3196263	3197342	-	Cocsa1		non_secretome	Cocsa1.1
342234	scaffold_1	3198017	3199383	+	Cocsa1	Protein_kinase,_core Serine/threonine_protein_kinase-related Serine/threonine_protein_kinase Protein_kinase-like	non_secretome	Cocsa1.1
	scaffold_1	3199469	3199540	+	Cocsa1	Unknown	TE/Repeat sequences	Cocsa1.1
132639	scaffold_1	3199796	3201001	-	Cocsa1		non_secretome	Cocsa1.1
132641	scaffold_1	3201590	3203761	-	Cocsa1	Chaperonin_Cpn60 Chaperonin_Cpn60/TCP-1 T-complex_protein_1,_gamma_subunit Chaperonin_TCP-1,_conserved_site GroEL-like_chaperone,_ATPase	non_secretome	Cocsa1.1
217120	scaffold_1	3204328	3205580	+	Cocsa1		non_secretome	Cocsa1.1
217121	scaffold_1	3205581	3206162	+	Cocsa1		non_secretome	Cocsa1.1
217141	scaffold_1	3207461	3213469	-	Cocsa1	Phospholipase_D/Transphosphatidylase Phox-like Phospholipase_D,_eukaryota	non_secretome	Cocsa1.1
32741	scaffold_1	3214017	3215242	+	Cocsa1		non_secretome	Cocsa1.1
217147	scaffold_1	3215902	3216850	-	Cocsa1		non_secretome	Cocsa1.1
167036	scaffold_1	3217646	3218020	-	Cocsa1		non_secretome	Cocsa1.1
217163	scaffold_1	3218543	3219337	-	Cocsa1		SSP	Cocsa1.1
32743	scaffold_1	3219841	3220728	+	Cocsa1		non_secretome	Cocsa1.1
217192	scaffold_1	3220996	3221554	-	Cocsa1		non_secretome	Cocsa1.1
156234	scaffold_1	3222553	3224375	+	Cocsa1	Major_facilitator_superfamily_MFS-1 Major_facilitator_superfamily MFS_general_substrate_transporter	non_secretome	Cocsa1.1
76068	scaffold_1	3224660	3226368	-	Cocsa1	Cyclin-like_F-box	non_secretome	Cocsa1.1
186848	scaffold_1	3227049	3229021	-	Cocsa1	Major_facilitator_superfamily_MFS-1 Major_facilitator_superfamily MFS_general_substrate_transporter	non_secretome	Cocsa1.1
217249	scaffold_1	3230849	3236006	+	Cocsa1	3-phosphoshikimate_1-carboxyvinyltransferase,_core Dehydroquinase_class_I Shikimate_kinase Quinate/shikimate_5-dehydrogenase/glutamyl-tRNA_reductase 3-dehydroquinate_synthase_AroB Shikimate_dehydrogenase_substrate_binding,_N-terminal Pentafunctional_AroM_protein 3-phosphoshikimate_1-carboxyvinyltransferase,_subgroup 3-dehydroquinate_synthase_AroB,_subgroup Shikimate-5-dehydrogenase NAD(P)-binding…	non_secretome	Cocsa1.1
177725	scaffold_1	3236121	3238706	-	Cocsa1		non_secretome	Cocsa1.1
132669	scaffold_1	3238685	3241211	-	Cocsa1	Isocitrate/isopropylmalate_dehydrogenase Isocitrate_dehydrogenase_NADP-dependent,_eukaryotic	non_secretome	Cocsa1.1
132671	scaffold_1	3241488	3243615	-	Cocsa1		non_secretome	Cocsa1.1
132672	scaffold_1	3245399	3248804	-	Cocsa1	von_Willebrand_factor,_type_A Vault_protein_inter-alpha-trypsin Vault_protein_inter-alpha-trypsin,_metazoa	non_secretome	Cocsa1.1
167047	scaffold_1	3249478	3251295	+	Cocsa1	tRNA_pseudouridine_synthase	non_secretome	Cocsa1.1
76343	scaffold_1	3251578	3251811	-	Cocsa1		non_secretome	Cocsa1.1
217313	scaffold_1	3253227	3254324	-	Cocsa1	mRNA_splicing_factor,_thioredoxin-like_U5_snRNP Thioredoxin-like_fold	non_secretome	Cocsa1.1
156245	scaffold_1	3254561	3254993	-	Cocsa1	Ribosomal_protein_L35Ae	non_secretome	Cocsa1.1
107457	scaffold_1	3257768	3259188	-	Cocsa1	ATPase,_V0/A0_complex,_subunit_C/D ATPase,_V0_complex,_subunit_D	non_secretome	Cocsa1.1
217339	scaffold_1	3259348	3262040	+	Cocsa1		non_secretome	Cocsa1.1
132690	scaffold_1	3262695	3263957	-	Cocsa1	Zinc_finger,_C2H2-like Zinc_finger,_C2H2-type	non_secretome	Cocsa1.1
32760	scaffold_1	3264281	3266920	-	Cocsa1	Forkhead-associated SMAD/FHA_domain	non_secretome	Cocsa1.1
177734	scaffold_1	3267093	3271858	+	Cocsa1	RNA_polymerase,_alpha_subunit RNA_polymerase_Rpb1,_domain_3 RNA_polymerase_Rpb1,_domain_1 RNA_polymerase_Rpb1,_domain_5 RNA_polymerase_Rpb1,_domain_4 RNA_polymerase,_N-terminal	non_secretome	Cocsa1.1
22274	scaffold_1	3273040	3274492	-	Cocsa1	Ankyrin Zinc_finger,_ZZ-type	non_secretome	Cocsa1.1
156250	scaffold_1	3275913	3276338	-	Cocsa1		non_secretome	Cocsa1.1
217376	scaffold_1	3279796	3281956	+	Cocsa1	Beta-lactamase	Secreted	Cocsa1.1
53821	scaffold_1	3283213	3283782	-	Cocsa1		non_secretome	Cocsa1.1
156253	scaffold_1	3284103	3284417	+	Cocsa1		non_secretome	Cocsa1.1
156254	scaffold_1	3284877	3285597	+	Cocsa1	DNA/RNA_helicase,_C-terminal	non_secretome	Cocsa1.1
217399	scaffold_1	3287229	3289243	-	Cocsa1	RNA_polymerase_II,_heptapeptide_repeat,_eukaryotic	non_secretome	Cocsa1.1
32763	scaffold_1	3291155	3293587	-	Cocsa1	cAMP/cGMP-dependent_protein_kinase Cyclic_nucleotide-binding cAMP-dependent_protein_kinase,_regulatory_subunit,_type_I/II_alpha/beta	non_secretome	Cocsa1.1
56983	scaffold_1	3295035	3297511	+	Cocsa1		non_secretome	Cocsa1.1
195823	scaffold_1	3298229	3300586	+	Cocsa1		non_secretome	Cocsa1.1
	scaffold_1	3299415	3299781	-	Cocsa1	Unknown	TE/Repeat sequences	Cocsa1.1
167060	scaffold_1	3302989	3304883	+	Cocsa1	Heterokaryon_incompatibility	non_secretome	Cocsa1.1
	scaffold_1	3305131	3305224	+	Cocsa1	Unknown	TE/Repeat sequences	Cocsa1.1
177741	scaffold_1	3306379	3307684	-	Cocsa1	Beta-lactamase-like	non_secretome	Cocsa1.1
342279	scaffold_1	3308011	3308627	-	Cocsa1		non_secretome	Cocsa1.1
107483	scaffold_1	3309710	3314588	-	Cocsa1	WD40_repeat NACHT_nucleoside_triphosphatase Heterokaryon_incompatibility WD40_repeat-like	non_secretome	Cocsa1.1
	scaffold_1	3312275	3312693	-	Cocsa1	Unknown	TE/Repeat sequences	Cocsa1.1
	scaffold_1	3313123	3313662	+	Cocsa1	Unknown	TE/Repeat sequences	Cocsa1.1
32768	scaffold_1	3314980	3316229	-	Cocsa1	Alcohol_dehydrogenase,_zinc-binding Alcohol_dehydrogenase_GroES-like Alcohol_dehydrogenase,_zinc-containing,_conserved_site D-isomer_specific_2-hydroxyacid_dehydrogenase,_NAD-binding GroES-like NAD(P)-binding	non_secretome	Cocsa1.1
217541	scaffold_1	3317631	3318806	-	Cocsa1		non_secretome	Cocsa1.1
217552	scaffold_1	3321514	3324123	+	Cocsa1	Protein_of_unknown_function_DUF907,_fungi	non_secretome	Cocsa1.1
78415	scaffold_1	3326669	3327919	+	Cocsa1	Protein_kinase,_core Serine/threonine_protein_kinase Serine/threonine_protein_kinase,_active_site Protein_kinase-like	non_secretome	Cocsa1.1
22288	scaffold_1	3328348	3329769	-	Cocsa1	Phosphoglycerate_mutase Phosphoglycerate/bisphosphoglycerate_mutase	non_secretome	Cocsa1.1
132732	scaffold_1	3330121	3331187	-	Cocsa1	Helix-turn-helix_type_3 Multiprotein_bridging_factor_1,_N-terminal Lambda_repressor-like,_DNA-binding	non_secretome	Cocsa1.1
78119	scaffold_1	3331955	3333245	-	Cocsa1	WD40_repeat WD40_repeat-like	non_secretome	Cocsa1.1
167091	scaffold_1	3334235	3335882	+	Cocsa1		non_secretome	Cocsa1.1
22292	scaffold_1	3336422	3339304	+	Cocsa1	Tetrahydrofolate_dehydrogenase/cyclohydrolase Formate-tetrahydrofolate_ligase,_FTHFS NAD(P)-binding	non_secretome	Cocsa1.1
78439	scaffold_1	3340233	3342663	-	Cocsa1	Glycoside_hydrolase,_family_37 Neutral_trehalase_Ca2+_binding Six-hairpin_glycosidase-like	non_secretome	Cocsa1.1
132741	scaffold_1	3343839	3345106	-	Cocsa1		non_secretome	Cocsa1.1
217670	scaffold_1	3349473	3351513	-	Cocsa1		non_secretome	Cocsa1.1
132745	scaffold_1	3356529	3357610	-	Cocsa1	Beta-lactamase-like	non_secretome	Cocsa1.1
217719	scaffold_1	3357798	3359205	+	Cocsa1	6-phosphogluconate_dehydrogenase,_NAD-binding 6-phosphogluconate_dehydrogenase,_C-terminal-like NAD(P)-binding	non_secretome	Cocsa1.1
217720	scaffold_1	3359206	3360098	+	Cocsa1	Carboxymuconolactone_decarboxylase	non_secretome	Cocsa1.1
75725	scaffold_1	3360360	3363001	+	Cocsa1		non_secretome	Cocsa1.1
167078	scaffold_1	3363252	3366395	-	Cocsa1	Ubiquitin-conjugating_enzyme,_E2 DNA-binding_TFAR19-related_protein Ubiquitin-conjugating_enzyme/RWD-like	non_secretome	Cocsa1.1
78387	scaffold_1	3366394	3367842	+	Cocsa1	Dor1-like_protein	non_secretome	Cocsa1.1
77986	scaffold_1	3368201	3368642	-	Cocsa1		SSP	Cocsa1.1
107529	scaffold_1	3370788	3372932	-	Cocsa1	C69; Peptidase_family_C69	lip.pro	Cocsa1.1
32791	scaffold_1	3373238	3374677	+	Cocsa1	Peptidase_S58,_DmpA Peptidase_S58_DmpA/arginine_biosynthesis_protein_ArgJ	non_secretome	Cocsa1.1
342303	scaffold_1	3376022	3378874	+	Cocsa1	High_mobility_group_box,_HMG1/HMG2 Sterile_alpha_motif_homology_2 Sterile_alpha_motif_SAM High_mobility_group_box,_HMG Sterile_alpha_motif_homology	non_secretome	Cocsa1.1
32798	scaffold_1	3380553	3382361	+	Cocsa1		non_secretome	Cocsa1.1
132771	scaffold_1	3382350	3383603	-	Cocsa1	Short-chain_dehydrogenase/reductase_SDR Glucose/ribitol_dehydrogenase NAD(P)-binding	non_secretome	Cocsa1.1
32801	scaffold_1	3383946	3384845	-	Cocsa1		non_secretome	Cocsa1.1
107545	scaffold_1	3385029	3387980	+	Cocsa1	Neutral_ceramidase_2; Neutral/alkaline_non-lysosomal_ceramidase_C-terminal; _Neutral/alkaline_non-lysosomal_ceramidase_N-terminal	Secreted	Cocsa1.1
	scaffold_1	3387678	3389536	-	Cocsa1	Mariner.Tc1	TE/Repeat sequences	Cocsa1.1
32803	scaffold_1	3390099	3391598	+	Cocsa1		non_secretome	Cocsa1.1
177768	scaffold_1	3391778	3394882	-	Cocsa1	Protein_of_unknown_function_DUF221	non_secretome	Cocsa1.1
217864	scaffold_1	3399153	3400429	-	Cocsa1	AA9	cazy	Cocsa1.1
217861	scaffold_1	3401621	3404625	-	Cocsa1		Secreted	Cocsa1.1
177772	scaffold_1	3405852	3408539	+	Cocsa1	Peptidase_A1 Peptidase_aspartic,_catalytic	non_secretome	Cocsa1.1
195858	scaffold_1	3409076	3413719	+	Cocsa1	Protein_kinase,_core Serine/threonine_protein_kinase-related DNA/RNA_helicase,_DEAD/DEAH_box_type,_N-terminal DNA/RNA_helicase,_C-terminal Tyrosine_protein_kinase Serine/threonine_protein_kinase DEAD-like_helicase,_N-terminal Helicase,_superfamily_1_and_2,_ATP-binding RNA_helicase,_DEAD-box_type,_Q_motif RNA_helicase,_ATP-dependent,_DEAD-box,_conserved_site Protein_kinase_ATP_binding,_conserved_s…	non_secretome	Cocsa1.1
32810	scaffold_1	3415155	3421230	+	Cocsa1	Transaldolase	non_secretome	Cocsa1.1
76417	scaffold_1	3421734	3422177	+	Cocsa1		non_secretome	Cocsa1.1
217966	scaffold_1	3422308	3423882	-	Cocsa1	Zinc_finger,_C2H2-type Zinc_finger,_C2H2-like	non_secretome	Cocsa1.1
32812	scaffold_1	3425252	3427227	-	Cocsa1	Actin/actin-like	non_secretome	Cocsa1.1
217974	scaffold_1	3427374	3429754	+	Cocsa1	Pre-mRNA_processing_ribonucleoprotein,_binding_region NOSIC NOP5,_N-terminal	non_secretome	Cocsa1.1
22321	scaffold_1	3429882	3430657	-	Cocsa1	HRDC-like	non_secretome	Cocsa1.1
132808	scaffold_1	3431244	3433742	-	Cocsa1		non_secretome	Cocsa1.1
156303	scaffold_1	3434953	3435383	-	Cocsa1	Zinc_finger,_MYND-type	non_secretome	Cocsa1.1
218024	scaffold_1	3436620	3437703	+	Cocsa1		non_secretome	Cocsa1.1
218025	scaffold_1	3437704	3439176	-	Cocsa1	GCN5-related_N-acetyltransferase Protein_of_unknown_function_UPF0157 Acyl-CoA_N-acyltransferase	non_secretome	Cocsa1.1
76931	scaffold_1	3439354	3440389	-	Cocsa1		Secreted	Cocsa1.1
107584	scaffold_1	3440782	3442816	-	Cocsa1		non_secretome	Cocsa1.1
195868	scaffold_1	3443585	3444093	+	Cocsa1	Antigenic_thaumatin-like_protein_ARB_01932; Blastomyces_yeast-phase-specific_protein	SSP	Cocsa1.1
195868	scaffold_1	3443585	3444093	+	Cocsa1		Effector	Cocsa1.1
32818	scaffold_1	3445383	3448403	+	Cocsa1	Protein_kinase,_core Serine/threonine_protein_kinase-related Serine/threonine_protein_kinase Protein_kinase-like	non_secretome	Cocsa1.1
78536	scaffold_1	3449376	3451502	+	Cocsa1	GH2	cazy	Cocsa1.1
74553	scaffold_1	3451581	3452243	-	Cocsa1	GCN5-related_N-acetyltransferase Acyl-CoA_N-acyltransferase	non_secretome	Cocsa1.1
32820	scaffold_1	3452438	3453851	-	Cocsa1	Ribosomal_protein_S15,_bacterial-type Ribosomal_protein_S15 S15/NS1,_RNA-binding	non_secretome	Cocsa1.1
132828	scaffold_1	3454004	3455442	+	Cocsa1	Ribosomal_protein_S2 Ribosomal_protein_S2,_eukaryotic/archaeal	non_secretome	Cocsa1.1
32822	scaffold_1	3455483	3457641	-	Cocsa1	GH72	cazy	Cocsa1.1
342335	scaffold_1	3458405	3460707	-	Cocsa1		non_secretome	Cocsa1.1
342339	scaffold_1	3461539	3463620	+	Cocsa1		non_secretome	Cocsa1.1
32823	scaffold_1	3463868	3468154	-	Cocsa1	Signal_transduction_response_regulator,_receiver_region Signal_transduction_histidine_kinase-related_protein,_C-terminal Signal_transduction_histidine_kinase,_subgroup_1,_dimerisation_and_phosphoacceptor_region ATP-binding_region,_ATPase-like PAS_fold-3 Signal_transduction_histidine_kinase,_core Signal_transduction_histidine_kinase,_homodimeric CheY-like	non_secretome	Cocsa1.1
218157	scaffold_1	3468577	3470439	-	Cocsa1	Peroxidase_family_2	Secreted	Cocsa1.1
156318	scaffold_1	3478009	3481280	+	Cocsa1	Zinc_finger,_C2H2-type Zinc_finger,_C2H2-like	non_secretome	Cocsa1.1
32828	scaffold_1	3482607	3484635	-	Cocsa1	Aldehyde_dehydrogenase Aldehyde_dehydrogenase_NAD(P)-dependent Aldehyde/histidinol_dehydrogenase	non_secretome	Cocsa1.1
50008	scaffold_1	3486372	3487554	+	Cocsa1	Oxidoreductase,_N-terminal NAD(P)-binding	non_secretome	Cocsa1.1
195879	scaffold_1	3487816	3489561	-	Cocsa1	alpha/beta_hydrolase_fold; _TAP-like_protein	Secreted	Cocsa1.1
132850	scaffold_1	3490123	3491098	-	Cocsa1	Thioredoxin-related Thioredoxin_domain Thioredoxin Thioredoxin-like_fold	non_secretome	Cocsa1.1
22342	scaffold_1	3491514	3492708	-	Cocsa1	Zinc_finger,_PARP-type	non_secretome	Cocsa1.1
156323	scaffold_1	3493177	3493842	+	Cocsa1		non_secretome	Cocsa1.1
32832	scaffold_1	3493947	3495490	-	Cocsa1	Zinc_finger,_FYVE/PHD-type	non_secretome	Cocsa1.1
132857	scaffold_1	3496561	3498286	+	Cocsa1	Amidohydrolase-like Amidohydrolase_1 Metal-dependent_hydrolase,_composite	non_secretome	Cocsa1.1
32834	scaffold_1	3499578	3501547	+	Cocsa1	Protein_kinase,_core Serine/threonine_protein_kinase-related Tyrosine_protein_kinase Serine/threonine_protein_kinase Protein_kinase_ATP_binding,_conserved_site Serine/threonine_protein_kinase,_active_site Protein_kinase-like	non_secretome	Cocsa1.1
132861	scaffold_1	3502880	3504787	-	Cocsa1	General_substrate_transporter Sugar_transporter Major_facilitator_superfamily MFS_general_substrate_transporter	non_secretome	Cocsa1.1
32835	scaffold_1	3505522	3507262	-	Cocsa1	Tryptophanyl-tRNA_synthetase,_class_Ib Aminoacyl-tRNA_synthetase,_class_Ib Aminoacyl-tRNA_synthetase,_class_I,_conserved_site	non_secretome	Cocsa1.1
32836	scaffold_1	3507481	3508903	+	Cocsa1	MSF1	non_secretome	Cocsa1.1
342377	scaffold_1	3512153	3513426	-	Cocsa1	BTB/POZ BTB/POZ_fold	non_secretome	Cocsa1.1
177800	scaffold_1	3513982	3517135	+	Cocsa1	Spc97/Spc98	non_secretome	Cocsa1.1
78841	scaffold_1	3517091	3518169	-	Cocsa1	Phytanoyl-CoA_dioxygenase	non_secretome	Cocsa1.1
218368	scaffold_1	3518438	3520009	+	Cocsa1	Aromatic-ring_hydroxylase FAD_dependent_oxidoreductase Monooxygenase,_FAD-binding	non_secretome	Cocsa1.1
342382	scaffold_1	3520200	3522349	+	Cocsa1	Major_facilitator_superfamily_MFS-1 Major_facilitator_superfamily MFS_general_substrate_transporter	non_secretome	Cocsa1.1
132882	scaffold_1	3524872	3528550	-	Cocsa1	Chitin_synthase Chitin_synthase_N-terminal	non_secretome	Cocsa1.1
76678	scaffold_1	3529488	3530100	+	Cocsa1	Protein-tyrosine_phosphatase,_low_molecular_weight	non_secretome	Cocsa1.1
156339	scaffold_1	3530280	3531076	-	Cocsa1		non_secretome	Cocsa1.1
32842	scaffold_1	3531194	3532779	-	Cocsa1		Secreted	Cocsa1.1
342396	scaffold_1	3534331	3535421	+	Cocsa1	Major_facilitator_superfamily_MFS-1 MFS_general_substrate_transporter	non_secretome	Cocsa1.1
177807	scaffold_1	3535929	3540668	-	Cocsa1	AAA_ATPase,_core AAA+_ATPase,_core GPCR,_rhodopsin-like	non_secretome	Cocsa1.1
69449	scaffold_1	3541210	3543129	+	Cocsa1		non_secretome	Cocsa1.1
78808	scaffold_1	3543577	3545369	+	Cocsa1	Major_facilitator_superfamily_MFS-1 MFS_general_substrate_transporter	non_secretome	Cocsa1.1
77410	scaffold_1	3546316	3549074	+	Cocsa1	Protein_kinase,_core Serine/threonine_protein_kinase-related Ubiquitin-associated_region_2 Tyrosine_protein_kinase Serine/threonine_protein_kinase Protein_kinase_ATP_binding,_conserved_site Serine/threonine_protein_kinase,_active_site Protein_kinase-like	non_secretome	Cocsa1.1
132904	scaffold_1	3549264	3552007	-	Cocsa1	Tetratricopeptide_TPR-1 Tetratricopeptide_TPR2 Tetratricopeptide_region Mitochondrial_import_translocase,_subunit_Tom70	non_secretome	Cocsa1.1
32846	scaffold_1	3552627	3554171	-	Cocsa1	Heterokaryon_incompatibility	non_secretome	Cocsa1.1
107677	scaffold_1	3555543	3556775	+	Cocsa1	Aminotransferase,_class_IV	non_secretome	Cocsa1.1
177814	scaffold_1	3556898	3558600	-	Cocsa1		non_secretome	Cocsa1.1
107681	scaffold_1	3560084	3562909	+	Cocsa1	Common_central_domain_of_tyrosinase; _FAD_binding_domain	Secreted	Cocsa1.1
218503	scaffold_1	3563499	3563999	-	Cocsa1		non_secretome	Cocsa1.1
32850	scaffold_1	3564125	3565477	-	Cocsa1	Protein_of_unknown_function_(DUF3455)	SSP	Cocsa1.1
107690	scaffold_1	3567593	3569588	+	Cocsa1	Cytochrome_P450 Cytochrome_P450,_E-class,_group_I	non_secretome	Cocsa1.1
156354	scaffold_1	3569893	3570306	-	Cocsa1		non_secretome	Cocsa1.1
107692	scaffold_1	3570443	3571782	+	Cocsa1	Snf7 Prefoldin	non_secretome	Cocsa1.1
218547	scaffold_1	3572275	3576462	-	Cocsa1	Fork_head_transcription_factor Forkhead-associated SMAD/FHA_domain	non_secretome	Cocsa1.1
78177	scaffold_1	3576732	3577600	+	Cocsa1	Prolyl_4-hydroxylase,_alpha_subunit	non_secretome	Cocsa1.1
78798	scaffold_1	3579302	3580283	+	Cocsa1		non_secretome	Cocsa1.1
167157	scaffold_1	3581554	3583266	+	Cocsa1	Major_facilitator_superfamily_MFS-1 Major_facilitator_superfamily MFS_general_substrate_transporter	non_secretome	Cocsa1.1
78652	scaffold_1	3583870	3584586	+	Cocsa1		non_secretome	Cocsa1.1
342415	scaffold_1	3585822	3587389	-	Cocsa1		non_secretome	Cocsa1.1
32860	scaffold_1	3588784	3590343	-	Cocsa1	Aminotransferase_class-III Pyridoxal_phosphate-dependent_transferase,_major_region	non_secretome	Cocsa1.1
156362	scaffold_1	3591051	3592052	-	Cocsa1	Fungal_specific_transcription_factor	non_secretome	Cocsa1.1
	scaffold_1	3592080	3592265	-	Cocsa1	Unknown	TE/Repeat sequences	Cocsa1.1
	scaffold_1	3592080	3592863	+	Cocsa1	Helitron	TE/Repeat sequences	Cocsa1.1
	scaffold_1	3592301	3592574	+	Cocsa1	Unknown	TE/Repeat sequences	Cocsa1.1
	scaffold_1	3592339	3592843	+	Cocsa1	Unknown	TE/Repeat sequences	Cocsa1.1
	scaffold_1	3592366	3592823	+	Cocsa1	Mariner.Tc1	TE/Repeat sequences	Cocsa1.1
	scaffold_1	3592865	3593169	+	Cocsa1	Gypsy	TE/Repeat sequences	Cocsa1.1
	scaffold_1	3599375	3599802	+	Cocsa1	Gypsy	TE/Repeat sequences	Cocsa1.1
	scaffold_1	3599800	3601992	-	Cocsa1	Gypsy	TE/Repeat sequences	Cocsa1.1
	scaffold_1	3601993	3602196	-	Cocsa1	Gypsy	TE/Repeat sequences	Cocsa1.1
	scaffold_1	3602193	3602965	-	Cocsa1	Gypsy	TE/Repeat sequences	Cocsa1.1
	scaffold_1	3602966	3603457	-	Cocsa1	Gypsy	TE/Repeat sequences	Cocsa1.1
	scaffold_1	3603458	3604394	-	Cocsa1	Gypsy	TE/Repeat sequences	Cocsa1.1
	scaffold_1	3603641	3606192	-	Cocsa1	Gypsy	TE/Repeat sequences	Cocsa1.1
76096	scaffold_1	3604078	3604242	+	Cocsa1		non_secretome	Cocsa1.1
342428	scaffold_1	3605067	3605482	-	Cocsa1		non_secretome	Cocsa1.1
	scaffold_1	3605993	3606261	-	Cocsa1	Gypsy	TE/Repeat sequences	Cocsa1.1
	scaffold_1	3606188	3606506	+	Cocsa1	Unknown	TE/Repeat sequences	Cocsa1.1
	scaffold_1	3606206	3606506	-	Cocsa1	Helitron	TE/Repeat sequences	Cocsa1.1
167161	scaffold_1	3607710	3609311	-	Cocsa1	Peptidase_S28	non_secretome	Cocsa1.1
167162	scaffold_1	3610943	3613126	+	Cocsa1		non_secretome	Cocsa1.1
	scaffold_1	3614538	3614572	-	Cocsa1	Gypsy	TE/Repeat sequences	Cocsa1.1
22385	scaffold_1	3615733	3616173	+	Cocsa1	Cytochrome_P450	non_secretome	Cocsa1.1
78139	scaffold_1	3616295	3616480	+	Cocsa1	Cytochrome_P450,_E-class,_group_I Cytochrome_P450	non_secretome	Cocsa1.1
76336	scaffold_1	3621350	3622832	+	Cocsa1		non_secretome	Cocsa1.1
177828	scaffold_1	3625976	3628405	-	Cocsa1	Glycosyl_hydrolase_92	non_secretome	Cocsa1.1
	scaffold_1	3628992	3629057	+	Cocsa1	Gypsy	TE/Repeat sequences	Cocsa1.1
	scaffold_1	3629003	3629057	-	Cocsa1	Gypsy	TE/Repeat sequences	Cocsa1.1
	scaffold_1	3629920	3630380	+	Cocsa1	Unknown	TE/Repeat sequences	Cocsa1.1
	scaffold_1	3630460	3630974	-	Cocsa1	Gypsy	TE/Repeat sequences	Cocsa1.1
32862	scaffold_1	3632872	3633621	-	Cocsa1		SSP	Cocsa1.1
	scaffold_1	3634928	3635048	+	Cocsa1	Unknown	TE/Repeat sequences	Cocsa1.1
77869	scaffold_1	3635367	3636601	+	Cocsa1	Polynucleotidyl_transferase,_Ribonuclease_H_fold	non_secretome	Cocsa1.1
	scaffold_1	3635401	3635620	+	Cocsa1	I	TE/Repeat sequences	Cocsa1.1
	scaffold_1	3636189	3636842	+	Cocsa1	I	TE/Repeat sequences	Cocsa1.1
	scaffold_1	3636964	3637169	-	Cocsa1	Copia	TE/Repeat sequences	Cocsa1.1
	scaffold_1	3636964	3637194	+	Cocsa1	Unknown	TE/Repeat sequences	Cocsa1.1
	scaffold_1	3637195	3637483	+	Cocsa1	Gypsy	TE/Repeat sequences	Cocsa1.1
	scaffold_1	3637497	3637596	-	Cocsa1	Copia	TE/Repeat sequences	Cocsa1.1
	scaffold_1	3637866	3638018	+	Cocsa1	Unknown	TE/Repeat sequences	Cocsa1.1
	scaffold_1	3638014	3638474	-	Cocsa1	Gypsy	TE/Repeat sequences	Cocsa1.1
132952	scaffold_1	3638470	3639500	-	Cocsa1		SSP	Cocsa1.1
132955	scaffold_1	3640222	3640850	+	Cocsa1		SSP	Cocsa1.1
	scaffold_1	3641071	3641807	+	Cocsa1	Mariner.Tc1	TE/Repeat sequences	Cocsa1.1
	scaffold_1	3641808	3642291	-	Cocsa1	Gypsy	TE/Repeat sequences	Cocsa1.1
	scaffold_1	3642110	3642318	-	Cocsa1	Gypsy	TE/Repeat sequences	Cocsa1.1
	scaffold_1	3642290	3642493	+	Cocsa1	Mariner.Tc1	TE/Repeat sequences	Cocsa1.1
	scaffold_10	1	475	-	Cocsa1	Gypsy	TE/Repeat sequences	Cocsa1.10
	scaffold_10	470	2907	+	Cocsa1	Gypsy	TE/Repeat sequences	Cocsa1.10
93879	scaffold_10	1294	2111	+	Cocsa1		non_secretome	Cocsa1.10
	scaffold_10	1342	3834	-	Cocsa1	Gypsy	TE/Repeat sequences	Cocsa1.10
	scaffold_10	4300	4601	-	Cocsa1	Gypsy	TE/Repeat sequences	Cocsa1.10
	scaffold_10	4844	5017	-	Cocsa1	Mariner.Tc1	TE/Repeat sequences	Cocsa1.10
	scaffold_10	5067	5172	+	Cocsa1	Unknown	TE/Repeat sequences	Cocsa1.10
	scaffold_10	5170	5392	+	Cocsa1	Non-LTR	TE/Repeat sequences	Cocsa1.10
	scaffold_10	5170	5432	+	Cocsa1	Non-LTR	TE/Repeat sequences	Cocsa1.10
200940	scaffold_10	5570	6760	-	Cocsa1	Short-chain_dehydrogenase/reductase_SDR NAD(P)-binding	non_secretome	Cocsa1.10
	scaffold_10	8077	8198	+	Cocsa1	Unknown	TE/Repeat sequences	Cocsa1.10
120711	scaffold_10	8785	11197	+	Cocsa1	Heterokaryon_incompatibility	non_secretome	Cocsa1.10
	scaffold_10	11529	11925	-	Cocsa1	Unknown	TE/Repeat sequences	Cocsa1.10
	scaffold_10	11529	11927	-	Cocsa1	Mariner.Tc1	TE/Repeat sequences	Cocsa1.10
	scaffold_10	13324	13781	-	Cocsa1	Mariner.Tc1	TE/Repeat sequences	Cocsa1.10
	scaffold_10	13694	13781	+	Cocsa1	Unknown	TE/Repeat sequences	Cocsa1.10
161867	scaffold_10	18536	20616	-	Cocsa1	Zinc_finger,_FYVE-type Zinc_finger,_Rad18-type_putative Zinc_finger,_FYVE-related Zinc_finger,_C2H2-type Zinc_finger,_FYVE/PHD-type	non_secretome	Cocsa1.10
38220	scaffold_10	20778	21857	+	Cocsa1	Siroheme_synthase,_N-terminal NAD(P)-binding	non_secretome	Cocsa1.10
38221	scaffold_10	21909	23731	+	Cocsa1	S-adenosyl-L-methionine_dependent_methyltransferase,_predicted	non_secretome	Cocsa1.10
191549	scaffold_10	24342	25397	-	Cocsa1		non_secretome	Cocsa1.10
200946	scaffold_10	26189	28634	+	Cocsa1	Glutamyl/glutaminyl-tRNA_synthetase,_class_Ic Glutaminyl-tRNA_synthetase,_class_Ic Aminoacyl-tRNA_synthetase,_class_I,_conserved_site Ribosomal_protein_L25/Gln-tRNA_synthetase,_anti-codon-binding	non_secretome	Cocsa1.10
120729	scaffold_10	29117	31526	+	Cocsa1		non_secretome	Cocsa1.10
218887	scaffold_10	31691	35796	+	Cocsa1	ATPase,_P-type,_K/Mg/Cd/Cu/Zn/Na/Ca/Na/H-transporter E1-E2_ATPase-associated_region Haloacid_dehalogenase-like_hydrolase P-type_ATPase_of_unknown_pump_specificity_(type_V)	non_secretome	Cocsa1.10
172743	scaffold_10	35752	37293	-	Cocsa1		Secreted	Cocsa1.10
38225	scaffold_10	37606	38546	+	Cocsa1	Haloacid_dehydrogenase/epoxide_hydrolase	non_secretome	Cocsa1.10
161876	scaffold_10	45185	45565	+	Cocsa1		non_secretome	Cocsa1.10
38227	scaffold_10	46737	49229	+	Cocsa1	Acyltransferase_ChoActase/COT/CPT	non_secretome	Cocsa1.10
38228	scaffold_10	49220	50962	-	Cocsa1	Lactate/malate_dehydrogenase L-lactate/malate_dehydrogenase Malate_dehydrogenase,_NAD-dependent,_eukaryotes_and_gamma_proteobacteria Malate_dehydrogenase,_active_site NAD(P)-binding Lactate_dehydrogenase/glycoside_hydrolase,_family_4,_C-terminal	non_secretome	Cocsa1.10
182609	scaffold_10	50983	52527	+	Cocsa1		non_secretome	Cocsa1.10
342474	scaffold_10	52761	53805	+	Cocsa1		non_secretome	Cocsa1.10
219006	scaffold_10	53806	55479	+	Cocsa1		non_secretome	Cocsa1.10
219010	scaffold_10	56154	59742	+	Cocsa1	PGAP1-like Lipase,_active_site	non_secretome	Cocsa1.10
219011	scaffold_10	59743	60514	-	Cocsa1		non_secretome	Cocsa1.10
342480	scaffold_10	60515	64198	-	Cocsa1	Protein_of_unknown_function_DUF663 AARP2CN AAA+_ATPase,_core	non_secretome	Cocsa1.10
200956	scaffold_10	64855	66722	-	Cocsa1	ATP-binding_region,_ATPase-like	non_secretome	Cocsa1.10
145859	scaffold_10	66957	70652	-	Cocsa1		non_secretome	Cocsa1.10
219057	scaffold_10	72226	73400	-	Cocsa1		non_secretome	Cocsa1.10
342496	scaffold_10	75146	75882	+	Cocsa1		non_secretome	Cocsa1.10
219067	scaffold_10	76270	78503	-	Cocsa1	Heterokaryon_incompatibility	non_secretome	Cocsa1.10
94672	scaffold_10	79252	80143	-	Cocsa1	Appr-1-p_processing	non_secretome	Cocsa1.10
	scaffold_10	80871	81032	+	Cocsa1	rRNA	TE/Repeat sequences	Cocsa1.10
120766	scaffold_10	83153	85323	+	Cocsa1	Sugar_transporter General_substrate_transporter Major_facilitator_superfamily Sugar_transporter,_conserved_site MFS_general_substrate_transporter	non_secretome	Cocsa1.10
191566	scaffold_10	85919	87104	-	Cocsa1	Peptidyl-prolyl_cis-trans_isomerase,_cyclophilin-type Cyclophilin-like	non_secretome	Cocsa1.10
94107	scaffold_10	87704	89137	-	Cocsa1	Flavin-containing_amine_oxidase Amine_oxidase	non_secretome	Cocsa1.10
342500	scaffold_10	90043	90600	-	Cocsa1		non_secretome	Cocsa1.10
172762	scaffold_10	91217	92346	+	Cocsa1	Malate/L-lactate_dehydrogenase	non_secretome	Cocsa1.10
172763	scaffold_10	92407	92981	-	Cocsa1	GCN5-related_N-acetyltransferase Acyl-CoA_N-acyltransferase	non_secretome	Cocsa1.10
93911	scaffold_10	93160	94512	-	Cocsa1		non_secretome	Cocsa1.10
172765	scaffold_10	94599	97496	+	Cocsa1	Ankyrin DNA-binding,_yeast Mlu1-box-binding_protein,_DNA-binding	non_secretome	Cocsa1.10
200970	scaffold_10	101755	102221	+	Cocsa1	Fungal_transcriptional_regulatory_protein,_N-terminal	non_secretome	Cocsa1.10
219163	scaffold_10	102775	104604	+	Cocsa1	Fungal_specific_transcription_factor	non_secretome	Cocsa1.10
200971	scaffold_10	111494	113233	-	Cocsa1	Pyridine_nucleotide-disulphide_oxidoreductase,_NAD-binding_region Adrenodoxin_reductase	non_secretome	Cocsa1.10
200972	scaffold_10	113646	116241	+	Cocsa1		non_secretome	Cocsa1.10
94275	scaffold_10	116721	118032	-	Cocsa1	Nrm1	non_secretome	Cocsa1.10
145897	scaffold_10	119150	121498	-	Cocsa1	Acetyl-CoA_hydrolase/transferase	non_secretome	Cocsa1.10
38251	scaffold_10	121589	122941	-	Cocsa1	GX; Palmitoyl-protein_thioesterase_1; Palmitoyl_protein_thioesterase	lip.pro	Cocsa1.10
219242	scaffold_10	123393	123887	-	Cocsa1		Effector	Cocsa1.10
219242	scaffold_10	123393	123887	-	Cocsa1		SSP	Cocsa1.10
	scaffold_10	124512	124664	+	Cocsa1	Unknown	TE/Repeat sequences	Cocsa1.10
	scaffold_10	125234	125403	+	Cocsa1	Unknown	TE/Repeat sequences	Cocsa1.10
200976	scaffold_10	126003	127598	+	Cocsa1	Ribosomal_protein_L1	non_secretome	Cocsa1.10
219275	scaffold_10	128766	130541	+	Cocsa1	Forkhead-associated SMAD/FHA_domain	non_secretome	Cocsa1.10
94378	scaffold_10	132209	132469	+	Cocsa1		non_secretome	Cocsa1.10
38255	scaffold_10	132898	134710	-	Cocsa1		non_secretome	Cocsa1.10
38256	scaffold_10	134740	135957	-	Cocsa1	Eukaryotic_initiation_factor_5A_hypusine_(eIF-5A) Translation_protein_SH3-like Nucleic_acid-binding,_OB-fold-like	non_secretome	Cocsa1.10
93620	scaffold_10	136770	138855	+	Cocsa1	Vps52/Sac2	non_secretome	Cocsa1.10
219320	scaffold_10	138974	139819	-	Cocsa1		non_secretome	Cocsa1.10
161911	scaffold_10	140303	141859	+	Cocsa1	Prolyl_4-hydroxylase,_alpha_subunit	non_secretome	Cocsa1.10
93584	scaffold_10	142818	146602	-	Cocsa1	Armadillo-type_fold	non_secretome	Cocsa1.10
38262	scaffold_10	147091	148658	-	Cocsa1	Thiamine_biosynthesis_Thi4_protein	non_secretome	Cocsa1.10
342529	scaffold_10	149535	149946	-	Cocsa1		non_secretome	Cocsa1.10
38265	scaffold_10	151250	155899	+	Cocsa1	Zinc_finger,_LIM-type RhoGAP Rho_GTPase_activation_protein	non_secretome	Cocsa1.10
38266	scaffold_10	156039	157211	+	Cocsa1		non_secretome	Cocsa1.10
120837	scaffold_10	157415	158718	+	Cocsa1	CHCH	non_secretome	Cocsa1.10
120840	scaffold_10	158769	161850	-	Cocsa1	Myb,_DNA-binding SWIRM SANT,_DNA-binding Homeodomain-like	non_secretome	Cocsa1.10
182646	scaffold_10	161982	163471	+	Cocsa1	Electron_transfer_flavoprotein,_alpha_subunit,_C-terminal Electron_transfer_flavoprotein,_alpha/beta-subunit,_N-terminal Electron_transfer_flavoprotein,_alpha_subunit	non_secretome	Cocsa1.10
93605	scaffold_10	164293	166477	+	Cocsa1	Potassium_channel,_two_pore-domain Ion_transport_2	non_secretome	Cocsa1.10
38269	scaffold_10	167410	171974	+	Cocsa1	ABC_transporter-like ABC_transporter,_transmembrane_region AAA+_ATPase,_core ABC_transporter,_transmembrane_region,_type_1	non_secretome	Cocsa1.10
38271	scaffold_10	174525	175241	+	Cocsa1		non_secretome	Cocsa1.10
145954	scaffold_10	176377	178231	-	Cocsa1	Myb,_DNA-binding SANT,_DNA-binding Homeodomain-like	non_secretome	Cocsa1.10
161921	scaffold_10	179684	180453	-	Cocsa1		non_secretome	Cocsa1.10
93848	scaffold_10	181242	185163	+	Cocsa1	Rhodanese-like	non_secretome	Cocsa1.10
72726	scaffold_10	185412	186050	-	Cocsa1	Plant_Basic_Secretory_Protein	non_secretome	Cocsa1.10
38277	scaffold_10	186433	187871	-	Cocsa1	Haloacid_dehalogenase-like_hydrolase HAD-superfamily_hydrolase,_subfamily_IA,_variant_3 Pyrimidine_5-nucleotidase	non_secretome	Cocsa1.10
38280	scaffold_10	188149	190978	+	Cocsa1		non_secretome	Cocsa1.10
161927	scaffold_10	191855	195054	+	Cocsa1	K_Homology,_type_1 K_Homology	non_secretome	Cocsa1.10
161928	scaffold_10	196297	201231	-	Cocsa1	GYF Homeodomain-like	non_secretome	Cocsa1.10
219589	scaffold_10	201672	202216	-	Cocsa1		non_secretome	Cocsa1.10
145976	scaffold_10	204275	206188	+	Cocsa1	Major_facilitator_superfamily_MFS-1 Major_facilitator_superfamily MFS_general_substrate_transporter	non_secretome	Cocsa1.10
120877	scaffold_10	206730	208532	-	Cocsa1	SNARE_associated_Golgi_protein	non_secretome	Cocsa1.10
145982	scaffold_10	209896	211864	-	Cocsa1		non_secretome	Cocsa1.10
219647	scaffold_10	212503	213531	-	Cocsa1		non_secretome	Cocsa1.10
219648	scaffold_10	213532	215975	+	Cocsa1	Amino_acid_permease-associated_region Amino_acid/polyamine_transporter_I	non_secretome	Cocsa1.10
172804	scaffold_10	218771	219373	-	Cocsa1	Phosphopantetheine_attachment_site	non_secretome	Cocsa1.10
38288	scaffold_10	221151	222521	-	Cocsa1	Zinc_finger,_RING-type YEATS	non_secretome	Cocsa1.10
182661	scaffold_10	222653	224295	-	Cocsa1		non_secretome	Cocsa1.10
191605	scaffold_10	225375	229654	-	Cocsa1	ABC_transporter-like ABC_transporter,_transmembrane_region AAA+_ATPase,_core ABC_transporter,_transmembrane_region,_type_1	non_secretome	Cocsa1.10
38290	scaffold_10	230317	233345	+	Cocsa1	Fungal_transcriptional_regulatory_protein,_N-terminal Fungal_specific_transcription_factor	non_secretome	Cocsa1.10
201010	scaffold_10	233613	234874	-	Cocsa1		non_secretome	Cocsa1.10
172810	scaffold_10	236180	237160	+	Cocsa1		non_secretome	Cocsa1.10
38292	scaffold_10	237401	239081	-	Cocsa1	Double-stranded_RNA_binding Ribonuclease_III Protein_kinase_ATP_binding,_conserved_site	non_secretome	Cocsa1.10
182668	scaffold_10	239197	240871	-	Cocsa1	Carbohydrate/purine_kinase	non_secretome	Cocsa1.10
94233	scaffold_10	241234	243114	+	Cocsa1	Adenylate_cyclase-associated_CAP,_N-terminal Adenylate_cyclase-associated_CAP,__C-terminal CARP_motif Adenylate_cyclase-associated_CAP	non_secretome	Cocsa1.10
93832	scaffold_10	244136	246061	-	Cocsa1	Protein_kinase,_core Tyrosine_protein_kinase Serine/threonine_protein_kinase Protein_kinase-like	non_secretome	Cocsa1.10
146016	scaffold_10	247821	249426	+	Cocsa1		non_secretome	Cocsa1.10
58647	scaffold_10	250261	250488	+	Cocsa1		non_secretome	Cocsa1.10
146021	scaffold_10	250600	252511	-	Cocsa1	Aminotransferase,_class_V/Cysteine_desulphurase Pyridoxal_phosphate-dependent_transferase,_major_region	non_secretome	Cocsa1.10
219849	scaffold_10	252960	253564	+	Cocsa1		non_secretome	Cocsa1.10
219848	scaffold_10	253565	254705	-	Cocsa1	CT20	non_secretome	Cocsa1.10
93726	scaffold_10	254802	257630	+	Cocsa1	Spc97/Spc98	non_secretome	Cocsa1.10
	scaffold_10	258896	258971	+	Cocsa1	Unknown	TE/Repeat sequences	Cocsa1.10
146029	scaffold_10	259820	263775	-	Cocsa1	ABC_transporter-like HEAT AAA+_ATPase,_core Armadillo-type_fold	non_secretome	Cocsa1.10
42659	scaffold_10	267199	268070	+	Cocsa1	Heterokaryon_incompatibility	non_secretome	Cocsa1.10
38302	scaffold_10	268610	268929	+	Cocsa1		non_secretome	Cocsa1.10
38304	scaffold_10	269234	270576	+	Cocsa1		non_secretome	Cocsa1.10
38305	scaffold_10	270764	273717	+	Cocsa1	Tetratricopeptide_TPR-1 Tetratricopeptide_TPR2 Tetratricopeptide_region	non_secretome	Cocsa1.10
219901	scaffold_10	278024	280806	+	Cocsa1		non_secretome	Cocsa1.10
38308	scaffold_10	281003	281432	+	Cocsa1		non_secretome	Cocsa1.10
201026	scaffold_10	283229	287790	-	Cocsa1	Chromogranin/secretogranin Prefoldin t-SNARE	non_secretome	Cocsa1.10
191620	scaffold_10	287915	288568	+	Cocsa1		non_secretome	Cocsa1.10
94266	scaffold_10	290655	292202	-	Cocsa1	Zinc_finger,_RING-type	non_secretome	Cocsa1.10
94346	scaffold_10	293043	293635	-	Cocsa1	Tetratricopeptide_TPR2 Tetratricopeptide_repeat_11_Fission_1_protein	non_secretome	Cocsa1.10
120947	scaffold_10	293892	294990	+	Cocsa1	Kinetochore-Ndc80_subunit_Spc24	non_secretome	Cocsa1.10
120949	scaffold_10	297601	307690	-	Cocsa1		non_secretome	Cocsa1.10
182683	scaffold_10	308001	310880	+	Cocsa1	Protein_of_unknown_function_DUF300	non_secretome	Cocsa1.10
220010	scaffold_10	310919	311648	-	Cocsa1		non_secretome	Cocsa1.10
146057	scaffold_10	311823	314450	+	Cocsa1		non_secretome	Cocsa1.10
38316	scaffold_10	316186	318695	+	Cocsa1	Endonuclease/exonuclease/phosphatase	Secreted	Cocsa1.10
146064	scaffold_10	320250	322337	+	Cocsa1	Major_facilitator_superfamily_MFS-1 Major_facilitator_superfamily MFS_general_substrate_transporter	non_secretome	Cocsa1.10
120964	scaffold_10	323284	324576	-	Cocsa1	Short-chain_dehydrogenase/reductase_SDR Glucose/ribitol_dehydrogenase NAD(P)-binding	non_secretome	Cocsa1.10
38319	scaffold_10	324926	326446	+	Cocsa1	DASH_complex,_subunit_Ask1	non_secretome	Cocsa1.10
120969	scaffold_10	326615	329293	+	Cocsa1	Phosphatidylinositol_3-_and_4-kinase,_catalytic Sugar_transporter,_conserved_site	non_secretome	Cocsa1.10
120972	scaffold_10	329874	334402	+	Cocsa1	SNF2-related DNA/RNA_helicase,_C-terminal DEAD-like_helicase,_N-terminal Helicase,_superfamily_1_and_2,_ATP-binding	non_secretome	Cocsa1.10
220110	scaffold_10	338288	339849	-	Cocsa1	Heterokaryon_incompatibility	non_secretome	Cocsa1.10
	scaffold_10	339360	339641	-	Cocsa1	Unknown	TE/Repeat sequences	Cocsa1.10
120979	scaffold_10	340927	342481	+	Cocsa1	S08A; Alkaline_protease_1; Peptidase_inhibitor_I9; _Subtilase_family	lip.pro	Cocsa1.10
27880	scaffold_10	343688	344038	+	Cocsa1		non_secretome	Cocsa1.10
172841	scaffold_10	344631	345593	+	Cocsa1		non_secretome	Cocsa1.10
342609	scaffold_10	347790	349276	+	Cocsa1	A01A; Aspartic_protease_pepA; Eukaryotic_aspartyl_protease	lip.pro	Cocsa1.10
120981	scaffold_10	349725	351309	-	Cocsa1	Thiolase Thiolase-like	non_secretome	Cocsa1.10
38324	scaffold_10	351699	352678	-	Cocsa1		SSP	Cocsa1.10
94418	scaffold_10	355111	357783	+	Cocsa1		non_secretome	Cocsa1.10
342617	scaffold_10	358410	359379	-	Cocsa1		non_secretome	Cocsa1.10
38326	scaffold_10	359890	361081	-	Cocsa1	Ketopantoate_reductase_ApbA/PanE,_N-terminal Ketopantoate_reductase_ApbA/PanE,_C-terminal Ketopantoate_reductase_ApbA/PanE 6-phosphogluconate_dehydrogenase,_C-terminal-like NAD(P)-binding	non_secretome	Cocsa1.10
161974	scaffold_10	362589	364472	+	Cocsa1		non_secretome	Cocsa1.10
94745	scaffold_10	364871	365985	-	Cocsa1	Yip1_domain Calcium-binding_EF-hand	non_secretome	Cocsa1.10
38328	scaffold_10	366798	367949	-	Cocsa1	Zinc_finger,_GATA-type PAS_fold-3 PAS	non_secretome	Cocsa1.10
172849	scaffold_10	369051	369260	+	Cocsa1	Signal_transduction_histidine_kinase,_subgroup_1,_dimerisation_and_phosphoacceptor_region Signal_transduction_histidine_kinase,_homodimeric	non_secretome	Cocsa1.10
38330	scaffold_10	370004	373613	-	Cocsa1	Glycosyl_transferase,_family_35 Glycogen/starch/alpha-glucan_phosphorylase	non_secretome	Cocsa1.10
182701	scaffold_10	374453	376036	-	Cocsa1	Cyclin-like	non_secretome	Cocsa1.10
38332	scaffold_10	376797	377572	+	Cocsa1		non_secretome	Cocsa1.10
172852	scaffold_10	380055	380951	-	Cocsa1		non_secretome	Cocsa1.10
94111	scaffold_10	382103	383503	-	Cocsa1	Cell_division/GTP_binding_protein Septin	non_secretome	Cocsa1.10
146103	scaffold_10	384473	386819	-	Cocsa1	Exo70_exocyst_complex_subunit	non_secretome	Cocsa1.10
	scaffold_10	387447	387617	+	Cocsa1	Unknown	TE/Repeat sequences	Cocsa1.10
191647	scaffold_10	388787	390867	+	Cocsa1		non_secretome	Cocsa1.10
121006	scaffold_10	391575	394434	+	Cocsa1	Lysophospholipase,_catalytic_region Acyl_transferase/acyl_hydrolase/lysophospholipase	non_secretome	Cocsa1.10
161984	scaffold_10	394713	395141	-	Cocsa1		non_secretome	Cocsa1.10
38337	scaffold_10	396417	397993	-	Cocsa1	Protein-tyrosine_phosphatase,_dual_specificity	non_secretome	Cocsa1.10
220298	scaffold_10	399174	401466	+	Cocsa1	Glycosyl_hydrolases_family_32,_N-terminal Glycoside_hydrolase,_family_32 Concanavalin_A-like_lectin/glucanase	non_secretome	Cocsa1.10
220303	scaffold_10	401467	404564	-	Cocsa1	Cullin,_N-terminal_region Cullin_homology Cullin,_conserved_site Cullin_repeat-like	non_secretome	Cocsa1.10
220301	scaffold_10	405270	406096	+	Cocsa1	Cupin_2,_conserved_barrel Uncharacterised_conserved_protein_UCP019307,_cupin_region Cupin,_RmlC-type	non_secretome	Cocsa1.10
220300	scaffold_10	406097	407407	-	Cocsa1		non_secretome	Cocsa1.10
220326	scaffold_10	407879	409637	+	Cocsa1		non_secretome	Cocsa1.10
220323	scaffold_10	409626	410072	-	Cocsa1		non_secretome	Cocsa1.10
38342	scaffold_10	410263	411608	+	Cocsa1	Deoxyribonuclease,_TatD-related Peptidase_M14,_carboxypeptidase_A GPCR,_rhodopsin-like	non_secretome	Cocsa1.10
182712	scaffold_10	411603	413257	-	Cocsa1	Cyclin-like_F-box	non_secretome	Cocsa1.10
220345	scaffold_10	416100	416420	+	Cocsa1		non_secretome	Cocsa1.10
38346	scaffold_10	417802	418917	+	Cocsa1		non_secretome	Cocsa1.10
220353	scaffold_10	419322	420084	+	Cocsa1		non_secretome	Cocsa1.10
94356	scaffold_10	422100	423420	-	Cocsa1	G_protein_alpha_subunit,_helical_insertion Guanine_nucleotide_binding_protein_(G-protein),_alpha_subunit Fungal_G-protein,_alpha_subunit	non_secretome	Cocsa1.10
94680	scaffold_10	426576	428048	+	Cocsa1	Protein_kinase,_core MAP_kinase,_p38 Serine/threonine_protein_kinase-related Tyrosine_protein_kinase Serine/threonine_protein_kinase Protein_kinase_ATP_binding,_conserved_site Serine/threonine_protein_kinase,_active_site MAP_kinase,_conserved_site Protein_kinase-like	non_secretome	Cocsa1.10
191659	scaffold_10	428501	431148	+	Cocsa1		non_secretome	Cocsa1.10
27912	scaffold_10	431388	432362	-	Cocsa1	NAD-dependent_epimerase/dehydratase NAD(P)-binding	non_secretome	Cocsa1.10
38350	scaffold_10	433128	434898	+	Cocsa1	GGGX; alpha/beta_hydrolase_fold; _Carboxylesterase_family	lip.pro	Cocsa1.10
94390	scaffold_10	436052	437767	+	Cocsa1	C2_calcium-dependent_membrane_targeting C2_calcium/lipid-binding_region,_CaLB	non_secretome	Cocsa1.10
220491	scaffold_10	438327	441382	-	Cocsa1	Peptidase_C2,_calpain Peptidase,_cysteine_peptidase_active_site	non_secretome	Cocsa1.10
94469	scaffold_10	443385	443546	-	Cocsa1		non_secretome	Cocsa1.10
38354	scaffold_10	444922	445960	+	Cocsa1		non_secretome	Cocsa1.10
38355	scaffold_10	446736	449025	+	Cocsa1	Phosphoribosyltransferase Phosphoribosyl_pyrophosphokinase Phosphoribosyl_pyrophosphate_synthetase,_conserved_site	non_secretome	Cocsa1.10
38356	scaffold_10	449243	450907	-	Cocsa1	Dothistromin_biosynthesis_peroxidase_dotB; Peroxidase_family_2	Secreted	Cocsa1.10
121057	scaffold_10	455078	458815	-	Cocsa1	SNF2-related DNA/RNA_helicase,_C-terminal GCN5-related_N-acetyltransferase HMG-I_and_HMG-Y,_DNA-binding DEAD-like_helicase,_N-terminal Helicase,_superfamily_1_and_2,_ATP-binding Acyl-CoA_N-acyltransferase	non_secretome	Cocsa1.10
172879	scaffold_10	460305	461987	+	Cocsa1		non_secretome	Cocsa1.10
27922	scaffold_10	462306	463148	-	Cocsa1		non_secretome	Cocsa1.10
38359	scaffold_10	465335	466062	+	Cocsa1	Protein_of_unknown_function_DUF336	non_secretome	Cocsa1.10
93778	scaffold_10	467304	469417	-	Cocsa1		non_secretome	Cocsa1.10
172883	scaffold_10	470064	471163	-	Cocsa1	S1,_RNA_binding Eukaryotic_translation_initiation_factor_2,_alpha_subunit Nucleic_acid-binding,_OB-fold-like	non_secretome	Cocsa1.10
182728	scaffold_10	471551	472483	-	Cocsa1		SSP	Cocsa1.10
38362	scaffold_10	472876	476848	-	Cocsa1	Pleckstrin-like	non_secretome	Cocsa1.10
93561	scaffold_10	477979	479681	-	Cocsa1	Cytochrome_P450 Cytochrome_P450,_E-class,_group_I	non_secretome	Cocsa1.10
162012	scaffold_10	480198	481167	-	Cocsa1		non_secretome	Cocsa1.10
220670	scaffold_10	481842	483969	-	Cocsa1	Cytochrome_P450,_E-class,_group_I Cytochrome_P450	non_secretome	Cocsa1.10
38364	scaffold_10	484290	485875	-	Cocsa1	3-beta_hydroxysteroid_dehydrogenase/isomerase NAD(P)-binding	non_secretome	Cocsa1.10
38365	scaffold_10	486537	488287	-	Cocsa1		non_secretome	Cocsa1.10
94175	scaffold_10	489109	491482	-	Cocsa1	BTB/POZ-like BTB/POZ_fold	non_secretome	Cocsa1.10
162016	scaffold_10	492647	493510	+	Cocsa1		non_secretome	Cocsa1.10
172890	scaffold_10	493861	494139	-	Cocsa1		non_secretome	Cocsa1.10
	scaffold_10	497184	497271	-	Cocsa1	Unknown	TE/Repeat sequences	Cocsa1.10
	scaffold_10	497184	499020	+	Cocsa1	Mariner.Tc1	TE/Repeat sequences	Cocsa1.10
49570	scaffold_10	497373	498461	+	Cocsa1	CENP-B_protein Centromere_protein_B,_helix-turn-helix	non_secretome	Cocsa1.10
	scaffold_10	498450	499020	+	Cocsa1	Unknown	TE/Repeat sequences	Cocsa1.10
121089	scaffold_10	499277	501304	+	Cocsa1	Extracellular_membrane_protein,_8-cysteine_region,_CFEM Extracellular_membrane_protein,_8-cysteine_region,_fungi	non_secretome	Cocsa1.10
162018	scaffold_10	504925	507044	+	Cocsa1		non_secretome	Cocsa1.10
162019	scaffold_10	507262	508618	+	Cocsa1		non_secretome	Cocsa1.10
121092	scaffold_10	510107	511381	-	Cocsa1		non_secretome	Cocsa1.10
27935	scaffold_10	512370	513739	-	Cocsa1	RabGAP/TBC	non_secretome	Cocsa1.10
220789	scaffold_10	514392	519021	+	Cocsa1		non_secretome	Cocsa1.10
162023	scaffold_10	519717	520540	+	Cocsa1	Zinc_finger,_C2H2-type Zinc_finger,_C2H2-like	non_secretome	Cocsa1.10
162024	scaffold_10	521097	521750	+	Cocsa1		non_secretome	Cocsa1.10
162025	scaffold_10	521924	522493	+	Cocsa1		non_secretome	Cocsa1.10
52410	scaffold_10	528432	528746	+	Cocsa1	Ankyrin	non_secretome	Cocsa1.10
146206	scaffold_10	529738	533549	-	Cocsa1	Pentatricopeptide_repeat	non_secretome	Cocsa1.10
94178	scaffold_10	533705	535674	+	Cocsa1		non_secretome	Cocsa1.10
220844	scaffold_10	536709	538440	+	Cocsa1	Zinc_finger,_GATA-type	non_secretome	Cocsa1.10
38374	scaffold_10	539441	540264	+	Cocsa1	ATPase,_F0_complex,_subunit_C ATPase,_F0/V0_complex,_subunit_C	non_secretome	Cocsa1.10
27943	scaffold_10	541663	542423	+	Cocsa1	Cytochrome_c_and_b562	SSP	Cocsa1.10
94061	scaffold_10	543613	545064	-	Cocsa1	Major_facilitator_superfamily_MFS-1 Major_facilitator_superfamily MFS_general_substrate_transporter	non_secretome	Cocsa1.10
121120	scaffold_10	546363	550343	-	Cocsa1	Protein_synthesis_factor,_GTP-binding Translation_elongation_factor_EFTu/EF1A,_domain_2 Small_GTP-binding_protein Translation_elongation_and_initiation_factors/Ribosomal,_beta-barrel	non_secretome	Cocsa1.10
182748	scaffold_10	550487	556788	-	Cocsa1	Myosin_head,_motor_region Cytochrome_b5 Fungal_chitin_synthase DEK_C_terminal RNA_polymerase_sigma_factor_54,_interaction	non_secretome	Cocsa1.10
121125	scaffold_10	558321	564297	+	Cocsa1	Myosin_head,_motor_region Cytochrome_b5 Fungal_chitin_synthase DEK_C_terminal Multicopper_oxidase,_copper-binding_site	non_secretome	Cocsa1.10
38382	scaffold_10	564449	565882	+	Cocsa1	Calcium-binding_EF-hand EPS15_homology_(EH)	non_secretome	Cocsa1.10
38383	scaffold_10	565860	567410	-	Cocsa1	FAD_dependent_oxidoreductase	non_secretome	Cocsa1.10
94319	scaffold_10	567876	568538	+	Cocsa1	NUDIX_hydrolase,_core NUDIX	non_secretome	Cocsa1.10
221014	scaffold_10	568874	571957	-	Cocsa1	Fungal_chitin_synthase	non_secretome	Cocsa1.10
27952	scaffold_10	573514	573915	-	Cocsa1		non_secretome	Cocsa1.10
162040	scaffold_10	575188	578905	+	Cocsa1	MIF4G-like,_type_3 Up-frameshift_suppressor_2 Armadillo-type_fold	non_secretome	Cocsa1.10
146242	scaffold_10	579818	581490	+	Cocsa1	Histidine_phosphatase_superfamily_(branch_2)	Secreted	Cocsa1.10
	scaffold_10	581739	582157	+	Cocsa1	Mariner.Tc1	TE/Repeat sequences	Cocsa1.10
	scaffold_10	581800	581949	+	Cocsa1	Unknown	TE/Repeat sequences	Cocsa1.10
	scaffold_10	583623	584081	+	Cocsa1	Mariner.Tc1	TE/Repeat sequences	Cocsa1.10
63050	scaffold_10	583637	583933	-	Cocsa1	Centromere_protein_B,_helix-turn-helix Homeodomain-like	non_secretome	Cocsa1.10
	scaffold_10	584048	584107	-	Cocsa1	Mariner.Tc1	TE/Repeat sequences	Cocsa1.10
146243	scaffold_10	584157	585501	+	Cocsa1		non_secretome	Cocsa1.10
121144	scaffold_10	590902	591885	-	Cocsa1	Thiamin_pyrophosphokinase,_catalytic_region Thiamin_pyrophosphokinase,_vitamin_B1-binding_region Thiamin_pyrophosphokinase,_eukaryotic Thiamin_pyrophosphokinase	non_secretome	Cocsa1.10
	scaffold_10	592463	592702	-	Cocsa1	Gypsy	TE/Repeat sequences	Cocsa1.10
	scaffold_10	592587	592896	+	Cocsa1	Gypsy	TE/Repeat sequences	Cocsa1.10
	scaffold_10	592700	592932	+	Cocsa1	Gypsy	TE/Repeat sequences	Cocsa1.10
[truncated: 37,866 more rows]
