# Supplementary material for: The fungal root endophyte Serendipita vermifera displays inter-kingdom synergistic beneficial effects with the microbiota in Arabidopsis thaliana and barley
Source: ISME J. 2021 Oct 22;16(3):876–89. doi: 10.1038/s41396-021-01138-y (PMC8857181; doi:10.1038/s41396-021-01138-y)
Supplement: Supplementary file 12 — Table S11 [file 41396_2021_1138_MOESM12_ESM.xlsx]

## Sheet: Effectors
Supplementary Table S11 - Intergenic distance of genes
JGI Gene ID	JGI Fungal ID	Type	JGI Protein D	TermID	Annotation	Strand	five prime distance	three prime distance
gene_1015	Cocsa1	Effector	166818			-	3516	180
gene_10352	Cocsa1	Effector	124385	IPR001087 IPR000223 IPR013830	Lipase,_GDSL Peptidase_S26A,_signal_peptidase_I Esterase,_SGNH_hydrolase-type	+	1106	731
gene_10765	Cocsa1	Effector	163737	IPR010636	Hydrophobin_2	+	2027	889
gene_1097	Cocsa1	Effector	342003	IPR004898 IPR011050 IPR011052	Pectate_lyase,_catalytic Pectin_lyase_fold/virulence_factor Proteinase_and_amylase_inhibitor	+	2016	498
gene_1098	Cocsa1	Effector	32578			-	2355	498
gene_1099	Cocsa1	Effector	22089	KOG1924	RhoA_GTPase_effector_DIA/Diaphanous Signal_transduction_mechanisms Cytoskeleton	-	1643	2355
gene_1100	Cocsa1	Effector	177580	KOG1924	RhoA_GTPase_effector_DIA/Diaphanous Signal_transduction_mechanisms Cytoskeleton	-	1381	1643
gene_11006	Cocsa1	Effector	40245			+	3513	243
gene_11009	Cocsa1	Effector	163931	IPR005103	Glycoside_hydrolase,_family_61	+	437	344
gene_11076	Cocsa1	Effector	193323	IPR002509 IPR011330	Polysaccharide_deacetylase Glycoside_hydrolase/deacetylase,_beta/alpha-barrel	+	965	234
gene_11125	Cocsa1	Effector	184463	IPR006025	Peptidase_M,_neutral_zinc_metallopeptidases,_zinc-binding_site	+	4081	6415
gene_11235	Cocsa1	Effector	164106			+	2566	1039
gene_11375	Cocsa1	Effector	248132	IPR008972 KOG2675	Cupredoxin Adenylate_cyclase-associated_protein_(CAP/Srv2p) Cytoskeleton Signal_transduction_mechanisms	+	3	426
gene_1161	Cocsa1	Effector	77015	IPR013830	Esterase,_SGNH_hydrolase-type	-	3783	364
gene_11650	Cocsa1	Effector	250909	IPR011150 IPR000675 IPR008262	Cutinase,_monofunctional Cutinase Lipase,_active_site	-	973	2820
gene_11698	Cocsa1	Effector	151913			-	990	35
gene_11713	Cocsa1	Effector	40752			-	1459	20877
gene_11739	Cocsa1	Effector	40771			+	868	3745
gene_11742	Cocsa1	Effector	40773	IPR000334 IPR009009	Glycoside_hydrolase,_family_45 Barwin-related_endoglucanase	+	1315	774
gene_11843	Cocsa1	Effector	175538	IPR010126	Esterase,_PHB_depolymerase	+	1337	77
gene_12181	Cocsa1	Effector	101661			-	1226	1808
gene_12303	Cocsa1	Effector	257889			+	713	1655
gene_12351	Cocsa1	Effector	41272	IPR001087 IPR013830	Lipase,_GDSL Esterase,_SGNH_hydrolase-type	-	2559	420
gene_1240	Cocsa1	Effector	32699			-	108	2362
gene_12586	Cocsa1	Effector	102858	IPR011150 IPR000675	Cutinase,_monofunctional Cutinase	-	1748	76
gene_12587	Cocsa1	Effector	194329	IPR000675	Cutinase	+	1748	874
gene_12635	Cocsa1	Effector	41500			+	2951	536
gene_12764	Cocsa1	Effector	41601			+	659	449
gene_12831	Cocsa1	Effector	348641			-	3570	667
gene_12832	Cocsa1	Effector	41645			-	1279	3570
gene_12855	Cocsa1	Effector	204163	IPR010126	Esterase,_PHB_depolymerase	+	1841	289
gene_12919	Cocsa1	Effector	31317			-	1744	1040
gene_12976	Cocsa1	Effector	41755	IPR001137 IPR008985	Glycoside_hydrolase,_family_11 Concanavalin_A-like_lectin/glucanase	+	442	100
gene_13	Cocsa1	Effector	155193			-	652	1057
gene_13003	Cocsa1	Effector	69451			-	1329	1384
gene_13138	Cocsa1	Effector	129517			-	3110	1671
gene_13147	Cocsa1	Effector	204361			+	1839	168
gene_13214	Cocsa1	Effector	279103			+	2	300
gene_13273	Cocsa1	Effector	31595	KOG3599	Ca2+-modulated_nonselective_cation_channel_polycystin Inorganic_ion_transport_and_metabolism Signal_transduction_mechanisms	-	3118	301
gene_13343	Cocsa1	Effector	31650			+	1963	1451
gene_13379	Cocsa1	Effector	104236	IPR004898 IPR011050	Pectate_lyase,_catalytic Pectin_lyase_fold/virulence_factor	-	1308	1053
gene_13534	Cocsa1	Effector	64298			-	NA	NA
gene_13608	Cocsa1	Effector	130148			-	NA	1466
gene_1382	Cocsa1	Effector	195868			+	768	1289
gene_14	Cocsa1	Effector	155194			-	1103	652
gene_1497	Cocsa1	Effector	32889			-	1587	1108
gene_1744	Cocsa1	Effector	33100			+	293	20
gene_1762	Cocsa1	Effector	80819			-	491	258
gene_195	Cocsa1	Effector	31894	IPR005624	Protein_of_unknown_function_DUF336	-	686	1573
gene_1991	Cocsa1	Effector	79574	IPR013097 IPR011008	Stress_responsive_alpha-beta_barrel Dimeric_alpha-beta_barrel	+	438	121
gene_2214	Cocsa1	Effector	156971			+	1663	2120
gene_2305	Cocsa1	Effector	157044			-	884	1074
gene_2330	Cocsa1	Effector	350353	IPR002594 IPR008985	Glycoside_hydrolase,_family_12 Concanavalin_A-like_lectin/glucanase	+	1457	696
gene_2333	Cocsa1	Effector	33527	IPR008972	Cupredoxin	-	2676	541
gene_2402	Cocsa1	Effector	33583	IPR005103	Glycoside_hydrolase,_family_61	+	2038	544
gene_2520	Cocsa1	Effector	277091	IPR002594 IPR008985	Glycoside_hydrolase,_family_12 Concanavalin_A-like_lectin/glucanase	+	5616	1134
gene_2625	Cocsa1	Effector	157307	IPR008914	Phosphatidylethanolamine-binding_protein_PEBP	+	310	175
gene_2688	Cocsa1	Effector	33831			+	1208	161
gene_2725	Cocsa1	Effector	33854			-	2832	750
gene_2747	Cocsa1	Effector	187831	KOG0658	Glycogen_synthase_kinase-3 Carbohydrate_transport_and_metabolism	-	217	3175
gene_2802	Cocsa1	Effector	196914			+	8147	2162
gene_2951	Cocsa1	Effector	157558			-	1313	164
gene_3006	Cocsa1	Effector	34049			-	672	479
gene_304	Cocsa1	Effector	130733			+	236	246
gene_3078	Cocsa1	Effector	136055			-	2897	742
gene_311	Cocsa1	Effector	76557			+	777	477
gene_313	Cocsa1	Effector	195078	IPR000254	Cellulose-binding_region,_fungal	+	389	172
gene_3223	Cocsa1	Effector	34207	IPR005103	Glycoside_hydrolase,_family_61	+	508	1016
gene_33	Cocsa1	Effector	204832			+	111	460
gene_346	Cocsa1	Effector	130816			+	451	185
gene_3548	Cocsa1	Effector	34469			+	210	188
gene_3776	Cocsa1	Effector	294188			-	2192	885
gene_3846	Cocsa1	Effector	197632	IPR002594 IPR008985	Glycoside_hydrolase,_family_12 Concanavalin_A-like_lectin/glucanase	-	331	577
gene_3886	Cocsa1	Effector	169117	KOG4297	C-type_lectin Signal_transduction_mechanisms Defense_mechanisms	-	2566	104
gene_3895	Cocsa1	Effector	295458	KOG1216 2.7.7.6	von_Willebrand_factor_and_related_coagulation_proteins Extracellular_structures Defense_mechanisms	+	75	646
gene_3897	Cocsa1	Effector	34739			-	1076	416
gene_3900	Cocsa1	Effector	34742			-	887	45
gene_3976	Cocsa1	Effector	188628	IPR001137 IPR008985	Glycoside_hydrolase,_family_11 Concanavalin_A-like_lectin/glucanase	+	1460	1624
gene_3987	Cocsa1	Effector	296363	IPR005103	Glycoside_hydrolase,_family_61	+	1740	1666
gene_4036	Cocsa1	Effector	34851	IPR001929 IPR006045 IPR011051	Germin Cupin_1 Cupin,_RmlC-type	+	916	596
gene_4051	Cocsa1	Effector	34871	IPR001929 IPR006045 IPR011051	Germin Cupin_1 Cupin,_RmlC-type	-	1355	949
gene_419	Cocsa1	Effector	341251	IPR000675 IPR008262	Cutinase Lipase,_active_site	+	1366	283
gene_4236	Cocsa1	Effector	112895	IPR002818	ThiJ/PfpI	-	470	1256
gene_4390	Cocsa1	Effector	113248	IPR010636	Hydrophobin_2	+	4070	520
gene_4418	Cocsa1	Effector	35150			+	921	683
gene_4456	Cocsa1	Effector	138580	IPR005103	Glycoside_hydrolase,_family_61	+	1411	204
gene_451	Cocsa1	Effector	131028	IPR010126	Esterase,_PHB_depolymerase	-	81	108
gene_4530	Cocsa1	Effector	85104	IPR001087 IPR013830	Lipase,_GDSL Esterase,_SGNH_hydrolase-type	-	799	920
gene_4544	Cocsa1	Effector	113561			+	4682	136
gene_456	Cocsa1	Effector	209251			+	722	121
gene_4624	Cocsa1	Effector	35310			-	3250	199
gene_4682	Cocsa1	Effector	35345			+	446	1666
gene_4696	Cocsa1	Effector	303748			-	704	1714
gene_4697	Cocsa1	Effector	35352			+	704	2001
gene_4963	Cocsa1	Effector	35561			-	1516	198
gene_4974	Cocsa1	Effector	170011	IPR000868	Isochorismatase_hydrolase	+	1430	2523
gene_4977	Cocsa1	Effector	35572			+	2523	1671
gene_4997	Cocsa1	Effector	306996			-	1139	244
gene_5010	Cocsa1	Effector	170044	IPR008960	Carbohydrate-binding_family_9/cellobiose_dehydrogenase,_cytochrome	-	1222	311
gene_5023	Cocsa1	Effector	139683			+	1818	384
gene_503	Cocsa1	Effector	32132			+	1993	278
gene_5112	Cocsa1	Effector	180380	IPR003014 IPR003609 KOG1216	N/apple_PAN Apple-like von_Willebrand_factor_and_related_coagulation_proteins Extracellular_structures Defense_mechanisms	-	444	186
gene_5260	Cocsa1	Effector	114973			-	759	1470
gene_5349	Cocsa1	Effector	189555	IPR000877	Proteinase_inhibitor_I12,_Bowman-Birk	+	1524	9790
gene_5462	Cocsa1	Effector	140445	IPR005103	Glycoside_hydrolase,_family_61	+	501	228
gene_5577	Cocsa1	Effector	189690			+	1404	236
gene_5594	Cocsa1	Effector	61048			+	5204	2204
gene_5601	Cocsa1	Effector	87627			-	935	288
gene_5707	Cocsa1	Effector	189780			-	1945	52
gene_5724	Cocsa1	Effector	140875	IPR005103 IPR005829	Glycoside_hydrolase,_family_61 Sugar_transporter,_conserved_site	+	1094	207
gene_5932	Cocsa1	Effector	316232	KOG4157	beta-1,6-N-acetylglucosaminyltransferase,_contains_WSC_domain Carbohydrate_transport_and_metabolism Posttranslational_modification,_protein_turnover,_chaperones	-	2081	140
gene_5964	Cocsa1	Effector	116197	IPR013032	EGF-like_region,_conserved_site	+	1048	2236
gene_5972	Cocsa1	Effector	116210	IPR005103	Glycoside_hydrolase,_family_61	-	997	145
gene_6031	Cocsa1	Effector	141473	IPR005103	Glycoside_hydrolase,_family_61	+	1700	1591
gene_6317	Cocsa1	Effector	181176			+	4066	956
gene_6321	Cocsa1	Effector	36581			+	2726	563
gene_6359	Cocsa1	Effector	116922	IPR000675 IPR008262	Cutinase Lipase,_active_site	-	1726	1605
gene_6400	Cocsa1	Effector	89541	IPR008701	Necrosis_inducing	-	568	405
gene_641	Cocsa1	Effector	186403	IPR001137 IPR008985	Glycoside_hydrolase,_family_11 Concanavalin_A-like_lectin/glucanase	+	2464	170
gene_6416	Cocsa1	Effector	117043	IPR004898 IPR011050	Pectate_lyase,_catalytic Pectin_lyase_fold/virulence_factor	-	2817	2250
gene_6493	Cocsa1	Effector	36718	IPR002818	ThiJ/PfpI	+	643	50
gene_6665	Cocsa1	Effector	36862	IPR000334 IPR009009	Glycoside_hydrolase,_family_45 Barwin-related_endoglucanase	-	1753	3190
gene_6764	Cocsa1	Effector	324534			-	511	85
gene_7000	Cocsa1	Effector	37149			-	4016	267
gene_7037	Cocsa1	Effector	118199			+	907	234
gene_711	Cocsa1	Effector	32277			-	1658	254
gene_7255	Cocsa1	Effector	37358			+	1966	560
gene_7303	Cocsa1	Effector	329901			-	770	2831
gene_7315	Cocsa1	Effector	37405			+	631	652
gene_7397	Cocsa1	Effector	37475			-	852	159
gene_7655	Cocsa1	Effector	333282			+	485	125
gene_7665	Cocsa1	Effector	92026			+	717	186
gene_7749	Cocsa1	Effector	334193			-	67	1132
gene_7772	Cocsa1	Effector	182164			-	617	151
gene_7805	Cocsa1	Effector	37757	IPR010916 KOG4157	TonB_box,_conserved_site beta-1,6-N-acetylglucosaminyltransferase,_contains_WSC_domain Carbohydrate_transport_and_metabolism Posttranslational_modification,_protein_turnover,_chaperones	+	696	466
gene_7864	Cocsa1	Effector	359063			+	1934	706
gene_7920	Cocsa1	Effector	37841			-	723	28
gene_8010	Cocsa1	Effector	191291	IPR000420 KOG1187 2.7.7.6	Yeast_PIR_protein_repeat Serine/threonine_protein_kinase Signal_transduction_mechanisms	+	2790	1401
gene_8071	Cocsa1	Effector	337537			+	727	99
gene_8085	Cocsa1	Effector	37983			+	2588	2221
gene_8137	Cocsa1	Effector	145366			-	450	82
gene_8146	Cocsa1	Effector	120286	IPR001314 IPR001254 IPR009003 KOG3627 3.4.21.4	Peptidase_S1A,_chymotrypsin Peptidase_S1_and_S6,_chymotrypsin/Hap Peptidase,_trypsin-like_serine_and_cysteine Trypsin Amino_acid_transport_and_metabolism	+	1533	479
gene_8422	Cocsa1	Effector	219242			-	2115	451
gene_8628	Cocsa1	Effector	201129	IPR005103	Glycoside_hydrolase,_family_61	+	572	1510
gene_8653	Cocsa1	Effector	38427	IPR001907 KOG4701	Peptidase_S14,_ClpP Chitinase Cell_wall/membrane/envelope_biogenesis	-	2136	1826
gene_8667	Cocsa1	Effector	172974			+	4619	44
gene_8895	Cocsa1	Effector	38595	IPR000583	Glutamine_amidotransferase,_class-II	-	1080	1480
gene_9037	Cocsa1	Effector	191966			+	3590	1191
gene_924	Cocsa1	Effector	341826			-	583	461
gene_9280	Cocsa1	Effector	38877			+	3416	785
gene_942	Cocsa1	Effector	155937	IPR008972 KOG1003	Cupredoxin Actin_filament-coating_protein_tropomyosin Cytoskeleton	+	119	200
gene_9462	Cocsa1	Effector	201724			-	1763	858
gene_9791	Cocsa1	Effector	123358	KOG1703	Adaptor_protein_Enigma_and_related_PDZ-LIM_proteins Signal_transduction_mechanisms Cytoskeleton	+	1555	904
gene_9898	Cocsa1	Effector	233849			-	0	3278

## Sheet: CAZymes
Supplementary Table S11 - Intergenic distance of genes
JGI Gene ID	JGI Fungal ID	Type	JGI Protein D	Annotation	Strand	five prime distance	three prime distance
gene_10152	Cocsa1	CAZyme	124000	CBM18-CE4-CBM18-CBM18	+	2753	2588
gene_10187	Cocsa1	CAZyme	149139	GH3	+	542	4663
gene_10221	Cocsa1	CAZyme	124120	AA7	+	624	82
gene_10240	Cocsa1	CAZyme	39633	GH65-CBM32	-	598	867
gene_10254	Cocsa1	CAZyme	237470	GH55	-	1991	573
gene_10352	Cocsa1	CAZyme	124385	CE12	+	1106	731
gene_1036	Cocsa1	CAZyme	32533	AA16	-	2483	587
gene_10369	Cocsa1	CAZyme	149498	PL3_2	-	642	606
gene_10604	Cocsa1	CAZyme	97196	GH16	-	1104	1326
gene_1065	Cocsa1	CAZyme	132206	GH17	-	745	357
gene_10772	Cocsa1	CAZyme	242584	GH1	-	2199	550
gene_10778	Cocsa1	CAZyme	99397	GH53	-	215	124
gene_10796	Cocsa1	CAZyme	125218	GH18	-	3581	1052
gene_10798	Cocsa1	CAZyme	202699	GH28	+	1015	273
gene_10919	Cocsa1	CAZyme	244105	GH47	-	877	78
gene_1097	Cocsa1	CAZyme	342003	PL3_2	+	2016	498
gene_10986	Cocsa1	CAZyme	244720	PL26	+	501	0
gene_11009	Cocsa1	CAZyme	163931	AA9	+	437	344
gene_11035	Cocsa1	CAZyme	193300	AA9-CBM1	-	3642	575
gene_11076	Cocsa1	CAZyme	193323	CE4	+	965	234
gene_11106	Cocsa1	CAZyme	245819	AA9-CBM1	+	234	294
gene_11117	Cocsa1	CAZyme	125850	CBM1-GH10	+	2144	3089
gene_11120	Cocsa1	CAZyme	193357	CBM18-CBM18-GH18	+	1349	1275
gene_11138	Cocsa1	CAZyme	246009	GH43_14	-	1386	912
gene_11157	Cocsa1	CAZyme	164043	PL1_7	-	1549	479
gene_11182	Cocsa1	CAZyme	40360	GH17	-	1418	289
gene_11280	Cocsa1	CAZyme	247216	AA3_2	+	1807	142
gene_11377	Cocsa1	CAZyme	184615	AA9	+	874	715
gene_1138	Cocsa1	CAZyme	186740	PL4_1	+	1096	21
gene_11422	Cocsa1	CAZyme	40535	EXPN	-	2939	4469
gene_11601	Cocsa1	CAZyme	40684	AA3_2	+	1922	54
gene_1161	Cocsa1	CAZyme	77015	CE3	-	3783	364
gene_11622	Cocsa1	CAZyme	346933	GH29	+	235	1306
gene_11650	Cocsa1	CAZyme	250909	CE5	-	973	2820
gene_11695	Cocsa1	CAZyme	40745	CBM1-GH10	-	274	1943
gene_11742	Cocsa1	CAZyme	40773	GH45	+	1315	774
gene_11778	Cocsa1	CAZyme	252043	GH79	+	392	358
gene_11784	Cocsa1	CAZyme	40808	GH5_9	-	1244	718
gene_11843	Cocsa1	CAZyme	175538	CE1	+	1337	77
gene_1185	Cocsa1	CAZyme	342138	AA3_2	+	1630	527
gene_1187	Cocsa1	CAZyme	342149	GH30_7	-	722	102
gene_11923	Cocsa1	CAZyme	253717	AA5_2	+	1757	82
gene_12115	Cocsa1	CAZyme	152699	GH6	-	1646	234
gene_12129	Cocsa1	CAZyme	256035	CBM18	-	892	985
gene_12140	Cocsa1	CAZyme	101551	CBM18-CE4-CBM18	-	401	1158
gene_12155	Cocsa1	CAZyme	41104	AA9	-	26	27
gene_12168	Cocsa1	CAZyme	127742	GH10	+	2555	105
gene_12171	Cocsa1	CAZyme	41121	AA3_2	+	2552	998
gene_12222	Cocsa1	CAZyme	30755	GH55	-	553	426
gene_12351	Cocsa1	CAZyme	41272	CE3	-	2559	420
gene_12586	Cocsa1	CAZyme	102858	CE5	-	1748	76
gene_12587	Cocsa1	CAZyme	194329	CE5	+	1748	874
gene_12764	Cocsa1	CAZyme	41601	GH131	+	659	449
gene_12855	Cocsa1	CAZyme	204163	CE1	+	1841	289
gene_12869	Cocsa1	CAZyme	176363	GH3	+	530	1646
gene_12941	Cocsa1	CAZyme	103576	CBM50-CBM50-CBM50-CBM50-CBM50-CBM50	-	771	3320
gene_12976	Cocsa1	CAZyme	41755	GH11	+	442	100
gene_13041	Cocsa1	CAZyme	41806	AA11	+	102	38
gene_13115	Cocsa1	CAZyme	41862	GH55	+	811	637
gene_13128	Cocsa1	CAZyme	194660	AA3_2	-	1963	12258
gene_13139	Cocsa1	CAZyme	41871	AA3_2	-	2763	3110
gene_13248	Cocsa1	CAZyme	350939	PL1_4	-	722	34
gene_13355	Cocsa1	CAZyme	31660	GH43_29-CBM6	+	1134	26777
gene_13378	Cocsa1	CAZyme	185930	GH43_24-CBM35	-	1053	47
gene_13379	Cocsa1	CAZyme	104236	PL3_2	-	1308	1053
gene_1366	Cocsa1	CAZyme	217864	AA9	-	1191	4270
gene_1384	Cocsa1	CAZyme	78536	GH2	+	972	78
gene_1388	Cocsa1	CAZyme	32822	GH72	-	763	40
gene_14	Cocsa1	CAZyme	155194	AA9	-	1103	652
gene_15	Cocsa1	CAZyme	78622	CE1	-	523	1103
gene_16	Cocsa1	CAZyme	194860	GH141	+	523	8
gene_1600	Cocsa1	CAZyme	79466	CE16	-	1030	8
gene_164	Cocsa1	CAZyme	78797	PL4_3	-	1301	257
gene_1696	Cocsa1	CAZyme	79429	GH31	-	2381	886
gene_1748	Cocsa1	CAZyme	80889	CE5	-	756	2008
gene_1832	Cocsa1	CAZyme	349590	GH5_16	+	492	467
gene_2001	Cocsa1	CAZyme	134014	GH27-CBM35	-	600	146
gene_202	Cocsa1	CAZyme	130551	GH76	+	1645	1187
gene_2056	Cocsa1	CAZyme	272567	PL1_10	+	1999	418
gene_2076	Cocsa1	CAZyme	272741	GH6	-	2409	0
gene_2113	Cocsa1	CAZyme	22904	PL1_4	+	1171	2652
gene_2143	Cocsa1	CAZyme	33391	GH17	+	1465	774
gene_2152	Cocsa1	CAZyme	196426	GH17	+	2009	359
gene_2237	Cocsa1	CAZyme	156991	CBM50-CBM50-CBM50-CBM50-CBM50	-	1301	11
gene_2238	Cocsa1	CAZyme	350248	CBM18-CBM18-GH18	+	1301	1507
gene_2239	Cocsa1	CAZyme	134455	EXPN-CBM63	+	1507	315
gene_2266	Cocsa1	CAZyme	157010	GH32	+	1148	64
gene_2330	Cocsa1	CAZyme	350353	GH12	+	1457	696
gene_2395	Cocsa1	CAZyme	275749	GH72-CBM43	+	3061	598
gene_2402	Cocsa1	CAZyme	33583	AA9	+	2038	544
gene_2518	Cocsa1	CAZyme	33682	AA9-CBM1	-	5616	371
gene_2520	Cocsa1	CAZyme	277091	GH12	+	5616	1134
gene_2647	Cocsa1	CAZyme	135272	AA2	-	1763	309
gene_2650	Cocsa1	CAZyme	135278	GH45	-	2225	649
gene_2861	Cocsa1	CAZyme	351760	GH145	+	922	1348
gene_2862	Cocsa1	CAZyme	178809	GH30_5	+	1348	33
gene_2878	Cocsa1	CAZyme	196954	AA8-AA3_1-CBM1	+	1686	204
gene_2916	Cocsa1	CAZyme	168339	CBM13	+	454	197
gene_2939	Cocsa1	CAZyme	351877	GH7	-	2523	657
gene_2997	Cocsa1	CAZyme	34043	AA5_2	-	1178	1421
gene_3067	Cocsa1	CAZyme	136041	GH92	+	1262	87
gene_3086	Cocsa1	CAZyme	168487	GH72	+	659	466
gene_313	Cocsa1	CAZyme	195078	CBM1	+	389	172
gene_3165	Cocsa1	CAZyme	197162	GH1	+	758	236
gene_3197	Cocsa1	CAZyme	136281	GH2	-	294	50
gene_3210	Cocsa1	CAZyme	136310	GH51	+	912	738
gene_3213	Cocsa1	CAZyme	288824	GH95	+	401	511
gene_3223	Cocsa1	CAZyme	34207	AA9	+	508	1016
gene_3245	Cocsa1	CAZyme	157796	GH10	-	2108	176
gene_3276	Cocsa1	CAZyme	352331	GH11	-	6752	1462
gene_3376	Cocsa1	CAZyme	352494	GH5_15	-	2649	385
gene_3411	Cocsa1	CAZyme	290402	CE15	+	0	941
gene_3556	Cocsa1	CAZyme	34475	EXPN-CBM63	-	824	1392
gene_3591	Cocsa1	CAZyme	179320	GH78	+	272	415
gene_3653	Cocsa1	CAZyme	197512	GH131	-	1911	3093
gene_3699	Cocsa1	CAZyme	34597	AA9	+	3503	905
gene_377	Cocsa1	CAZyme	32038	AA9-CBM1	+	641	540
gene_3846	Cocsa1	CAZyme	197632	GH12	-	331	577
gene_3914	Cocsa1	CAZyme	353238	GH95	-	853	250
gene_3931	Cocsa1	CAZyme	34768	AA3_1	-	1514	439
gene_3966	Cocsa1	CAZyme	296128	AA1_3	+	3509	540
gene_3976	Cocsa1	CAZyme	188628	GH11	+	1460	1624
gene_3984	Cocsa1	CAZyme	34811	GH125	-	1967	1467
gene_3987	Cocsa1	CAZyme	296363	AA9	+	1740	1666
gene_4075	Cocsa1	CAZyme	197812	GH81	-	1647	424
gene_4108	Cocsa1	CAZyme	83986	AA1_3	-	1764	717
gene_4173	Cocsa1	CAZyme	24530	AA11	+	833	668
gene_419	Cocsa1	CAZyme	341251	CE5	+	1366	283
gene_4205	Cocsa1	CAZyme	298345	GH43_26	-	411	144
gene_421	Cocsa1	CAZyme	208959	GH3	-	607	1628
gene_4242	Cocsa1	CAZyme	158578	GH5_7	+	718	53
gene_4270	Cocsa1	CAZyme	298868	GH128	+	1757	536
gene_429	Cocsa1	CAZyme	32078	CE5	-	1693	158
gene_4418	Cocsa1	CAZyme	35150	GH131	+	921	683
gene_4456	Cocsa1	CAZyme	138580	AA9	+	1411	204
gene_4467	Cocsa1	CAZyme	113409	AA9	+	1100	1796
gene_451	Cocsa1	CAZyme	131028	CE1	-	81	108
gene_4530	Cocsa1	CAZyme	85104	CE12	-	799	920
gene_4611	Cocsa1	CAZyme	138889	GH16	-	408	451
gene_4698	Cocsa1	CAZyme	85867	CE5	-	757	2001
gene_472	Cocsa1	CAZyme	209447	AA9	+	1467	274
gene_4820	Cocsa1	CAZyme	305111	GH3	+	2384	911
gene_4871	Cocsa1	CAZyme	180211	PL4_1	+	869	3806
gene_4915	Cocsa1	CAZyme	86777	CBM18-CBM18-CBM18-AA5	-	2996	548
gene_4952	Cocsa1	CAZyme	189304	AA11	+	987	1390
gene_5010	Cocsa1	CAZyme	170044	AA8	-	1222	311
gene_506	Cocsa1	CAZyme	186318	GH78	-	184	27
gene_5098	Cocsa1	CAZyme	159276	GH16	-	2933	246
gene_5184	Cocsa1	CAZyme	198637	GH18	-	1787	548
gene_5239	Cocsa1	CAZyme	25371	GH5_4	-	1342	490
gene_5289	Cocsa1	CAZyme	355161	AA11	-	692	220
gene_5374	Cocsa1	CAZyme	115108	GH5_16	+	453	963
gene_5424	Cocsa1	CAZyme	355348	GH54-CBM42	+	1579	465
gene_5462	Cocsa1	CAZyme	140445	AA9	+	501	228
gene_5503	Cocsa1	CAZyme	198838	GH128	+	415	233
gene_555	Cocsa1	CAZyme	210197	GH28	-	2170	230
gene_5552	Cocsa1	CAZyme	355596	AA11	+	202	180
gene_5635	Cocsa1	CAZyme	115527	CBM18-CE4-CBM18-CBM18	-	642	321
gene_5677	Cocsa1	CAZyme	170543	CE16	+	355	231
gene_5718	Cocsa1	CAZyme	180762	CBM35-GH26	+	428	13
gene_5724	Cocsa1	CAZyme	140875	AA9	+	1094	207
gene_5771	Cocsa1	CAZyme	36171	GH3	-	2102	1355
gene_5778	Cocsa1	CAZyme	199037	GH28	+	1654	3007
gene_5785	Cocsa1	CAZyme	36181	CE8	-	858	397
gene_5787	Cocsa1	CAZyme	355955	PL1_2	+	824	791
gene_5837	Cocsa1	CAZyme	36223	GH37	+	800	1617
gene_5838	Cocsa1	CAZyme	58937	CE5	+	1617	68
gene_5840	Cocsa1	CAZyme	356026	GH28	+	703	570
gene_5856	Cocsa1	CAZyme	25850	GH35	-	903	172
gene_5889	Cocsa1	CAZyme	36260	GH31	-	932	1400
gene_5903	Cocsa1	CAZyme	141231	CBM50-CBM50	-	3380	914
gene_5945	Cocsa1	CAZyme	159940	GH79	+	1639	688
gene_5957	Cocsa1	CAZyme	88551	GH78	-	670	1180
gene_5967	Cocsa1	CAZyme	36311	AA9	-	1826	316
gene_5972	Cocsa1	CAZyme	116210	AA9	-	997	145
gene_6031	Cocsa1	CAZyme	141473	AA9	+	1700	1591
gene_605	Cocsa1	CAZyme	76327	GH47	+	339	135
gene_6091	Cocsa1	CAZyme	26035	GH16	-	3439	2512
gene_6215	Cocsa1	CAZyme	89072	AA3_2	+	2670	650
gene_6292	Cocsa1	CAZyme	141970	GH146	+	94	3176
gene_6359	Cocsa1	CAZyme	116922	CE5	-	1726	1605
gene_641	Cocsa1	CAZyme	186403	GH11	+	2464	170
gene_6416	Cocsa1	CAZyme	117043	PL3_2	-	2817	2250
gene_6426	Cocsa1	CAZyme	36664	GH93	-	987	548
gene_6428	Cocsa1	CAZyme	36666	AA9	+	1603	451
gene_6437	Cocsa1	CAZyme	36671	GH115	-	1065	373
gene_6549	Cocsa1	CAZyme	36761	GH93	-	2710	108
gene_6553	Cocsa1	CAZyme	117287	CBM18-CBM18-CBM18	+	2494	1165
gene_6601	Cocsa1	CAZyme	117366	GH35	+	714	210
gene_6665	Cocsa1	CAZyme	36862	GH45	-	1753	3190
gene_6685	Cocsa1	CAZyme	36887	GH5_7	+	590	1046
gene_6688	Cocsa1	CAZyme	357268	GH5	-	840	695
gene_6701	Cocsa1	CAZyme	36900	GH2	-	3468	747
gene_6766	Cocsa1	CAZyme	357343	GH92	-	927	574
gene_6772	Cocsa1	CAZyme	181490	GH3	+	3233	636
gene_6773	Cocsa1	CAZyme	190483	GH27-CBM35-GH2	+	636	443
gene_6779	Cocsa1	CAZyme	26548	CE5	+	2349	311
gene_6840	Cocsa1	CAZyme	142947	AA3_2	+	1220	312
gene_6983	Cocsa1	CAZyme	26703	AA1_2	-	2587	45
gene_6994	Cocsa1	CAZyme	199941	AA8-AA3_1-CBM1	+	1419	7333
gene_706	Cocsa1	CAZyme	211598	GH67	-	2612	473
gene_7064	Cocsa1	CAZyme	327530	CE5	-	684	210
gene_7099	Cocsa1	CAZyme	328094	GH16	-	502	296
gene_7143	Cocsa1	CAZyme	90769	GH20	-	753	182
gene_724	Cocsa1	CAZyme	155770	GH125	+	557	751
gene_7323	Cocsa1	CAZyme	118745	GH43_36	-	1085	504
gene_7363	Cocsa1	CAZyme	171932	GH76	+	107	225
gene_7383	Cocsa1	CAZyme	190893	GH16	-	1707	228
gene_7466	Cocsa1	CAZyme	172018	GH3	+	497	66
gene_7528	Cocsa1	CAZyme	331954	GH11	+	241	999
gene_7587	Cocsa1	CAZyme	119286	GH43_6	+	1335	3
gene_7684	Cocsa1	CAZyme	37683	GH32	+	13783	413
gene_8352	Cocsa1	CAZyme	191532	GH16	+	484	600
gene_838	Cocsa1	CAZyme	195471	CE8	+	1711	0
gene_840	Cocsa1	CAZyme	186543	CBM18-GH16	-	2157	872
gene_8623	Cocsa1	CAZyme	201124	GH7	+	3250	325
gene_8628	Cocsa1	CAZyme	201129	AA9	+	572	1510
gene_8657	Cocsa1	CAZyme	162091	AA3_2	-	1219	88
gene_8664	Cocsa1	CAZyme	221707	GH13_1-CBM20	-	1201	0
gene_8666	Cocsa1	CAZyme	191741	AA13-CBM20	+	1201	4619
gene_868	Cocsa1	CAZyme	177419	GH5_9	-	2780	847
gene_8720	Cocsa1	CAZyme	146473	GH43_6	-	911	451
gene_8729	Cocsa1	CAZyme	93580	CE5	-	3756	119
gene_8771	Cocsa1	CAZyme	38497	AA3_2	-	7417	2835
gene_8792	Cocsa1	CAZyme	222726	GH5_5	-	1712	1539
gene_8813	Cocsa1	CAZyme	222953	CE8	+	876	352
gene_8831	Cocsa1	CAZyme	38540	AA5_1	+	2676	1291
gene_8876	Cocsa1	CAZyme	191883	GH92	+	799	845
gene_8911	Cocsa1	CAZyme	121721	GH93	+	2664	1442
gene_8920	Cocsa1	CAZyme	94688	GH3	+	2727	825
gene_896	Cocsa1	CAZyme	195513	AA3_2	+	2288	494
gene_9119	Cocsa1	CAZyme	173335	AA9-CBM1	-	1439	1717
gene_9313	Cocsa1	CAZyme	38902	GH10	-	728	2087
gene_9411	Cocsa1	CAZyme	38975	CE5	+	1364	18
gene_9412	Cocsa1	CAZyme	147716	GH43_24-CBM35	-	2746	18
gene_9436	Cocsa1	CAZyme	38990	GH7	-	1976	1759
gene_946	Cocsa1	CAZyme	155941	GH72	+	1116	97
gene_9477	Cocsa1	CAZyme	147814	CBM18-CBM18-GH18	-	1310	875
gene_9478	Cocsa1	CAZyme	183340	CBM50-CBM50-CBM50	+	1310	91
gene_9485	Cocsa1	CAZyme	183345	GH39	+	2613	4820
gene_9551	Cocsa1	CAZyme	162799	AA1_3	-	2096	192
gene_9559	Cocsa1	CAZyme	39072	PL3_2	+	1443	103
gene_9570	Cocsa1	CAZyme	39081	GH62	+	3015	5
gene_9729	Cocsa1	CAZyme	148314	GH35	-	458	86
gene_9768	Cocsa1	CAZyme	232534	CE12	+	280	205
gene_9811	Cocsa1	CAZyme	28907	CBM18-CBM18-CBM18-CBM18-CBM18	+	402	280
gene_9871	Cocsa1	CAZyme	96999	GH105	-	1838	153
gene_9994	Cocsa1	CAZyme	174054	AA12	+	1881	921
gene_10163	Sebve1	CAZyme	75840	GH131	+	367	163
gene_10401	Sebve1	CAZyme	76192	GH29	-	628	69
gene_10406	Sebve1	CAZyme	27211	GH29	+	542	995
gene_10511	Sebve1	CAZyme	76279	AA7	-	2849	1231
gene_10520	Sebve1	CAZyme	27307	CBM1-GH74	-	582	1573
gene_10564	Sebve1	CAZyme	27349	GH30_3	+	2949	91
gene_10664	Sebve1	CAZyme	332043	CE8	-	151	99
gene_10666	Sebve1	CAZyme	247392	AA5_1	-	89	1038
gene_1071	Sebve1	CAZyme	309505	GH45-CBM1	-	1034	407
gene_10781	Sebve1	CAZyme	27525	CBM1-CE1	+	2642	916
gene_10782	Sebve1	CAZyme	319321	CBM1-CE1	+	916	1770
gene_10845	Sebve1	CAZyme	249852	CBM1-GH10	-	1865	180
gene_11233	Sebve1	CAZyme	321001	AA9	+	817	876
gene_11262	Sebve1	CAZyme	77638	AA9	+	529	385
gene_11362	Sebve1	CAZyme	17933	CBM1-GH5_7	-	2374	243
gene_11409	Sebve1	CAZyme	265109	GH5_51	+	1872	1019
gene_11484	Sebve1	CAZyme	265895	CBM1-PL4_1	+	5896	331
gene_11495	Sebve1	CAZyme	332491	GH3	+	371	157
gene_11549	Sebve1	CAZyme	77965	AA5_1	+	775	NA
gene_11559	Sebve1	CAZyme	332529	GH7	+	915	95
gene_11579	Sebve1	CAZyme	332545	CBM1-GH10	-	851	1207
gene_11580	Sebve1	CAZyme	17973	GH10	-	1601	851
gene_11606	Sebve1	CAZyme	28211	GH10	+	741	78
gene_11622	Sebve1	CAZyme	17986	AA1_1	-	1140	237
gene_11623	Sebve1	CAZyme	332567	AA1_1	-	1139	1140
gene_11932	Sebve1	CAZyme	332772	AA9	-	634	799
gene_120	Sebve1	CAZyme	18815	GH3	+	471	117
gene_1203	Sebve1	CAZyme	326147	GH128	+	70	304
gene_12261	Sebve1	CAZyme	290573	AA3_2	+	2035	123
gene_12265	Sebve1	CAZyme	28741	GH7-CBM1	+	2019	5550
gene_1227	Sebve1	CAZyme	154674	CBM50-CBM50	-	359	628
gene_1228	Sebve1	CAZyme	326171	CBM50-CBM50-CBM50-CBM50	-	275	359
gene_1230	Sebve1	CAZyme	19749	CBM50-CBM50	-	662	2593
gene_1242	Sebve1	CAZyme	154825	GH27	+	793	205
gene_12448	Sebve1	CAZyme	28884	PL1	-	416	850
gene_12495	Sebve1	CAZyme	333035	CE4	-	740	440
gene_12504	Sebve1	CAZyme	28936	CE5	+	2036	NA
gene_12609	Sebve1	CAZyme	29025	AA9	+	764	410
gene_12610	Sebve1	CAZyme	293800	CBM1-CE1	-	2702	410
gene_12611	Sebve1	CAZyme	324171	CBM1-CE1	-	1246	2702
gene_12613	Sebve1	CAZyme	29033	CE5	+	4730	654
gene_1264	Sebve1	CAZyme	326195	CBM13	-	605	120
gene_12741	Sebve1	CAZyme	333171	GH16	-	551	510
gene_12812	Sebve1	CAZyme	47015	AA9	+	549	511
gene_12847	Sebve1	CAZyme	300246	GH11	-	1302	202
gene_13177	Sebve1	CAZyme	304368	GH11	+	7457	4271
gene_13312	Sebve1	CAZyme	18400	AA3_2	+	841	127
gene_13322	Sebve1	CAZyme	29620	GH47	+	44	1997
gene_13400	Sebve1	CAZyme	109299	GH5_9	+	276	2402
gene_13428	Sebve1	CAZyme	333573	CE4	+	104	734
gene_13429	Sebve1	CAZyme	12662	CE4	+	734	521
gene_13430	Sebve1	CAZyme	333574	CE4	+	521	257
gene_13513	Sebve1	CAZyme	29767	CBM1-GH10	-	1715	56
gene_13514	Sebve1	CAZyme	110734	CBM1-GH10-GH10	-	785	1715
gene_13564	Sebve1	CAZyme	80942	CBM1-CE15	-	1310	7809
gene_13582	Sebve1	CAZyme	29814	GH7-CBM1	-	3128	457
gene_13583	Sebve1	CAZyme	111216	CBM1-CE15	-	221	3128
gene_13615	Sebve1	CAZyme	29842	AA3_2	+	667	362
gene_13616	Sebve1	CAZyme	111510	AA3_2	+	362	288
gene_13617	Sebve1	CAZyme	29844	AA3_2	+	288	958
gene_13626	Sebve1	CAZyme	305203	CE5	+	1526	549
gene_13693	Sebve1	CAZyme	29901	GH5_7	-	495	539
gene_13768	Sebve1	CAZyme	305910	AA9-CBM1	+	577	1602
gene_13851	Sebve1	CAZyme	119217	GH32	+	1301	226
gene_13993	Sebve1	CAZyme	333843	GH12-CBM1	-	1718	909
gene_141	Sebve1	CAZyme	86226	GH134	-	2061	193
gene_14132	Sebve1	CAZyme	333919	AA3_2	-	314	2952
gene_14133	Sebve1	CAZyme	333920	AA3_2	-	1308	314
gene_14134	Sebve1	CAZyme	81781	AA3_2	-	1308	314
gene_143	Sebve1	CAZyme	325423	GH134	-	647	632
gene_14301	Sebve1	CAZyme	333991	AA3_2	-	597	NA
gene_14322	Sebve1	CAZyme	18594	CE16	+	626	781
gene_14330	Sebve1	CAZyme	30410	GH51	+	4408	2033
gene_14331	Sebve1	CAZyme	30411	GH51	+	2033	1683
gene_14418	Sebve1	CAZyme	308478	GH74	+	478	960
gene_14422	Sebve1	CAZyme	30477	GH44	+	4419	1179
gene_14518	Sebve1	CAZyme	308915	PL1	-	1326	405
gene_14519	Sebve1	CAZyme	308916	CBM1-CE8	+	1326	1786
gene_14620	Sebve1	CAZyme	82574	CE4	+	514	1070
gene_14672	Sebve1	CAZyme	82633	GH6	+	886	NA
gene_14779	Sebve1	CAZyme	30803	CE5	+	NA	978
gene_15024	Sebve1	CAZyme	31006	PL1	-	NA	6499
gene_15270	Sebve1	CAZyme	334403	CBM50-CBM50-CBM50-CBM50	-	262	NA
gene_15359	Sebve1	CAZyme	83629	AA9	-	NA	NA
gene_15370	Sebve1	CAZyme	31329	GH11	+	NA	NA
gene_1861	Sebve1	CAZyme	20258	AA9-CBM1	-	1207	130
gene_1883	Sebve1	CAZyme	14525	CBM1-CE16	-	227	203
gene_1909	Sebve1	CAZyme	190109	AA9	+	591	747
gene_197	Sebve1	CAZyme	87040	AA8-AA3_1	-	974	553
gene_2041	Sebve1	CAZyme	326754	CE16	+	504	570
gene_2056	Sebve1	CAZyme	14623	AA3_2	+	290	568
gene_2074	Sebve1	CAZyme	213401	GH23	+	688	1401
gene_2448	Sebve1	CAZyme	219189	CBM1	-	430	147
gene_2509	Sebve1	CAZyme	20789	AA9	-	2740	21
gene_2519	Sebve1	CAZyme	327063	GH16	-	39	143
gene_2585	Sebve1	CAZyme	327105	GH10	-	112	347
gene_2611	Sebve1	CAZyme	236138	CE4-CBM50-CBM50	+	493	2983
gene_2613	Sebve1	CAZyme	20882	CE4	+	1450	300
gene_2651	Sebve1	CAZyme	236736	GH115	+	350	126
gene_2713	Sebve1	CAZyme	237730	GH115	+	1557	177
gene_2786	Sebve1	CAZyme	21028	GH5_9	+	222	453
gene_2790	Sebve1	CAZyme	327240	GH5_9	+	422	1186
gene_3076	Sebve1	CAZyme	327458	GH71	+	161	450
gene_3350	Sebve1	CAZyme	21476	CE4-CBM50	+	695	564
gene_3352	Sebve1	CAZyme	327649	CE4-CBM50-CBM50-CBM50-CBM50	-	1075	422
gene_3388	Sebve1	CAZyme	65304	GH31	-	169	79
gene_3470	Sebve1	CAZyme	64595	AA1_1	-	1140	228
gene_3471	Sebve1	CAZyme	327727	AA1_1	-	1139	1140
gene_35	Sebve1	CAZyme	59550	AA8-AA3_1	+	581	24
gene_360	Sebve1	CAZyme	89991	CE4	+	655	183
gene_3600	Sebve1	CAZyme	65875	GH10	+	1326	737
gene_3610	Sebve1	CAZyme	327807	GH63	+	101	122
gene_3833	Sebve1	CAZyme	15407	CBM1-GH5_5	-	680	187
gene_4336	Sebve1	CAZyme	22267	GH88	+	152	1544
gene_4337	Sebve1	CAZyme	295718	GH88	+	1544	2172
gene_4492	Sebve1	CAZyme	22376	AA9-CBM1	-	1987	283
gene_4494	Sebve1	CAZyme	22378	AA9-CBM1	-	883	1178
gene_4514	Sebve1	CAZyme	99123	GH20	+	115	83
gene_4518	Sebve1	CAZyme	66885	GH28	-	2806	1403
gene_454	Sebve1	CAZyme	19097	AA14	+	480	87
gene_4617	Sebve1	CAZyme	328455	GH17	+	354	137
gene_4631	Sebve1	CAZyme	100572	GH131-CBM1	-	72	325
gene_4636	Sebve1	CAZyme	328467	GH17	+	1188	97
gene_472	Sebve1	CAZyme	19115	CBM1-PL4_1	-	962	745
gene_4913	Sebve1	CAZyme	22723	AA9	-	4002	183
gene_4941	Sebve1	CAZyme	67328	GH28	+	85	278
gene_4942	Sebve1	CAZyme	328656	GH31	+	278	110
gene_503	Sebve1	CAZyme	13789	CE1-CBM1	+	391	289
gene_5074	Sebve1	CAZyme	67991	AA14	-	1424	851
gene_514	Sebve1	CAZyme	325674	GH55	+	718	124
gene_5171	Sebve1	CAZyme	22926	AA9	-	613	98
gene_5275	Sebve1	CAZyme	120277	CBM1	-	4627	179
gene_5278	Sebve1	CAZyme	328893	PL3_2	-	3189	1204
gene_5431	Sebve1	CAZyme	328976	AA16	-	505	560
gene_5480	Sebve1	CAZyme	23157	AA9	+	1258	267
gene_5482	Sebve1	CAZyme	125438	AA9	+	267	1056
gene_5483	Sebve1	CAZyme	125454	AA9	+	1056	1011
gene_5521	Sebve1	CAZyme	126017	CE3	+	429	151
gene_553	Sebve1	CAZyme	325699	CBM1	+	196	161
gene_5692	Sebve1	CAZyme	128810	PL14	-	120	842
gene_5808	Sebve1	CAZyme	329229	GH28	-	118	485
gene_5925	Sebve1	CAZyme	23537	AA5_1	-	127	410
gene_5994	Sebve1	CAZyme	329338	GH28	+	2042	181
gene_6011	Sebve1	CAZyme	136554	GH44	-	1187	109
gene_6012	Sebve1	CAZyme	23615	GH44	-	1675	1187
gene_6014	Sebve1	CAZyme	23617	GH44	-	4419	1312
gene_6107	Sebve1	CAZyme	308061	GH6	+	0	447
gene_6108	Sebve1	CAZyme	8744	GH6	+	447	645
gene_6390	Sebve1	CAZyme	16391	GH18-CBM5	-	717	919
gene_6448	Sebve1	CAZyme	145203	GH16	-	103	237
gene_6512	Sebve1	CAZyme	70462	GH131	-	135	28
gene_6569	Sebve1	CAZyme	329693	CBM1-CE1	+	74	127
gene_6656	Sebve1	CAZyme	9027	GH71	-	2141	1261
gene_67	Sebve1	CAZyme	60557	CBM1-CE16	-	2494	1290
gene_6807	Sebve1	CAZyme	329827	CBM13	-	40	242
gene_6849	Sebve1	CAZyme	24299	CE5	+	5212	430
gene_6852	Sebve1	CAZyme	9147	GH43_26	+	1218	2521
gene_6984	Sebve1	CAZyme	70880	GH131	-	135	120
gene_7245	Sebve1	CAZyme	71316	GH5_7	+	677	539
gene_7274	Sebve1	CAZyme	169710	GH51	-	862	2080
gene_7276	Sebve1	CAZyme	24624	GH51	+	3333	367
gene_7476	Sebve1	CAZyme	330203	CBM1-GH5_5	-	255	834
gene_7484	Sebve1	CAZyme	71712	AA9-CBM1	+	686	1261
gene_7485	Sebve1	CAZyme	311606	AA9-CBM1	+	1261	2069
gene_7487	Sebve1	CAZyme	71681	AA9-CBM1	+	770	1068
gene_7504	Sebve1	CAZyme	24820	AA9	-	424	2287
gene_7829	Sebve1	CAZyme	25095	CE4	+	560	7321
gene_7851	Sebve1	CAZyme	25111	CE8	-	461	965
gene_7852	Sebve1	CAZyme	25112	CE8	-	482	461
gene_7853	Sebve1	CAZyme	9689	CE8	-	757	482
gene_7863	Sebve1	CAZyme	72142	AA9	-	848	1294
gene_7874	Sebve1	CAZyme	72169	GH11	-	7798	3469
gene_7976	Sebve1	CAZyme	9764	AA8	-	1786	43
gene_7977	Sebve1	CAZyme	25209	AA8	-	3615	1786
gene_8	Sebve1	CAZyme	325319	CE16	+	504	570
gene_8027	Sebve1	CAZyme	72620	GH3	+	306	162
gene_8055	Sebve1	CAZyme	72599	GH128	-	443	2962
gene_8075	Sebve1	CAZyme	72548	GH28	-	1529	509
gene_8078	Sebve1	CAZyme	25301	GH28-CBM1	-	1303	330
gene_8079	Sebve1	CAZyme	182000	GH43_5	-	249	1303
gene_8081	Sebve1	CAZyme	9822	GH43_5	-	1218	347
gene_8087	Sebve1	CAZyme	330540	GH16	-	86	86
gene_8102	Sebve1	CAZyme	72640	GH11	-	435	279
gene_815	Sebve1	CAZyme	60598	AA12	-	181	314
gene_821	Sebve1	CAZyme	19411	CBM1-GH3	+	1001	717
gene_8388	Sebve1	CAZyme	195993	EXPN	+	139	825
gene_8631	Sebve1	CAZyme	73415	AA5_1	-	538	1252
gene_8638	Sebve1	CAZyme	200288	GH16	+	0	1021
gene_8639	Sebve1	CAZyme	25731	GH16	+	1021	742
gene_876	Sebve1	CAZyme	5749	AA9	-	1915	378
gene_8764	Sebve1	CAZyme	73479	CE4	-	1751	1908
gene_8824	Sebve1	CAZyme	330970	AA1_1	+	530	105
gene_8887	Sebve1	CAZyme	25948	CBM1-GH6	+	1266	116
gene_8899	Sebve1	CAZyme	25958	GH11	+	2128	315
gene_8926	Sebve1	CAZyme	314920	GH26	-	723	784
gene_8927	Sebve1	CAZyme	205751	GH26-CBM1	-	672	723
gene_895	Sebve1	CAZyme	325950	GH5_30	+	186	215
gene_8984	Sebve1	CAZyme	206519	CE12	-	842	84
gene_9118	Sebve1	CAZyme	331136	GH13_32	+	334	1914
gene_9124	Sebve1	CAZyme	209168	GH13_32-CBM20	-	29	255
gene_9142	Sebve1	CAZyme	331151	GH16	+	215	877
gene_9146	Sebve1	CAZyme	209796	GH16	+	364	25
gene_9216	Sebve1	CAZyme	74300	AA9	-	2450	840
gene_944	Sebve1	CAZyme	19515	CBM1	+	533	229
gene_9628	Sebve1	CAZyme	26567	CBM13	+	316	1040
gene_9629	Sebve1	CAZyme	225648	CBM1-PL1_7	-	1040	316
gene_9657	Sebve1	CAZyme	331475	GH7-CBM1	+	617	706
gene_9746	Sebve1	CAZyme	227819	GH23	-	387	108
gene_9747	Sebve1	CAZyme	316931	CBM1-GH5_5	+	387	688
gene_9748	Sebve1	CAZyme	75146	CBM1-GH5_5	+	688	407
gene_9750	Sebve1	CAZyme	10752	GH5_5	+	407	74
gene_9753	Sebve1	CAZyme	10753	CBM1-GH5_5	+	465	986
gene_9754	Sebve1	CAZyme	75261	CBM1-GH5_5	+	986	596
gene_9916	Sebve1	CAZyme	317200	PL1_4	+	309	7
gene_992	Sebve1	CAZyme	309370	GH6	-	1873	341
gene_9954	Sebve1	CAZyme	331675	GH5_50	+	108	99

## Sheet: Lipases
Supplementary Table S11 - Intergenic distance of genes
JGI Gene ID	JGI Fungal ID	Type	JGI Protein D	TermID	Annotation	Strand	five prime distance	three prime distance
gene_10035	Cocsa1	Lipase	344703	00135_07859	alpha/beta hydrolase fold; Carboxylesterase family	+	934	269
gene_10135	Cocsa1	Lipase	192686	00135_07859	alpha/beta hydrolase fold; Carboxylesterase family	-	1552	1421
gene_11256	Cocsa1	Lipase	203020	00135_07859	alpha/beta hydrolase fold; Carboxylesterase family	-	4373	11646
gene_11590	Cocsa1	Lipase	175337	01764_03893	Lipase (class 3); Lipase 3 N-terminal region	-	1343	86
gene_12633	Cocsa1	Lipase	176180	135	Carboxylesterase family	+	2671	2951
gene_12799	Cocsa1	Lipase	176311	135	Carboxylesterase family	-	1243	400
gene_12818	Cocsa1	Lipase	348589	135	Carboxylesterase family	+	527	224
gene_1738	Cocsa1	Lipase	78883	00135_07859	alpha/beta hydrolase fold; Carboxylesterase family	+	2824	16
gene_1839	Cocsa1	Lipase	156667	1764	Lipase (class 3)	-	797	338
gene_2161	Cocsa1	Lipase	33408	00135_07859	alpha/beta hydrolase fold; Carboxylesterase family	+	1683	270
gene_2406	Cocsa1	Lipase	79200	135	Carboxylesterase family	+	1028	169
gene_3779	Cocsa1	Lipase	137300	00135_07859	alpha/beta hydrolase fold; Carboxylesterase family	+	803	463
gene_4949	Cocsa1	Lipase	35550	1764	Lipase (class 3)	+	1887	1177
gene_5094	Cocsa1	Lipase	308058	135	Carboxylesterase family	-	246	1932
gene_5822	Cocsa1	Lipase	25820	135	Carboxylesterase family	+	1754	1252
gene_6826	Cocsa1	Lipase	160639	00135_07859	alpha/beta hydrolase fold; Carboxylesterase family	-	717	1173
gene_8421	Cocsa1	Lipase	38251	2089	Palmitoyl protein thioesterase	-	451	90
gene_8545	Cocsa1	Lipase	38350	00135_07859	alpha/beta hydrolase fold; Carboxylesterase family	+	765	1153
gene_9077	Cocsa1	Lipase	225511	1764	Lipase (class 3)	+	0	157
gene_9095	Cocsa1	Lipase	147100	00135_07859	alpha/beta hydrolase fold; Carboxylesterase family	-	1060	680
gene_10391	Sebve1	Lipase	331868	1764	Lipase (class 3)	+	555	1601
gene_1304	Sebve1	Lipase	14228	00135_07859	alpha/beta hydrolase fold; Carboxylesterase family	-	682	234
gene_1807	Sebve1	Lipase	61932	135	Carboxylesterase family	+	709	5158
gene_2987	Sebve1	Lipase	21186	2089	Palmitoyl protein thioesterase	+	95	2504
gene_3596	Sebve1	Lipase	327799	00135_07859	alpha/beta hydrolase fold; Carboxylesterase family	+	329	19

## Sheet: Proteases
Supplementary Table S11 - Intergenic distance of genes
JGI Gene ID	JGI Fungal ID	Type	JGI Protein D	TermID	Annotation	Strand	five prime distance	three prime distance
gene_10127	Cocsa1	Protease	236324	02225_04389	PA domain; Peptidase family M28	+	878	1464
gene_10232	Cocsa1	Protease	124136	01546_07687	Peptidase dimerisation domain; Peptidase family M20/M25/M40	-	1295	306
gene_10584	Cocsa1	Protease	192990	00026_14543	Eukaryotic aspartyl protease; Xylanase inhibitor N-terminal	-	1029	610
gene_10585	Cocsa1	Protease	149908	26	Eukaryotic aspartyl protease	+	1029	244
gene_10792	Cocsa1	Protease	150286	00082_09286	Pro-kumamolisin activation domain; Subtilase family	-	679	1177
gene_11198	Cocsa1	Protease	151036	02225_04253_04389	PA domain; Peptidase family M28; Transferrin receptor-like dimerisation domain	+	2540	644
gene_11651	Cocsa1	Protease	40715	01546_04389	Peptidase family M20/M25/M40; Peptidase family M28	+	973	1621
gene_11687	Cocsa1	Protease	30347	1965	DJ-1/PfpI family	-	1238	37
gene_11927	Cocsa1	Protease	40921	01979_07969	Amidohydrolase family; Amidohydrolase family	-	2656	38
gene_12360	Cocsa1	Protease	153188	450	Serine carboxypeptidase	+	4365	112
gene_12362	Cocsa1	Protease	41280	00026_14543	Eukaryotic aspartyl protease; Xylanase inhibitor N-terminal	+	1026	2369
gene_12396	Cocsa1	Protease	175986	1828	Peptidase A4 family	-	1156	313
gene_12409	Cocsa1	Protease	41314	4389	Peptidase family M28	+	922	306
gene_1259	Cocsa1	Protease	32712	246	Zinc carboxypeptidase	+	1423	813
gene_12873	Cocsa1	Protease	348706	26	Eukaryotic aspartyl protease	+	3450	521
gene_13013	Cocsa1	Protease	185705	00026_13650_14543	Aspartyl protease; Eukaryotic aspartyl protease; Xylanase inhibitor N-terminal	-	1484	3834
gene_13043	Cocsa1	Protease	41809	00450_05388	Carboxypeptidase Y pro-peptide; Serine carboxypeptidase	-	316	686
gene_13359	Cocsa1	Protease	185916	877	NlpC/P60 family	+	2851	1234
gene_1354	Cocsa1	Protease	107529	3577	Peptidase family C69	-	305	2145
gene_1541	Cocsa1	Protease	32920	1650	Peptidase C13 family	+	152	36
gene_1645	Cocsa1	Protease	108087	246	Zinc carboxypeptidase	-	400	483
gene_1842	Cocsa1	Protease	33168	00082_05922	Peptidase inhibitor I9; Subtilase family	+	887	1429
gene_1843	Cocsa1	Protease	79601	00082_05922	Peptidase inhibitor I9; Subtilase family	+	1429	576
gene_2037	Cocsa1	Protease	22843	00026_14543	Eukaryotic aspartyl protease; Xylanase inhibitor N-terminal	+	3067	485
gene_2055	Cocsa1	Protease	33329	82	Subtilase family	+	878	1999
gene_2209	Cocsa1	Protease	156966	5577	Serine carboxypeptidase S28	-	220	3884
gene_2625	Cocsa1	Protease	157307	1161	Phosphatidylethanolamine-binding protein	+	310	175
gene_2860	Cocsa1	Protease	83629	246	Zinc carboxypeptidase	-	922	76
gene_3468	Cocsa1	Protease	290988	450	Serine carboxypeptidase	-	550	244
gene_4236	Cocsa1	Protease	112895	1965	DJ-1/PfpI family	-	470	1256
gene_441	Cocsa1	Protease	77914	00135_00326_07859	alpha/beta hydrolase fold; Carboxylesterase family; Prolyl oligopeptidase family	-	1918	1321
gene_45	Cocsa1	Protease	155224	450	Serine carboxypeptidase	-	608	477
gene_4658	Cocsa1	Protease	138953	450	Serine carboxypeptidase	-	1254	1915
gene_503	Cocsa1	Protease	32132	14273	Domain of unknown function (DUF4360)	+	1993	278
gene_5235	Cocsa1	Protease	140099	5577	Serine carboxypeptidase S28	+	1194	52
gene_5466	Cocsa1	Protease	180601	4389	Peptidase family M28	-	654	179
gene_5661	Cocsa1	Protease	115584	02225_04389	PA domain; Peptidase family M28	+	883	776
gene_5752	Cocsa1	Protease	159782	01546_04389	Peptidase family M20/M25/M40; Peptidase family M28	-	537	137
gene_585	Cocsa1	Protease	32183	5577	Serine carboxypeptidase S28	+	483	235
gene_6346	Cocsa1	Protease	171091	12799_13855	Leucine rich repeat; Leucine Rich repeats (2 copies)	+	1545	642
gene_6493	Cocsa1	Protease	36718	1965	DJ-1/PfpI family	+	643	50
gene_6571	Cocsa1	Protease	171272	246	Zinc carboxypeptidase	+	682	1302
gene_6765	Cocsa1	Protease	181487	00326_10503	Esterase PHB depolymerase; Prolyl oligopeptidase family	-	574	511
gene_708	Cocsa1	Protease	32274	326	Prolyl oligopeptidase family	+	2612	1881
gene_7084	Cocsa1	Protease	160842	11927	Protein of unknown function (DUF3445)	-	1314	92
gene_7313	Cocsa1	Protease	37403	246	Zinc carboxypeptidase	-	185	380
gene_7421	Cocsa1	Protease	200255	00246_02244	Carboxypeptidase activation peptide; Zinc carboxypeptidase	+	495	367
gene_753	Cocsa1	Protease	106369	450	Serine carboxypeptidase	-	102	145
gene_7560	Cocsa1	Protease	119225	1965	DJ-1/PfpI family	-	112	513
gene_779	Cocsa1	Protease	32329	00326_00930	Dipeptidyl peptidase IV (DPP IV) N-terminal region; Prolyl oligopeptidase family	+	1024	1712
gene_7819	Cocsa1	Protease	119676	450	Serine carboxypeptidase	+	958	4363
gene_8146	Cocsa1	Protease	120286	00089_13365	Trypsin; Trypsin-like peptidase domain	+	1533	479
gene_8172	Cocsa1	Protease	338540	82	Subtilase family	+	2726	0
gene_830	Cocsa1	Protease	32372	02225_04389	PA domain; Peptidase family M28	+	648	44
gene_8503	Cocsa1	Protease	120979	00082_05922	Peptidase inhibitor I9; Subtilase family	+	1077	1206
gene_8506	Cocsa1	Protease	342609	26	Eukaryotic aspartyl protease	+	2196	448
gene_8669	Cocsa1	Protease	121284	246	Zinc carboxypeptidase	-	1868	280
gene_8751	Cocsa1	Protease	121431	4389	Peptidase family M28	+	627	2342
gene_8763	Cocsa1	Protease	28081	1476	LysM domain	+	1127	351
gene_8844	Cocsa1	Protease	38551	00089_02983	Alpha-lytic protease prodomain; Trypsin	-	1488	1566
gene_886	Cocsa1	Protease	195505	326	Prolyl oligopeptidase family	-	581	3908
gene_9014	Cocsa1	Protease	28281	1476	LysM domain	-	1348	483
gene_9247	Cocsa1	Protease	147404	1019	Gamma-glutamyltranspeptidase	+	600	815
gene_9499	Cocsa1	Protease	28656	01546_02225_04389	PA domain; Peptidase family M20/M25/M40; Peptidase family M28	-	4051	238
gene_990	Cocsa1	Protease	32503	00026_13650_14543	Aspartyl protease; Eukaryotic aspartyl protease; Xylanase inhibitor N-terminal	+	1198	212
gene_11073	Sebve1	Protease	253075	02102_13933_14521	Deuterolysin metalloprotease (M35) family; Lysine-specific metallo-endopeptidase; Putative peptidase family	+	759	417
gene_11261	Sebve1	Protease	332377	3572	Peptidase family S41	+	1849	529
gene_1204	Sebve1	Protease	154305	01546_04389	Peptidase family M20/M25/M40; Peptidase family M28	-	978	304
gene_12259	Sebve1	Protease	18182	00082_05922	Peptidase inhibitor I9; Subtilase family	-	668	173
gene_12669	Sebve1	Protease	297436	00026_14543	Eukaryotic aspartyl protease; Xylanase inhibitor N-terminal	-	848	129
gene_12826	Sebve1	Protease	29211	450	Serine carboxypeptidase	-	937	2327
gene_12887	Sebve1	Protease	300721	450	Serine carboxypeptidase	-	3380	892
gene_12996	Sebve1	Protease	333314	01546_04389	Peptidase family M20/M25/M40; Peptidase family M28	+	494	927
gene_13044	Sebve1	Protease	333341	00026_13650_14543	Aspartyl protease; Eukaryotic aspartyl protease; Xylanase inhibitor N-terminal	+	382	5
gene_13147	Sebve1	Protease	80385	82	Subtilase family	-	288	134
gene_14129	Sebve1	Protease	130013	82	Subtilase family	+	435	NA
gene_14394	Sebve1	Protease	13067	26	Eukaryotic aspartyl protease	-	6768	NA
gene_14658	Sebve1	Protease	334163	2016	LD-carboxypeptidase	+	664	50
gene_2354	Sebve1	Protease	326957	00082_05922	Peptidase inhibitor I9; Subtilase family	-	204	103
gene_2438	Sebve1	Protease	20740	153	Mitochondrial carrier protein	-	55	197
gene_2440	Sebve1	Protease	327014	153	Mitochondrial carrier protein	+	98	1588
gene_3280	Sebve1	Protease	65029	02128_07504	Fungalysin metallopeptidase (M36); Fungalysin/Thermolysin Propeptide Motif	+	408	597
gene_3550	Sebve1	Protease	21628	82	Subtilase family	+	7691	238
gene_3573	Sebve1	Protease	327787	5577	Serine carboxypeptidase S28	-	48	113
gene_3576	Sebve1	Protease	65702	00082_06280	Fn3-like domain; Subtilase family	+	963	635
gene_3734	Sebve1	Protease	273775	450	Serine carboxypeptidase	-	558	156
gene_3894	Sebve1	Protease	328012	450	Serine carboxypeptidase	+	196	580
gene_3895	Sebve1	Protease	66177	450	Serine carboxypeptidase	+	580	5361
gene_3915	Sebve1	Protease	328023	1965	DJ-1/PfpI family	+	1703	1185
gene_3996	Sebve1	Protease	22002	00082_02225_06280	Fn3-like domain; PA domain; Subtilase family	+	298	820
gene_4061	Sebve1	Protease	287576	05572_13582	Metallo-peptidase family M12B Reprolysin-like; Pregnancy-associated plasma protein-A	-	445	340
gene_4784	Sebve1	Protease	328586	00082_06280	Fn3-like domain; Subtilase family	-	196	2826
gene_5123	Sebve1	Protease	15890	26	Eukaryotic aspartyl protease	-	175	1875
gene_5356	Sebve1	Protease	68091	02102_13933_14521	Deuterolysin metalloprotease (M35) family; Lysine-specific metallo-endopeptidase; Putative peptidase family	-	355	182
gene_5691	Sebve1	Protease	16108	82	Subtilase family	-	842	229
gene_5805	Sebve1	Protease	69105	4389	Peptidase family M28	-	183	482
gene_5847	Sebve1	Protease	23471	02102_13933_14521	Deuterolysin metalloprotease (M35) family; Lysine-specific metallo-endopeptidase; Putative peptidase family	+	2385	906
gene_5849	Sebve1	Protease	133737	02102_13933_14521	Deuterolysin metalloprotease (M35) family; Lysine-specific metallo-endopeptidase; Putative peptidase family	+	464	109
gene_616	Sebve1	Protease	93800	02128_03413_07504	Fungalysin metallopeptidase (M36); Fungalysin/Thermolysin Propeptide Motif; Peptidase propeptide and YPEB domain	+	558	135
gene_6514	Sebve1	Protease	329657	1650	Peptidase C13 family	-	766	135
gene_6986	Sebve1	Protease	329922	1650	Peptidase C13 family	-	NA	135
gene_7266	Sebve1	Protease	330097	82	Subtilase family	+	947	1106
gene_7536	Sebve1	Protease	24847	450	Serine carboxypeptidase	+	3385	273
gene_7579	Sebve1	Protease	330251	00026_14543	Eukaryotic aspartyl protease; Xylanase inhibitor N-terminal	-	1540	1384
gene_761	Sebve1	Protease	325851	00026_14543	Eukaryotic aspartyl protease; Xylanase inhibitor N-terminal	+	29	747
gene_7784	Sebve1	Protease	177621	00026_14543	Eukaryotic aspartyl protease; Xylanase inhibitor N-terminal	+	950	783
gene_7827	Sebve1	Protease	312167	1400	Astacin (Peptidase family M12A)	+	20	886
gene_7828	Sebve1	Protease	9671	1400	Astacin (Peptidase family M12A)	+	886	560
gene_7942	Sebve1	Protease	330463	5577	Serine carboxypeptidase S28	+	370	811
gene_8517	Sebve1	Protease	330767	00026_13650_14543	Aspartyl protease; Eukaryotic aspartyl protease; Xylanase inhibitor N-terminal	-	NA	5
gene_8628	Sebve1	Protease	200063	14273	Domain of unknown function (DUF4360)	-	815	56
gene_8629	Sebve1	Protease	330850	14273	Domain of unknown function (DUF4360)	-	931	815
gene_8630	Sebve1	Protease	200090	14273	Domain of unknown function (DUF4360)	-	1252	931
gene_8640	Sebve1	Protease	10123	00082_05922	Peptidase inhibitor I9; Subtilase family	+	742	1054
gene_8882	Sebve1	Protease	73840	01546_04389	Peptidase family M20/M25/M40; Peptidase family M28	+	3952	238
gene_9492	Sebve1	Protease	331364	2016	LD-carboxypeptidase	+	664	NA
gene_9683	Sebve1	Protease	26612	00450_02567	Phenazine biosynthesis-like protein; Serine carboxypeptidase	-	416	347

## Sheet: Others
Supplementary Table S11 - Intergenic distance of genes
JGI Gene ID	JGI Fungal ID	Type	JGI Protein D	TermID	Annotation	Strand	five prime distance	three prime distance
gene_10069	Cocsa1	Other	39499	Unknown		-	211	1891
gene_10081	Cocsa1	Other	123843	13449	Esterase-like activity of phytase	-	902	29
gene_10139	Cocsa1	Other	39559	5730	CFEM domain	+	1769	672
gene_10149	Cocsa1	Other	344945	1565	FAD binding domain	-	1689	1071
gene_10157	Cocsa1	Other	97215	3022	Major royal jelly protein	-	70	265
gene_10204	Cocsa1	Other	149174	11735	Cryptococcal mannosyltransferase 1	-	584	723
gene_10220	Cocsa1	Other	124118	10282	Lactonase 7-bladed beta-propeller	-	624	1344
gene_10303	Cocsa1	Other	163392	Unknown		-	1373	175
gene_10326	Cocsa1	Other	149410	2469	Fasciclin domain	-	1598	75
gene_10380	Cocsa1	Other	238811	Unknown		+	0	253
gene_10417	Cocsa1	Other	39790	1263	Aldose 1-epimerase	+	967	975
gene_10451	Cocsa1	Other	39816	13668	Ferritin-like domain	-	725	38
gene_10526	Cocsa1	Other	29445	00732_05199	GMC oxidoreductase	+	893	317
gene_10532	Cocsa1	Other	345310	9362	Domain of unknown function (DUF1996)	+	1338	453
gene_10631	Cocsa1	Other	163643	Unknown		-	504	579
gene_10635	Cocsa1	Other	98431	1328	Peroxidase family 2	-	1074	4703
gene_10662	Cocsa1	Other	241301	Unknown		-	916	0
gene_10682	Cocsa1	Other	184162	01565_08031	Berberine and berberine like; FAD binding domain	+	881	270
gene_10695	Cocsa1	Other	150103	13933	Putative peptidase family	+	993	1832
gene_10800	Cocsa1	Other	40073	Unknown		-	1373	413
gene_10837	Cocsa1	Other	163796	13460	NAD(P)H-binding	+	2200	68
gene_10960	Cocsa1	Other	40211	08760_16335_17168	Domain of unknown function (DUF1793); Domain of unknown function (DUF4965); Domain of unknown function (DUF5127)	-	295	445
gene_11003	Cocsa1	Other	125649	141	Peroxidase	-	3563	110
gene_11161	Cocsa1	Other	40347	3572	Peptidase family S41	-	1828	1007
gene_11171	Cocsa1	Other	125925	1565	FAD binding domain	+	2036	930
gene_11197	Cocsa1	Other	125974	Unknown		+	694	2540
gene_11251	Cocsa1	Other	151153	13343_13531	Bacterial extracellular solute-binding protein	+	1952	1965
gene_11322	Cocsa1	Other	40452	3572	Peptidase family S41	+	29	46
gene_11407	Cocsa1	Other	346574	1328	Peroxidase family 2	+	814	3104
gene_11459	Cocsa1	Other	203146	1565	FAD binding domain	+	850	353
gene_11475	Cocsa1	Other	249269	Unknown		-	565	410
gene_11478	Cocsa1	Other	164283	481	Protein phosphatase 2C	-	529	386
gene_11520	Cocsa1	Other	193604	264	Common central domain of tyrosinase	-	6113	2914
gene_11602	Cocsa1	Other	151745	Unknown		-	1553	54
gene_11624	Cocsa1	Other	193665	14295	PAN domain	-	855	13
gene_11755	Cocsa1	Other	40783	13855	Leucine rich repeat	-	2687	3838
gene_11770	Cocsa1	Other	101145	149	Calcineurin-like phosphoesterase	-	1049	651
gene_11822	Cocsa1	Other	184910	2265	S1/P1 Nuclease	-	374	635
gene_11873	Cocsa1	Other	347334	144	Beta-lactamase	+	2445	23
gene_1190	Cocsa1	Other	32652	1975	Survival protein SurE	-	498	1022
gene_11944	Cocsa1	Other	253955	1565	FAD binding domain	+	789	193
gene_12002	Cocsa1	Other	40989	Unknown		-	1072	476
gene_12114	Cocsa1	Other	127647	12929	Stretch-activated Ca2+-permeable channel component	-	234	1424
gene_12190	Cocsa1	Other	152826	141	Peroxidase	-	2618	863
gene_12258	Cocsa1	Other	152976	11327	Protein of unknown function (DUF3129)	-	1134	673
gene_12383	Cocsa1	Other	41297	4991	LicD family	+	531	2174
gene_12397	Cocsa1	Other	101851	9362	Domain of unknown function (DUF1996)	+	1156	83
gene_12429	Cocsa1	Other	348087	9362	Domain of unknown function (DUF1996)	-	2710	316
gene_12485	Cocsa1	Other	203908	7519	Tannase and feruloyl esterase	+	355	2475
gene_12496	Cocsa1	Other	128380	12697	Alpha/beta hydrolase family	-	121	1453
gene_12511	Cocsa1	Other	348205	Unknown		-	690	23
gene_12559	Cocsa1	Other	41448	Unknown		+	551	4200
gene_12601	Cocsa1	Other	153626	Unknown		+	565	1391
gene_12673	Cocsa1	Other	128720	07731_07732	Multicopper oxidase	-	2421	1522
gene_12684	Cocsa1	Other	41540	4909	Amidohydrolase	-	674	1682
gene_12701	Cocsa1	Other	185509	1565	FAD binding domain	-	1572	1263
gene_12744	Cocsa1	Other	165265	3009	Glycerophosphoryl diester phosphodiesterase family	+	455	76
gene_12760	Cocsa1	Other	41599	1522	Polysaccharide deacetylase	-	1090	1722
gene_12806	Cocsa1	Other	348567	06742_06863	Protein of unknown function (DUF1214); Protein of unknown function (DUF1254)	+	2500	605
gene_12837	Cocsa1	Other	176338	1565	FAD binding domain	+	227	6531
gene_12856	Cocsa1	Other	263653	67	Cytochrome P450	-	1954	289
gene_12915	Cocsa1	Other	348774	Unknown		+	194	3232
gene_12929	Cocsa1	Other	129140	1328	Peroxidase family 2	-	1009	54
gene_12944	Cocsa1	Other	103181	00657_13472	GDSL-like Lipase/Acylhydrolase; GDSL-like Lipase/Acylhydrolase family	+	1188	47
gene_131	Cocsa1	Other	130419	Unknown		-	309	1383
gene_13140	Cocsa1	Other	350719	1565	FAD binding domain	-	539	2763
gene_1318	Cocsa1	Other	217376	144	Beta-lactamase	+	3457	1256
gene_13200	Cocsa1	Other	176614	67	Cytochrome P450	+	153	3581
gene_13210	Cocsa1	Other	154661	1565	FAD binding domain	+	647	60
gene_13335	Cocsa1	Other	204479	Unknown		-	1701	395
gene_13395	Cocsa1	Other	129961	Unknown		+	1120	2715
gene_1361	Cocsa1	Other	107545	04734_17048	Neutral/alkaline non-lysosomal ceramidase C-terminal; Neutral/alkaline non-lysosomal ceramidase N-terminal	+	183	2118
gene_1367	Cocsa1	Other	217861	Unknown		-	1226	1191
gene_1380	Cocsa1	Other	76931	Unknown		-	392	177
gene_1392	Cocsa1	Other	218157	1328	Peroxidase family 2	-	7569	422
gene_1397	Cocsa1	Other	195879	00561_08386	alpha/beta hydrolase fold; TAP-like protein	-	561	261
gene_1416	Cocsa1	Other	32842	Unknown		-	1551	117
gene_1427	Cocsa1	Other	107681	00264_01494	Common central domain of tyrosinase; FAD binding domain	+	1483	589
gene_146	Cocsa1	Other	130438	1565	FAD binding domain	-	833	18
gene_1469	Cocsa1	Other	156375	1565	FAD binding domain	-	1737	2236
gene_1474	Cocsa1	Other	177834	Unknown		+	841	2434
gene_1551	Cocsa1	Other	107876	1975	Survival protein SurE	-	821	448
gene_1675	Cocsa1	Other	196077	264	Common central domain of tyrosinase	-	2480	529
gene_1702	Cocsa1	Other	22574	Unknown		+	838	1160
gene_1707	Cocsa1	Other	33061	459	Inositol monophosphatase family	-	86	3129
gene_1767	Cocsa1	Other	108310	1263	Aldose 1-epimerase	-	1014	242
gene_1802	Cocsa1	Other	33143	00106_08659_13561	Enoyl-(Acyl carrier protein) reductase; KR domain; short chain dehydrogenase	-	160	2253
gene_1836	Cocsa1	Other	79172	264	Common central domain of tyrosinase	-	1593	450
gene_1853	Cocsa1	Other	349630	Unknown		-	643	726
gene_1976	Cocsa1	Other	33268	5630	Necrosis inducing protein (NPP1)	-	1340	93
gene_2004	Cocsa1	Other	134024	7519	Tannase and feruloyl esterase	+	890	195
gene_2029	Cocsa1	Other	349854	00890_01593_03486_12831_13450	FAD binding domain; FAD dependent oxidoreductase; Flavin containing amine oxidoreductase; HI0933-like protein; NAD(P)-binding Rossmann-like domain	-	935	5816
gene_2032	Cocsa1	Other	134068	00890_01266_01494_03486_07992_13450	FAD binding domain; FAD dependent oxidoreductase; HI0933-like protein; NAD(P)-binding Rossmann-like domain; Pyridine nucleotide-disulphide oxidoreductase	+	604	305
gene_2090	Cocsa1	Other	80127	Unknown		-	351	885
gene_2182	Cocsa1	Other	33423	Unknown		+	3760	1284
gene_2242	Cocsa1	Other	167796	02170_02171_08699_16486_16487_16488	Argonaute linker 1 domain; Argonaute linker 2 domain; Mid domain of argonaute; N-terminal domain of argonaute; PAZ domain; Piwi domain	+	147	868
gene_2334	Cocsa1	Other	79461	67	Cytochrome P450	+	2676	221
gene_2359	Cocsa1	Other	109443	Unknown		-	1202	50
gene_2472	Cocsa1	Other	33643	Unknown		-	272	3724
gene_2486	Cocsa1	Other	276731	3572	Peptidase family S41	-	1206	158
gene_2632	Cocsa1	Other	33785	264	Common central domain of tyrosinase	+	2644	176
gene_28	Cocsa1	Other	76778	1425	Amidase	+	1591	212
gene_2828	Cocsa1	Other	351655	14269	Arylsulfotransferase (ASST)	+	2670	3739
gene_2856	Cocsa1	Other	33939	67	Cytochrome P450	-	407	157
gene_2865	Cocsa1	Other	110454	Unknown		-	1256	52
gene_2940	Cocsa1	Other	135782	02333_07974	EGF-like domain; Phytase	+	2523	187
gene_2946	Cocsa1	Other	135799	11327	Protein of unknown function (DUF3129)	-	2088	2088
gene_3002	Cocsa1	Other	178907	Unknown		-	2455	922
gene_3004	Cocsa1	Other	135915	1565	FAD binding domain	-	1670	2759
gene_3058	Cocsa1	Other	136025	328	Histidine phosphatase superfamily (branch 2)	+	973	97
gene_3082	Cocsa1	Other	287832	3572	Peptidase family S41	+	473	0
gene_3097	Cocsa1	Other	83077	Unknown		+	1824	272
gene_3302	Cocsa1	Other	34263	1822	WSC domain	+	797	587
gene_3373	Cocsa1	Other	352488	00732_05199	GMC oxidoreductase	-	1588	749
gene_3382	Cocsa1	Other	111383	01565_08031	Berberine and berberine like; FAD binding domain	+	1188	568
gene_3461	Cocsa1	Other	34396	00561_12146_12697	Alpha/beta hydrolase family; alpha/beta hydrolase fold; Serine aminopeptidase S33	+	1238	2684
gene_35	Cocsa1	Other	31756	3068	Protein-arginine deiminase (PAD)	-	416	731
gene_3560	Cocsa1	Other	82492	2953	Tim10/DDP family zinc finger	-	41	308
gene_357	Cocsa1	Other	32022	Unknown		+	247	948
gene_3629	Cocsa1	Other	352760	00070_01593_07992_12831_13450	FAD dependent oxidoreductase; Flavin containing amine oxidoreductase; NAD(P)-binding Rossmann-like domain; Pyridine nucleotide-disulphide oxidoreductase	-	2060	61
gene_366	Cocsa1	Other	32029	2469	Fasciclin domain	-	1001	504
gene_3681	Cocsa1	Other	34582	7738	Sad1 / UNC-like C-terminal	+	804	2
gene_3685	Cocsa1	Other	197534	Unknown		-	675	80
gene_3700	Cocsa1	Other	158161	Unknown		-	1280	905
gene_3735	Cocsa1	Other	82629	Unknown		-	371	590
gene_3772	Cocsa1	Other	82216	01565_08031	Berberine and berberine like; FAD binding domain	+	852	1847
gene_3830	Cocsa1	Other	137348	4952	Succinylglutamate desuccinylase / Aspartoacylase family	-	841	327
gene_3845	Cocsa1	Other	112188	09423_16655	PhoD-like phosphatase; PhoD-like phosphatase N-terminal domain	-	577	50
gene_3877	Cocsa1	Other	137450	4909	Amidohydrolase	-	1605	232
gene_3888	Cocsa1	Other	24286	9949	Uncharacterized conserved protein (DUF2183)	+	2566	134
gene_3922	Cocsa1	Other	197692	Unknown		-	648	345
gene_4029	Cocsa1	Other	169238	9286	Pro-kumamolisin activation domain	+	963	698
gene_4110	Cocsa1	Other	197839	1156	Inosine-uridine preferring nucleoside hydrolase	+	411	687
gene_4253	Cocsa1	Other	353794	14521	Lysine-specific metallo-endopeptidase	-	1647	601
gene_4263	Cocsa1	Other	353818	9362	Domain of unknown function (DUF1996)	-	633	329
gene_4276	Cocsa1	Other	169435	Unknown		-	354	26
gene_4310	Cocsa1	Other	299313	Unknown		+	824	0
gene_4331	Cocsa1	Other	24653	00199_06628	Catalase; Catalase-related immune-responsive	-	2390	292
gene_4484	Cocsa1	Other	138626	Unknown		+	978	628
gene_4541	Cocsa1	Other	35244	Unknown		-	4682	600
gene_4596	Cocsa1	Other	113651	01565_08031	Berberine and berberine like; FAD binding domain	-	970	31
gene_4644	Cocsa1	Other	84237	Unknown		-	3434	4181
gene_4647	Cocsa1	Other	113755	1822	WSC domain	-	498	536
gene_4671	Cocsa1	Other	84218	14295	PAN domain	+	1877	1049
gene_4676	Cocsa1	Other	303415	Unknown		+	1224	164
gene_4699	Cocsa1	Other	139035	00890_01266_01494_03486_07992_12831	FAD binding domain; FAD dependent oxidoreductase; HI0933-like protein; Pyridine nucleotide-disulphide oxidoreductase	-	149	757
gene_4717	Cocsa1	Other	180092	245	Alkaline phosphatase	+	1215	22
gene_4764	Cocsa1	Other	169831	10282	Lactonase 7-bladed beta-propeller	+	822	134
gene_4773	Cocsa1	Other	35409	328	Histidine phosphatase superfamily (branch 2)	+	505	579
gene_4813	Cocsa1	Other	354541	Unknown		-	1776	1162
gene_4814	Cocsa1	Other	354546	07731_07732	Multicopper oxidase	+	1776	60
gene_4827	Cocsa1	Other	189220	Unknown		+	976	391
gene_4843	Cocsa1	Other	139336	6101	Vacuolar protein sorting-associated protein 62	+	937	1937
gene_4910	Cocsa1	Other	86191	01565_08031	Berberine and berberine like; FAD binding domain	-	1803	168
gene_4973	Cocsa1	Other	180281	Unknown		+	1815	1430
gene_5000	Cocsa1	Other	87039	Unknown		-	534	821
gene_5009	Cocsa1	Other	170043	9362	Domain of unknown function (DUF1996)	+	2909	311
gene_511	Cocsa1	Other	32142	4991	LicD family	-	871	1035
gene_5189	Cocsa1	Other	170194	Unknown		+	1663	25
gene_5221	Cocsa1	Other	309303	11913	Protein of unknown function (DUF3431)	-	1401	681
gene_5264	Cocsa1	Other	35812	173	Cytochrome b5-like Heme/Steroid binding domain	+	134	0
gene_537	Cocsa1	Other	341358	Unknown		-	2819	1071
gene_5429	Cocsa1	Other	86411	9286	Pro-kumamolisin activation domain	+	1137	354
gene_5460	Cocsa1	Other	86649	300	Histidine phosphatase superfamily (branch 1)	-	801	2058
gene_5504	Cocsa1	Other	86480	710	Asparaginase N-terminal	-	799	233
gene_5639	Cocsa1	Other	115541	1565	FAD binding domain	-	902	599
gene_566	Cocsa1	Other	32177	Unknown		-	791	333
gene_5680	Cocsa1	Other	170546	Unknown		+	758	376
gene_5793	Cocsa1	Other	25798	Unknown		+	1031	437
gene_5816	Cocsa1	Other	189863	Unknown		-	7440	273
gene_590	Cocsa1	Other	32188	3663	Glycosyl hydrolase family 76	+	109	99
gene_5909	Cocsa1	Other	315977	Unknown		-	1772	0
gene_5982	Cocsa1	Other	141382	00080_08045	Cell division control protein 14 SIN component; Copper/zinc superoxide dismutase (SODC)	-	2116	814
gene_5999	Cocsa1	Other	159986	00085_00578_04756_07749_07912_13098_13848_13899_13905	AhpC/TSA family; Endoplasmic reticulum protein ERp29 C-terminal domain; ERp29 N-terminal domain; OST3 / OST6 family transporter family; Thioredoxin; Thioredoxin-like; Thioredoxin-like domain	+	248	284
gene_6061	Cocsa1	Other	87707	1565	FAD binding domain	+	1660	588
gene_6124	Cocsa1	Other	141659	00732_05199	GMC oxidoreductase	+	2496	273
gene_6126	Cocsa1	Other	141665	Unknown		-	1042	1647
gene_617	Cocsa1	Other	32211	Unknown		-	464	93
gene_6185	Cocsa1	Other	141779	3572	Peptidase family S41	-	568	563
gene_6349	Cocsa1	Other	89319	3572	Peptidase family S41	-	46	1630
gene_6412	Cocsa1	Other	36647	Unknown		+	3027	1780
gene_6443	Cocsa1	Other	117097	01593_13450	Flavin containing amine oxidoreductase; NAD(P)-binding Rossmann-like domain	+	909	169
gene_6588	Cocsa1	Other	36792	07942_08241	Methyltransferase domain; N2227-like protein	+	407	519
gene_6607	Cocsa1	Other	322828	Unknown		-	1240	0
gene_6626	Cocsa1	Other	36833	Unknown		-	991	421
gene_663	Cocsa1	Other	195337	264	Common central domain of tyrosinase	-	2274	801
gene_6699	Cocsa1	Other	171381	00149_02872	-nucleotidase C-terminal domain; 5; Calcineurin-like phosphoesterase	-	969	289
gene_6800	Cocsa1	Other	36976	Unknown		-	237	2077
gene_682	Cocsa1	Other	76254	491	Arginase family	+	146	277
gene_6880	Cocsa1	Other	26614	1565	FAD binding domain	-	1204	1588
gene_6884	Cocsa1	Other	199855	00107_08240_09423_13602_16655	Alcohol dehydrogenase GroES-like domain; PhoD-like phosphatase; PhoD-like phosphatase N-terminal domain; Zinc-binding dehydrogenase	-	672	144
gene_6897	Cocsa1	Other	37064	Unknown		+	723	21
gene_6928	Cocsa1	Other	357538	Unknown		+	1279	1289
gene_6954	Cocsa1	Other	171597	1425	Amidase	+	859	188
gene_7025	Cocsa1	Other	37158	1494	FAD binding domain	-	2126	337
gene_7213	Cocsa1	Other	200103	Unknown		-	954	3420
gene_7268	Cocsa1	Other	190822	264	Common central domain of tyrosinase	+	2858	1349
gene_7272	Cocsa1	Other	329565	1223	DNA/RNA non-specific endonuclease	-	124	119
gene_7343	Cocsa1	Other	37426	1565	FAD binding domain	-	810	241
gene_737	Cocsa1	Other	195395	264	Common central domain of tyrosinase	-	831	3380
gene_7429	Cocsa1	Other	37499	Unknown		-	994	549
gene_7557	Cocsa1	Other	37598	Unknown		-	1746	732
gene_7566	Cocsa1	Other	172101	00657_13472	GDSL-like Lipase/Acylhydrolase; GDSL-like Lipase/Acylhydrolase family	-	992	466
gene_7571	Cocsa1	Other	37613	Unknown		-	1317	991
gene_7611	Cocsa1	Other	119309	328	Histidine phosphatase superfamily (branch 2)	+	53	2606
gene_7658	Cocsa1	Other	37663	1328	Peroxidase family 2	-	1509	2746
gene_7660	Cocsa1	Other	119401	00732_05199_07992	GMC oxidoreductase; Pyridine nucleotide-disulphide oxidoreductase	+	1369	339
gene_7704	Cocsa1	Other	27267	67	Cytochrome P450	+	667	1350
gene_7716	Cocsa1	Other	358711	1565	FAD binding domain	+	5131	395
gene_7753	Cocsa1	Other	37714	02678_05726_07883	Cupin domain; Pirin; Pirin C-terminal cupin domain	-	593	1673
gene_7919	Cocsa1	Other	144938	Unknown		-	28	1081
gene_793	Cocsa1	Other	186505	Unknown		-	2797	221
gene_7935	Cocsa1	Other	37852	Unknown		-	1141	667
gene_805	Cocsa1	Other	106463	1565	FAD binding domain	+	328	643
gene_8090	Cocsa1	Other	145281	01565_08031	Berberine and berberine like; FAD binding domain	-	1064	20
gene_8138	Cocsa1	Other	38033	Unknown		+	450	1521
gene_8163	Cocsa1	Other	161699	Unknown		-	1274	246
gene_8175	Cocsa1	Other	27629	Unknown		+	2101	161
gene_8191	Cocsa1	Other	93047	445	Ribonuclease T2 family	+	332	143
gene_8270	Cocsa1	Other	145614	00890_01593_12831_13450	FAD binding domain; FAD dependent oxidoreductase; Flavin containing amine oxidoreductase; NAD(P)-binding Rossmann-like domain	+	1289	565
gene_829	Cocsa1	Other	177394	Unknown		+	900	648
gene_8385	Cocsa1	Other	172743	Unknown		-	312	164
gene_84	Cocsa1	Other	186044	Unknown		-	1038	163
gene_8496	Cocsa1	Other	38316	Unknown		+	1735	1554
gene_8551	Cocsa1	Other	38356	1328	Peroxidase family 2	-	4170	217
gene_8599	Cocsa1	Other	146242	328	Histidine phosphatase superfamily (branch 2)	+	912	2146
gene_8634	Cocsa1	Other	93999	Unknown		-	167	599
gene_8689	Cocsa1	Other	38451	Unknown		+	662	720
gene_8759	Cocsa1	Other	94398	1565	FAD binding domain	-	344	1776
gene_8772	Cocsa1	Other	146559	Unknown		+	7417	567
gene_8782	Cocsa1	Other	38500	Unknown		-	1684	261
gene_88	Cocsa1	Other	21310	Unknown		+	2854	3346
gene_8816	Cocsa1	Other	38522	9362	Domain of unknown function (DUF1996)	+	1183	21
gene_8840	Cocsa1	Other	146691	1565	FAD binding domain	+	896	386
gene_8864	Cocsa1	Other	182937	144	Beta-lactamase	-	672	427
gene_8869	Cocsa1	Other	38574	12454	GPI-anchored cell wall organization protein	+	802	1124
gene_8905	Cocsa1	Other	223915	Unknown		-	5554	1471
gene_9108	Cocsa1	Other	183086	Unknown		+	950	73
gene_913	Cocsa1	Other	341824	Unknown		+	758	1334
gene_9140	Cocsa1	Other	38758	00732_05199	GMC oxidoreductase	-	743	470
gene_9179	Cocsa1	Other	147288	141	Peroxidase	-	191	1274
gene_9352	Cocsa1	Other	192177	2469	Fasciclin domain	-	958	789
gene_9401	Cocsa1	Other	173563	00069_06479_07714	Protein kinase domain; Protein tyrosine kinase; Ribonuclease 2-5A	+	1028	74
gene_9406	Cocsa1	Other	122608	01179_09248	Copper amine oxidase enzyme domain; Domain of unknown function (DUF1965)	+	1371	119
gene_9435	Cocsa1	Other	122662	857	Isochorismatase family	+	724	1759
gene_9439	Cocsa1	Other	183317	01179_09248	Copper amine oxidase enzyme domain; Domain of unknown function (DUF1965)	-	5282	601
gene_9545	Cocsa1	Other	39060	00890_01266_01593_03486_13450	FAD binding domain; FAD dependent oxidoreductase; Flavin containing amine oxidoreductase; HI0933-like protein; NAD(P)-binding Rossmann-like domain	-	1204	943
gene_9553	Cocsa1	Other	122857	Unknown		+	2096	113
gene_9573	Cocsa1	Other	230452	4185	Phosphoesterase family	-	716	33
gene_9586	Cocsa1	Other	201801	7217	Heterokaryon incompatibility protein Het-C	-	752	2198
gene_9716	Cocsa1	Other	183513	Unknown		-	93	1305
gene_9804	Cocsa1	Other	123388	1425	Amidase	-	1429	57
gene_9865	Cocsa1	Other	97024	01494_01593_13450_13738	FAD binding domain; Flavin containing amine oxidoreductase; NAD(P)-binding Rossmann-like domain; Pyridine nucleotide-disulphide oxidoreductase	-	1377	660
gene_9869	Cocsa1	Other	344512	00732_05199	GMC oxidoreductase	-	153	925
gene_9937	Cocsa1	Other	95999	01565_08031	Berberine and berberine like; FAD binding domain	-	1406	370
gene_994	Cocsa1	Other	32506	710	Asparaginase N-terminal	+	723	43
gene_10016	Sebve1	Other	26880	657	GDSL-like Lipase/Acylhydrolase	+	5645	898
gene_10028	Sebve1	Other	75654	775	Dioxygenase	-	1152	129
gene_10068	Sebve1	Other	10923	Unknown		+	344	291
gene_10240	Sebve1	Other	331786	Unknown		+	26	71
gene_10253	Sebve1	Other	27091	1387	Synuclein	+	1122	1335
gene_10262	Sebve1	Other	27099	07464_11101_15984	Apolipophorin-III precursor (apoLp-III); Bacterial collagen middle region; Protein of unknown function (DUF2884)	-	579	1350
gene_10467	Sebve1	Other	331911	1822	WSC domain	-	1301	296
gene_10525	Sebve1	Other	27312	144	Beta-lactamase	-	696	1506
gene_10526	Sebve1	Other	331944	144	Beta-lactamase	-	43	696
gene_10556	Sebve1	Other	331974	1822	WSC domain	+	178	217
gene_10570	Sebve1	Other	331984	2265	S1/P1 Nuclease	-	169	451
gene_10636	Sebve1	Other	332019	2469	Fasciclin domain	-	599	262
gene_10693	Sebve1	Other	332065	1494	FAD binding domain	-	32	733
gene_10734	Sebve1	Other	27493	00657_13472	GDSL-like Lipase/Acylhydrolase; GDSL-like Lipase/Acylhydrolase family	-	673	408
gene_10841	Sebve1	Other	27582	326	Prolyl oligopeptidase family	+	361	409
gene_10864	Sebve1	Other	17804	00149_02872	-nucleotidase C-terminal domain; 5; Calcineurin-like phosphoesterase	+	897	110
gene_10868	Sebve1	Other	17805	1223	DNA/RNA non-specific endonuclease	-	699	705
gene_10898	Sebve1	Other	76938	7699	Putative ephrin-receptor like	-	344	83
gene_11234	Sebve1	Other	263442	Unknown		+	876	362
gene_1124	Sebve1	Other	309621	1822	WSC domain	-	1106	222
gene_11336	Sebve1	Other	77715	Unknown		-	612	387
gene_11338	Sebve1	Other	332401	Unknown		-	756	612
gene_11339	Sebve1	Other	332402	Unknown		-	322	756
gene_11382	Sebve1	Other	28026	Unknown		-	814	874
gene_11563	Sebve1	Other	266801	Unknown		+	144	76
gene_11569	Sebve1	Other	28179	15901_15902	Sortilin neurotensin receptor 3; Sortilin neurotensin receptor 3 C-terminal	-	961	1204
gene_11571	Sebve1	Other	28181	15901_15902	Sortilin neurotensin receptor 3; Sortilin neurotensin receptor 3 C-terminal	-	9	1432
gene_11625	Sebve1	Other	332568	00941_01565_04030	D-arabinono-14-lactone oxidase; FAD binding domain; FAD binding domain in molybdopterin dehydrogenase	-	519	29
gene_117	Sebve1	Other	325407	Unknown		+	244	109
gene_11809	Sebve1	Other	332704	Unknown		-	255	19
gene_11811	Sebve1	Other	332707	149	Calcineurin-like phosphoesterase	-	4	131
gene_12	Sebve1	Other	5231	Unknown		-	900	191
gene_12028	Sebve1	Other	11943	Unknown		-	564	570
gene_12030	Sebve1	Other	322703	Unknown		+	611	125
gene_12118	Sebve1	Other	332880	11327	Protein of unknown function (DUF3129)	+	554	178
gene_1216	Sebve1	Other	309739	10250	GDP-fucose protein O-fucosyltransferase	+	865	149
gene_12186	Sebve1	Other	284190	00561_08386	alpha/beta hydrolase fold; TAP-like protein	+	1753	84
gene_12187	Sebve1	Other	284199	00561_08386	alpha/beta hydrolase fold; TAP-like protein	+	84	533
gene_12188	Sebve1	Other	28684	00561_08386	alpha/beta hydrolase fold; TAP-like protein	+	533	845
gene_12190	Sebve1	Other	28686	561	alpha/beta hydrolase fold	+	809	519
gene_12210	Sebve1	Other	28704	775	Dioxygenase	-	742	1164
gene_12215	Sebve1	Other	322982	775	Dioxygenase	-	556	58
gene_12216	Sebve1	Other	332915	775	Dioxygenase	-	482	556
gene_12217	Sebve1	Other	332916	775	Dioxygenase	-	710	482
gene_12248	Sebve1	Other	332929	Unknown		+	51	282
gene_12396	Sebve1	Other	291746	264	Common central domain of tyrosinase	+	1641	401
gene_12458	Sebve1	Other	292456	15984	Bacterial collagen middle region	-	642	357
gene_12459	Sebve1	Other	333017	15984	Bacterial collagen middle region	-	836	642
gene_12488	Sebve1	Other	28920	264	Common central domain of tyrosinase	+	1072	807
gene_12489	Sebve1	Other	292704	264	Common central domain of tyrosinase	+	807	186
gene_12588	Sebve1	Other	29006	Unknown		-	3227	4719
gene_12665	Sebve1	Other	29080	1822	WSC domain	+	1937	42
gene_12742	Sebve1	Other	29148	Unknown		-	68	551
gene_1299	Sebve1	Other	14225	7470	Glycosyl Hydrolase Family 88	+	1010	127
gene_1307	Sebve1	Other	326226	10282	Lactonase 7-bladed beta-propeller	-	22	714
gene_13373	Sebve1	Other	333542	11327	Protein of unknown function (DUF3129)	-	554	839
gene_13439	Sebve1	Other	333579	01822_09362	Domain of unknown function (DUF1996); WSC domain	+	1006	51
gene_13487	Sebve1	Other	29743	Unknown		-	697	1453
gene_13488	Sebve1	Other	29744	Unknown		-	695	697
gene_13489	Sebve1	Other	110404	Unknown		-	522	695
gene_13496	Sebve1	Other	333614	01822_09362	Domain of unknown function (DUF1996); WSC domain	-	83	93
gene_13550	Sebve1	Other	110952	Unknown		-	5061	925
gene_13968	Sebve1	Other	333833	00085_13848	Thioredoxin; Thioredoxin-like domain	-	628	78
gene_14195	Sebve1	Other	30302	00561_08386	alpha/beta hydrolase fold; TAP-like protein	-	3449	845
gene_14196	Sebve1	Other	135233	00561_08386	alpha/beta hydrolase fold; TAP-like protein	-	NA	3449
gene_1421	Sebve1	Other	158255	Unknown		-	289	122
gene_1422	Sebve1	Other	326311	Unknown		-	928	289
gene_1423	Sebve1	Other	19907	7464	Apolipophorin-III precursor (apoLp-III)	-	620	928
gene_1425	Sebve1	Other	326313	168	C2 domain	-	45	620
gene_14395	Sebve1	Other	334027	1822	WSC domain	-	1768	6768
gene_14531	Sebve1	Other	334090	04734_17048	Neutral/alkaline non-lysosomal ceramidase C-terminal; Neutral/alkaline non-lysosomal ceramidase N-terminal	+	509	33
gene_14543	Sebve1	Other	30586	Unknown		+	1472	1434
gene_14803	Sebve1	Other	170271	1822	WSC domain	-	807	249
gene_15068	Sebve1	Other	31045	00514_01602_02985_12348_12717_13513_13646	Adaptin N terminal region; Armadillo/beta-catenin-like repeat; CLASP N terminal; HEAT repeat; HEAT repeats; HEAT-like repeat; non-SMC mitotic condensation complex subunit 1	+	NA	3111
gene_15248	Sebve1	Other	47828	4597	Ribophorin I	+	139	NA
gene_1540	Sebve1	Other	6128	13449	Esterase-like activity of phytase	-	255	475
gene_1542	Sebve1	Other	183842	Unknown		+	460	843
gene_1543	Sebve1	Other	62247	Unknown		-	1244	843
gene_1699	Sebve1	Other	326509	188	Cysteine-rich secretory protein family	+	24	242
gene_18	Sebve1	Other	325330	Unknown		+	219	3
gene_1872	Sebve1	Other	20267	7217	Heterokaryon incompatibility protein Het-C	+	245	50
gene_1941	Sebve1	Other	6373	Unknown		-	875	1323
gene_2004	Sebve1	Other	326729	Unknown		-	419	34
gene_2109	Sebve1	Other	326783	Unknown		-	2681	552
gene_2426	Sebve1	Other	218812	Unknown		+	568	928
gene_2429	Sebve1	Other	20732	Unknown		+	808	902
gene_2433	Sebve1	Other	327010	Unknown		+	2064	699
gene_2435	Sebve1	Other	327012	Unknown		+	2286	546
gene_2475	Sebve1	Other	219639	Unknown		-	726	679
gene_2478	Sebve1	Other	6668	Unknown		-	774	174
gene_2542	Sebve1	Other	327081	Unknown		+	442	914
gene_2562	Sebve1	Other	64328	4190	Protein of unknown function (DUF410)	-	101	755
gene_2587	Sebve1	Other	327107	00561_12697	Alpha/beta hydrolase family; alpha/beta hydrolase fold	+	112	334
gene_2821	Sebve1	Other	327261	Unknown		-	1333	79
gene_2832	Sebve1	Other	327270	484	Carbonic anhydrase	-	500	29
gene_2951	Sebve1	Other	327360	00590_13241_14823_14824	Putative NAD(P)-binding; Sirohaem biosynthesis protein C-terminal; Sirohaem biosynthesis protein central; Tetrapyrrole (Corrin/Porphyrin) Methylases	-	63	225
gene_3022	Sebve1	Other	327404	Unknown		-	2064	457
gene_3116	Sebve1	Other	15075	1764	Lipase (class 3)	-	110	329
gene_3141	Sebve1	Other	327494	Unknown		-	225	167
gene_3227	Sebve1	Other	64943	01822_09362	Domain of unknown function (DUF1996); WSC domain	-	2699	1018
gene_3232	Sebve1	Other	327572	13668	Ferritin-like domain	+	355	243
gene_3295	Sebve1	Other	327613	1975	Survival protein SurE	-	460	232
gene_3387	Sebve1	Other	260268	445	Ribonuclease T2 family	+	0	79
gene_3556	Sebve1	Other	7298	Unknown		-	857	1381
gene_3570	Sebve1	Other	327786	05050_13383	Methyltransferase domain; Methyltransferase FkbM domain	+	413	376
gene_3575	Sebve1	Other	7310	Unknown		+	652	963
gene_3631	Sebve1	Other	21704	Unknown		-	138	151
gene_3720	Sebve1	Other	65910	00682_08502	HMGL-like; LeuA allosteric (dimerisation) domain	+	267	1159
gene_3741	Sebve1	Other	327899	2469	Fasciclin domain	-	53	74
gene_3868	Sebve1	Other	66228	Unknown		-	148	3930
gene_3870	Sebve1	Other	7496	Unknown		-	1695	186
gene_4047	Sebve1	Other	328112	04734_17048	Neutral/alkaline non-lysosomal ceramidase C-terminal; Neutral/alkaline non-lysosomal ceramidase N-terminal	+	1102	33
gene_4398	Sebve1	Other	328331	734	Fungal cellulose binding domain	+	920	658
gene_4438	Sebve1	Other	22339	775	Dioxygenase	-	444	345
gene_4439	Sebve1	Other	324488	Unknown		-	768	444
gene_4688	Sebve1	Other	328507	Unknown		+	296	329
gene_4785	Sebve1	Other	328587	12929	Stretch-activated Ca2+-permeable channel component	-	105	196
gene_4866	Sebve1	Other	107646	01602_02985_12348_12717_13513_13646	Adaptin N terminal region; CLASP N terminal; HEAT repeat; HEAT repeats; HEAT-like repeat; non-SMC mitotic condensation complex subunit 1	+	386	3303
gene_4907	Sebve1	Other	108215	Unknown		-	2	3619
gene_4958	Sebve1	Other	328667	Unknown		+	183	340
gene_5139	Sebve1	Other	22898	1822	WSC domain	-	4796	115
gene_5262	Sebve1	Other	68287	10282	Lactonase 7-bladed beta-propeller	+	1600	257
gene_544	Sebve1	Other	325694	Unknown		-	52	48
gene_5734	Sebve1	Other	131429	01565_08031	Berberine and berberine like; FAD binding domain	-	520	263
gene_5735	Sebve1	Other	131454	01565_08031	Berberine and berberine like; FAD binding domain	-	329	520
gene_5736	Sebve1	Other	329168	01565_08031	Berberine and berberine like; FAD binding domain	-	249	329
gene_5743	Sebve1	Other	23377	9949	Uncharacterized conserved protein (DUF2183)	-	384	332
gene_5799	Sebve1	Other	329219	67	Cytochrome P450	-	350	363
gene_5952	Sebve1	Other	307790	13472_14606	GDSL-like Lipase/Acylhydrolase family	+	735	110
gene_6104	Sebve1	Other	137744	5426	Alginate lyase	-	163	265
gene_6209	Sebve1	Other	23774	Unknown		-	1212	92
gene_6240	Sebve1	Other	329485	Unknown		+	263	727
gene_6272	Sebve1	Other	329508	6101	Vacuolar protein sorting-associated protein 62	-	916	157
gene_6273	Sebve1	Other	141510	6101	Vacuolar protein sorting-associated protein 62	-	338	916
gene_6338	Sebve1	Other	23875	67	Cytochrome P450	+	1020	391
gene_6478	Sebve1	Other	146400	05729_13191	AAA ATPase domain; NACHT domain	+	1251	275
gene_6602	Sebve1	Other	24089	264	Common central domain of tyrosinase	-	1538	40
gene_6603	Sebve1	Other	24090	264	Common central domain of tyrosinase	-	1350	1538
gene_6616	Sebve1	Other	329723	01822_09362	Domain of unknown function (DUF1996); WSC domain	+	550	250
gene_6622	Sebve1	Other	147921	01822_09362	Domain of unknown function (DUF1996); WSC domain	+	303	652
gene_6645	Sebve1	Other	329730	Unknown		+	642	275
gene_6655	Sebve1	Other	24137	264	Common central domain of tyrosinase	-	1261	730
gene_6739	Sebve1	Other	329777	Unknown		-	390	1651
gene_679	Sebve1	Other	19287	Unknown		+	606	2907
gene_6822	Sebve1	Other	329839	00069_06479_07714	Protein kinase domain; Protein tyrosine kinase; Ribonuclease 2-5A	+	48	281
gene_7019	Sebve1	Other	24421	14521	Lysine-specific metallo-endopeptidase	+	926	358
gene_7160	Sebve1	Other	330042	7470	Glycosyl Hydrolase Family 88	+	183	180
gene_7164	Sebve1	Other	16653	Unknown		-	98	507
gene_728	Sebve1	Other	325827	10250	GDP-fucose protein O-fucosyltransferase	+	326	7
gene_7332	Sebve1	Other	330120	4488	Glycosyltransferase sugar-binding region containing DXD motif	-	194	1453
gene_7547	Sebve1	Other	24855	Unknown		+	1472	1435
gene_7608	Sebve1	Other	330267	Unknown		+	2066	474
gene_7738	Sebve1	Other	9616	Unknown		-	450	162
gene_789	Sebve1	Other	325877	13668	Ferritin-like domain	+	384	344
gene_7901	Sebve1	Other	330442	264	Common central domain of tyrosinase	+	1025	490
gene_8021	Sebve1	Other	9788	Unknown		+	867	593
gene_8026	Sebve1	Other	25252	Unknown		+	829	306
gene_8122	Sebve1	Other	182435	Unknown		+	2688	113
gene_8277	Sebve1	Other	330637	Unknown		+	501	2027
gene_8644	Sebve1	Other	330861	3372	Endonuclease/Exonuclease/phosphatase family	-	285	488
gene_8771	Sebve1	Other	330942	11327	Protein of unknown function (DUF3129)	+	668	508
gene_8777	Sebve1	Other	202977	1822	WSC domain	-	1306	745
gene_8778	Sebve1	Other	330946	1822	WSC domain	-	1088	1306
gene_8871	Sebve1	Other	25933	13472	GDSL-like Lipase/Acylhydrolase family	+	361	1417
gene_8872	Sebve1	Other	25934	13472	GDSL-like Lipase/Acylhydrolase family	+	1417	1129
gene_8873	Sebve1	Other	204691	13472	GDSL-like Lipase/Acylhydrolase family	+	1129	43
gene_8999	Sebve1	Other	206797	Unknown		+	982	572
gene_900	Sebve1	Other	61343	12222	Peptide N-acetyl-beta-D-glucosaminyl asparaginase amidase A	-	280	40
gene_9043	Sebve1	Other	207741	00085_13848_13899	Thioredoxin; Thioredoxin-like; Thioredoxin-like domain	-	47	230
gene_9070	Sebve1	Other	26104	Unknown		+	302	177
gene_9072	Sebve1	Other	26106	14040	Deoxyribonuclease NucA/NucB	-	495	128
gene_9113	Sebve1	Other	331135	Unknown		-	405	158
gene_9247	Sebve1	Other	211465	Unknown		-	1320	692
gene_9248	Sebve1	Other	211473	Unknown		-	711	1320
gene_9249	Sebve1	Other	331220	Unknown		-	863	711
gene_9253	Sebve1	Other	26262	14521	Lysine-specific metallo-endopeptidase	-	858	2807
gene_9256	Sebve1	Other	26265	14521	Lysine-specific metallo-endopeptidase	-	713	949
gene_9401	Sebve1	Other	220890	13668	Ferritin-like domain	-	127	253
gene_9514	Sebve1	Other	10616	Unknown		+	138	133
gene_9658	Sebve1	Other	226200	Unknown		+	706	850
gene_9995	Sebve1	Other	26863	Unknown		+	6425	3172

## Sheet: Small secreted proteins
Supplementary Table S11 - Intergenic distance of genes
JGI Gene ID	JGI Fungal ID	Type	JGI Protein D	TermID	Annotation	Strand	five prime distance	three prime distance
gene_10010	Cocsa1	SSP	39449	Unknown		+	4747	3065
gene_10077	Cocsa1	SSP	235858	5730	CFEM domain	+	2106	388
gene_10144	Cocsa1	SSP	29156	Unknown		+	470	275
gene_1015	Cocsa1	SSP	166818	Unknown		-	3516	180
gene_10212	Cocsa1	SSP	237071	Unknown		+	0	149
gene_10321	Cocsa1	SSP	238259	Unknown		-	3	1817
gene_10352	Cocsa1	SSP	124385	00657_13472	GDSL-like Lipase/Acylhydrolase; GDSL-like Lipase/Acylhydrolase family; CE12	+	1106	731
gene_10356	Cocsa1	SSP	345149	Unknown		-	980	526
gene_1037	Cocsa1	SSP	77938	9792	Ubiquitin 3 binding protein But2 C-terminal domain	-	779	2483
gene_10405	Cocsa1	SSP	239025	Unknown		+	318	6576
gene_10486	Cocsa1	SSP	239657	Unknown		-	501	679
gene_10570	Cocsa1	SSP	29483	Unknown		+	1201	579
gene_10641	Cocsa1	SSP	99361	Unknown		+	1337	758
gene_10658	Cocsa1	SSP	163661	Unknown		-	1171	1578
gene_10746	Cocsa1	SSP	193092	Unknown		+	1126	1173
gene_10765	Cocsa1	SSP	163737	6766	Fungal hydrophobin	+	2027	889
gene_1081	Cocsa1	SSP	22073	4622	ERG2 and Sigma1 receptor like protein	-	1253	1565
gene_10847	Cocsa1	SSP	40116	Unknown		+	675	670
gene_10905	Cocsa1	SSP	29748	Unknown		+	1257	975
gene_10957	Cocsa1	SSP	125559	5730	CFEM domain	-	1725	560
gene_1097	Cocsa1	SSP	342003	3211	Pectate lyase; PL3_2	+	2016	498
gene_1098	Cocsa1	SSP	32578	Unknown		-	2355	498
gene_10983	Cocsa1	SSP	345880	Unknown		+	1167	60
gene_1099	Cocsa1	SSP	22089	Unknown		-	1643	2355
gene_1100	Cocsa1	SSP	177580	Unknown		-	1381	1643
gene_11006	Cocsa1	SSP	40245	Unknown		+	3513	243
gene_11009	Cocsa1	SSP	163931	3443	Glycosyl hydrolase family 61; AA9	+	437	344
gene_11019	Cocsa1	SSP	244969	Unknown		+	1765	699
gene_11034	Cocsa1	SSP	150777	00141_11895	Fungal peroxidase extension region; Peroxidase	+	1812	575
gene_11060	Cocsa1	SSP	184423	1185	Fungal hydrophobin	+	2743	1558
gene_11076	Cocsa1	SSP	193323	01522_03065	Glycosyl hydrolase family 57; Polysaccharide deacetylase; CE4	+	965	234
gene_11100	Cocsa1	SSP	40309	596	Class II Aldolase and Adducin N-terminal domain	-	57	8
gene_11125	Cocsa1	SSP	184463	Unknown		+	4081	6415
gene_11226	Cocsa1	SSP	40391	Unknown		-	119	629
gene_11235	Cocsa1	SSP	164106	Unknown		+	2566	1039
gene_11236	Cocsa1	SSP	164107	Unknown		-	2638	1039
gene_11239	Cocsa1	SSP	29998	Unknown		-	1879	749
gene_11243	Cocsa1	SSP	30002	Unknown		-	1	676
gene_11249	Cocsa1	SSP	40406	Unknown		+	2465	414
gene_11264	Cocsa1	SSP	193443	Unknown		-	3445	2521
gene_11311	Cocsa1	SSP	30054	Unknown		+	924	3699
gene_11351	Cocsa1	SSP	126251	Unknown		-	1589	232
gene_11382	Cocsa1	SSP	248267	1105	emp24/gp25L/p24 family/GOLD	-	482	5616
gene_11397	Cocsa1	SSP	184630	Unknown		+	602	455
gene_11489	Cocsa1	SSP	249428	Unknown		-	1	495
gene_11593	Cocsa1	SSP	193649	Unknown		+	1256	1169
gene_11606	Cocsa1	SSP	250542	Unknown		-	490	1130
gene_1161	Cocsa1	SSP	77015	13472	GDSL-like Lipase/Acylhydrolase family; CE3	-	3783	364
gene_11625	Cocsa1	SSP	203267	8881	CVNH domain	-	558	855
gene_11650	Cocsa1	SSP	250909	1083	Cutinase; CE5	-	973	2820
gene_11687	Cocsa1	SSP	30347	1965	DJ-1/PfpI family; C56	-	1238	37
gene_11698	Cocsa1	SSP	151913	14273	Domain of unknown function (DUF4360)	-	990	35
gene_11713	Cocsa1	SSP	40752	9792	Ubiquitin 3 binding protein But2 C-terminal domain	-	1459	20877
gene_11739	Cocsa1	SSP	40771	13924	Lipocalin-like domain	+	868	3745
gene_11742	Cocsa1	SSP	40773	2015	Glycosyl hydrolase family 45; GH45	+	1315	774
gene_11843	Cocsa1	SSP	175538	10503	Esterase PHB depolymerase; CE1	+	1337	77
gene_11900	Cocsa1	SSP	184961	Unknown		+	322	2539
gene_11938	Cocsa1	SSP	40933	Unknown		+	3173	2939
gene_11946	Cocsa1	SSP	30546	12296	Hydrophobic surface binding protein A	-	2019	514
gene_11989	Cocsa1	SSP	164680	Unknown		-	1303	1037
gene_12050	Cocsa1	SSP	101937	Unknown		+	145	442
gene_12077	Cocsa1	SSP	164744	Unknown		+	854	2989
gene_12079	Cocsa1	SSP	255613	Unknown		-	2288	323
gene_12080	Cocsa1	SSP	30641	Unknown		+	2288	74
gene_12109	Cocsa1	SSP	41066	9430	Protein of unknown function (DUF2012)	+	83	453
gene_12155	Cocsa1	SSP	41104	3443	Glycosyl hydrolase family 61; AA9	-	26	27
gene_12181	Cocsa1	SSP	101661	Unknown		-	1226	1808
gene_1221	Cocsa1	SSP	132519	16541	Alternaria alternata allergen 1	-	655	1832
gene_12266	Cocsa1	SSP	30796	Unknown		+	312	730
gene_12275	Cocsa1	SSP	102159	Unknown		+	2231	1106
gene_12301	Cocsa1	SSP	41230	Unknown		-	2224	656
gene_12302	Cocsa1	SSP	257887	Unknown		+	2224	713
gene_12303	Cocsa1	SSP	257889	Unknown		+	713	1655
gene_1232	Cocsa1	SSP	216490	Unknown		+	96	248
gene_12351	Cocsa1	SSP	41272	00657_13472	GDSL-like Lipase/Acylhydrolase; GDSL-like Lipase/Acylhydrolase family; CE3	-	2559	420
gene_12363	Cocsa1	SSP	128148	Unknown		-	1381	2369
gene_12387	Cocsa1	SSP	30901	Unknown		-	1688	62
gene_12396	Cocsa1	SSP	175986	1828	Peptidase A4 family; G01	-	1156	313
gene_1240	Cocsa1	SSP	32699	Unknown		-	108	2362
gene_12405	Cocsa1	SSP	41311	Unknown		+	804	2350
gene_12538	Cocsa1	SSP	128466	11327	Protein of unknown function (DUF3129)	-	1493	2886
gene_12586	Cocsa1	SSP	102858	1083	Cutinase; CE5	-	1748	76
gene_12587	Cocsa1	SSP	194329	1083	Cutinase; CE5	+	1748	874
gene_12630	Cocsa1	SSP	176177	Unknown		-	686	470
gene_12635	Cocsa1	SSP	41500	Unknown		+	2951	536
gene_12640	Cocsa1	SSP	57832	Unknown		+	791	1315
gene_12660	Cocsa1	SSP	262218	Unknown		+	5925	3942
gene_12677	Cocsa1	SSP	194383	Unknown		+	1151	200
gene_12700	Cocsa1	SSP	153799	Unknown		+	122	1263
gene_1276	Cocsa1	SSP	132623	Unknown		-	1073	643
gene_12764	Cocsa1	SSP	41601	GH131	GH131	+	659	449
gene_12782	Cocsa1	SSP	128910	Unknown		-	3384	189
gene_12789	Cocsa1	SSP	128924	188	Cysteine-rich secretory protein family	+	1083	911
gene_12831	Cocsa1	SSP	348641	Unknown		-	3570	667
gene_12832	Cocsa1	SSP	41645	Unknown		-	1279	3570
gene_12855	Cocsa1	SSP	204163	00326_10503	Esterase PHB depolymerase; Prolyl oligopeptidase family; CE1	+	1841	289
gene_12919	Cocsa1	SSP	31317	Unknown		-	1744	1040
gene_1293	Cocsa1	SSP	217163	Unknown		-	503	522
gene_12968	Cocsa1	SSP	348903	Unknown		-	1659	945
gene_12970	Cocsa1	SSP	41750	Unknown		+	736	490
gene_12976	Cocsa1	SSP	41755	457	Glycosyl hydrolases family 11; GH11	+	442	100
gene_13	Cocsa1	SSP	155193	Unknown		-	652	1057
gene_13003	Cocsa1	SSP	69451	Unknown		-	1329	1384
gene_13016	Cocsa1	SSP	176490	11937	Protein of unknown function (DUF3455)	-	2363	263
gene_13040	Cocsa1	SSP	176510	Unknown		+	1474	102
gene_13048	Cocsa1	SSP	348998	Unknown		+	1674	688
gene_13121	Cocsa1	SSP	266402	Unknown		-	4249	147
gene_13131	Cocsa1	SSP	350685	Unknown		+	1956	797
gene_13138	Cocsa1	SSP	129517	Unknown		-	3110	1671
gene_13147	Cocsa1	SSP	204361	Unknown		+	1839	168
gene_13201	Cocsa1	SSP	31535	Unknown		+	3581	358
gene_13237	Cocsa1	SSP	279422	Unknown		-	1853	805
gene_13273	Cocsa1	SSP	31595	Unknown		-	3118	301
gene_13290	Cocsa1	SSP	165698	Unknown		+	NA	11529
gene_13343	Cocsa1	SSP	31650	Unknown		+	1963	1451
gene_13379	Cocsa1	SSP	104236	3211	Pectate lyase; PL3_2	-	1308	1053
gene_13411	Cocsa1	SSP	129976	501	AMP-binding enzyme	-	37	89
gene_13432	Cocsa1	SSP	281281	Unknown		+	2485	988
gene_13504	Cocsa1	SSP	185970	Unknown		+	NA	NA
gene_1353	Cocsa1	SSP	77986	Unknown		-	2145	358
gene_13534	Cocsa1	SSP	64298	Unknown		-	NA	NA
gene_13608	Cocsa1	SSP	130148	Unknown		-	NA	1466
gene_1382	Cocsa1	SSP	195868	4681	Blastomyces yeast-phase-specific protein	+	768	1289
gene_14	Cocsa1	SSP	155194	3443	Glycosyl hydrolase family 61; AA9	-	1103	652
gene_1429	Cocsa1	SSP	32850	11937	Protein of unknown function (DUF3455)	-	2115	125
gene_1453	Cocsa1	SSP	32862	Unknown		-	1745	4466
gene_1455	Cocsa1	SSP	132952	Unknown		-	721	1868
gene_1456	Cocsa1	SSP	132955	Unknown		+	721	NA
gene_1477	Cocsa1	SSP	266600	Unknown		+	1331	1423
gene_1497	Cocsa1	SSP	32889	Unknown		-	1587	1108
gene_151	Cocsa1	SSP	206167	Unknown		-	165	223
gene_1564	Cocsa1	SSP	195989	Unknown		+	1784	350
gene_1744	Cocsa1	SSP	33100	7081	Protein of unknown function (DUF1349)	+	293	20
gene_1755	Cocsa1	SSP	187153	6766	Fungal hydrophobin	+	1129	135
gene_1762	Cocsa1	SSP	80819	Unknown		-	491	258
gene_1850	Cocsa1	SSP	270313	Unknown		-	3593	652
gene_1921	Cocsa1	SSP	80467	Unknown		+	787	57
gene_195	Cocsa1	SSP	31894	3928	Haem-degrading	-	686	1573
gene_1967	Cocsa1	SSP	271675	Unknown		+	1667	441
gene_1991	Cocsa1	SSP	79574	7876	Stress responsive A/B Barrel Domain	+	438	121
gene_213	Cocsa1	SSP	31912	Unknown		-	718	1032
gene_2177	Cocsa1	SSP	33419	Unknown		-	1399	861
gene_2214	Cocsa1	SSP	156971	Unknown		+	1663	2120
gene_2239	Cocsa1	SSP	134455	EXPN-CBM63	EXPN-CBM63	+	1507	315
gene_2305	Cocsa1	SSP	157044	Unknown		-	884	1074
gene_2330	Cocsa1	SSP	350353	1670	Glycosyl hydrolase family 12; GH12	+	1457	696
gene_2331	Cocsa1	SSP	79388	Unknown		-	2913	696
gene_2333	Cocsa1	SSP	33527	Unknown		-	2676	541
gene_234	Cocsa1	SSP	31928	Unknown		-	1009	523
gene_2402	Cocsa1	SSP	33583	3443	Glycosyl hydrolase family 61; AA9	+	2038	544
gene_2417	Cocsa1	SSP	80381	Unknown		-	1023	50
gene_2520	Cocsa1	SSP	277091	1670	Glycosyl hydrolase family 12; GH12	+	5616	1134
gene_2521	Cocsa1	SSP	350550	Unknown		+	1134	0
gene_254	Cocsa1	SSP	21433	Unknown		-	660	118
gene_2547	Cocsa1	SSP	187691	Unknown		-	3938	284
gene_2625	Cocsa1	SSP	157307	1161	Phosphatidylethanolamine-binding protein; I51	+	310	175
gene_2650	Cocsa1	SSP	135278	2015	Glycosyl hydrolase family 45; GH45	-	2225	649
gene_2688	Cocsa1	SSP	33831	Unknown		+	1208	161
gene_2698	Cocsa1	SSP	135365	5637	galactosyl transferase GMA12/MNN10 family	+	178	369
gene_2725	Cocsa1	SSP	33854	Unknown		-	2832	750
gene_2747	Cocsa1	SSP	187831	Unknown		-	217	3175
gene_2779	Cocsa1	SSP	178766	Unknown		-	559	3
gene_2802	Cocsa1	SSP	196914	14856	Pathogen effector; putative necrosis-inducing factor	+	8147	2162
gene_2847	Cocsa1	SSP	135644	5630	Necrosis inducing protein (NPP1)	-	2104	3963
gene_2898	Cocsa1	SSP	33970	Unknown		-	1822	40
gene_2903	Cocsa1	SSP	284807	Unknown		-	412	119
gene_2916	Cocsa1	SSP	168339	00652_14200	Ricin-type beta-trefoil lectin domain; Ricin-type beta-trefoil lectin domain-like; CBM13	+	454	197
gene_2951	Cocsa1	SSP	157558	Unknown		-	1313	164
gene_3006	Cocsa1	SSP	34049	Unknown		-	672	479
gene_304	Cocsa1	SSP	130733	Unknown		+	236	246
gene_3078	Cocsa1	SSP	136055	Unknown		-	2897	742
gene_3083	Cocsa1	SSP	287841	26	Eukaryotic aspartyl protease	-	1323	0
gene_311	Cocsa1	SSP	76557	Unknown		+	777	477
gene_313	Cocsa1	SSP	195078	734	Fungal cellulose binding domain; CBM1	+	389	172
gene_314	Cocsa1	SSP	76498	Unknown		-	1683	172
gene_3223	Cocsa1	SSP	34207	3443	Glycosyl hydrolase family 61; AA9	+	508	1016
gene_3236	Cocsa1	SSP	34220	Unknown		+	2008	131
gene_3239	Cocsa1	SSP	34222	Unknown		-	1050	1758
gene_3274	Cocsa1	SSP	179102	Unknown		-	1462	2974
gene_3276	Cocsa1	SSP	352331	457	Glycosyl hydrolases family 11; GH11	-	6752	1462
gene_3291	Cocsa1	SSP	289399	Unknown		-	1	1487
gene_33	Cocsa1	SSP	204832	Unknown		+	111	460
gene_3336	Cocsa1	SSP	83212	Unknown		-	1781	561
gene_34	Cocsa1	SSP	176835	Unknown		+	460	731
gene_3400	Cocsa1	SSP	111418	Unknown		+	1194	293
gene_346	Cocsa1	SSP	130816	Unknown		+	451	185
gene_3514	Cocsa1	SSP	82654	9435	Fungal protein of unknown function (DUF2015)	-	400	523
gene_3548	Cocsa1	SSP	34469	Unknown		+	210	188
gene_3574	Cocsa1	SSP	34495	Unknown		+	604	674
gene_3641	Cocsa1	SSP	352768	Unknown		-	403	408
gene_369	Cocsa1	SSP	32033	Unknown		-	406	60
gene_3699	Cocsa1	SSP	34597	3443	Glycosyl hydrolase family 61; AA9	+	3503	905
gene_3717	Cocsa1	SSP	137205	1328	Peroxidase family 2	-	1790	382
gene_3776	Cocsa1	SSP	294188	Unknown		-	2192	885
gene_3846	Cocsa1	SSP	197632	1670	Glycosyl hydrolase family 12; GH12	-	331	577
gene_3850	Cocsa1	SSP	112198	7452	CHRD domain	+	1177	512
gene_3865	Cocsa1	SSP	197647	Unknown		+	827	889
gene_3876	Cocsa1	SSP	188559	Unknown		+	884	232
gene_3886	Cocsa1	SSP	169117	Unknown		-	2566	104
gene_3895	Cocsa1	SSP	295458	Unknown		+	75	646
gene_3897	Cocsa1	SSP	34739	Unknown		-	1076	416
gene_3900	Cocsa1	SSP	34742	Unknown		-	887	45
gene_391	Cocsa1	SSP	195142	5730	CFEM domain	+	1069	1435
gene_3917	Cocsa1	SSP	34760	Unknown		-	743	529
gene_393	Cocsa1	SSP	208662	Unknown		+	396	39
gene_3976	Cocsa1	SSP	188628	457	Glycosyl hydrolases family 11; GH11	+	1460	1624
gene_3987	Cocsa1	SSP	296363	3443	Glycosyl hydrolase family 61; AA9	+	1740	1666
gene_4036	Cocsa1	SSP	34851	190	Cupin	+	916	596
gene_404	Cocsa1	SSP	208743	Unknown		+	98	543
gene_4051	Cocsa1	SSP	34871	190	Cupin	-	1355	949
gene_4109	Cocsa1	SSP	34918	6172	Cupin superfamily (DUF985)	-	411	1764
gene_419	Cocsa1	SSP	341251	01083_08237	Cutinase; PE-PPE domain; CE5	+	1366	283
gene_4227	Cocsa1	SSP	34984	Unknown		+	143	310
gene_4236	Cocsa1	SSP	112895	1965	DJ-1/PfpI family; C56	-	470	1256
gene_429	Cocsa1	SSP	32078	1083	Cutinase; CE5	-	1693	158
gene_4299	Cocsa1	SSP	63314	Unknown		-	853	1641
gene_4349	Cocsa1	SSP	353925	Unknown		+	852	114
gene_4390	Cocsa1	SSP	113248	6766	Fungal hydrophobin	+	4070	520
gene_4418	Cocsa1	SSP	35150	GH131	GH131	+	921	683
gene_4456	Cocsa1	SSP	138580	3443	Glycosyl hydrolase family 61; AA9	+	1411	204
gene_4467	Cocsa1	SSP	113409	3443	Glycosyl hydrolase family 61; AA9	+	1100	1796
gene_4509	Cocsa1	SSP	35220	Unknown		+	1227	171
gene_451	Cocsa1	SSP	131028	00326_10503	Esterase PHB depolymerase; Prolyl oligopeptidase family; CE1	-	81	108
gene_4530	Cocsa1	SSP	85104	00657_13472	GDSL-like Lipase/Acylhydrolase; GDSL-like Lipase/Acylhydrolase family; CE12	-	799	920
gene_4544	Cocsa1	SSP	113561	14273	Domain of unknown function (DUF4360)	+	4682	136
gene_456	Cocsa1	SSP	209251	Unknown		+	722	121
gene_4621	Cocsa1	SSP	35308	Unknown		+	1813	533
gene_4624	Cocsa1	SSP	35310	4681	Blastomyces yeast-phase-specific protein	-	3250	199
gene_4653	Cocsa1	SSP	303170	Unknown		-	1202	32
gene_4656	Cocsa1	SSP	35326	Unknown		+	339	2369
gene_4681	Cocsa1	SSP	35344	00024_08277_14295	PAN domain; PAN-like domain	+	2484	446
gene_4682	Cocsa1	SSP	35345	Unknown		+	446	1666
gene_4696	Cocsa1	SSP	303748	Unknown		-	704	1714
gene_4697	Cocsa1	SSP	35352	Unknown		+	704	2001
gene_4734	Cocsa1	SSP	354468	Unknown		-	3004	1471
gene_4735	Cocsa1	SSP	35377	Unknown		-	232	3004
gene_4845	Cocsa1	SSP	305292	Unknown		+	604	2206
gene_4963	Cocsa1	SSP	35561	16541	Alternaria alternata allergen 1	-	1516	198
gene_4974	Cocsa1	SSP	170011	857	Isochorismatase family	+	1430	2523
gene_4977	Cocsa1	SSP	35572	Unknown		+	2523	1671
gene_4989	Cocsa1	SSP	170023	Unknown		+	446	252
gene_4997	Cocsa1	SSP	306996	Unknown		-	1139	244
gene_5010	Cocsa1	SSP	170044	16010	Cytochrome domain of cellobiose dehydrogenase; AA8	-	1222	311
gene_5023	Cocsa1	SSP	139683	Unknown		+	1818	384
gene_503	Cocsa1	SSP	32132	14273	Domain of unknown function (DUF4360); I32	+	1993	278
gene_5056	Cocsa1	SSP	307695	Unknown		-	215	130
gene_5112	Cocsa1	SSP	180380	Unknown		-	444	186
gene_5149	Cocsa1	SSP	308504	Unknown		-	124	130
gene_5260	Cocsa1	SSP	114973	Unknown		-	759	1470
gene_5289	Cocsa1	SSP	355161	AA11	AA11	-	692	220
gene_5349	Cocsa1	SSP	189555	Unknown		+	1524	9790
gene_5364	Cocsa1	SSP	35852	Unknown		+	1425	266
gene_5462	Cocsa1	SSP	140445	3443	Glycosyl hydrolase family 61; AA9	+	501	228
gene_5481	Cocsa1	SSP	115299	Unknown		-	715	2581
gene_5482	Cocsa1	SSP	189647	Unknown		-	1031	715
gene_5503	Cocsa1	SSP	198838	11790	Glycosyl hydrolase catalytic core; GH128	+	415	233
gene_5543	Cocsa1	SSP	189677	01135_01209_02353_05175_06325_08003_08241_08242_09445_12847_13489_13649_13847	Methyltransferase domain; Methyltransferase small domain; Mycolic acid cyclopropane synthetase; Protein of unknown function (DUF1698); Protein-L-isoaspartate(D-aspartate) O-methyltransferase (PCMT); Ribosomal protein L11 methyltransferase (PrmA); RNA cap guanine-N2 methyltransferase; ubiE/COQ5 methyltransferase family	-	1086	285
gene_5556	Cocsa1	SSP	355670	264	Common central domain of tyrosinase	-	3670	3971
gene_5577	Cocsa1	SSP	189690	Unknown		+	1404	236
gene_5601	Cocsa1	SSP	87627	Unknown		-	935	288
gene_5607	Cocsa1	SSP	25642	Unknown		-	1907	1869
gene_5628	Cocsa1	SSP	36029	Unknown		-	1962	10
gene_5664	Cocsa1	SSP	189750	Unknown		+	38650	305
gene_5666	Cocsa1	SSP	355845	Unknown		+	824	911
gene_567	Cocsa1	SSP	131280	Unknown		-	1930	791
gene_5707	Cocsa1	SSP	189780	Unknown		-	1945	52
gene_5715	Cocsa1	SSP	159747	05390_10342	Ser-Thr-rich glycosyl-phosphatidyl-inositol-anchored membrane family; Yeast cell wall synthesis protein KRE9/KNH1	+	794	836
gene_5724	Cocsa1	SSP	140875	3443	Glycosyl hydrolase family 61; AA9	+	1094	207
gene_5731	Cocsa1	SSP	36128	Unknown		+	265	976
gene_5738	Cocsa1	SSP	159769	Unknown		-	2536	98
gene_5806	Cocsa1	SSP	180833	5730	CFEM domain	+	4427	2264
gene_5838	Cocsa1	SSP	58937	1083	Cutinase; CE5	+	1617	68
gene_5861	Cocsa1	SSP	116013	Unknown		-	836	230
gene_5903	Cocsa1	SSP	141231	1476	LysM domain; CBM50-CBM50	-	3380	914
gene_5932	Cocsa1	SSP	316232	Unknown		-	2081	140
gene_5954	Cocsa1	SSP	316452	Unknown		-	1434	907
gene_5964	Cocsa1	SSP	116197	Unknown		+	1048	2236
gene_5972	Cocsa1	SSP	116210	3443	Glycosyl hydrolase family 61; AA9	-	997	145
gene_5980	Cocsa1	SSP	159968	Unknown		+	529	170
gene_6031	Cocsa1	SSP	141473	3443	Glycosyl hydrolase family 61; AA9	+	1700	1591
gene_6038	Cocsa1	SSP	36381	545	ribonuclease	+	1145	354
gene_6111	Cocsa1	SSP	36432	Unknown		+	555	559
gene_6125	Cocsa1	SSP	181056	Unknown		-	1647	273
gene_6154	Cocsa1	SSP	160115	Unknown		+	127	313
gene_6193	Cocsa1	SSP	190122	Unknown		-	3061	392
gene_621	Cocsa1	SSP	210825	Unknown		+	0	818
gene_6222	Cocsa1	SSP	87743	Unknown		+	835	1668
gene_6246	Cocsa1	SSP	88584	Unknown		-	846	2146
gene_6309	Cocsa1	SSP	26193	Unknown		-	2292	1001
gene_6317	Cocsa1	SSP	181176	Unknown		+	4066	956
gene_6359	Cocsa1	SSP	116922	1083	Cutinase; CE5	-	1726	1605
gene_6400	Cocsa1	SSP	89541	5630	Necrosis inducing protein (NPP1)	-	568	405
gene_641	Cocsa1	SSP	186403	457	Glycosyl hydrolases family 11; GH11	+	2464	170
gene_6416	Cocsa1	SSP	117043	3211	Pectate lyase; PL3_2	-	2817	2250
gene_6461	Cocsa1	SSP	142278	Unknown		-	1318	570
gene_6465	Cocsa1	SSP	36697	Unknown		-	45092	1221
gene_6493	Cocsa1	SSP	36718	1965	DJ-1/PfpI family; C56	+	643	50
gene_6549	Cocsa1	SSP	36761	GH93	GH93	-	2710	108
gene_6553	Cocsa1	SSP	117287	187	Chitin recognition protein; CBM18-CBM18-CBM18	+	2494	1165
gene_6622	Cocsa1	SSP	322966	Unknown		+	75	358
gene_6665	Cocsa1	SSP	36862	2015	Glycosyl hydrolase family 45; GH45	-	1753	3190
gene_6764	Cocsa1	SSP	324534	Unknown		-	511	85
gene_6813	Cocsa1	SSP	142902	1042	Endoribonuclease L-PSP	+	1259	4515
gene_6825	Cocsa1	SSP	89816	Unknown		+	1518	1173
gene_6870	Cocsa1	SSP	37041	Unknown		-	612	967
gene_6883	Cocsa1	SSP	143007	Unknown		-	144	41
gene_7000	Cocsa1	SSP	37149	Unknown		-	4016	267
gene_7017	Cocsa1	SSP	171645	14040	Deoxyribonuclease NucA/NucB	+	1521	2064
gene_7018	Cocsa1	SSP	26733	Unknown		-	1635	2064
gene_7037	Cocsa1	SSP	118199	14273	Domain of unknown function (DUF4360)	+	907	234
gene_7094	Cocsa1	SSP	37228	Unknown		-	439	811
gene_711	Cocsa1	SSP	32277	Unknown		-	1658	254
gene_7117	Cocsa1	SSP	328246	Unknown		+	1291	1752
gene_7159	Cocsa1	SSP	37284	Unknown		-	3418	844
gene_7249	Cocsa1	SSP	70743	Unknown		+	909	1934
gene_7255	Cocsa1	SSP	37358	Unknown		+	1966	560
gene_7291	Cocsa1	SSP	118691	Unknown		-	1483	1936
gene_7293	Cocsa1	SSP	37387	7249	Cerato-platanin	+	1483	1490
gene_7303	Cocsa1	SSP	329901	Unknown		-	770	2831
gene_7315	Cocsa1	SSP	37405	Unknown		+	631	652
gene_7339	Cocsa1	SSP	91341	Unknown		-	528	4755
gene_7477	Cocsa1	SSP	331598	Unknown		-	1126	631
gene_7524	Cocsa1	SSP	119158	Unknown		+	1070	844
gene_7528	Cocsa1	SSP	331954	457	Glycosyl hydrolases family 11; GH11	+	241	999
gene_7531	Cocsa1	SSP	358342	Unknown		+	677	5811
gene_7560	Cocsa1	SSP	119225	1965	DJ-1/PfpI family; C56	-	112	513
gene_7562	Cocsa1	SSP	358386	Unknown		-	101	991
gene_7655	Cocsa1	SSP	333282	Unknown		+	485	125
gene_7678	Cocsa1	SSP	37675	Unknown		-	1268	1220
gene_7679	Cocsa1	SSP	119439	Unknown		-	1270	1268
gene_7680	Cocsa1	SSP	144554	Unknown		+	1270	25531
gene_7681	Cocsa1	SSP	37678	Unknown		+	25531	13191
gene_7700	Cocsa1	SSP	37689	Unknown		-	1060	26078
gene_7749	Cocsa1	SSP	334193	Unknown		-	67	1132
gene_7772	Cocsa1	SSP	182164	Unknown		-	617	151
gene_7805	Cocsa1	SSP	37757	Unknown		+	696	466
gene_7806	Cocsa1	SSP	358937	Unknown		+	466	1362
gene_7808	Cocsa1	SSP	37758	10342	Ser-Thr-rich glycosyl-phosphatidyl-inositol-anchored membrane family	-	1964	1362
gene_7817	Cocsa1	SSP	37766	Unknown		+	2371	1845
gene_7864	Cocsa1	SSP	359063	Unknown		+	1934	706
gene_7920	Cocsa1	SSP	37841	Unknown		-	723	28
gene_8010	Cocsa1	SSP	191291	399	Yeast PIR protein repeat	+	2790	1401
gene_8026	Cocsa1	SSP	27509	Unknown		+	2283	1041
gene_8071	Cocsa1	SSP	337537	Unknown		+	727	99
gene_8137	Cocsa1	SSP	145366	Unknown		-	450	82
gene_8146	Cocsa1	SSP	120286	00089_13365	Trypsin; Trypsin-like peptidase domain; S01A	+	1533	479
gene_8195	Cocsa1	SSP	38077	Unknown		+	1504	294
gene_8221	Cocsa1	SSP	93410	Unknown		+	253	330
gene_831	Cocsa1	SSP	177396	Unknown		-	1403	44
gene_8369	Cocsa1	SSP	191544	Unknown		+	2046	2406
gene_8422	Cocsa1	SSP	219242	Unknown		-	2115	451
gene_8508	Cocsa1	SSP	38324	Unknown		-	2432	389
gene_8558	Cocsa1	SSP	182728	Unknown		-	392	387
gene_8586	Cocsa1	SSP	27943	Unknown		+	1398	1189
gene_8628	Cocsa1	SSP	201129	3443	Glycosyl hydrolase family 61; AA9	+	572	1510
gene_8630	Cocsa1	SSP	221358	Unknown		+	1812	9
gene_8653	Cocsa1	SSP	38427	Unknown		-	2136	1826
gene_8667	Cocsa1	SSP	172974	Unknown		+	4619	44
gene_867	Cocsa1	SSP	32403	10342	Ser-Thr-rich glycosyl-phosphatidyl-inositol-anchored membrane family	-	847	131
gene_8742	Cocsa1	SSP	342887	Unknown		-	532	964
gene_8756	Cocsa1	SSP	162170	Unknown		-	1113	1021
gene_8763	Cocsa1	SSP	28081	1476	LysM domain; M23B	+	1127	351
gene_8915	Cocsa1	SSP	162299	Unknown		-	13479	455
gene_8918	Cocsa1	SSP	38604	Unknown		+	6854	601
gene_8935	Cocsa1	SSP	38606	Unknown		+	3996	776
gene_9012	Cocsa1	SSP	28279	Unknown		+	1481	668
gene_9014	Cocsa1	SSP	28281	1476	LysM domain; M23B	-	1348	483
gene_9037	Cocsa1	SSP	191966	Unknown		+	3590	1191
gene_9070	Cocsa1	SSP	201424	Unknown		-	2410	862
gene_924	Cocsa1	SSP	341826	Unknown		-	583	461
gene_9411	Cocsa1	SSP	38975	1083	Cutinase; CE5	+	1364	18
gene_9440	Cocsa1	SSP	38992	Unknown		+	5282	1463
gene_9461	Cocsa1	SSP	343918	6131	Schizosaccharomyces pombe repeat of unknown function (DUF963)	+	816	858
gene_9462	Cocsa1	SSP	201724	Unknown		-	1763	858
gene_9559	Cocsa1	SSP	39072	3211	Pectate lyase; PL3_2	+	1443	103
gene_9690	Cocsa1	SSP	183496	Unknown		-	12258	615
gene_9693	Cocsa1	SSP	162916	80	Copper/zinc superoxide dismutase (SODC)	+	12258	372
gene_9713	Cocsa1	SSP	162933	Unknown		+	839	364
gene_9714	Cocsa1	SSP	344310	Unknown		-	1305	364
gene_9768	Cocsa1	SSP	232534	13472	GDSL-like Lipase/Acylhydrolase family; CE12	+	280	205
gene_9791	Cocsa1	SSP	123358	Unknown		+	1555	904
gene_9812	Cocsa1	SSP	344429	Unknown		-	9078	280
gene_9813	Cocsa1	SSP	344434	Unknown		+	9078	1341
gene_9856	Cocsa1	SSP	233261	5730	CFEM domain	-	549	0
gene_9872	Cocsa1	SSP	39326	Unknown		-	598	1838
gene_10003	Sebve1	SSP	26869	Unknown		-	800	155
gene_10009	Sebve1	SSP	10880	Unknown		-	580	2061
gene_10012	Sebve1	SSP	231409	Unknown		-	258	9
gene_10021	Sebve1	SSP	317358	Unknown		+	1099	129
gene_10095	Sebve1	SSP	232057	Unknown		-	34	3619
gene_10163	Sebve1	SSP	75840	GH131	GH131	+	367	163
gene_102	Sebve1	SSP	85439	Unknown		-	1	688
gene_10248	Sebve1	SSP	75975	8520	Fungal protein of unknown function (DUF1748)	+	260	34
gene_10260	Sebve1	SSP	27097	Unknown		+	1452	4974
gene_10309	Sebve1	SSP	234224	Unknown		+	674	3814
gene_10310	Sebve1	SSP	234293	Unknown		+	3814	624
gene_10448	Sebve1	SSP	331896	Unknown		+	222	15
gene_10470	Sebve1	SSP	27264	1822	WSC domain	+	938	761
gene_10482	Sebve1	SSP	244197	Unknown		+	122	235
gene_10483	Sebve1	SSP	43945	Unknown		+	235	816
gene_10621	Sebve1	SSP	332009	Unknown		+	1425	744
gene_1071	Sebve1	SSP	309505	00734_02015	Fungal cellulose binding domain; Glycosyl hydrolase family 45; GH45-CBM1	-	1034	407
gene_10769	Sebve1	SSP	31579	Unknown		+	746	1418
gene_10812	Sebve1	SSP	249496	Unknown		+	3606	3458
gene_10828	Sebve1	SSP	27573	Unknown		-	1474	6440
gene_10870	Sebve1	SSP	27608	Unknown		-	712	64
gene_1091	Sebve1	SSP	61759	10342	Ser-Thr-rich glycosyl-phosphatidyl-inositol-anchored membrane family	+	660	234
gene_11010	Sebve1	SSP	252337	Unknown		+	7280	64
gene_11020	Sebve1	SSP	252422	Unknown		+	345	326
gene_11085	Sebve1	SSP	253234	10483	Elongator subunit Iki1	+	1257	71
gene_11133	Sebve1	SSP	320746	Unknown		-	18	874
gene_11195	Sebve1	SSP	27869	Unknown		-	2011	559
gene_11201	Sebve1	SSP	263218	Unknown		+	822	1411
gene_11208	Sebve1	SSP	263257	Unknown		-	1506	1004
gene_11214	Sebve1	SSP	332357	Unknown		-	3490	2521
gene_11220	Sebve1	SSP	320991	Unknown		-	6109	5245
gene_11223	Sebve1	SSP	11532	Unknown		-	1358	2136
gene_11224	Sebve1	SSP	27891	Unknown		-	2112	1358
gene_11226	Sebve1	SSP	27893	Unknown		-	1045	2820
gene_11227	Sebve1	SSP	332358	Unknown		-	729	1045
gene_11228	Sebve1	SSP	263409	Unknown		-	1088	729
gene_11233	Sebve1	SSP	321001	3443	Glycosyl hydrolase family 61; AA9	+	817	876
gene_11246	Sebve1	SSP	27910	Unknown		+	NA	222
gene_11262	Sebve1	SSP	77638	3443	Glycosyl hydrolase family 61; AA9	+	529	385
gene_11272	Sebve1	SSP	332383	Unknown		-	492	162
gene_11363	Sebve1	SSP	58812	Unknown		-	645	2374
gene_11381	Sebve1	SSP	264648	Unknown		-	874	NA
gene_1143	Sebve1	SSP	5909	Unknown		+	677	406
gene_1148	Sebve1	SSP	5914	4442	Cytochrome c oxidase assembly protein CtaG/Cox11	-	480	287
gene_11483	Sebve1	SSP	28109	Unknown		-	5896	2652
gene_11572	Sebve1	SSP	266915	Unknown		-	45	9
gene_11593	Sebve1	SSP	332555	Unknown		-	937	169
gene_11643	Sebve1	SSP	332577	Unknown		-	361	740
gene_11646	Sebve1	SSP	28246	Unknown		+	3369	883
gene_11647	Sebve1	SSP	268024	Unknown		+	883	23
gene_11798	Sebve1	SSP	278113	Unknown		+	199	17
gene_11898	Sebve1	SSP	280164	Unknown		+	305	996
gene_11961	Sebve1	SSP	332791	Unknown		+	430	1338
gene_1202	Sebve1	SSP	326146	8520	Fungal protein of unknown function (DUF1748)	-	70	33
gene_12057	Sebve1	SSP	28583	Unknown		-	2793	12827
gene_12060	Sebve1	SSP	282684	Unknown		+	611	164
gene_121	Sebve1	SSP	85817	14273	Domain of unknown function (DUF4360)	-	1055	117
gene_12179	Sebve1	SSP	28678	Unknown		-	1410	1385
gene_12218	Sebve1	SSP	284434	Unknown		-	92	710
gene_12222	Sebve1	SSP	28713	Unknown		+	1921	3089
gene_12225	Sebve1	SSP	332917	Unknown		-	38	499
gene_1227	Sebve1	SSP	154674	1476	LysM domain; CBM50-CBM50	-	359	628
gene_1230	Sebve1	SSP	19749	1476	LysM domain; CBM50-CBM50	-	662	2593
gene_1232	Sebve1	SSP	326173	Unknown		+	1097	70
gene_12356	Sebve1	SSP	49170	Unknown		-	2798	246
gene_1239	Sebve1	SSP	326176	Unknown		+	96	1
gene_12448	Sebve1	SSP	28884	PL1	PL1	-	416	850
gene_12457	Sebve1	SSP	333016	Unknown		-	357	508
gene_12504	Sebve1	SSP	28936	1083	Cutinase; CE5	+	2036	NA
gene_12556	Sebve1	SSP	28980	Unknown		-	1727	559
gene_12589	Sebve1	SSP	293649	Unknown		-	2854	3227
gene_12590	Sebve1	SSP	333080	957	Synaptobrevin	-	4878	2854
gene_12591	Sebve1	SSP	293655	Unknown		-	680	4878
gene_12609	Sebve1	SSP	29025	3443	Glycosyl hydrolase family 61; AA9	+	764	410
gene_12613	Sebve1	SSP	29033	1083	Cutinase; CE5	+	4730	654
gene_12625	Sebve1	SSP	293927	Unknown		-	9815	4890
gene_1264	Sebve1	SSP	326195	00652_14200	Ricin-type beta-trefoil lectin domain; Ricin-type beta-trefoil lectin domain-like; CBM13	-	605	120
gene_12642	Sebve1	SSP	29058	Unknown		-	1364	573
gene_12644	Sebve1	SSP	29060	Unknown		-	691	655
gene_12648	Sebve1	SSP	29065	Unknown		-	871	483
gene_12649	Sebve1	SSP	294071	Unknown		-	164	871
gene_12794	Sebve1	SSP	299616	Unknown		-	1083	1864
gene_12795	Sebve1	SSP	333198	Unknown		-	832	1083
gene_12797	Sebve1	SSP	299648	Unknown		+	832	505
gene_12799	Sebve1	SSP	79877	Unknown		-	1326	5977
gene_12800	Sebve1	SSP	299664	Unknown		-	1573	1326
gene_12810	Sebve1	SSP	299739	Unknown		-	39	2818
gene_12812	Sebve1	SSP	47015	3443	Glycosyl hydrolase family 61; AA9	+	549	511
gene_12820	Sebve1	SSP	299809	Unknown		+	981	445
gene_12822	Sebve1	SSP	333208	Unknown		+	2255	NA
gene_1283	Sebve1	SSP	5990	Unknown		+	428	179
gene_12847	Sebve1	SSP	300246	457	Glycosyl hydrolases family 11; GH11	-	1302	202
gene_12962	Sebve1	SSP	333299	Unknown		+	1425	744
gene_13009	Sebve1	SSP	80213	6283	Trehalose utilisation	+	NA	1364
gene_13056	Sebve1	SSP	101699	Unknown		+	432	394
gene_13176	Sebve1	SSP	29511	Unknown		-	7457	NA
gene_13177	Sebve1	SSP	304368	457	Glycosyl hydrolases family 11; GH11	+	7457	4271
gene_13179	Sebve1	SSP	12528	Unknown		-	1496	276
gene_13180	Sebve1	SSP	103426	Unknown		-	1138	1496
gene_1325	Sebve1	SSP	156771	Unknown		-	178	230
gene_13428	Sebve1	SSP	333573	1522	Polysaccharide deacetylase; CE4	+	104	734
gene_13429	Sebve1	SSP	12662	1522	Polysaccharide deacetylase; CE4	+	734	521
gene_13430	Sebve1	SSP	333574	1522	Polysaccharide deacetylase; CE4	+	521	257
gene_13483	Sebve1	SSP	29741	Unknown		-	146	NA
gene_13484	Sebve1	SSP	333607	Unknown		+	NA	146
gene_13486	Sebve1	SSP	29742	Unknown		-	1453	1616
gene_13499	Sebve1	SSP	29754	Unknown		+	1577	5103
gene_13503	Sebve1	SSP	29758	Unknown		+	8588	1326
gene_13507	Sebve1	SSP	110639	Unknown		+	241	853
gene_13571	Sebve1	SSP	12739	Unknown		-	777	840
gene_13626	Sebve1	SSP	305203	1083	Cutinase; CE5	+	1526	549
gene_13681	Sebve1	SSP	333703	188	Cysteine-rich secretory protein family	-	957	47
gene_13809	Sebve1	SSP	118705	Unknown		-	618	1335
gene_13842	Sebve1	SSP	81393	Unknown		-	160	1740
gene_13920	Sebve1	SSP	123517	Unknown		-	1843	4513
gene_13963	Sebve1	SSP	12904	652	Ricin-type beta-trefoil lectin domain	+	1791	NA
gene_14010	Sebve1	SSP	30148	1593	Flavin containing amine oxidoreductase	+	113	1239
gene_141	Sebve1	SSP	86226	GH134	GH134	-	2061	193
gene_142	Sebve1	SSP	18838	Unknown		-	632	2061
gene_14230	Sebve1	SSP	30327	Unknown		+	1015	7334
gene_1424	Sebve1	SSP	158367	Unknown		+	620	45
gene_143	Sebve1	SSP	325423	GH134	GH134	-	647	632
gene_14324	Sebve1	SSP	30405	Unknown		-	1410	902
gene_14394	Sebve1	SSP	13067	26	Eukaryotic aspartyl protease; A01A	-	6768	NA
gene_14426	Sebve1	SSP	30480	Unknown		+	1178	NA
gene_14442	Sebve1	SSP	334052	Unknown		-	1290	441
gene_14520	Sebve1	SSP	146162	Unknown		-	1480	1786
gene_14683	Sebve1	SSP	30719	Unknown		+	850	217
gene_14740	Sebve1	SSP	334189	Unknown		-	3024	1003
gene_14779	Sebve1	SSP	30803	1083	Cutinase; CE5	+	NA	978
gene_14791	Sebve1	SSP	334220	Unknown		+	NA	1613
gene_14793	Sebve1	SSP	30811	Unknown		+	1555	268
gene_14867	Sebve1	SSP	30878	Unknown		+	NA	998
gene_14873	Sebve1	SSP	174449	Unknown		+	NA	635
gene_14881	Sebve1	SSP	30894	Unknown		-	2346	NA
gene_14884	Sebve1	SSP	174534	Unknown		-	219	2715
gene_14996	Sebve1	SSP	30985	1822	WSC domain	+	426	NA
gene_15012	Sebve1	SSP	182818	Unknown		-	331	NA
gene_15024	Sebve1	SSP	31006	544	Pectate lyase; PL1	-	NA	6499
gene_15044	Sebve1	SSP	31023	Unknown		-	NA	NA
gene_151	Sebve1	SSP	86308	Unknown		+	640	1429
gene_15203	Sebve1	SSP	31160	Unknown		-	NA	NA
gene_15270	Sebve1	SSP	334403	1476	LysM domain; CBM50-CBM50-CBM50-CBM50	-	262	NA
gene_15335	Sebve1	SSP	83605	734	Fungal cellulose binding domain	-	104	NA
gene_15359	Sebve1	SSP	83629	3443	Glycosyl hydrolase family 61; AA9	-	NA	NA
gene_15370	Sebve1	SSP	31329	457	Glycosyl hydrolases family 11; GH11	+	NA	NA
gene_1539	Sebve1	SSP	326388	Unknown		-	475	345
gene_1583	Sebve1	SSP	62080	Unknown		+	1969	481
gene_1591	Sebve1	SSP	326426	1822	WSC domain	+	3550	392
gene_1709	Sebve1	SSP	6228	03351_16010	Cytochrome domain of cellobiose dehydrogenase; DOMON domain	-	479	274
gene_1730	Sebve1	SSP	326530	Unknown		+	1656	329
gene_1807	Sebve1	SSP	61932	135	Carboxylesterase family; GGGX	+	709	5158
gene_181	Sebve1	SSP	325450	Unknown		-	219	287
gene_182	Sebve1	SSP	18866	Unknown		-	51	219
gene_1976	Sebve1	SSP	326706	Unknown		-	54	479
gene_200	Sebve1	SSP	325468	Unknown		-	169	73
gene_2041	Sebve1	SSP	326754	CE16	CE16	+	504	570
gene_2099	Sebve1	SSP	213699	Unknown		-	333	717
gene_2105	Sebve1	SSP	213839	Unknown		-	944	1418
gene_2108	Sebve1	SSP	20462	734	Fungal cellulose binding domain	+	2992	552
gene_2163	Sebve1	SSP	20498	Unknown		+	720	1426
gene_225	Sebve1	SSP	325486	Unknown		+	4577	212
gene_2319	Sebve1	SSP	316167	13668	Ferritin-like domain	+	706	305
gene_24	Sebve1	SSP	84088	Unknown		+	520	172
gene_2427	Sebve1	SSP	218805	Unknown		+	928	0
gene_2448	Sebve1	SSP	219189	734	Fungal cellulose binding domain; CBM1	-	430	147
gene_2474	Sebve1	SSP	219633	Unknown		-	679	198
gene_2476	Sebve1	SSP	219665	Unknown		-	791	726
gene_2490	Sebve1	SSP	219910	Unknown		-	97	566
gene_2496	Sebve1	SSP	6676	Unknown		+	1925	2797
gene_2509	Sebve1	SSP	20789	3443	Glycosyl hydrolase family 61; AA9	-	2740	21
gene_2512	Sebve1	SSP	220249	Unknown		+	68	1
gene_2529	Sebve1	SSP	6697	Unknown		-	227	664
gene_2544	Sebve1	SSP	20819	Unknown		+	1344	678
gene_2613	Sebve1	SSP	20882	1522	Polysaccharide deacetylase; CE4	+	1450	300
gene_2640	Sebve1	SSP	327140	Unknown		-	1690	955
gene_2728	Sebve1	SSP	63988	1185	Fungal hydrophobin	+	361	157
gene_2809	Sebve1	SSP	327257	Unknown		-	506	2594
gene_2884	Sebve1	SSP	21110	Unknown		+	998	581
gene_2896	Sebve1	SSP	14959	00766_01012	Electron transfer flavoprotein domain; Electron transfer flavoprotein FAD-binding domain	-	1741	60
gene_2987	Sebve1	SSP	21186	2089	Palmitoyl protein thioesterase; GX	+	95	2504
gene_3020	Sebve1	SSP	64123	7699	Putative ephrin-receptor like	+	343	NA
gene_3044	Sebve1	SSP	327427	Unknown		-	105	136
gene_3131	Sebve1	SSP	327489	Unknown		-	166	803
gene_3134	Sebve1	SSP	327490	Unknown		-	964	147
gene_3136	Sebve1	SSP	255811	Unknown		-	310	83
gene_3137	Sebve1	SSP	255832	Unknown		-	110	310
gene_3146	Sebve1	SSP	327501	Unknown		-	267	1170
gene_3207	Sebve1	SSP	21359	Unknown		+	1488	1509
gene_3208	Sebve1	SSP	21360	Unknown		+	1509	875
gene_3301	Sebve1	SSP	327618	4777	Erv1 / Alr family	+	83	549
gene_3303	Sebve1	SSP	327619	173	Cytochrome b5-like Heme/Steroid binding domain	-	326	815
gene_3444	Sebve1	SSP	7243	Unknown		+	495	220
gene_3524	Sebve1	SSP	327758	Unknown		-	1169	485
gene_360	Sebve1	SSP	89991	1522	Polysaccharide deacetylase; CE4	+	655	183
gene_3683	Sebve1	SSP	327853	Unknown		-	872	13
gene_3685	Sebve1	SSP	21749	Unknown		+	2900	1328
gene_3686	Sebve1	SSP	321939	Unknown		+	1328	173
gene_3743	Sebve1	SSP	21792	Unknown		+	53	735
gene_3915	Sebve1	SSP	328023	1965	DJ-1/PfpI family; C56	+	1703	1185
gene_3955	Sebve1	SSP	285970	Unknown		+	256	103
gene_4035	Sebve1	SSP	66442	Unknown		-	787	466
gene_4061	Sebve1	SSP	287576	05572_13582	Metallo-peptidase family M12B Reprolysin-like; Pregnancy-associated plasma protein-A; M43B	-	445	340
gene_4072	Sebve1	SSP	287700	Unknown		-	0	650
gene_4093	Sebve1	SSP	22080	5730	CFEM domain	+	1852	1652
gene_4096	Sebve1	SSP	288137	5730	CFEM domain	+	833	1048
gene_4098	Sebve1	SSP	328147	5730	CFEM domain	+	2773	460
gene_4099	Sebve1	SSP	328148	Unknown		-	83	460
gene_415	Sebve1	SSP	90716	10342	Ser-Thr-rich glycosyl-phosphatidyl-inositol-anchored membrane family	-	49	30
gene_4166	Sebve1	SSP	66163	Unknown		+	206	437
gene_4210	Sebve1	SSP	66529	12348	CLASP N terminal	-	571	2648
gene_4334	Sebve1	SSP	22266	Unknown		-	106	630
gene_4336	Sebve1	SSP	22267	GH88	GH88	+	152	1544
gene_4337	Sebve1	SSP	295718	GH88	GH88	+	1544	2172
gene_4338	Sebve1	SSP	7765	Unknown		-	428	2172
gene_4399	Sebve1	SSP	22307	Unknown		+	658	594
gene_449	Sebve1	SSP	325641	Unknown		+	539	304
gene_4756	Sebve1	SSP	328562	Unknown		-	664	209
gene_4902	Sebve1	SSP	8060	Unknown		+	675	280
gene_4913	Sebve1	SSP	22723	3443	Glycosyl hydrolase family 61; AA9	-	4002	183
gene_4990	Sebve1	SSP	328689	Unknown		+	1870	407
gene_5006	Sebve1	SSP	328704	10681	Chaperone for protein-folding within the ER fungal	-	42	804
gene_5011	Sebve1	SSP	113369	Unknown		-	28	26
gene_5051	Sebve1	SSP	67791	Unknown		+	1346	431
gene_5071	Sebve1	SSP	328749	1185	Fungal hydrophobin	+	582	73
gene_5074	Sebve1	SSP	67991	AA14	AA14	-	1424	851
gene_508	Sebve1	SSP	325669	Unknown		-	792	37
gene_512	Sebve1	SSP	91979	Unknown		+	35	0
gene_5171	Sebve1	SSP	22926	3443	Glycosyl hydrolase family 61; AA9	-	613	98
gene_5248	Sebve1	SSP	328874	Unknown		+	402	1872
gene_5250	Sebve1	SSP	328875	Unknown		+	599	108
gene_5275	Sebve1	SSP	120277	734	Fungal cellulose binding domain; CBM1	-	4627	179
gene_5278	Sebve1	SSP	328893	3211	Pectate lyase; PL3_2	-	3189	1204
gene_5350	Sebve1	SSP	121650	Unknown		-	76	1059
gene_5393	Sebve1	SSP	122165	Unknown		-	1759	20
gene_5411	Sebve1	SSP	23099	Unknown		+	1541	356
gene_5430	Sebve1	SSP	328975	Unknown		-	560	693
gene_5431	Sebve1	SSP	328976	3067	Lytic polysaccharide mono-oxygenase cellulose-degrading; AA16	-	505	560
gene_5448	Sebve1	SSP	328981	Unknown		+	731	988
gene_5449	Sebve1	SSP	23132	Unknown		+	988	2585
gene_5480	Sebve1	SSP	23157	3443	Glycosyl hydrolase family 61; AA9	+	1258	267
gene_5482	Sebve1	SSP	125438	3443	Glycosyl hydrolase family 61; AA9	+	267	1056
gene_5483	Sebve1	SSP	125454	3443	Glycosyl hydrolase family 61; AA9	+	1056	1011
gene_552	Sebve1	SSP	325698	Unknown		-	161	196
gene_5521	Sebve1	SSP	126017	00657_13472	GDSL-like Lipase/Acylhydrolase; GDSL-like Lipase/Acylhydrolase family; CE3	+	429	151
gene_553	Sebve1	SSP	325699	734	Fungal cellulose binding domain; CBM1	+	196	161
gene_5733	Sebve1	SSP	131439	1565	FAD binding domain	-	263	1431
gene_5754	Sebve1	SSP	329182	Unknown		-	893	87
gene_5913	Sebve1	SSP	68848	Unknown		-	470	1548
gene_5948	Sebve1	SSP	23558	Unknown		+	1014	3165
gene_6026	Sebve1	SSP	23628	Unknown		-	8662	3565
gene_6055	Sebve1	SSP	329373	Unknown		+	279	514
gene_6056	Sebve1	SSP	23653	Unknown		+	514	415
gene_6096	Sebve1	SSP	308057	Unknown		-	1444	394
gene_6151	Sebve1	SSP	329436	Unknown		+	290	56
gene_6160	Sebve1	SSP	329442	Unknown		-	684	150
gene_623	Sebve1	SSP	325751	Unknown		+	70	502
gene_630	Sebve1	SSP	94093	Unknown		+	399	594
gene_6357	Sebve1	SSP	329555	Unknown		+	1870	655
gene_6363	Sebve1	SSP	23892	Unknown		+	1802	486
gene_6364	Sebve1	SSP	23893	Unknown		+	486	312
gene_6365	Sebve1	SSP	329560	Unknown		-	774	312
gene_6401	Sebve1	SSP	144613	Unknown		-	49	36
gene_6402	Sebve1	SSP	144618	Unknown		-	86	49
gene_6588	Sebve1	SSP	329708	Unknown		+	293	577
gene_6709	Sebve1	SSP	159487	Unknown		-	709	66
gene_6767	Sebve1	SSP	160444	Unknown		-	534	19
gene_678	Sebve1	SSP	19286	Unknown		+	135	606
gene_6849	Sebve1	SSP	24299	1083	Cutinase; CE5	+	5212	430
gene_6892	Sebve1	SSP	162868	Unknown		-	3425	5812
gene_6907	Sebve1	SSP	162973	Unknown		-	1469	0
gene_7161	Sebve1	SSP	9297	Unknown		-	105	180
gene_7222	Sebve1	SSP	311224	6283	Trehalose utilisation	+	2078	835
gene_7256	Sebve1	SSP	71350	6283	Trehalose utilisation	-	844	1364
gene_7268	Sebve1	SSP	330098	Unknown		-	3928	1174
gene_7273	Sebve1	SSP	71387	Unknown		-	2080	133
gene_7279	Sebve1	SSP	24626	Unknown		+	2787	6386
gene_730	Sebve1	SSP	325828	Unknown		-	345	7
gene_731	Sebve1	SSP	325829	Unknown		-	424	345
gene_733	Sebve1	SSP	325830	Unknown		-	241	424
gene_734	Sebve1	SSP	325831	Unknown		-	2570	241
gene_735	Sebve1	SSP	19336	Unknown		-	926	2570
gene_7467	Sebve1	SSP	330196	Unknown		-	264	489
gene_7485	Sebve1	SSP	311606	00734_03443	Fungal cellulose binding domain; Glycosyl hydrolase family 61; AA9-CBM1	+	1261	2069
gene_7504	Sebve1	SSP	24820	3443	Glycosyl hydrolase family 61; AA9	-	424	2287
gene_7553	Sebve1	SSP	330234	12	Hsp70 protein	+	3415	1338
gene_7649	Sebve1	SSP	175197	Unknown		+	1224	110
gene_7863	Sebve1	SSP	72142	3443	Glycosyl hydrolase family 61; AA9	-	848	1294
gene_7871	Sebve1	SSP	330428	Unknown		+	1504	315
gene_7872	Sebve1	SSP	178448	Unknown		+	315	2356
gene_7874	Sebve1	SSP	72169	457	Glycosyl hydrolases family 11; GH11	-	7798	3469
gene_7976	Sebve1	SSP	9764	16010	Cytochrome domain of cellobiose dehydrogenase; AA8	-	1786	43
gene_7977	Sebve1	SSP	25209	16010	Cytochrome domain of cellobiose dehydrogenase; AA8	-	3615	1786
gene_8	Sebve1	SSP	325319	CE16	CE16	+	504	570
gene_8020	Sebve1	SSP	330506	Unknown		+	344	867
gene_8022	Sebve1	SSP	330507	7172	Glycine rich protein family	+	593	420
gene_8025	Sebve1	SSP	330510	Unknown		-	829	1443
gene_8087	Sebve1	SSP	330540	722	Glycosyl hydrolases family 16; GH16	-	86	86
gene_8102	Sebve1	SSP	72640	457	Glycosyl hydrolases family 11; GH11	-	435	279
gene_8296	Sebve1	SSP	330650	Unknown		+	15	48
gene_8338	Sebve1	SSP	330673	Unknown		+	1080	4116
gene_8388	Sebve1	SSP	195993	EXPN	EXPN	+	139	825
gene_8404	Sebve1	SSP	330710	2221	ML domain	-	105	325
gene_8408	Sebve1	SSP	9989	Unknown		+	579	2592
gene_8456	Sebve1	SSP	313878	Unknown		-	574	2980
gene_8457	Sebve1	SSP	10020	Unknown		-	536	574
gene_8479	Sebve1	SSP	197267	Unknown		+	997	0
gene_8496	Sebve1	SSP	330759	Unknown		-	774	129
gene_861	Sebve1	SSP	98017	Unknown		+	778	163
gene_8628	Sebve1	SSP	200063	14273	Domain of unknown function (DUF4360); I32	-	815	56
gene_8629	Sebve1	SSP	330850	14273	Domain of unknown function (DUF4360); I32	-	931	815
gene_8630	Sebve1	SSP	200090	14273	Domain of unknown function (DUF4360); I32	-	1252	931
gene_8699	Sebve1	SSP	73641	11327	Protein of unknown function (DUF3129)	+	772	729
gene_8701	Sebve1	SSP	330894	Unknown		+	702	4269
gene_8702	Sebve1	SSP	314513	Unknown		+	4269	894
gene_8703	Sebve1	SSP	330895	Unknown		+	894	718
gene_8754	Sebve1	SSP	202700	Unknown		-	472	345
gene_8809	Sebve1	SSP	73734	Unknown		+	546	267
gene_8866	Sebve1	SSP	330995	Unknown		+	625	294
gene_8899	Sebve1	SSP	25958	457	Glycosyl hydrolases family 11; GH11	+	2128	315
gene_8914	Sebve1	SSP	25969	13646_16804	Domain of unknown function (DUF5071); HEAT repeats	+	4251	332
gene_8984	Sebve1	SSP	206519	00657_13472	GDSL-like Lipase/Acylhydrolase; GDSL-like Lipase/Acylhydrolase family; CE12	-	842	84
gene_8995	Sebve1	SSP	206751	Unknown		-	1176	127
gene_9007	Sebve1	SSP	206873	Unknown		-	NA	298
gene_9052	Sebve1	SSP	207940	Unknown		+	2852	0
gene_9209	Sebve1	SSP	74265	Unknown		-	1198	763
gene_9216	Sebve1	SSP	74300	3443	Glycosyl hydrolase family 61; AA9	-	2450	840
gene_9237	Sebve1	SSP	331212	Unknown		-	435	1879
gene_9242	Sebve1	SSP	331217	Unknown		-	277	743
gene_9244	Sebve1	SSP	26254	Unknown		+	1369	2084
gene_9251	Sebve1	SSP	211528	Unknown		-	698	622
gene_9287	Sebve1	SSP	331237	Unknown		-	292	315
gene_9298	Sebve1	SSP	331246	734	Fungal cellulose binding domain	-	284	12
gene_93	Sebve1	SSP	325389	12296	Hydrophobic surface binding protein A	+	188	1319
gene_9306	Sebve1	SSP	212457	Unknown		+	995	178
gene_9380	Sebve1	SSP	26372	Unknown		-	679	1820
gene_9388	Sebve1	SSP	26379	Unknown		+	142	776
gene_944	Sebve1	SSP	19515	734	Fungal cellulose binding domain; CBM1	+	533	229
gene_95	Sebve1	SSP	325392	12296	Hydrophobic surface binding protein A	-	606	1197
gene_9670	Sebve1	SSP	10706	5730	CFEM domain	-	2541	663
gene_9728	Sebve1	SSP	331524	5730	CFEM domain	+	1094	118
gene_9938	Sebve1	SSP	230331	Unknown		+	629	249
