# Supplementary material for: The fungal root endophyte Serendipita vermifera displays inter-kingdom synergistic beneficial effects with the microbiota in Arabidopsis thaliana and barley
Source: ISME J. 2021 Oct 22;16(3):876–89. doi: 10.1038/s41396-021-01138-y (PMC8857181; doi:10.1038/s41396-021-01138-y)
Supplement: Supplementary file 13 — Table S12 [file 41396_2021_1138_MOESM13_ESM.xlsx]

## Sheet: S12a Features in genome
Supplementary Table S12 - Genomic coordinates of genes, transposable elements, biosynthetic gene clusters of B. sorokiniana
The table shows the genomic location of transposable elements, genes for theoretically secreted proteins, biosynthetic gene clusters with corresponding averaged gene expression in log2, differentially expressed genes in log2, and annotations.
JGI Protein ID	ScaffoldID	Start	End	Strand	Metabolite Type	Secretome Type	TE.family	GeneClusterID	Bs.AveLog2Read	Bs_Root11.AveLog2Read	Bs_Root172.AveLog2Read	Sv_Bs.AveLog2Read	Sv_Bs_Root11.AveLog2Read	Sv_Bs_Root172.AveLog2Read	Bs_Root11VsBs.diff	Bs_Root172VsBs.diff	Sv_BsVsBs.diff	Sv_Bs_Root11VsBs.diff	Sv_Bs_Root172VsBs.diff	X3B.Bs.diff.effector	SvBs.Bs.diff.effector	MIBIG	InterPro	KOG_Def	KOG_Class	KOG_Group	GO_Name	KEGG_Def	KEGG_PATH	KEGG_Class	KEGG_Type	SignalPeptide	MIBIG.ID	IPR.ID	PFAM.ID	KOG.ID	ecNum	GOTerm	GOAcc
	scaffold_1	1	390	+			I
	scaffold_1	486	623	-			Gypsy
	scaffold_1	521	5896	+			Gypsy
77287	scaffold_1	1259	1459	+
	scaffold_1	1378	5896	-			Gypsy
155185	scaffold_1	1856	3010	+																			Zinc_finger,_CCHC-type				nucleic_acid_binding zinc_ion_binding							IPR001878	PF00098			2175 5939	GO:0003676 GO:0008270
54413	scaffold_1	3457	3765	+
52399	scaffold_1	5197	5712	+																			RNA_polymerase_Rpb6				DNA_binding DNA-directed_RNA_polymerase_activity transcription,_DNA-dependent							IPR006110				2176 2356 4500	GO:0003677 GO:0003899 GO:0006351
	scaffold_1	7303	7798	+			Gypsy
	scaffold_1	7821	8273	+			Mariner.Tc1
	scaffold_1	8274	8718	-			Gypsy
	scaffold_1	8769	9248	-			Gypsy
	scaffold_1	9241	9534	+			Mariner.Tc1
	scaffold_1	9533	9834	+			Gypsy
	scaffold_1	9836	10901	+			Mariner.Tc1
	scaffold_1	10900	11029	+			Gypsy
	scaffold_1	11290	11584	-			Gypsy
	scaffold_1	11577	12241	+			I
	scaffold_1	11928	12016	-			Unknown
31743	scaffold_1	12386	13787	+					6.76536	4.96751	6.55152	4.69122	4.67999	6.9782										Predicted_Zn-dependent_hydrolase_(beta-lactamase_superfamily)	General_function_prediction_only	POORLY_CHARACTERIZED										KOG3798
	scaffold_1	13750	13870	-			I
	scaffold_1	14064	14209	+			Gypsy
	scaffold_1	14208	15148	+			Mariner.Tc1
	scaffold_1	15147	15450	-			Gypsy
	scaffold_1	15493	15804	+			Unknown
	scaffold_1	15791	16258	+			Unknown
104933	scaffold_1	16587	17951	-					2.95515	5.16579	4.18302	2.82296	2.54078	2.59735
	scaffold_1	19038	19350	-			Gypsy
	scaffold_1	19433	19747	+			Gypsy
	scaffold_1	19685	19781	-			Gypsy
	scaffold_1	20003	20312	-			Gypsy
78086	scaffold_1	21052	21327	-																			CENP-B_protein				nucleic_acid_binding nucleus							IPR004875	PF03184			2175 3838	GO:0003676 GO:0005634
	scaffold_1	22251	22593	-			Unknown
	scaffold_1	22572	22675	-			Unknown
155188	scaffold_1	23154	23394	-
21238	scaffold_1	26666	27706	-
76162	scaffold_1	31182	31971	+
76141	scaffold_1	33997	34694	+																				U1_snRNP_complex,_subunit_SNU71_and_related_PWI-motif_proteins	RNA_processing_and_modification	INFORMATION_STORAGE_AND_PROCESSING										KOG2253
	scaffold_1	35432	35629	-			Mariner.Tc1
	scaffold_1	35632	35704	+			Gypsy
194858	scaffold_1	36050	37847	+					7.3962	7.71039	7.14202	6.72766	7.60727	7.05608									Tannase_and_feruloyl_esterase											IPR011118	PF07519
155193	scaffold_1	38905	39636	-		SSP			0.190223	1.48011	2.05573	2.64373	0	0						8.59985
155194	scaffold_1	40289	41084	-		Cazy SSP			0.88572	4.59407	3.37616	0	0	0						11.5762
78622	scaffold_1	42188	43176	-		Cazy			6.68928	6.96284	6.80505	6.81202	3.89336	7.79794									Glycoside_hydrolase,_family_62									yes		IPR005193	PF03664
194860	scaffold_1	43700	45769	+		Cazy			4.18278	6.01818	4.76191	4.238	0	2.74342									Pectin_lyase_fold/virulence_factor									yes		IPR011050
185993	scaffold_1	45778	47138	-																			Cytochrome_P450,_E-class,_group_IV Cytochrome_P450 Proteinase_inhibitor_I2,_Kunitz_metazoa	Cytochrome_P450_CYP2_subfamily	Secondary_metabolites_biosynthesis,_transport_and_catabolism	METABOLISM	monooxygenase_activity iron_ion_binding electron_transport heme_binding serine-type_endopeptidase_inhibitor_activity							IPR002403 IPR001128 IPR002223	PF00067	KOG0156		2888 3721 4283 12251 3225	GO:0004497 GO:0005506 GO:0006118 GO:0020037 GO:0004867
130195	scaffold_1	48097	49829	+					1.19263	2.31843	2.05557	0	0	0									Arginase Ureohydrolase	Arginase_family_protein	Amino_acid_transport_and_metabolism	METABOLISM	arginase_activity arginine_catabolic_process hydrolase_activity,_acting_on_carbon-nitrogen_(but_not_peptide)_bonds,_in_linear_amidines metal_ion_binding agmatinase_activity	Agmatinase	Arginine_and_proline_metabolism	Amino_Acid_Metabolism	METABOLIC	yes		IPR005924 IPR006035	PF00491	KOG2964	3.5.3.11	2495 4657 10008 21295 6403	GO:0004053 GO:0006527 GO:0016813 GO:0046872 GO:0008783
130198	scaffold_1	49840	52193	-					5.25133	6.49163	4.29271	5.97124	5.78056	2.90116									Fungal_transcriptional_regulatory_protein,_N-terminal				transcription_factor_activity nucleus regulation_of_transcription,_DNA-dependent zinc_ion_binding							IPR001138	PF00172			2196 3838 4504 5939	GO:0003700 GO:0005634 GO:0006355 GO:0008270
340659	scaffold_1	53305	54770	+																			Polysaccharide_deacetylase Glycoside_hydrolase/deacetylase,_beta/alpha-barrel				carbohydrate_metabolic_process hydrolase_activity,_acting_on_carbon-nitrogen_(but_not_peptide)_bonds catalytic_activity							IPR002509 IPR011330	PF01522			4143 10005 2290	GO:0005975 GO:0016810 GO:0003824
340662	scaffold_1	55738	56938	-					4.41379	4.68593	1.56658	4.86282	0	5.05543									Sodium/calcium_exchanger_membrane_region MFS_general_substrate_transporter	K+-dependent_Ca2+/Na+_exchanger_NCKX1_and_related_proteins	Inorganic_ion_transport_and_metabolism Signal_transduction_mechanisms	METABOLISM CELLULAR_PROCESSES_AND_SIGNALING	integral_to_membrane							IPR004837 IPR016196	PF01699	KOG1307		9321	GO:0016021
185997	scaffold_1	57732	59131	-					10.5558	11.3311	10.9124	10.7334	10.8076	10.7558									Nitrilase/cyanide_hydratase_and_apolipoprotein_N-acyltransferase Nitrilase/cyanide_hydratase,_conserved_site	Carbon-nitrogen_hydrolase	Amino_acid_transport_and_metabolism	METABOLISM	hydrolase_activity,_acting_on_carbon-nitrogen_(but_not_peptide)_bonds nitrogen_compound_metabolic_process nitrilase_activity	Nitrilase	Nitrogen_metabolism Tryptophan_metabolism Benzoate_degradation_via_CoA_ligation Cyanoamino_acid_metabolism	Energy_Metabolism Amino_Acid_Metabolism Biodegradation_of_Xenobiotics Metabolism_of_Other_Amino_Acids	METABOLIC			IPR003010 IPR000132	PF00795	KOG0805	3.5.5.1	10005 4924 252	GO:0016810 GO:0006807 GO:0000257
31747	scaffold_1	59942	60677	+					9.04765	9.24045	8.74747	8.76248	8.01568	8.40016
340668	scaffold_1	60807	61591	-					1.7656	3.54632	1.07392	0	0	0									Succinate_dehydrogenase,_cytochrome_b_subunit Succinate_dehydrogenase,_cytochrome_b560_subunit Succinate_dehydrogenase,_cytochrome_b556_subunit	Succinate_dehydrogenase,_cytochrome_b_subunit	Carbohydrate_transport_and_metabolism	METABOLISM	succinate_dehydrogenase_activity tricarboxylic_acid_cycle electron_transport membrane succinate_dehydrogenase_complex plasma_membrane_succinate_dehydrogenase_complex succinate_dehydrogenase_(ubiquinone)_activity	Succinate_dehydrogenase_(ubiquinone)	Citrate_cycle_(TCA_cycle) Oxidative_phosphorylation	Carbohydrate_Metabolism Energy_Metabolism	METABOLIC			IPR000701 IPR014361 IPR014314	PF01127	KOG0449	1.3.5.1	109 4264 4283 9320 19749 19750 5855	GO:0000104 GO:0006099 GO:0006118 GO:0016020 GO:0045281 GO:0045282 GO:0008177
	scaffold_1	62021	62194	+			Unknown
204734	scaffold_1	62765	64077	+					6.8831	6.49252	6.2556	7.49588	3.46235	1.79014
21255	scaffold_1	64159	65656	-																			Cytochrome_P450	Cytochrome_P450	Secondary_metabolites_biosynthesis,_transport_and_catabolism	METABOLISM	monooxygenase_activity iron_ion_binding electron_transport heme_binding							IPR001128		KOG0684		2888 3721 4283 12251	GO:0004497 GO:0005506 GO:0006118 GO:0020037
130207	scaffold_1	66717	67822	-					9.39305	8.81768	9.33155	8.21235	8.34915	8.36554									NAD-dependent_epimerase/dehydratase NAD(P)-binding				catalytic_activity cellular_metabolic_process coenzyme_binding binding metabolic_process enoyl-[acyl-carrier-protein]_reductase_activity 2,3-dihydroxy-2,3-dihydro-phenylpropionate_dehydrogenase_activity cis-2,3-dihydrodiol_DDT_dehydrogenase_activity trans-9R,10R-dihydrodiolphenanthrene_dehydrogenase_activity cis-chlorobenzene_dihydrodiol_dehydrogenase_activity 2,5-dichloro-2,5-cyclohexadiene-1,4-…	With_NAD(+)_or_NADP(+)_as_acceptor						IPR001509 IPR016040	PF01370		1.3.1.-	2290 19375 23921 3708 5830 9838 10807 10808 10809 10810 10811 10812 19250	GO:0003824 GO:0044237 GO:0050662 GO:0005488 GO:0008152 GO:0016631 GO:0018498 GO:0018499 GO:0018500 GO:0018501 GO:0018502 GO:0018503 GO:0043786
	scaffold_1	68712	68790	-			Unknown
76778	scaffold_1	69414	71587	+		Secreted			4.53039	4.5557	3.81196	4.72097	2.90069	3.24478									Amidase_signature_enzyme	Amidases	Translation,_ribosomal_structure_and_biogenesis	INFORMATION_STORAGE_AND_PROCESSING	carbon-nitrogen_ligase_activity,_with_glutamine_as_amido-N-donor cobyrinate_a,c-diamide_synthase_activity glutaminyl-tRNA_synthase_(glutamine-hydrolyzing)_activity	Carbon--nitrogen_ligases_with_glutamine_as_amido-N-donor	Glutamate_metabolism Alanine_and_aspartate_metabolism	Amino_Acid_Metabolism	METABOLIC	yes		IPR000120	PF01425	KOG1211	6.3.5.-	10079 19239 23826	GO:0016884 GO:0043775 GO:0050567
204742	scaffold_1	71800	72707	-					6.88712	7.37471	7.23178	7.16737	7.32748	7.30477									NUDIX_hydrolase,_core NUDIX	Diadenosine_and_diphosphoinositol_polyphosphate_phosphohydrolase	Signal_transduction_mechanisms	CELLULAR_PROCESSES_AND_SIGNALING	hydrolase_activity diacylglycerol_pyrophosphate_phosphatase_activity thiamin-pyrophosphatase_activity 8-oxo-7,8-dihydroguanine_triphosphatase_activity UDP-2,3-diacylglucosamine_hydrolase_activity bis(5'-nucleosyl)-tetraphosphatase_activity dATP_pyrophosphohydrolase_activity pyrophosphatase_activity dihydroneopterin_monophosphate_phosphatase_activity dihydroneopterin_triphosphate_pyrophosphohydrol…	In_phosphorous-containing_anhydrides	Starch_and_sucrose_metabolism Folate_biosynthesis	Metabolism_of_Complex_Carbohydrates Metabolism_of_Cofactors_and_Vitamins	METABOLIC			IPR000086 IPR015797	PF00293	KOG2839	3.6.1.-	9985 611 3147 6073 6379 6416 6447 9684 11455 11456 18631	GO:0016787 GO:0000810 GO:0004787 GO:0008413 GO:0008758 GO:0008796 GO:0008828 GO:0016462 GO:0019176 GO:0019177 GO:0043141
31751	scaffold_1	73453	75960	+					7.70954	7.17996	6.61219	7.36215	5.50809	9.10442									Arginine-tRNA-protein_transferase,_N-terminal Arginine-tRNA-protein_transferase,_C-terminal Arginine-tRNA--protein_transferase_1,_eukaryotic	Arginyl-tRNA-protein_transferase	Posttranslational_modification,_protein_turnover,_chaperones	CELLULAR_PROCESSES_AND_SIGNALING	arginyltransferase_activity protein_arginylation regulation_of_protein_catabolic_process	Arginyltransferase						IPR007471 IPR007472 IPR017137	PF04376 PF04377	KOG1193	2.3.2.8	2499 9806 17700	GO:0004057 GO:0016598 GO:0042176
104969	scaffold_1	76074	77601	+					7.92881	7.90637	7.93455	8.26225	8.101	7.32603									3-oxo-5-alpha-steroid_4-dehydrogenase,_C-terminal	Steroid_reductase_required_for_elongation_of_the_very_long_chain_fatty_acids	Lipid_transport_and_metabolism	METABOLISM	cytoplasm lipid_metabolic_process integral_to_membrane oxidoreductase_activity,_acting_on_the_CH-CH_group_of_donors 3-oxo-5-alpha-steroid_4-dehydrogenase_activity	3-oxo-5-alpha-steroid_4-dehydrogenase	Androgen_and_estrogen_metabolism Bile_acid_biosynthesis	Lipid_Metabolism	METABOLIC			IPR001104	PF02544	KOG1639	1.3.99.5	3930 4758 9321 9834 2331	GO:0005737 GO:0006629 GO:0016021 GO:0016627 GO:0003865
31753	scaffold_1	79276	83507	+					9.23277	8.87678	8.46032	9.17604	9.22905	8.42167									Haem_peroxidase,_animal Haem_peroxidase Cytochrome_P450	Peroxidase/oxygenase	General_function_prediction_only	POORLY_CHARACTERIZED	monooxygenase_activity iron_ion_binding electron_transport heme_binding peroxidase_activity response_to_oxidative_stress							IPR002007 IPR010255 IPR001128	PF03098	KOG2408		2888 3721 4283 12251 2976 5077	GO:0004497 GO:0005506 GO:0006118 GO:0020037 GO:0004601 GO:0006979
204832	scaffold_1	83619	84622	+		SSP			4.50355	4.82899	3.46122	4.60341	0	2.54125							1.12502
176835	scaffold_1	85083	86111	+		SSP			9.58623	9.61108	9.83836	9.14026	9.32453	8.7879
31756	scaffold_1	86843	89333	-		Secreted			12.8198	12.2461	12.5116	12.8336	12.5088	11.7626									Protein-arginine_deiminase,_C-terminal Protein-arginine_deiminase_(PAD)_central_region				protein-arginine_deiminase_activity calcium_ion_binding cytoplasm peptidyl-citrulline_biosynthetic_process_from_peptidyl-arginine	Protein-arginine_deiminase				yes		IPR013530 IPR013733	PF03068		3.5.3.15	3041 3724 3930 10441	GO:0004668 GO:0005509 GO:0005737 GO:0018101
21263	scaffold_1	89750	91807	+					9.60644	9.63066	9.87139	9.95792	9.83054	9.53904									Fungal_transcriptional_regulatory_protein,_N-terminal WD40_repeat				transcription_factor_activity nucleus regulation_of_transcription,_DNA-dependent zinc_ion_binding							IPR001138 IPR001680	PF00172			2196 3838 4504 5939	GO:0003700 GO:0005634 GO:0006355 GO:0008270
165999	scaffold_1	92247	93946	+					8.56431	7.95606	8.38525	8.4243	7.71166	8.19775									MmgE/PrpD				propionate_catabolic_process 2-methylcitrate_dehydratase_activity							IPR005656	PF03972			11807 21958	GO:0019543 GO:0047547
204886	scaffold_1	95208	97162	+					5.80434	5.40076	5.77736	5.85951	6.43888	2.74342									WD40_repeat BING4,_C-terminal WD40_repeat-like	WD40-repeat-containing_subunit_of_the_18S_rRNA_processing_complex	RNA_processing_and_modification	INFORMATION_STORAGE_AND_PROCESSING								IPR001680 IPR012952 IPR011046	PF00400 PF08149	KOG1272
21266	scaffold_1	97277	99808	-					6.84912	6.60315	5.90447	6.45556	0	6.56417				-7.93217					Protein_of_unknown_function_DUF663 AARP2CN	Uncharacterized_conserved_protein	Function_unknown	POORLY_CHARACTERIZED	nucleus ribosome_biogenesis_and_assembly							IPR007034 IPR012948	PF04950 PF08142	KOG1980		3838 17777	GO:0005634 GO:0042254
340683	scaffold_1	102223	103561	+
204930	scaffold_1	103768	106040	+					6.15591	5.88767	5.69038	5.71112	6.45127	5.30442									Leucine-rich_repeat Leucine-rich_repeat,_cysteine-containing_subtype	Leucine_rich_repeat_proteins,_some_proteins_contain_F-box	General_function_prediction_only	POORLY_CHARACTERIZED	protein_binding							IPR001611 IPR006553	PF00560	KOG1947		3727	GO:0005515
78413	scaffold_1	106232	107402	-					6.07092	6.52216	6.24201	5.46717	3.27811	6.68488									Hrf1	Predicted_membrane_protein	Function_unknown	POORLY_CHARACTERIZED								IPR005578	PF03878	KOG3094
77360	scaffold_1	107687	113134	+					8.3095	8.63797	8.66681	8.4705	8.91958	8.22729									Signal_recognition_particle,_SRP54_subunit,_GTPase Protein_of_unknown_function_DUF221 Signal_recognition_particle,_SRP54_subunit,_helical_bundle Signal_recognition_particle_receptor,_alpha_subunit,_N-terminal AAA+_ATPase,_core	Uncharacterized_conserved_protein	General_function_prediction_only	POORLY_CHARACTERIZED	GTP_binding SRP-dependent_cotranslational_protein_targeting_to_membrane 7S_RNA_binding membrane nucleotide_binding nucleoside-triphosphatase_activity GTPase_activity signal_recognition_particle_binding signal_recognition_particle_receptor_complex intracellular_protein_transport signal_recognition_particle							IPR000897 IPR003864 IPR013822 IPR007222 IPR003593	PF00448 PF02714 PF02881 PF04086	KOG1134		3737 4743 5980 9320 162 10269 2378 3390 3974 4994 22828	GO:0005525 GO:0006614 GO:0008312 GO:0016020 GO:0000166 GO:0017111 GO:0003924 GO:0005047 GO:0005785 GO:0006886 GO:0048500
176845	scaffold_1	113702	114962	+					3.76882	2.8751	0	4.81018	0	0										Chitinase	Carbohydrate_transport_and_metabolism	METABOLISM										KOG2806
155224	scaffold_1	115440	117566	-		Protease			7.73115	8.68601	7.70497	8.49839	7.9642	7.92249									Peptidase_S10,_serine_carboxypeptidase	Serine_carboxypeptidases_(lysosomal_cathepsin_A)	Posttranslational_modification,_protein_turnover,_chaperones Amino_acid_transport_and_metabolism	CELLULAR_PROCESSES_AND_SIGNALING METABOLISM	serine_carboxypeptidase_activity proteolysis carboxypeptidase_C_activity vacuolar_carboxypeptidase_Y	Carboxypeptidase_C				yes		IPR001563	PF00450	KOG1282	3.4.16.5	2623 4639 2624 2685	GO:0004185 GO:0006508 GO:0004186 GO:0004258
75923	scaffold_1	118175	119169	-					0.190223	0.462052	1.27367	0	3.48342	3.27859									BTB/POZ_fold				protein_binding							IPR011333				3727	GO:0005515
176848	scaffold_1	121745	123734	+					2.52843	3.72414	4.66798	2.85125	4.18231	6.04276
130258	scaffold_1	124958	134007	+					8.9785	9.57391	9.67356	8.73395	8.81518	9.56297									Tryptophan_synthase,_alpha_chain Pyridoxal_phosphate-dependent_enzyme,_beta_subunit SPX,_N-terminal Divalent_ion_symporter Tryptophan_synthase,_beta_chain Sodium/sulphate_symporter Tryptophan_synthase,_beta_chain,_conserved_site Ribulose-phosphate_binding_barrel	Na+/dicarboxylate,_Na+/tricarboxylate_and_phosphate_transporters	Inorganic_ion_transport_and_metabolism	METABOLISM	transporter_activity sodium_ion_transport membrane catalytic_activity metabolic_process pyridoxal_phosphate_binding tryptophan_synthase_activity tryptophan_metabolic_process citrate_transmembrane_transporter_activity citrate_transport integral_to_membrane							IPR002028 IPR001926 IPR004331 IPR004680 IPR006654 IPR001898 IPR006653 IPR011060	PF00290 PF00291 PF03105 PF03600	KOG1281		3546 4931 9320 2290 5830 13063 3194 4698 8501 9058 9321	GO:0005215 GO:0006814 GO:0016020 GO:0003824 GO:0008152 GO:0030170 GO:0004834 GO:0006568 GO:0015137 GO:0015746 GO:0016021
	scaffold_1	127761	128233	-			Mariner.Tc1
	scaffold_1	127761	128233	-			Unknown
	scaffold_1	129902	130275	-			Mariner.Tc1
	scaffold_1	130180	130275	+			Unknown
340707	scaffold_1	134196	134552	-
340708	scaffold_1	134697	136218	-					8.60939	8.96312	8.81937	9.24576	8.56942	8.43084
77110	scaffold_1	137420	138037	+					6.17194	6.3123	6.45161	5.75935	3.58194	5.93105
166012	scaffold_1	138401	140988	+					5.71437	7.27534	7.09075	7.59338	3.90865	6.8397									Fumarate_reductase/succinate_dehydrogenase_flavoprotein,_N-terminal Fumarate_reductase/succinate_dehydrogenase_flavoprotein,_C-terminal Succinate_dehydrogenase_or_fumarate_reductase,_flavoprotein_subunit Succinate_dehydrogenase,_flavoprotein_subunit Fumarate_reductase/succinate_dehydrogenase,_FAD-binding_site Fumarate_reductase/succinate_dehydrogenase_flavoprotein-like,_C-terminal	Succinate_dehydrogenase,_flavoprotein_subunit	Energy_production_and_conversion	METABOLISM	electron_transport oxidoreductase_activity tricarboxylic_acid_cycle oxidoreductase_activity,_acting_on_the_CH-CH_group_of_donors FAD_binding succinate_dehydrogenase_(ubiquinone)_activity	Succinate_dehydrogenase_(ubiquinone)	Citrate_cycle_(TCA_cycle) Oxidative_phosphorylation	Carbohydrate_Metabolism Energy_Metabolism	METABOLIC			IPR003953 IPR004112 IPR014006 IPR011281 IPR003952 IPR015939	PF00890 PF02910	KOG2403	1.3.5.1	4283 9710 4264 9834 23919 5855	GO:0006118 GO:0016491 GO:0006099 GO:0016627 GO:0050660 GO:0008177
186022	scaffold_1	142143	144169	+
21283	scaffold_1	145171	146516	+					6.05093	7.69389	7.19422	6.71401	7.14283	7.06909									Proline_dehydrogenase	Proline_oxidase	Amino_acid_transport_and_metabolism	METABOLISM	proline_dehydrogenase_activity glutamate_biosynthetic_process proline_catabolic_process dihydropterin_oxidase_activity hydroxy-nicotine_oxidase_activity proline_oxidase_activity fructosyl-amino_acid_oxidase_activity	With_oxygen_as_acceptor						IPR002872	PF01619	KOG0186	1.5.3.-	3030 4667 4692 2592 11400 24945 24946	GO:0004657 GO:0006537 GO:0006562 GO:0004154 GO:0019116 GO:0051699 GO:0051700
205083	scaffold_1	146790	148411	+					7.08346	7.35434	5.81006	7.67273	5.56268	7.67977									NADP_oxidoreductase,_coenzyme_F420-dependent NAD(P)-binding	Pyrroline-5-carboxylate_reductase	Amino_acid_transport_and_metabolism	METABOLISM	electron_transport catalytic_activity binding metabolic_process pyrroline-5-carboxylate_reductase_activity	Pyrroline-5-carboxylate_reductase	Urea_cycle_and_metabolism_of_amino_groups Arginine_and_proline_metabolism	Amino_Acid_Metabolism	METABOLIC			IPR004455 IPR016040	PF03807	KOG3124	1.5.1.2	4283 2290 3708 5830 3101	GO:0006118 GO:0003824 GO:0005488 GO:0008152 GO:0004735
205091	scaffold_1	148342	151023	-					10.4803	10.0589	10.146	10.1714	10.1856	9.79528									Cyclin-related_2 Cyclin-like	Cyclin	General_function_prediction_only	POORLY_CHARACTERIZED								IPR013922 IPR011028	PF08613	KOG1674
176856	scaffold_1	152611	153973	+
31774	scaffold_1	154256	155630	-					4.89781	3.80839	4.47387	2.20313	4.11974	2.78621
76185	scaffold_1	156834	158029	+					4.06077	4.32909	3.97064	4.66066	0	5.90268									Phosphatidylinositol-4-phosphate_5-kinase,_core Phosphatidylinositol-4-phosphate_5-kinase,_core,_subgroup				phosphatidylinositol_phosphate_kinase_activity phosphatidylinositol_metabolic_process							IPR002498 IPR016034	PF01504			9578 20924	GO:0016307 GO:0046488
31777	scaffold_1	159109	161445	+					5.65448	6.01769	5.9669	5.67359	0	3.33896				-6.72536						Splicing_coactivator_SRm160/300,_subunit_SRm300	RNA_processing_and_modification	INFORMATION_STORAGE_AND_PROCESSING	peptidyl-prolyl_cis-trans_isomerase_activity cyclophilin FK506-sensitive_peptidyl-prolyl_cis-trans_isomerase cyclophilin-type_peptidyl-prolyl_cis-trans_isomerase_activity	Peptidylprolyl_isomerase								KOG1869	5.2.1.8	2233 2975 12948 17567	GO:0003755 GO:0004600 GO:0030051 GO:0042027
31778	scaffold_1	163943	164363	-					2.87963	0.893161	2.85399	0.486196	0	0
205150	scaffold_1	165139	165786	-
77783	scaffold_1	167677	168684	+					1.70678	2.73267	3.78083	2.40469	0	5.61556
340724	scaffold_1	169394	171623	-																			C-5_cytosine-specific_DNA_methylase				DNA_binding DNA_methylation							IPR001525	PF00145			2176 4464	GO:0003677 GO:0006306
130292	scaffold_1	171673	172811	-					7.53728	7.68747	7.99061	7.59128	7.66392	8.15094									Protein_of_Unknown_function_DUF1690											IPR012471	PF07956
78573	scaffold_1	173096	175595	+					5.38091	5.19145	6.22091	4.72503	3.35753	5.01854									Cellulose-binding_region,_fungal GCN5-related_N-acetyltransferase Acyl-CoA_N-acyltransferase	Predicted_N-acetyltransferase	General_function_prediction_only	POORLY_CHARACTERIZED	N-acetyltransferase_activity metabolic_process hydrolase_activity,_hydrolyzing_O-glycosyl_compounds extracellular_region carbohydrate_metabolic_process cellulose_binding							IPR000254 IPR000182 IPR016181	PF00583 PF00734	KOG3138		5765 5830 2933 3782 4143 13137	GO:0008080 GO:0008152 GO:0004553 GO:0005576 GO:0005975 GO:0030248
176864	scaffold_1	175957	176976	+					5.24468	5.33127	5.92287	5.37343	7.12499	6.62014									Phosphoglycerate_mutase	Phosphoglycerate_mutase	Carbohydrate_transport_and_metabolism	METABOLISM	phosphoglycerate_mutase_activity 2,3-bisphosphoglycerate-independent_phosphoglycerate_mutase_activity 2,3-bisphosphoglycerate-dependent_phosphoglycerate_mutase_activity	Phosphoglycerate_mutase	Glycolysis_/_Gluconeogenesis	Carbohydrate_Metabolism	METABOLIC			IPR013078	PF00300	KOG0235	5.4.2.1	2993 20971 20972	GO:0004619 GO:0046537 GO:0046538
78138	scaffold_1	177161	179275	-																			Zinc_finger,_C2H2-type Zinc_finger,_C2H2-like Exonuclease Polynucleotidyl_transferase,_Ribonuclease_H_fold	FOG:_Zn-finger	General_function_prediction_only	POORLY_CHARACTERIZED	exonuclease_activity intracellular nucleic_acid_binding zinc_ion_binding							IPR007087 IPR015880 IPR006055 IPR012337	PF00096	KOG1721		2917 3827 2175 5939	GO:0004527 GO:0005622 GO:0003676 GO:0008270
205233	scaffold_1	181122	183200	+					6.94057	6.96687	7.17835	6.99945	3.75285	7.34113									Major_facilitator_superfamily_MFS-1 Major_facilitator_superfamily MFS_general_substrate_transporter	Synaptic_vesicle_transporter_SVOP_and_related_transporters_(major_facilitator_superfamily)	General_function_prediction_only	POORLY_CHARACTERIZED	transporter_activity transport integral_to_membrane							IPR011701 IPR007114 IPR016196	PF07690	KOG0255		3546 4927 9321	GO:0005215 GO:0006810 GO:0016021
	scaffold_1	183821	184313	+			Gypsy
	scaffold_1	189597	190042	+			Gypsy
186035	scaffold_1	192085	195217	+					6.95484	7.79992	7.01922	6.07146	7.394	6.55154									Ferric_reductase-like_transmembrane_component,_N-terminal FAD-binding_8 Ferric_reductase,_NAD_binding	Ferric_reductase,_NADH/NADPH_oxidase_and_related_proteins	Secondary_metabolites_biosynthesis,_transport_and_catabolism Inorganic_ion_transport_and_metabolism	METABOLISM	iron_ion_binding electron_transport integral_to_membrane oxidoreductase_activity FAD_binding ferric-chelate_reductase_activity							IPR013130 IPR013112 IPR013121	PF01794 PF08022 PF08030	KOG0039		3721 4283 9321 9710 23919 287	GO:0005506 GO:0006118 GO:0016021 GO:0016491 GO:0050660 GO:0000293
205281	scaffold_1	195335	196244	+					1.78418	3.3302	3.39228	0	0	0
205254	scaffold_1	196360	197366	+					7.28826	7.43874	7.21671	6.67219	3.64186	7.10837
205299	scaffold_1	199554	200210	-					1.3079	3.85321	1.16095	0	3.17316	0
205307	scaffold_1	200847	203165	-					4.09357	2.07207	1.53014	0.486196	0	0
105062	scaffold_1	203685	205926	-					10.0242	9.85751	9.90775	9.8598	10.319	9.02259									MmgE/PrpD 2-methylcitrate_dehydratase_PrpD				propionate_catabolic_process 2-methylcitrate_dehydratase_activity propionate_catabolic_process,_2-methylcitrate_cycle 2_iron,_2_sulfur_cluster_binding	2-methylcitrate_dehydratase	Lysine_biosynthesis	Amino_Acid_Metabolism	METABOLIC			IPR005656 IPR012705	PF03972		4.2.1.79	11807 21958 11889 24784	GO:0019543 GO:0047547 GO:0019629 GO:0051537
205303	scaffold_1	206332	208730	-					8.97779	9.15703	9.13975	9.18907	9.33993	8.72729									EVH1 Actin-binding_WH2 Wiscott-Aldrich_syndrome,_C-terminal	Actin_regulatory_protein_(Wiskott-Aldrich_syndrome_protein)	Signal_transduction_mechanisms Cytoskeleton	CELLULAR_PROCESSES_AND_SIGNALING	small_GTPase_regulator_activity protein_binding protein_complex_assembly actin_polymerization_and/or_depolymerization actin_cytoskeleton							IPR000697 IPR003124 IPR011026	PF00568 PF02205	KOG3671		3419 3727 4595 5832 8947	GO:0005083 GO:0005515 GO:0006461 GO:0008154 GO:0015629
194908	scaffold_1	209254	211442	+					7.77257	7.21635	6.936	7.87152	2.63933	7.60345				-3.2994					Fungal_transcriptional_regulatory_protein,_N-terminal				transcription_factor_activity nucleus regulation_of_transcription,_DNA-dependent zinc_ion_binding							IPR001138	PF00172			2196 3838 4504 5939	GO:0003700 GO:0005634 GO:0006355 GO:0008270
130322	scaffold_1	211429	212766	-					4.812	4.84819	4.46971	6.72195	1.25893	6.66068									Glycosyl_transferase,_family_15	Glycolipid_2-alpha-mannosyltransferase_(alpha-1,2-mannosyltransferase)	Carbohydrate_transport_and_metabolism	METABOLISM	glycolipid_2-alpha-mannosyltransferase_activity protein_amino_acid_glycosylation membrane alpha-1,6-mannosyltransferase_activity alpha-1,2-mannosyltransferase_activity mannosyltransferase_activity alpha-1,3-mannosyltransferase_activity alpha-1,3-galactosyltransferase_activity UDP-glucose:glycoprotein_glucosyltransferase_activity glycolipid_mannosyltransferase_activity oligosaccharyl_transferase_a…	Hexosyltransferases	O-Glycans_biosynthesis Fructose_and_mannose_metabolism Peptidoglycan_biosynthesis Sphingoglycolipid_metabolism Blood_group_glycolipid_biosynthesis_-_lact_series Blood_group_glycolipid_biosynthesis_-_neolact_series Glycerolipid_metabolism Globoside_metabolism Chondroitin_/_heparan_sulfate_biosynthesis Keratan_sulfate_biosynthesis N-Glycans_biosynthesis	Metabolism_of_Complex_Carbohydrates Carbohydrate_Metabolism Metabolism_of_Complex_Lipids	METABOLIC	yes		IPR002685	PF01793	KOG4472	2.4.1.-	2783 4618 9320 24 42 45 48 1170 2430 2782 2953 2959 6039 6040 6042 6077 6376 6535 9532 9958 11017 11018 11019 11020 11396 11466 14119 16390 17801 17803 19616 20962 21342 21343	GO:0004377 GO:0006486 GO:0016020 GO:0000009 GO:0000026 GO:0000030 GO:0000033 GO:0001962 GO:0003980 GO:0004376 GO:0004576 GO:0004583 GO:0008375 GO:0008376 GO:0008378 GO:0008417 GO:0008755 GO:0008921 GO:0016253 GO:0016759 GO:0018715 GO:0018716 GO:0018717 GO:0018718 GO:0019112 GO:0019187 GO:0031278 GO:0033556 GO:0042281 GO:0042283 GO:0045140 GO:0046527 GO:0046920 GO:0046921
130325	scaffold_1	213354	214620	-					5.27055	5.03051	5.93874	4.46773	3.27099	3.31939									Short-chain_dehydrogenase/reductase_SDR Glucose/ribitol_dehydrogenase NAD(P)-binding	1-Acyl_dihydroxyacetone_phosphate_reductase_and_related_dehydrogenases	Secondary_metabolites_biosynthesis,_transport_and_catabolism	METABOLISM	metabolic_process oxidoreductase_activity catalytic_activity binding ribitol_2-dehydrogenase_activity	Ribitol_2-dehydrogenase	Pentose_and_glucuronate_interconversions	Carbohydrate_Metabolism	METABOLIC			IPR002198 IPR002347 IPR016040	PF00106	KOG1209	1.1.1.56	5830 9710 2290 3708 23517	GO:0008152 GO:0016491 GO:0003824 GO:0005488 GO:0050255
31797	scaffold_1	214784	216209	+					2.38414	2.94602	2.92176	2.91112	0	5.79362									Methyltransferase_type_11	Predicted_methyltransferase	General_function_prediction_only	POORLY_CHARACTERIZED	metabolic_process methyltransferase_activity							IPR013216	PF08241	KOG4300		5830 5846	GO:0008152 GO:0008168
186044	scaffold_1	216194	217293	-		Secreted			7.66376	7.82134	7.38905	7.45549	3.15189	6.9066									Phosphatidylethanolamine-binding_protein_PEBP	Clathrin_assembly_protein_AP180_and_related_proteins,_contain_ENTH_domain	Intracellular_trafficking,_secretion,_and_vesicular_transport Signal_transduction_mechanisms	CELLULAR_PROCESSES_AND_SIGNALING						yes		IPR008914		KOG0251
31800	scaffold_1	218332	219303	+					10.8995	10.9092	10.8382	10.7835	11.2361	10.507									Ribosomal_protein_L37ae Ribosomal_protein,_zinc-binding	60S_ribosomal_protein_L37	Translation,_ribosomal_structure_and_biogenesis	INFORMATION_STORAGE_AND_PROCESSING	structural_constituent_of_ribosome intracellular ribosome translation							IPR002674 IPR011332	PF01780	KOG0402		2227 3827 4025 4556	GO:0003735 GO:0005622 GO:0005840 GO:0006412
31801	scaffold_1	220097	222234	+					1.57246	2.79287	0.639002	0	0	0									Major_facilitator_superfamily_MFS-1 Major_facilitator_superfamily MFS_general_substrate_transporter	Synaptic_vesicle_transporter_SVOP_and_related_transporters_(major_facilitator_superfamily)	General_function_prediction_only	POORLY_CHARACTERIZED	transporter_activity transport integral_to_membrane							IPR011701 IPR007114 IPR016196	PF07690	KOG0255		3546 4927 9321	GO:0005215 GO:0006810 GO:0016021
194916	scaffold_1	224431	230915	+					2.6968	4.56828	0.904035	1.90465	0	5.79218									ABC_transporter-like ABC-2_type_transporter CDR_ABC_transporter AAA+_ATPase,_core	Pleiotropic_drug_resistance_proteins_(PDR1-15),_ABC_superfamily	Secondary_metabolites_biosynthesis,_transport_and_catabolism	METABOLISM	ATP_binding ATPase_activity nucleotide_binding nucleoside-triphosphatase_activity transport integral_to_membrane ATPase_activity,_coupled_to_transmembrane_movement_of_substances							IPR003439 IPR013525 IPR010929 IPR003593	PF00005 PF01061 PF06422	KOG0065		3736 10082 162 10269 4927 9321 18135	GO:0005524 GO:0016887 GO:0000166 GO:0017111 GO:0006810 GO:0016021 GO:0042626
21310	scaffold_1	233770	235088	+		Secreted			3.7766	0.356573	0.724897	0.486196	3.89721	0
205525	scaffold_1	238435	240311	-					7.2883	7.21629	6.69689	6.62127	8.78716	6.09115									Fungal_transcriptional_regulatory_protein,_N-terminal	Nucleolar_GTPase/ATPase_p130	Nuclear_structure	CELLULAR_PROCESSES_AND_SIGNALING	transcription_factor_activity nucleus regulation_of_transcription,_DNA-dependent zinc_ion_binding							IPR001138	PF00172	KOG2992		2196 3838 4504 5939	GO:0003700 GO:0005634 GO:0006355 GO:0008270
	scaffold_1	241879	242162	+			Unknown
	scaffold_1	242507	242670	+			Gypsy
	scaffold_1	242525	242670	-			Gypsy
	scaffold_1	249048	249199	+			Gypsy
	scaffold_1	249199	253558	+			Gypsy
155264	scaffold_1	249722	250085	+
	scaffold_1	250279	256158	+			Gypsy
31806	scaffold_1	254124	255196	-					5.07637	4.1687	5.42991	3.13758	3.89336	4.68533									Zinc_finger,_CCHC-type				nucleic_acid_binding zinc_ion_binding							IPR001878	PF00098			2175 5939	GO:0003676 GO:0008270
	scaffold_1	256160	256296	+			Gypsy
	scaffold_1	256271	256412	-			Unknown
	scaffold_1	256293	256498	+			Gypsy
	scaffold_1	256503	257314	+			Gypsy
31807	scaffold_1	257772	259188	+					11.1709	11.4206	11.0747	11.3632	10.7647	10.6938									Aldo/keto_reductase	Voltage-gated_shaker-like_K+_channel,_subunit_beta/KCNAB	Energy_production_and_conversion	METABOLISM	oxidoreductase_activity pyridoxine_4-dehydrogenase_activity	Pyridoxine_4-dehydrogenase	Vitamin_B6_metabolism	Metabolism_of_Cofactors_and_Vitamins	METABOLIC			IPR001395	PF00248	KOG1575	1.1.1.65	9710 23498	GO:0016491 GO:0050236
	scaffold_1	259321	259456	+			Gypsy
	scaffold_1	259404	259565	-			Gypsy
	scaffold_1	259564	261198	+			Mariner.Tc1
340784	scaffold_1	259837	260007	-
	scaffold_1	261189	267400	+			Gypsy
	scaffold_1	267401	267541	-			Unknown
	scaffold_1	267402	267541	-			Copia
	scaffold_1	267569	267708	-			Helitron
	scaffold_1	267569	267708	-			Mariner.Tc1
	scaffold_1	267709	268142	-			Gypsy
	scaffold_1	274288	274754	-			Gypsy
31810	scaffold_1	274491	274752	-				cluster1
	scaffold_1	274900	276758	+			Mariner.Tc1
	scaffold_1	276770	276979	-			Gypsy
	scaffold_1	276770	277015	-			Gypsy
	scaffold_1	277030	277239	-			Unknown
21313	scaffold_1	278696	280418	-				cluster1	10.9109	10.4042	10.27	9.81957	10.1794	10.2778									Cytochrome_P450 Cytochrome_P450,_E-class,_group_I	Cytochrome_P450_CYP3/CYP5/CYP6/CYP9_subfamilies	Secondary_metabolites_biosynthesis,_transport_and_catabolism	METABOLISM	monooxygenase_activity iron_ion_binding electron_transport heme_binding unspecific_monooxygenase_activity	Unspecific_monooxygenase	Tryptophan_metabolism Fatty_acid_metabolism gamma-Hexachlorocyclohexane_degradation	Amino_Acid_Metabolism Lipid_Metabolism Biodegradation_of_Xenobiotics	METABOLIC			IPR001128 IPR002401	PF00067	KOG0158	1.14.14.1	2888 3721 4283 12251 23642	GO:0004497 GO:0005506 GO:0006118 GO:0020037 GO:0050381
31812	scaffold_1	280947	282412	+				cluster1	9.22923	8.89483	8.55459	8.84212	8.51534	7.05821					-2.16393				Terpenoid_synthase											IPR008949
	scaffold_1	283020	283249	+			Copia
	scaffold_1	283020	283407	-			Unknown
	scaffold_1	283209	283408	+			Copia
	scaffold_1	283494	283595	-			Unknown
	scaffold_1	283794	284294	+			Helitron
	scaffold_1	283811	284061	+			Unknown
	scaffold_1	283970	284292	+			Unknown
	scaffold_1	284294	284473	+			Gypsy
	scaffold_1	284472	284969	+			Gypsy
31814	scaffold_1	284476	284737	+				cluster1
	scaffold_1	285775	286207	+			Gypsy
	scaffold_1	286031	286269	-			Gypsy
	scaffold_1	286373	286606	-			Gypsy
166050	scaffold_1	286684	288372	-				cluster1	3.99857	0.532396	1.00468	0.486196	3.44132	0									Cytochrome_P450,_E-class,_group_I Cytochrome_P450	Cytochrome_P450_CYP4/CYP19/CYP26_subfamilies	Lipid_transport_and_metabolism Secondary_metabolites_biosynthesis,_transport_and_catabolism	METABOLISM	monooxygenase_activity iron_ion_binding electron_transport heme_binding							IPR002401 IPR001128	PF00067	KOG0157		2888 3721 4283 12251	GO:0004497 GO:0005506 GO:0006118 GO:0020037
130354	scaffold_1	289085	291949	+				cluster1	8.39843	7.29064	5.95616	8.34034	6.49613	6.12958									Polyprenyl_synthetase Terpene_synthase,_metal-binding Phosphopantetheine_attachment_site Terpenoid_synthase	Geranylgeranyl_pyrophosphate_synthase/Polyprenyl_synthetase	Coenzyme_transport_and_metabolism	METABOLISM	isoprenoid_biosynthetic_process magnesium_ion_binding lyase_activity phosphopantetheine_binding							IPR000092 IPR005630 IPR006162 IPR008949	PF00348 PF03936	KOG0777		5967 281 10024 14021	GO:0008299 GO:0000287 GO:0016829 GO:0031177
	scaffold_1	292106	292283	+			Unknown
	scaffold_1	292475	292746	+			Mariner.Tc1
	scaffold_1	292742	292828	-			Unknown
	scaffold_1	292829	293264	+			Gypsy
	scaffold_1	293693	293778	+			Mariner.Tc1
	scaffold_1	293774	293860	-			Unknown
	scaffold_1	293865	300252	+			Gypsy
75900	scaffold_1	297202	297414	+				cluster1
	scaffold_1	299072	300831	+			Gypsy
31817	scaffold_1	299394	299567	+				cluster1
	scaffold_1	299489	301178	+			Gypsy
31820	scaffold_1	299729	300564	-				cluster1	5.14376	3.22384	3.01101	2.55862	0	0.869563
	scaffold_1	301261	301487	-			Copia
	scaffold_1	301282	301524	+			Unknown
	scaffold_1	301525	301826	+			Gypsy
	scaffold_1	301824	301951	-			Copia
	scaffold_1	301830	301951	-			Unknown
	scaffold_1	301922	301970	-			Unknown
	scaffold_1	302503	302728	+			Mariner.Tc1
31821	scaffold_1	303067	303596	-					2.65481	3.58394	0.830815	3.82741	0	1.93894
76438	scaffold_1	303893	305650	+					5.31719	6.63575	6.70521	4.48024	6.06932	5.9882									Mg2+_transporter_protein,_CorA-like	Magnesium_transporters:_CorA_family	Inorganic_ion_transport_and_metabolism	METABOLISM	membrane metal_ion_transport metal_ion_transmembrane_transporter_activity							IPR002523	PF01544	KOG2662		9320 12906 21296	GO:0016020 GO:0030001 GO:0046873
	scaffold_1	305875	306074	+			Mariner.Tc1
	scaffold_1	306075	306163	+			Gypsy
	scaffold_1	306267	306492	+			Copia
	scaffold_1	306277	306665	+			Unknown
	scaffold_1	306666	306905	-			Gypsy
	scaffold_1	306979	307270	+			Gypsy
	scaffold_1	307265	307444	+			Mariner.Tc1
31825	scaffold_1	307833	309492	-					6.85788	7.04141	7.02496	5.29763	3.75285	5.61556									AAA+_ATPase,_core DNA_polymerase_III_clamp_loader_subunit,_C-terminal	Replication_factor_C,_subunit_RFC3	Cell_cycle_control,_cell_division,_chromosome_partitioning Replication,_recombination_and_repair	METABOLISM INFORMATION_STORAGE_AND_PROCESSING	nucleotide_binding nucleoside-triphosphatase_activity DNA_binding nucleus DNA_replication DNA-directed_DNA_polymerase_activity DNA_polymerase_activity	DNA-directed_DNA_polymerase	Purine_metabolism DNA_polymerase Pyrimidine_metabolism	Nucleotide_Metabolism REPLICATION_AND_REPAIR	METABOLIC REGULATORY			IPR003593 IPR008921		KOG2035	2.7.7.7	162 10269 2176 3838 4421 2353 16887	GO:0000166 GO:0017111 GO:0003677 GO:0005634 GO:0006260 GO:0003887 GO:0034061
105115	scaffold_1	309592	311765	-					6.69425	7.20282	7.30274	6.875	7.17943	6.70466									Aldehyde_dehydrogenase Aldehyde_dehydrogenase,_conserved_site Aldehyde/histidinol_dehydrogenase	Betaine_aldehyde_dehydrogenase	Energy_production_and_conversion	METABOLISM	metabolic_process oxidoreductase_activity							IPR015590 IPR016160 IPR016161	PF00171	KOG2454		5830 9710	GO:0008152 GO:0016491
21320	scaffold_1	312026	313114	-					6.69825	5.51059	6.59221	4.78068	7.33047	7.97909									Short-chain_dehydrogenase/reductase_SDR Glucose/ribitol_dehydrogenase NAD(P)-binding	Reductases_with_broad_range_of_substrate_specificities	General_function_prediction_only	POORLY_CHARACTERIZED	metabolic_process oxidoreductase_activity catalytic_activity binding 3-oxoacyl-[acyl-carrier-protein]_reductase_activity	3-oxoacyl-[acyl-carrier_protein]_reductase	Fatty_acid_biosynthesis_(path_1)	Lipid_Metabolism	METABOLIC			IPR002198 IPR002347 IPR016040	PF00106	KOG0725	1.1.1.100	5830 9710 2290 3708 2723	GO:0008152 GO:0016491 GO:0003824 GO:0005488 GO:0004316
31828	scaffold_1	313846	315738	+					8.87565	8.87859	8.75154	8.7582	8.78137	8.84906									Glutamine_synthetase,_catalytic_region Glutamine_synthetase,_beta-Grasp	Glutamine_synthetase	Amino_acid_transport_and_metabolism	METABOLISM	glutamate-ammonia_ligase_activity nitrogen_compound_metabolic_process glutamine_biosynthetic_process	Glutamate--ammonia_ligase	Peptidoglycan_biosynthesis Nitrogen_metabolism Glutamate_metabolism	Metabolism_of_Complex_Carbohydrates Energy_Metabolism Amino_Acid_Metabolism	METABOLIC			IPR008146 IPR008147	PF00120	KOG0683	6.3.1.2	2762 4924 4672	GO:0004356 GO:0006807 GO:0006542
130374	scaffold_1	315949	316743	-					3.34543	4.05264	1.82813	3.12525	0	0									RNAse_P,_Rpr2/Rpp21_subunit	RNase_P_subunit_that_is_not_also_a_subunit_of_RNase_MRP,_involved_in_pre-tRNA_processing	RNA_processing_and_modification	INFORMATION_STORAGE_AND_PROCESSING	ribonuclease_P_activity	Ribonuclease_P						IPR007175	PF04032	KOG4394	3.1.26.5	2916	GO:0004526
31829	scaffold_1	317011	319527	+					9.79292	9.60101	9.58084	9.95815	10.06	9.31136									DNA/RNA_helicase,_DEAD/DEAH_box_type,_N-terminal DNA/RNA_helicase,_C-terminal DEAD-like_helicase,_N-terminal Helicase,_superfamily_1_and_2,_ATP-binding RNA_helicase,_DEAD-box_type,_Q_motif	ATP-dependent_RNA_helicase	RNA_processing_and_modification	INFORMATION_STORAGE_AND_PROCESSING	nucleic_acid_binding helicase_activity ATP_binding ATP-dependent_helicase_activity ATP-dependent_DNA_helicase_activity ATP-dependent_RNA_helicase_activity DNA-dependent_ATPase_activity RNA-dependent_ATPase_activity protein-transmembrane_transporting_ATPase_activity ATPase_activity single-stranded_DNA-dependent_ATP-dependent_DNA_helicase_activity ATPase_activity,_coupled ATPase_activity,_uncoupled…	Adenosinetriphosphatase	Purine_metabolism	Nucleotide_Metabolism	METABOLIC			IPR011545 IPR001650 IPR014001 IPR014021 IPR014014	PF00270 PF00271	KOG0329	3.6.1.3	2175 2792 3736 5716 2450 2451 5778 5860 8800 10082 10273 18132 18133 18134 18135	GO:0003676 GO:0004386 GO:0005524 GO:0008026 GO:0004003 GO:0004004 GO:0008094 GO:0008186 GO:0015462 GO:0016887 GO:0017116 GO:0042623 GO:0042624 GO:0042625 GO:0042626
31830	scaffold_1	320287	321003	+					2.96464	0.952722	0.724897	2.91393	0	0
205857	scaffold_1	321473	321807	-					1.99026	1.36194	2.44893	0	0	0
205865	scaffold_1	324329	327620	+					8.89529	9.05816	9.00013	8.76845	8.69261	9.21265									Ketopantoate_reductase_ApbA/PanE,_N-terminal Ketopantoate_reductase_ApbA/PanE,_C-terminal 6-phosphogluconate_dehydrogenase,_C-terminal-like NAD(P)-binding	Polyadenylation_factor_I_complex,_subunit,_Yth1_(CPSF_subunit)	RNA_processing_and_modification	INFORMATION_STORAGE_AND_PROCESSING	oxidoreductase_activity NADP_binding catalytic_activity binding metabolic_process					yes		IPR013332 IPR013752 IPR008927 IPR016040	PF02558 PF08546	KOG1040		9710 23920 2290 3708 5830	GO:0016491 GO:0050661 GO:0003824 GO:0005488 GO:0008152
130382	scaffold_1	328475	330718	+					8.09949	8.37623	7.82034	8.41619	8.33979	8.03756									Hexokinase	Hexokinase	Carbohydrate_transport_and_metabolism	METABOLISM	hexokinase_activity ATP_binding glycolysis glucokinase_activity	Glucokinase	Erythromycin_biosynthesis Starch_and_sucrose_metabolism Glycolysis_/_Gluconeogenesis Fructose_and_mannose_metabolism Galactose_metabolism	Biosynthesis_of_Secondary_Metabolites Metabolism_of_Complex_Carbohydrates Carbohydrate_Metabolism	METABOLIC			IPR001312	PF00349 PF03727	KOG1369	2.7.1.2	2796 3736 4261 2746	GO:0004396 GO:0005524 GO:0006096 GO:0004340
340828	scaffold_1	332040	332802	-
130386	scaffold_1	333929	334978	-					3.83716	3.84731	3.25483	4.59797	0	2.6494									Zinc_finger,_HIT-type Zinc_finger,_C2H2-type	Predicted_MYND_Zn-finger_protein/hormone_receptor_interactor	Transcription	INFORMATION_STORAGE_AND_PROCESSING	nucleic_acid_binding intracellular zinc_ion_binding							IPR007529 IPR007087	PF04438	KOG2857		2175 3827 5939	GO:0003676 GO:0005622 GO:0008270
194937	scaffold_1	335118	336275	+					5.07637	2.06915	2.13186	0.979193	3.82455	7.11882									Cytochrome_c_oxidase_assembly_protein_CtaG/Cox11	Cytochrome_oxidase_assembly_factor_COX11	Posttranslational_modification,_protein_turnover,_chaperones	CELLULAR_PROCESSES_AND_SIGNALING	copper_ion_binding							IPR007533	PF04442	KOG2540		3722	GO:0005507
155288	scaffold_1	336248	337156	-																			Heat_shock_protein_DnaJ,_N-terminal	Molecular_chaperone_(DnaJ_superfamily)	Posttranslational_modification,_protein_turnover,_chaperones	CELLULAR_PROCESSES_AND_SIGNALING	heat_shock_protein_binding							IPR001623	PF00226	KOG0714		13917	GO:0031072
176903	scaffold_1	338181	339321	+					8.26187	7.7662	8.23764	7.3738	3.90865	8.21771									NmrA-like NAD(P)-binding				regulation_of_nitrogen_utilization transcription_repressor_activity catalytic_activity binding metabolic_process							IPR008030 IPR016040	PF05368			4925 9773 2290 3708 5830	GO:0006808 GO:0016564 GO:0003824 GO:0005488 GO:0008152
73579	scaffold_1	339915	341180	+					7.48116	8.13102	8.13871	8.30134	8.24984	8.63234									PAPA-1-like_conserved_region	Polyadenylate-binding_protein_(RRM_superfamily)	Translation,_ribosomal_structure_and_biogenesis RNA_processing_and_modification	INFORMATION_STORAGE_AND_PROCESSING	ATP-dependent_DNA_helicase_activity ATP-dependent_RNA_helicase_activity ATP-dependent_helicase_activity DNA-dependent_ATPase_activity RNA-dependent_ATPase_activity protein-transmembrane_transporting_ATPase_activity ATPase_activity single-stranded_DNA-dependent_ATP-dependent_DNA_helicase_activity ATPase_activity,_coupled ATPase_activity,_uncoupled ATPase_activity,_coupled_to_transmembrane_movement…	Adenosinetriphosphatase	Purine_metabolism	Nucleotide_Metabolism	METABOLIC			IPR006880	PF04795	KOG0123	3.6.1.3	2450 2451 5716 5778 5860 8800 10082 10273 18132 18133 18134 18135	GO:0004003 GO:0004004 GO:0008026 GO:0008094 GO:0008186 GO:0015462 GO:0016887 GO:0017116 GO:0042623 GO:0042624 GO:0042625 GO:0042626
166068	scaffold_1	341509	342706	-					9.20836	10.0023	9.98763	9.52078	10.3418	10.0622				1.1055					Alcohol_dehydrogenase,_zinc-binding Alcohol_dehydrogenase_GroES-like Alcohol_dehydrogenase,_zinc-containing,_conserved_site GroES-like NAD(P)-binding	Alcohol_dehydrogenase,_class_V	Secondary_metabolites_biosynthesis,_transport_and_catabolism	METABOLISM	zinc_ion_binding oxidoreductase_activity catalytic_activity binding metabolic_process alcohol_dehydrogenase_(NADP+)_activity	Alcohol_dehydrogenase_(NADP+)	Caprolactam_degradation Glycerolipid_metabolism Pentose_and_glucuronate_interconversions Glycolysis_/_Gluconeogenesis	Biodegradation_of_Xenobiotics Metabolism_of_Complex_Lipids Carbohydrate_Metabolism	METABOLIC			IPR013149 IPR013154 IPR002328 IPR011032 IPR016040	PF00107 PF08240	KOG0023	1.1.1.2	5939 9710 2290 3708 5830 5788	GO:0008270 GO:0016491 GO:0003824 GO:0005488 GO:0008152 GO:0008106
205954	scaffold_1	343794	345232	+					8.45324	8.71791	8.10986	8.69052	3.3652	8.37131				-2.59241					GroES-related Alcohol_dehydrogenase,_zinc-binding Alcohol_dehydrogenase_GroES-like Alcohol_dehydrogenase,_zinc-containing,_conserved_site GroES-like NAD(P)-binding	Sorbitol_dehydrogenase	Secondary_metabolites_biosynthesis,_transport_and_catabolism	METABOLISM	zinc_ion_binding oxidoreductase_activity oxidoreductase_activity,_acting_on_the_CH-OH_group_of_donors,_NAD_or_NADP_as_acceptor NAD_binding catalytic_activity binding metabolic_process (R,R)-butanediol_dehydrogenase_activity	(R,R)-butanediol_dehydrogenase	Butanoate_metabolism	Carbohydrate_Metabolism	METABOLIC			IPR011597 IPR013149 IPR013154 IPR002328 IPR011032 IPR016040	PF00107 PF08240	KOG0024	1.1.1.4	5939 9710 9823 24535 2290 3708 5830 522	GO:0008270 GO:0016491 GO:0016616 GO:0051287 GO:0003824 GO:0005488 GO:0008152 GO:0000721
166070	scaffold_1	345293	345898	-					1.87054	3.00044	1.33069	3.39172	3.44851	2.74342									NUDIX_hydrolase,_core NUDIX	Nucleoside_diphosphate-sugar_hydrolase_of_the_MutT_(NUDIX)_family	Replication,_recombination_and_repair	INFORMATION_STORAGE_AND_PROCESSING	hydrolase_activity ADP-ribose_diphosphatase_activity	ADP-ribose_pyrophosphatase	Purine_metabolism	Nucleotide_Metabolism	METABOLIC			IPR000086 IPR015797	PF00293	KOG3041	3.6.1.13	9985 22041	GO:0016787 GO:0047631
130401	scaffold_1	346187	348089	-					4.05641	6.89151	4.63167	5.68735	3.92596	2.93574									Cytochrome_P450 Cytochrome_P450,_E-class,_group_I	Cytochrome_P450_CYP3/CYP5/CYP6/CYP9_subfamilies	Secondary_metabolites_biosynthesis,_transport_and_catabolism	METABOLISM	monooxygenase_activity iron_ion_binding electron_transport heme_binding unspecific_monooxygenase_activity	Unspecific_monooxygenase	Tryptophan_metabolism Fatty_acid_metabolism gamma-Hexachlorocyclohexane_degradation	Amino_Acid_Metabolism Lipid_Metabolism Biodegradation_of_Xenobiotics	METABOLIC			IPR001128 IPR002401	PF00067	KOG0158	1.14.14.1	2888 3721 4283 12251 23642	GO:0004497 GO:0005506 GO:0006118 GO:0020037 GO:0050381
31843	scaffold_1	348713	349674	-					5.85975	5.82436	5.13981	6.22503	7.21271	2.63177									Lipase,_GDSL Esterase,_SGNH_hydrolase-type				lipid_metabolic_process hydrolase_activity,_acting_on_ester_bonds					yes		IPR001087 IPR013830	PF00657			4758 9986	GO:0006629 GO:0016788
340857	scaffold_1	349800	351756	-					4.61989	1.97257	0	2.05866	0	0									NAD(P)-binding				catalytic_activity binding metabolic_process							IPR016040				2290 3708 5830	GO:0003824 GO:0005488 GO:0008152
21338	scaffold_1	355920	360613	-					8.33518	6.50115	7.72768	8.8683	5.44621	8.12359									Ankyrin	C-type_lectin	Signal_transduction_mechanisms Defense_mechanisms	CELLULAR_PROCESSES_AND_SIGNALING								IPR002110	PF00023	KOG4297
206023	scaffold_1	360795	361084	+
105166	scaffold_1	361531	362022	+					4.1577	5.40431	2.66035	4.63602	3.43406	5.63979
130419	scaffold_1	363406	364956	-		Secreted			8.35775	10.1362	9.21892	8.62216	9.59942	8.5912									Endonuclease/exonuclease/phosphatase Mannose-binding_lectin									yes		IPR005135 IPR001229	PF03372
206031	scaffold_1	365266	366365	-
340865	scaffold_1	367386	369754	-					4.53039	4.45533	2.35819	5.12356	0	1.8329									Ankyrin											IPR002110
105173	scaffold_1	370604	372576	-																			Histidine_acid_phosphatase	Multiple_inositol_polyphosphate_phosphatase	General_function_prediction_only	POORLY_CHARACTERIZED	acid_phosphatase_activity	Acid_phosphatase	gamma-Hexachlorocyclohexane_degradation Riboflavin_metabolism	Biodegradation_of_Xenobiotics Metabolism_of_Cofactors_and_Vitamins	METABOLIC			IPR000560	PF00328	KOG1382	3.1.3.2	2441	GO:0003993
31848	scaffold_1	372975	374534	+					7.16538	6.69138	7.28987	7.35432	3.41183	7.67977									FMN-dependent_alpha-hydroxy_acid_dehydrogenase Alpha-hydroxy_acid_dehydrogenase,_FMN-dependent FMN-dependent_alpha-hydroxy_acid_dehydrogenase,_active_site	Glycolate_oxidase	Energy_production_and_conversion	METABOLISM	electron_transport oxidoreductase_activity FMN_binding (S)-2-hydroxy-acid_oxidase_activity glycolate_oxidase_activity glycolate_oxidase_complex	(S)-2-hydroxy-acid_oxidase	Glyoxylate_and_dicarboxylate_metabolism	Carbohydrate_Metabolism	METABOLIC			IPR000262 IPR012133 IPR008259	PF01070	KOG0538	1.1.3.15	4283 9710 7744 2423 6507 6936	GO:0006118 GO:0016491 GO:0010181 GO:0003973 GO:0008891 GO:0009339
206051	scaffold_1	374618	378208	-					7.84516	7.60969	7.73066	7.92126	7.49028	7.05763									WD40_repeat Quinoprotein_amine_dehydrogenase,_beta_chain-like WD40_repeat-like	WD40_repeat_protein	Function_unknown	POORLY_CHARACTERIZED								IPR001680 IPR011044 IPR011046	PF00400	KOG1408
31849	scaffold_1	378685	379385	-
31850	scaffold_1	379811	383849	+					6.79001	6.67875	6.73204	5.78705	3.27811	6.39566									AAA_ATPase,_core AAA+_ATPase,_core AAA_ATPase,_conserved_site	AAA+-type_ATPase	Posttranslational_modification,_protein_turnover,_chaperones	CELLULAR_PROCESSES_AND_SIGNALING	nucleotide_binding nucleoside-triphosphatase_activity ATP_binding							IPR003959 IPR003593 IPR003960	PF00004	KOG0737		162 10269 3736	GO:0000166 GO:0017111 GO:0005524
	scaffold_1	384629	384756	-			Gypsy
	scaffold_1	386327	386402	+			Unknown
340871	scaffold_1	386731	387248	+
206085	scaffold_1	388454	390250	+					4.69687	3.71371	3.78043	5.39083	0	2.96874									Cadherin_cytoplasmic_region	Ca2+-modulated_nonselective_cation_channel_polycystin	Inorganic_ion_transport_and_metabolism Signal_transduction_mechanisms	METABOLISM CELLULAR_PROCESSES_AND_SIGNALING	calcium_ion_binding homophilic_cell_adhesion membrane exo-alpha-sialidase_activity	Exo-alpha-sialidase	N-Glycan_degradation Sphingoglycolipid_metabolism	Metabolism_of_Complex_Carbohydrates Metabolism_of_Complex_Lipids	METABOLIC	yes		IPR000233	PF01049	KOG3599	3.2.1.18	3724 5241 9320 2715	GO:0005509 GO:0007156 GO:0016020 GO:0004308
166085	scaffold_1	390628	391459	-					7.90557	8.23247	8.58311	7.73323	8.43758	8.87812									ATPase,_V1/A1_complex,_subunit_E	Vacuolar_H+-ATPase_V1_sector,_subunit_E	Energy_production_and_conversion	METABOLISM	proton-transporting_two-sector_ATPase_complex hydrogen_ion_transporting_ATPase_activity,_rotational_mechanism hydrogen-transporting_two-sector_ATPase_activity proton-transporting_ATP_synthase_complex hydrogen_ion_transporting_ATP_synthase_activity,_rotational_mechanism	H(+)-transporting_two-sector_ATPase	ATP_synthesis Flagellar_assembly Type_III_secretion_system	Energy_Metabolism SORTING_AND_DEGRADATION	METABOLIC REGULATORY			IPR002842	PF01991	KOG1664	3.6.3.14	9691 21380 2390 19729 21355	GO:0016469 GO:0046961 GO:0003936 GO:0045259 GO:0046933
176921	scaffold_1	391727	394140	+					7.64918	8.33275	8.24459	6.79184	4.58466	8.35094										Uncharacterized_conserved_protein	Function_unknown	POORLY_CHARACTERIZED						yes				KOG2922
31854	scaffold_1	395113	395645	+					4.87335	4.7294	3.62137	5.04134	3.24301	1.34805
206119	scaffold_1	395818	396081	-
130438	scaffold_1	396100	398425	-		Secreted			8.18413	7.51958	8.29331	8.09074	8.47849	7.8211									FAD_linked_oxidase,_N-terminal FAD-binding,_type_2	Proteins_containing_the_FAD_binding_domain	Energy_production_and_conversion	METABOLISM	oxidoreductase_activity FAD_binding catalytic_activity					yes		IPR006094 IPR016166	PF01565	KOG1231		9710 23919 2290	GO:0016491 GO:0050660 GO:0003824
340900	scaffold_1	399259	400746	+					5.61262	3.79846	4.49533	4.63697	3.17316	0
31856	scaffold_1	402255	402884	+					7.19895	7.14452	7.03887	6.90363	7.22326	6.5304
31857	scaffold_1	403123	405306	+					9.14576	9.21761	9.16459	9.47107	9.59865	8.45786									Patatin Acyl_transferase/acyl_hydrolase/lysophospholipase	Intracellular_membrane-bound_Ca2+-independent_phospholipase_A2	Lipid_transport_and_metabolism	METABOLISM	lipid_metabolic_process metabolic_process							IPR002641 IPR016035	PF01734	KOG4231		4758 5830	GO:0006629 GO:0008152
31858	scaffold_1	406764	408107	-					8.90774	8.96682	8.8214	9.36621	8.04751	8.76157
206167	scaffold_1	408331	408852	-		SSP			1.59665	2.76503	1.64494	0	0	0
75907	scaffold_1	409018	410586	-					6.44625	6.48373	6.89946	7.09716	5.35389	7.20111									Peptidase_M20 Amidase,_hydantoinase/carbamoylase Peptidase_M20,_dimerisation				proteolysis metallopeptidase_activity metabolic_process hydrolase_activity,_acting_on_carbon-nitrogen_(but_not_peptide)_bonds,_in_linear_amidines hydrolase_activity protein_dimerization_activity beta-ureidopropionase_activity	Beta-ureidopropionase	beta-Alanine_metabolism Pyrimidine_metabolism Pantothenate_and_CoA_biosynthesis	Metabolism_of_Other_Amino_Acids Nucleotide_Metabolism Metabolism_of_Cofactors_and_Vitamins	METABOLIC			IPR002933 IPR010158 IPR011650	PF01546		3.5.1.6	4639 5909 5830 10008 9985 21401 2303	GO:0006508 GO:0008237 GO:0008152 GO:0016813 GO:0016787 GO:0046983 GO:0003837
31860	scaffold_1	410964	412093	-					7.66474	7.58899	7.75892	7.36411	8.07968	7.37148										Uncharacterized_conserved_protein	Function_unknown	POORLY_CHARACTERIZED										KOG2827
31861	scaffold_1	412255	413205	+					10.0491	10.7354	10.7379	10.718	10.6934	10.6965									Plectin/S10,_N-terminal	40s_ribosomal_protein_s10	Translation,_ribosomal_structure_and_biogenesis	INFORMATION_STORAGE_AND_PROCESSING								IPR005326	PF03501	KOG3344
130460	scaffold_1	413384	416667	-					8.54678	8.32865	8.5913	8.7027	7.84984	8.51855									GCN5-related_N-acetyltransferase Protein_of_unknown_function_DUF1613 Acyl-CoA_N-acyltransferase	Uncharacterized_conserved_protein	Function_unknown	POORLY_CHARACTERIZED	N-acetyltransferase_activity metabolic_process							IPR000182 IPR011671 IPR016181	PF00583 PF07757	KOG3790		5765 5830	GO:0008080 GO:0008152
186093	scaffold_1	416793	419068	-
206223	scaffold_1	420543	427110	-					7.55194	1.41358	2.83751	4.46935	2.95414	5.35115										tRNA-splicing_endonuclease_positive_effector_(SEN1)	RNA_processing_and_modification	INFORMATION_STORAGE_AND_PROCESSING										KOG1801
186095	scaffold_1	427681	429964	-					9.22596	9.99823	9.52155	9.62212	8.78418	9.22818									Amino_acid_permease-associated_region Amino_acid/polyamine_transporter_I	Amino_acid_transporters	Amino_acid_transport_and_metabolism	METABOLISM	amino_acid_transport amino_acid_transmembrane_transporter_activity membrane transport							IPR004841 IPR002293	PF00324	KOG1289		4977 8535 9320 4927	GO:0006865 GO:0015171 GO:0016020 GO:0006810
75742	scaffold_1	432399	433267	-					9.76468	9.70894	9.69518	9.92798	9.40881	9.62913									Transcription_factor,_MADS-box	Regulator_of_arginine_metabolism_and_related_MADS_box-containing_transcription_factors	Transcription	INFORMATION_STORAGE_AND_PROCESSING	transcription_factor_activity nucleus regulation_of_transcription,_DNA-dependent sequence-specific_DNA_binding							IPR002100	PF00319	KOG0015		2196 3838 4504 19030	GO:0003700 GO:0005634 GO:0006355 GO:0043565
206271	scaffold_1	435558	436811	+					7.18996	8.64987	8.41899	8.15807	8.73901	7.91932									CD9/CD37/CD63_antigen Tetraspanin				integral_to_membrane					yes		IPR000301 IPR008952	PF00335			9321	GO:0016021
78484	scaffold_1	438829	440928	-					5.93478	5.92072	4.99678	5.27702	2.19928	7.68052										FOG:_Transposon-encoded_proteins_with_TYA,_reverse_transcriptase,_integrase_domains_in_various_combinations	General_function_prediction_only	POORLY_CHARACTERIZED										KOG0017
206305	scaffold_1	442362	447575	+					8.82084	8.67901	8.65766	8.76164	8.2414	8.48858									ATPase,_P-type,_K/Mg/Cd/Cu/Zn/Na/Ca/Na/H-transporter Haloacid_dehalogenase-like_hydrolase Phospholipid-translocating_P-type_ATPase,_flippase	P-type_ATPase	General_function_prediction_only	POORLY_CHARACTERIZED	ATP_binding transport ATPase_activity,_coupled_to_transmembrane_movement_of_ions,_phosphorylative_mechanism membrane catalytic_activity metabolic_process magnesium_ion_binding phospholipid-translocating_ATPase_activity phospholipid_transport integral_to_membrane	Magnesium-ATPase						IPR001757 IPR005834 IPR006539	PF00702	KOG0206	3.6.3.1	3736 4927 8976 9320 2290 5830 281 2456 9220 9321	GO:0005524 GO:0006810 GO:0015662 GO:0016020 GO:0003824 GO:0008152 GO:0000287 GO:0004012 GO:0015914 GO:0016021
206306	scaffold_1	447576	448210	+					7.42847	6.06218	5.79949	6.48122	7.06264	5.56751
78797	scaffold_1	448468	450608	-		Cazy			6.69126	8.14686	7.90936	6.5541	8.2805	7.62									Carbohydrate-binding-like_fold Galactose-binding_like Glycoside_hydrolase-type_carbohydrate-binding				catalytic_activity carbohydrate_metabolic_process carbohydrate_binding					yes		IPR013784 IPR008979 IPR011013				2290 4143 13135	GO:0003824 GO:0005975 GO:0030246
31873	scaffold_1	451910	453653	+					5.33485	5.08063	5.99257	4.54809	3.40426	2.41398									Major_facilitator_superfamily_MFS-1 Major_facilitator_superfamily Sugar_transporter,_conserved_site MFS_general_substrate_transporter	Synaptic_vesicle_transporter_SVOP_and_related_transporters_(major_facilitator_superfamily)	General_function_prediction_only	POORLY_CHARACTERIZED	transporter_activity transport membrane integral_to_membrane							IPR011701 IPR007114 IPR005829 IPR016196	PF07690	KOG0255		3546 4927 9320 9321	GO:0005215 GO:0006810 GO:0016020 GO:0016021
31874	scaffold_1	454129	455200	+					7.07479	6.35938	6.92783	6.0199	2.06177	3.74238
31875	scaffold_1	455985	457649	+					7.30299	7.3653	7.57044	6.13976	3.42908	7.24218									Delta_crystallin Fumarate_lyase Argininosuccinate_lyase TonB_box,_conserved_site L-Aspartase-like	Argininosuccinate_lyase	Amino_acid_transport_and_metabolism	METABOLISM	catalytic_activity argininosuccinate_lyase_activity arginine_biosynthetic_process_via_ornithine	Argininosuccinate_lyase	Urea_cycle_and_metabolism_of_amino_groups Alanine_and_aspartate_metabolism Arginine_and_proline_metabolism	Amino_Acid_Metabolism	METABOLIC			IPR003031 IPR000362 IPR009049 IPR010916 IPR008948	PF00206	KOG1316	4.3.2.1	2290 2498 17966	GO:0003824 GO:0004056 GO:0042450
31876	scaffold_1	457702	458974	+					8.05347	8.41246	7.2247	6.96998	4.14228	7.08217
	scaffold_1	459332	459470	-			Unknown
	scaffold_1	460166	460217	+			Unknown
	scaffold_1	461103	461179	+			Gypsy
	scaffold_1	461297	461440	+			Unknown
	scaffold_1	461579	461634	-			Mariner.Tc1
	scaffold_1	461579	461807	+			Unknown
	scaffold_1	462131	462608	-			Gypsy
	scaffold_1	472816	473188	-			Gypsy
	scaffold_1	474201	474409	+			Gypsy
	scaffold_1	474409	474833	+			Mariner.Tc1
	scaffold_1	474832	476690	+			Mariner.Tc1
75810	scaffold_1	474955	475311	-					6.32754	6.56029	6.7149	6.16681	4.88188	6.22702
	scaffold_1	476684	476855	+			Mariner.Tc1
	scaffold_1	476781	476855	-			Unknown
130497	scaffold_1	477493	480084	-					3.93328	3.25734	2.98611	4.4299	0	3.12232									SNF2-related DNA/RNA_helicase,_C-terminal DEAD-like_helicase,_N-terminal Zinc_finger,_RING-type Helicase,_superfamily_1_and_2,_ATP-binding	Helicase-like_transcription_factor_HLTF/DNA_helicase_RAD5,_DEAD-box_superfamily	Transcription Replication,_recombination_and_repair	INFORMATION_STORAGE_AND_PROCESSING	DNA_binding ATP_binding nucleic_acid_binding helicase_activity protein_binding zinc_ion_binding ATP-dependent_DNA_helicase_activity ATP-dependent_RNA_helicase_activity ATP-dependent_helicase_activity DNA-dependent_ATPase_activity RNA-dependent_ATPase_activity protein-transmembrane_transporting_ATPase_activity ATPase_activity single-stranded_DNA-dependent_ATP-dependent_DNA_helicase_activity ATPase…	Adenosinetriphosphatase	Purine_metabolism	Nucleotide_Metabolism	METABOLIC			IPR000330 IPR001650 IPR014001 IPR001841 IPR014021	PF00176 PF00271	KOG1001	3.6.1.3	2176 3736 2175 2792 3727 5939 2450 2451 5716 5778 5860 8800 10082 10273 18132 18133 18134 18135	GO:0003677 GO:0005524 GO:0003676 GO:0004386 GO:0005515 GO:0008270 GO:0004003 GO:0004004 GO:0008026 GO:0008094 GO:0008186 GO:0015462 GO:0016887 GO:0017116 GO:0042623 GO:0042624 GO:0042625 GO:0042626
130498	scaffold_1	480897	484372	+																			Zinc_finger,_C2H2-type Zinc_finger,_C2H2-like	FOG:_Zn-finger	General_function_prediction_only	POORLY_CHARACTERIZED	nucleic_acid_binding intracellular zinc_ion_binding							IPR007087 IPR015880	PF00096	KOG1721		2175 3827 5939	GO:0003676 GO:0005622 GO:0008270
31878	scaffold_1	484442	485554	-					5.76151	5.93567	6.07003	5.65824	3.44132	2.6494
105257	scaffold_1	485984	487237	+					8.19297	8.30633	8.83206	8.99193	4.06745	7.22626										Uncharacterized_conserved_protein,_contains_RCC1_domain	Function_unknown	POORLY_CHARACTERIZED										KOG1427
21378	scaffold_1	488313	488813	+					6.17057	4.91286	5.91204	7.54392	3.23486	6.24507
206416	scaffold_1	488842	489388	-					1.40726	4.58688	1.7724	2.24693	0	2.25933
186111	scaffold_1	490439	492003	-
155337	scaffold_1	492694	495929	+					7.90011	7.98469	7.87508	7.76902	3.90865	6.72418									Guanine-nucleotide_dissociation_stimulator_CDC25 Guanine_nucleotide_exchange_factor_for_Ras-like_GTPases,_N-terminal Miro-like Ras_guanine_nucleotide_exchange_factor	cAMP-regulated_guanine_nucleotide_exchange_factor	Signal_transduction_mechanisms	CELLULAR_PROCESSES_AND_SIGNALING	guanyl-nucleotide_exchange_factor_activity intracellular regulation_of_small_GTPase_mediated_signal_transduction small_GTPase_mediated_signal_transduction GTP_binding							IPR001895 IPR000651 IPR013684 IPR008937	PF00617 PF00618 PF08477	KOG2378		3421 3827 24310 5344 3737	GO:0005085 GO:0005622 GO:0051056 GO:0007264 GO:0005525
176949	scaffold_1	497151	497875	-					7.17939	7.40646	7.24843	7.27713	3.23486	6.71249
31884	scaffold_1	499106	501361	+					7.71823	7.3109	7.49028	7.70793	5.80115	7.96772										SWI-SNF_chromatin-remodeling_complex_protein	Chromatin_structure_and_dynamics	INFORMATION_STORAGE_AND_PROCESSING	UDP-N-acetylmuramoylalanyl-D-glutamyl-2,6-diaminopimelate-D-alanyl-D-alanine_ligase_activity ribosomal_S6-glutamic_acid_ligase_activity coenzyme_F420-0_gamma-glutamyl_ligase_activity coenzyme_F420-2_alpha-glutamyl_ligase_activity	Acid--D-amino-acid_ligases_(peptide_synthases)	Tryptophan_metabolism Ubiquinone_biosynthesis	Amino_Acid_Metabolism Metabolism_of_Cofactors_and_Vitamins	METABOLIC					KOG2510	6.3.2.-	6387 10509 19237 19238	GO:0008766 GO:0018169 GO:0043773 GO:0043774
31885	scaffold_1	501362	502221	-					8.69899	7.77518	7.51359	8.21298	3.98897	7.67853				-4.77289
21384	scaffold_1	504071	506804	-																			Protein_of_unknown_function_DUF907,_fungi									yes		IPR010308	PF06011
31887	scaffold_1	507148	508437	-					5.6125	4.17485	4.36717	6.96754	3.20393	4.9375										Uncharacterized_conserved_protein	Function_unknown	POORLY_CHARACTERIZED										KOG4781
194988	scaffold_1	508663	509197	-					7.18417	7.60193	6.23874	7.15115	3.78975	3.42956									Glutathione-dependent_formaldehyde-activating,_GFA	Uncharacterized_conserved_protein	Function_unknown	POORLY_CHARACTERIZED	metabolic_process carbon-sulfur_lyase_activity							IPR006913	PF04828	KOG4192		5830 10041	GO:0008152 GO:0016846
31888	scaffold_1	512532	513331	-
206543	scaffold_1	516224	516891	-					2.98648	0.811466	1.72272	2.20313	0	0
77540	scaffold_1	520088	520333	-
206558	scaffold_1	521760	523696	+					8.39494	8.51073	8.21185	9.09069	9.16832	8.36694									Zinc_finger,_C2H2-type Zinc_finger,_C2H2-like	FOG:_Zn-finger	General_function_prediction_only	POORLY_CHARACTERIZED	nucleic_acid_binding intracellular zinc_ion_binding							IPR007087 IPR015880	PF00096	KOG1721		2175 3827 5939	GO:0003676 GO:0005622 GO:0008270
340967	scaffold_1	525585	530008	+																			Protein_kinase,_core Serine/threonine_protein_kinase-related Tyrosine_protein_kinase Serine/threonine_protein_kinase Serine/threonine_protein_kinase,_active_site Protein_kinase-like	Serine/threonine_protein_kinase	Cell_cycle_control,_cell_division,_chromosome_partitioning	METABOLISM	protein_kinase_activity ATP_binding protein_amino_acid_phosphorylation protein-tyrosine_kinase_activity protein_serine/threonine_kinase_activity transmembrane_receptor_protein_serine/threonine_kinase_activity 3-phosphoinositide-dependent_protein_kinase_activity DNA-dependent_protein_kinase_activity AMP-activated_protein_kinase_activity casein_kinase_activity casein_kinase_I_activity cyclic_nucleo…							IPR000719 IPR017442 IPR001245 IPR002290 IPR008271 IPR011009	PF00069	KOG0588		3043 3736 4602 3079 3045 3046 3047 3048 3049 3050 3051 3057 3061 3062 3063 3065 3067 3068 3070 3071 3072 3074 3076 3077 3084 6004 6005 6015 6196 10102 10103 11472 12154 17037	GO:0004672 GO:0005524 GO:0006468 GO:0004713 GO:0004674 GO:0004675 GO:0004676 GO:0004677 GO:0004679 GO:0004680 GO:0004681 GO:0004690 GO:0004694 GO:0004695 GO:0004696 GO:0004698 GO:0004700 GO:0004702 GO:0004704 GO:0004705 GO:0004706 GO:0004708 GO:0004710 GO:0004711 GO:0004718 GO:0008338 GO:0008339 GO:0008349 GO:0008545 GO:0016908 GO:0016909 GO:0019199 GO:0019912 GO:0034211
206602	scaffold_1	530700	531659	-					10.5643	10.9121	11.0157	10.6742	10.8662	10.81									Ribosomal_protein_L24e	60s_ribosomal_protein_L24	Translation,_ribosomal_structure_and_biogenesis	INFORMATION_STORAGE_AND_PROCESSING	structural_constituent_of_ribosome intracellular ribosome translation							IPR000988	PF01246	KOG1722		2227 3827 4025 4556	GO:0003735 GO:0005622 GO:0005840 GO:0006412
31893	scaffold_1	531800	532580	-					7.4358	7.54215	7.02032	6.68346	6.3363	7.19996
31894	scaffold_1	534154	535371	-		SSP			6.20083	6.7231	3.9858	6.21593	6.35715	3.29928						3.01509			Protein_of_unknown_function_DUF336									yes		IPR005624	PF03928
130537	scaffold_1	536058	537566	-					7.26289	7.30118	7.05918	7.59902	3.08695	6.35748
206639	scaffold_1	537733	540886	-					5.04566	5.39795	4.71296	5.07365	0	2.96874									AMP-dependent_synthetase_and_ligase	Acyl-CoA_synthetase	Lipid_transport_and_metabolism	METABOLISM	catalytic_activity metabolic_process 4-coumarate-CoA_ligase_activity	4-coumarate--CoA_ligase	Flavonoids,_stilbene_and_lignin_biosynthesis	Biosynthesis_of_Secondary_Metabolites	METABOLIC			IPR000873	PF00501	KOG1176	6.2.1.12	2290 5830 9491	GO:0003824 GO:0008152 GO:0016207
206638	scaffold_1	540887	542283	-					5.84475	5.70114	4.81954	5.73395	3.35753	2.93574
31898	scaffold_1	542384	543645	+					5.77688	5.88593	6.23846	5.67388	3.14102	5.13235										Uncharacterized_conserved_low_complexity_protein	Function_unknown	POORLY_CHARACTERIZED										KOG4672
75737	scaffold_1	543694	544108	-					5.68221	5.122	5.52557	6.42877	0	5.80102				-6.75919					Heat_shock_protein_9/12				response_to_stress							IPR007250	PF04119			5053	GO:0006950
130551	scaffold_1	545754	547499	+		Cazy			5.26193	4.86865	5.17139	5.87414	0	2.48041				-6.43045					Glycoside_hydrolase,_family_76 Six-hairpin_glycosidase-like				catalytic_activity mannan_endo-1,6-alpha-mannosidase_activity	Mannan_endo-1,6-beta-mannosidase				yes		IPR005198 IPR008928	PF03663		3.2.1.101	2290 6151	GO:0003824 GO:0008496
77233	scaffold_1	548687	550305	+					3.38135	2.41498	1.39758	2.57762	3.81409	3.55927									Multi_antimicrobial_extrusion_protein_MatE Protease_inhibitor_I4,_serpin	Uncharacterized_membrane_protein,_predicted_efflux_pump	General_function_prediction_only	POORLY_CHARACTERIZED	serine-type_endopeptidase_inhibitor_activity multidrug_transport drug_transporter_activity antiporter_activity membrane							IPR002528 IPR000215	PF01554	KOG1347		3225 4968 8595 8647 9320	GO:0004867 GO:0006855 GO:0015238 GO:0015297 GO:0016020
166138	scaffold_1	551483	553138	+					8.62684	9.75482	9.9823	9.01164	9.36749	10.0977									Arginase Ureohydrolase	Arginase_family_protein	Amino_acid_transport_and_metabolism	METABOLISM	arginase_activity arginine_catabolic_process hydrolase_activity,_acting_on_carbon-nitrogen_(but_not_peptide)_bonds,_in_linear_amidines metal_ion_binding agmatinase_activity	Agmatinase	Arginine_and_proline_metabolism	Amino_Acid_Metabolism	METABOLIC	yes		IPR005924 IPR006035	PF00491	KOG2964	3.5.3.11	2495 4657 10008 21295 6403	GO:0004053 GO:0006527 GO:0016813 GO:0046872 GO:0008783
166139	scaffold_1	553355	554386	-					6.37665	4.45523	5.80733	2.7652	0	6.03276				-7.90407
77319	scaffold_1	554717	555157	+					6.22578	3.21994	3.42895	6.49784	0	0				-7.40475					Stress_responsive_alpha-beta_barrel Dimeric_alpha-beta_barrel											IPR013097 IPR011008	PF07876
75793	scaffold_1	555307	556099	-					6.88546	7.00664	7.11704	7.22093	7.9621	6.31817									HesB/YadR/YfhF-like HesB/YadR/YfhF	Fe-S_cluster_biosynthesis_protein_ISA1_(contains_a_HesB-like_domain)	Inorganic_ion_transport_and_metabolism	METABOLISM	structural_molecule_activity iron-sulfur_cluster_assembly iron-sulfur_cluster_binding							IPR000361 IPR016092	PF01521	KOG1120		3530 9506 24783	GO:0005198 GO:0016226 GO:0051536
31904	scaffold_1	556686	557707	-					10.0289	9.43142	10.7524	9.72109	9.38544	10.2579
186131	scaffold_1	559151	559646	-					5.23407	3.29887	4.37857	2.51669	2.25887	2.16749
31906	scaffold_1	560958	562295	+					10.264	10.5917	10.4458	10.5459	10.9898	10.0386									Ribosomal_protein_S8e	40S_ribosomal_protein_S8	Translation,_ribosomal_structure_and_biogenesis	INFORMATION_STORAGE_AND_PROCESSING	intracellular							IPR001047	PF01201	KOG3283		3827	GO:0005622
31909	scaffold_1	562651	564912	-					9.27642	9.68462	10.6448	10.6634	9.83384	10.0536									Malate_synthase Malate_synthase_A Malate_synthase-like,_core	Malate_synthase	Energy_production_and_conversion	METABOLISM	malate_synthase_activity glyoxylate_cycle catalytic_activity							IPR001465 IPR006252 IPR011076	PF01274	KOG1261		2866 4262 2290	GO:0004474 GO:0006097 GO:0003824
31912	scaffold_1	565945	566614	-		SSP			3.62048	4.46886	2.41677	4.7472	0	2.41398
206831	scaffold_1	567333	567913	-					4.1154	2.19912	1.07392	0.774016	0	0
105328	scaffold_1	568624	570610	-					5.59843	5.35195	5.22127	6.10874	0	2.59735				-6.67479					Cyclin-like_F-box WD40_repeat-like											IPR001810 IPR011046	PF00646
31915	scaffold_1	571050	572491	-					6.64464	6.27017	7.17756	6.41002	7.09298	6.35937									Glucose/ribitol_dehydrogenase Short-chain_dehydrogenase/reductase_SDR NAD(P)-binding	Predicted_short_chain-type_dehydrogenase	General_function_prediction_only	POORLY_CHARACTERIZED	metabolic_process oxidoreductase_activity catalytic_activity binding glucose_dehydrogenase_activity pinocarveol_dehydrogenase_activity chloral_hydrate_dehydrogenase_activity hydroxymethylmethylsilanediol_oxidase_activity 1-phenylethanol_dehydrogenase_activity myrtenol_dehydrogenase_activity versicolorin_reductase_activity ketoreductase_activity	Acting_on_the_CH-OH_group_of_donors	Benzoate_degradation_via_CoA_ligation Ethylbenzene_degradation	Biodegradation_of_Xenobiotics	METABOLIC			IPR002347 IPR002198 IPR016040	PF00106	KOG1611	1.1.-.-	5830 9710 2290 3708 2750 10756 10757 10758 10759 10760 17983 20156	GO:0008152 GO:0016491 GO:0003824 GO:0005488 GO:0004344 GO:0018446 GO:0018447 GO:0018448 GO:0018449 GO:0018450 GO:0042469 GO:0045703
31916	scaffold_1	573006	574079	+					9.28144	8.33865	9.56985	9.2383	8.07613	9.22013									Cytochrome_c,_class_IA/_IB Cytochrome_c,_class_I Cytochrome_c,_monohaem	Cytochrome_c	Energy_production_and_conversion	METABOLISM	iron_ion_binding electron_transport electron_carrier_activity heme_binding							IPR002327 IPR003088 IPR009056	PF00034	KOG3453		3721 4283 6664 12251	GO:0005506 GO:0006118 GO:0009055 GO:0020037
78141	scaffold_1	574950	576497	+					7.20678	7.51175	7.82138	7.29953	7.28754	8.03759									Signal_transduction_histidine_kinase-related_protein,_C-terminal ATP-binding_region,_ATPase-like Signal_transduction_histidine_kinase,_core	Dehydrogenase_kinase	Signal_transduction_mechanisms	CELLULAR_PROCESSES_AND_SIGNALING	ATP_binding phosphorylation transferase_activity,_transferring_phosphorus-containing_groups two-component_sensor_activity protein_histidine_kinase_activity signal_transduction peptidyl-histidine_phosphorylation pyruvate_dehydrogenase_(acetyl-transferring)_kinase_activity							IPR004358 IPR003594 IPR005467	PF02518	KOG0787		3736 9581 9970 154 3044 5250 10446 3106	GO:0005524 GO:0016310 GO:0016772 GO:0000155 GO:0004673 GO:0007165 GO:0018106 GO:0004740
58197	scaffold_1	577208	577714	-
31919	scaffold_1	578243	580401	-					8.37058	8.05504	8.30241	7.97501	8.04636	7.67657									Fructose-2,6-bisphosphatase Phosphoglycerate_mutase 6-phosphofructo-2-kinase Bifunctional_6-phosphofructo-2-kinase/fructose-2,_6-bisphosphate_2-phosphatase Phosphoglycerate/bisphosphoglycerate_mutase	Fructose-6-phosphate_2-kinase/fructose-2,6-biphosphatase	Carbohydrate_transport_and_metabolism	METABOLISM	catalytic_activity metabolic_process ATP_binding fructose_2,6-bisphosphate_metabolic_process fructose-2,6-bisphosphate_2-phosphatase_activity	Fructose-2,6-bisphosphate_2-phosphatase	Fructose_and_mannose_metabolism	Carbohydrate_Metabolism	METABOLIC			IPR003094 IPR013078 IPR013079 IPR016260 IPR001345	PF00300 PF01591	KOG0234	3.1.3.46	2290 5830 3736 4171 2737	GO:0003824 GO:0008152 GO:0005524 GO:0006003 GO:0004331
31920	scaffold_1	581256	585417	-					7.95605	7.56205	7.23078	7.52425	7.55346	7.60896									Histone_deacetylation_protein_Rxt3 LCCL	Serine/threonine_protein_kinase	Signal_transduction_mechanisms	CELLULAR_PROCESSES_AND_SIGNALING	transmembrane_receptor_protein_serine/threonine_kinase_activity 3-phosphoinositide-dependent_protein_kinase_activity DNA-dependent_protein_kinase_activity AMP-activated_protein_kinase_activity casein_kinase_activity casein_kinase_I_activity cyclic_nucleotide-dependent_protein_kinase_activity eukaryotic_translation_initiation_factor_2alpha_kinase_activity galactosyltransferase-associated_kinase_ac…							IPR013951 IPR004043	PF08642	KOG1187		3046 3047 3048 3049 3050 3051 3057 3061 3062 3063 3065 3067 3068 3070 3071 3072 3074 3076 3077 3084 6004 6005 6015 6196 10102 10103 11472 12154 17037	GO:0004675 GO:0004676 GO:0004677 GO:0004679 GO:0004680 GO:0004681 GO:0004690 GO:0004694 GO:0004695 GO:0004696 GO:0004698 GO:0004700 GO:0004702 GO:0004704 GO:0004705 GO:0004706 GO:0004708 GO:0004710 GO:0004711 GO:0004718 GO:0008338 GO:0008339 GO:0008349 GO:0008545 GO:0016908 GO:0016909 GO:0019199 GO:0019912 GO:0034211
76023	scaffold_1	586147	587625	+					7.68995	7.99768	8.14894	7.37481	7.46624	7.23333									Batten's_disease_protein_Cln3 MFS_general_substrate_transporter	Predicted_small_molecule_transporter_involved_in_cellular_pH_homeostasis_(Batten_disease_protein_in_human)	General_function_prediction_only	POORLY_CHARACTERIZED	membrane							IPR003492 IPR016196	PF02487	KOG3880		9320	GO:0016020
176979	scaffold_1	587870	588554	+																				SWI-SNF_chromatin_remodeling_complex,_Snf5_subunit	Chromatin_structure_and_dynamics Transcription	INFORMATION_STORAGE_AND_PROCESSING										KOG1649
155373	scaffold_1	589001	589920	-					9.03408	8.90905	9.06883	8.97273	8.76987	8.67308									ATPase,_F1_complex,_OSCP/delta_subunit	Mitochondrial_F1F0-ATP_synthase,_subunit_OSCP/ATP5	Energy_production_and_conversion	METABOLISM	ATP_synthesis_coupled_proton_transport proton-transporting_two-sector_ATPase_complex hydrogen_ion_transporting_ATP_synthase_activity,_rotational_mechanism hydrogen_ion_transporting_ATPase_activity,_rotational_mechanism hydrogen-transporting_two-sector_ATPase_activity proton-transporting_ATP_synthase_complex	H(+)-transporting_two-sector_ATPase	ATP_synthesis Flagellar_assembly Type_III_secretion_system	Energy_Metabolism SORTING_AND_DEGRADATION	METABOLIC REGULATORY			IPR000711	PF00213	KOG1662	3.6.3.14	9292 9691 21355 21380 2390 19729	GO:0015986 GO:0016469 GO:0046933 GO:0046961 GO:0003936 GO:0045259
105351	scaffold_1	590572	593649	-					5.96376	5.60653	3.45339	6.44104	7.95152	6.35923									Regulator_of_chromosome_condensation,_RCC1	von_Willebrand_factor_and_related_coagulation_proteins	Extracellular_structures Defense_mechanisms	CELLULAR_PROCESSES_AND_SIGNALING	glucan_1,4-alpha-glucosidase_activity	Glucan_1,4-alpha-glucosidase	Starch_and_sucrose_metabolism	Metabolism_of_Complex_Carbohydrates	METABOLIC	yes		IPR000408		KOG1216	3.2.1.3	2745	GO:0004339
31924	scaffold_1	594493	596778	+					7.47454	7.62378	7.9536	7.44466	3.39419	7.94298									Peptidase_A1 Peptidase_aspartic,_catalytic				pepsin_A_activity proteolysis aspartic-type_endopeptidase_activity							IPR001461 IPR009007	PF00026			2632 4639 2628	GO:0004194 GO:0006508 GO:0004190
75930	scaffold_1	597567	598079	+					5.65858	6.13399	6.16062	6.57322	6.86111	5.66656
206997	scaffold_1	598185	598601	+
155377	scaffold_1	598955	601552	-					7.67112	7.78815	7.70959	7.21135	7.18838	8.14665									Rgp1	Uncharacterized_conserved_protein	Function_unknown	POORLY_CHARACTERIZED								IPR014848	PF08737	KOG4469
31925	scaffold_1	602016	602785	-					1.83723	2.93145	3.98226	0	0	0
105358	scaffold_1	602764	604398	-					2.31723	4.47829	5.29435	2.77061	0	2.90116
31927	scaffold_1	604696	605595	+					1.83723	3.5047	4.43352	3.25096	6.49207	4.47009
207025	scaffold_1	606968	607594	+
31928	scaffold_1	608118	609293	-		SSP
207038	scaffold_1	610303	612598	-					7.32711	6.97765	6.41865	7.82645	3.99744	8.26158										Splicing_coactivator_SRm160/300,_subunit_SRm160_(contains_PWI_domain)	RNA_processing_and_modification General_function_prediction_only	INFORMATION_STORAGE_AND_PROCESSING POORLY_CHARACTERIZED										KOG2146
207037	scaffold_1	612599	613206	-					0.190223	2.00426	1.76538	0	0	2.6494
105370	scaffold_1	614281	618090	+					8.43288	8.28784	8.29933	8.38887	7.85693	6.48411									Protein_kinase,_core Serine/threonine_protein_kinase-related Ras-association Sterile_alpha_motif_homology_2 Tyrosine_protein_kinase Serine/threonine_protein_kinase Sterile_alpha_motif_SAM Protein_kinase_ATP_binding,_conserved_site Serine/threonine_protein_kinase,_active_site Sterile_alpha_motif_homology Protein_kinase-like	MEKK_and_related_serine/threonine_protein_kinases	Signal_transduction_mechanisms	CELLULAR_PROCESSES_AND_SIGNALING	signal_transduction protein_kinase_activity ATP_binding protein_amino_acid_phosphorylation protein-tyrosine_kinase_activity protein_serine/threonine_kinase_activity transmembrane_receptor_protein_serine/threonine_kinase_activity 3-phosphoinositide-dependent_protein_kinase_activity DNA-dependent_protein_kinase_activity AMP-activated_protein_kinase_activity casein_kinase_activity casein_kinase_I_ac…							IPR000719 IPR017442 IPR000159 IPR011510 IPR001245 IPR002290 IPR001660 IPR017441 IPR008271 IPR010993 IPR011009	PF00069 PF00788 PF07647	KOG0198		5250 3043 3736 4602 3079 3045 3046 3047 3048 3049 3050 3051 3057 3061 3062 3063 3065 3067 3068 3070 3071 3072 3074 3076 3077 3084 6004 6005 6015 6196 10102 10103 11472 12154 17037	GO:0007165 GO:0004672 GO:0005524 GO:0006468 GO:0004713 GO:0004674 GO:0004675 GO:0004676 GO:0004677 GO:0004679 GO:0004680 GO:0004681 GO:0004690 GO:0004694 GO:0004695 GO:0004696 GO:0004698 GO:0004700 GO:0004702 GO:0004704 GO:0004705 GO:0004706 GO:0004708 GO:0004710 GO:0004711 GO:0004718 GO:0008338 GO:0008339 GO:0008349 GO:0008545 GO:0016908 GO:0016909 GO:0019199 GO:0019912 GO:0034211
31931	scaffold_1	619349	620828	+					9.36591	9.68546	9.58833	10.1855	9.66901	8.7541									Alcohol_dehydrogenase,_zinc-binding Alcohol_dehydrogenase_GroES-like GroES-like NAD(P)-binding	Alcohol_dehydrogenase,_class_V	Secondary_metabolites_biosynthesis,_transport_and_catabolism	METABOLISM	catalytic_activity binding metabolic_process alcohol_dehydrogenase_activity alcohol_dehydrogenase_activity,_metal_ion-independent alcohol_dehydrogenase_activity,_zinc-dependent alcohol_dehydrogenase_activity,_iron-dependent	Alcohol_dehydrogenase	Bile_acid_biosynthesis Tyrosine_metabolism Glycerolipid_metabolism Glycolysis_/_Gluconeogenesis Fatty_acid_metabolism	Lipid_Metabolism Amino_Acid_Metabolism Metabolism_of_Complex_Lipids Carbohydrate_Metabolism	METABOLIC			IPR013149 IPR013154 IPR011032 IPR016040	PF00107 PF08240	KOG0023	1.1.1.1	2290 3708 5830 2466 2467 2468 2469	GO:0003824 GO:0005488 GO:0008152 GO:0004022 GO:0004023 GO:0004024 GO:0004025
207065	scaffold_1	621973	622356	+
166171	scaffold_1	625249	627308	+					5.28185	5.18406	5.16073	6.01795	4.07942	6.35906									Ubiquitin-associated/translation_elongation_factor_EF1B,_N-terminal,_eukaryote UBA-like											IPR015940 IPR009060
207088	scaffold_1	627351	628147	-					4.98486	3.84875	0	5.18785	0	5.48193
130627	scaffold_1	629154	632623	-					8.54274	7.70275	7.65931	9.07789	4.87084	8.00147
105381	scaffold_1	633913	636934	+					8.40736	7.34716	7.2205	8.39033	5.62877	6.75199									Fungal_transcriptional_regulatory_protein,_N-terminal				transcription_factor_activity nucleus regulation_of_transcription,_DNA-dependent zinc_ion_binding							IPR001138	PF00172			2196 3838 4504 5939	GO:0003700 GO:0005634 GO:0006355 GO:0008270
31934	scaffold_1	637870	638485	-					6.62407	6.89635	7.15215	6.71474	4.65056	7.03818									Mitochondrial_ribosome NADH_dehydrogenase_[ubiquinone]_(complex_I),_alpha_subcomplex,_subunit_2	NADH:ubiquinone_oxidoreductase_NDUFA2/B8_subunit	Energy_production_and_conversion	METABOLISM								IPR007741 IPR016464	PF05047	KOG3446
155389	scaffold_1	638774	639437	+					8.26886	8.32514	8.39873	7.56008	7.96889	8.95086									Protein_of_unknown_function_UPF0041	Uncharacterized_conserved_protein	Function_unknown	POORLY_CHARACTERIZED								IPR005336	PF03650	KOG1589
207121	scaffold_1	639740	644981	-					6.02145	6.67222	6.81421	6.37572	6.96505	6.86174									WD40_repeat WD40_repeat-like	Conserved_WD40_repeat-containing_protein	Function_unknown	POORLY_CHARACTERIZED								IPR001680 IPR011046	PF00400	KOG0309
176996	scaffold_1	645074	646223	+					9.43147	9.45957	9.31713	9.29472	9.83521	9.71842									Ubiquitin-conjugating_enzyme,_E2 Ubiquitin-conjugating_enzyme/RWD-like	Ubiquitin-protein_ligase	Posttranslational_modification,_protein_turnover,_chaperones	CELLULAR_PROCESSES_AND_SIGNALING	small_conjugating_protein_ligase_activity post-translational_protein_modification regulation_of_protein_metabolic_process ubiquitin-protein_ligase_activity regulation_of_ubiquitin-protein_ligase_activity regulation_of_ubiquitin-protein_ligase_activity_during_meiotic_cell_cycle positive_regulation_of_ubiquitin-protein_ligase_activity negative_regulation_of_ubiquitin-protein_ligase_activity	Ubiquitin--protein_ligase						IPR000608 IPR016135	PF00179	KOG0417	6.3.2.19	12037 19152 24495 3200 24685 24687 24690 24691	GO:0019787 GO:0043687 GO:0051246 GO:0004842 GO:0051438 GO:0051440 GO:0051443 GO:0051444
207141	scaffold_1	646526	647294	-					2.74195	5.58297	3.28209	3.40793	3.89092	4.81973
76037	scaffold_1	652924	653252	-					1.96214	4.92405	4.18481	0	0	2.78896
186156	scaffold_1	654270	656089	-					4.5328	5.76561	1.79423	4.51034	0	1.79014									Sugar_transporter General_substrate_transporter Major_facilitator_superfamily Sugar_transporter,_conserved_site MFS_general_substrate_transporter	Predicted_transporter_(major_facilitator_superfamily)	General_function_prediction_only	POORLY_CHARACTERIZED	sugar:hydrogen_symporter_activity carbohydrate_transport membrane transporter_activity transport integral_to_membrane L-arabinose_isomerase_activity	L-arabinose_isomerase	Pentose_and_glucuronate_interconversions	Carbohydrate_Metabolism	METABOLIC			IPR003663 IPR005828 IPR007114 IPR005829 IPR016196	PF00083	KOG0254	5.3.1.4	3642 6276 9320 3546 4927 9321 6356	GO:0005351 GO:0008643 GO:0016020 GO:0005215 GO:0006810 GO:0016021 GO:0008733
207214	scaffold_1	657708	659409	+					8.20994	7.89537	7.41888	7.90118	8.16056	8.57085									Protein_of_unknown_function_UPF0187											IPR007913	PF05249
21433	scaffold_1	659528	660008	-		SSP			2.19324	2.93632	0.744409	0	0	0									Thaumatin,_pathogenesis-related									yes		IPR001938
77720	scaffold_1	660669	664169	-					8.49611	7.98362	8.3903	8.49701	3.73078	8.55301									ABC_transporter-like Chromo_domain AAA+_ATPase,_core Armadillo-type_fold	ATPase_component_of_ABC_transporters_with_duplicated_ATPase_domains/Translation_elongation_factor_EF-3b	Translation,_ribosomal_structure_and_biogenesis Amino_acid_transport_and_metabolism	INFORMATION_STORAGE_AND_PROCESSING METABOLISM	chromatin chromatin_binding nucleus chromatin_assembly_or_disassembly ATP_binding ATPase_activity nucleotide_binding nucleoside-triphosphatase_activity binding							IPR003439 IPR000953 IPR003593 IPR016024	PF00005 PF00385	KOG0062		586 2180 3838 4483 3736 10082 162 10269 3708	GO:0000785 GO:0003682 GO:0005634 GO:0006333 GO:0005524 GO:0016887 GO:0000166 GO:0017111 GO:0005488
207261	scaffold_1	674525	675080	-
207264	scaffold_1	675679	676129	+
207272	scaffold_1	677054	678538	+					7.72349	8.278	8.09286	7.1985	7.83364	8.04733									Zinc_finger,_C2H2-type Zinc_finger,_C2H2-like	FOG:_Zn-finger	General_function_prediction_only	POORLY_CHARACTERIZED	nucleic_acid_binding intracellular zinc_ion_binding							IPR007087 IPR015880	PF00096	KOG1721		2175 3827 5939	GO:0003676 GO:0005622 GO:0008270
	scaffold_1	685616	685675	+			Unknown
31946	scaffold_1	686666	687963	-					8.07973	8.25736	8.37018	7.51735	8.53251	8.94345									FMN-binding_split_barrel,_related									yes		IPR009002
31947	scaffold_1	688449	689468	+					10.8451	10.4608	10.4723	10.561	10.1721	10.2175									Ribosomal_protein_S30	Ubiquitin-like/40S_ribosomal_S30_protein_fusion	Posttranslational_modification,_protein_turnover,_chaperones Translation,_ribosomal_structure_and_biogenesis	CELLULAR_PROCESSES_AND_SIGNALING INFORMATION_STORAGE_AND_PROCESSING	structural_constituent_of_ribosome intracellular ribosome translation							IPR006846	PF04758	KOG0009		2227 3827 4025 4556	GO:0003735 GO:0005622 GO:0005840 GO:0006412
130664	scaffold_1	689666	690710	+					6.65976	5.55612	6.13238	5.96119	3.98394	6.61672									Protein_of_unknown_function_DUF1687,_fungi											IPR012882	PF07955
166191	scaffold_1	693620	695710	+																				FOG:_Immunoglobin_and_related_proteins	General_function_prediction_only Inorganic_ion_transport_and_metabolism	POORLY_CHARACTERIZED METABOLISM										KOG4475
	scaffold_1	695964	696743	+			Helitron
	scaffold_1	696142	696459	+			Unknown
	scaffold_1	696207	696802	+			Mariner.Tc1
	scaffold_1	696223	696744	+			Unknown
	scaffold_1	696763	696876	-			Unknown
	scaffold_1	696763	696878	-			Helitron
	scaffold_1	696875	697152	+			Copia
	scaffold_1	696878	697326	+			Unknown
	scaffold_1	697286	697336	+			Copia
	scaffold_1	697326	697662	-			Helitron
	scaffold_1	697662	698098	+			Gypsy
	scaffold_1	717062	717554	+			Gypsy
	scaffold_1	717276	717461	-			Unknown
105419	scaffold_1	717495	724387	-					6.07551	6.29877	3.75579	5.20375	6.25485	3.42956									Hemopexin Receptor_tyrosine_kinase,_class_II,_conserved_site	Putative_transcription_factor_HALR/MLL3,_involved_in_embryonic_development	General_function_prediction_only	POORLY_CHARACTERIZED	catalytic_activity metal_ion_binding transmembrane_receptor_protein_tyrosine_kinase_activity ATP_binding protein_amino_acid_phosphorylation transmembrane_receptor_protein_tyrosine_kinase_signaling_pathway membrane							IPR000585 IPR002011		KOG4443		2290 21295 3080 3736 4602 5254 9320	GO:0003824 GO:0046872 GO:0004714 GO:0005524 GO:0006468 GO:0007169 GO:0016020
105425	scaffold_1	724556	726215	-					6.96571	7.04866	6.37315	6.8805	8.90256	7.2563									Protein_prenyltransferase,_alpha_subunit	Protein_geranylgeranyltransferase_type_II,_alpha_subunit	Posttranslational_modification,_protein_turnover,_chaperones	CELLULAR_PROCESSES_AND_SIGNALING	protein_prenyltransferase_activity protein_amino_acid_prenylation prenyltransferase_activity protein_geranylgeranyltransferase_activity 4-hydroxybenzoate_octaprenyltransferase_activity protoheme_IX_farnesyltransferase_activity Sep-tRNA:Cys-tRNA_synthase_activity (S)-2,3-di-O-geranylgeranylglyceryl_phosphate_synthase_activity 1,4-dihydroxy-2-naphthoate_octaprenyltransferase_activity							IPR002088	PF01239	KOG0529		5986 10681 3032 3034 6072 6150 19230 19352 20865	GO:0008318 GO:0018346 GO:0004659 GO:0004661 GO:0008412 GO:0008495 GO:0043766 GO:0043888 GO:0046428
186165	scaffold_1	726502	729414	+					4.23646	3.36902	1.83569	6.48847	0	2.9469									WD40_repeat Cdc20/Fizzy WD40_repeat-like	Anaphase_promoting_complex,_Cdc20,_Cdh1,_and_Ama1_subunits	Posttranslational_modification,_protein_turnover,_chaperones Cell_cycle_control,_cell_division,_chromosome_partitioning	CELLULAR_PROCESSES_AND_SIGNALING METABOLISM								IPR001680 IPR000002 IPR011046	PF00400	KOG0305
186166	scaffold_1	729767	730954	-					11.3309	10.8053	10.887	11.5822	10.991	10.9888									Ribosomal_protein_S6e Ribosomal_protein_S6,_eukaryotic	40S_ribosomal_protein_S6	Translation,_ribosomal_structure_and_biogenesis	INFORMATION_STORAGE_AND_PROCESSING	structural_constituent_of_ribosome intracellular ribosome translation							IPR001377 IPR014401	PF01092	KOG1646		2227 3827 4025 4556	GO:0003735 GO:0005622 GO:0005840 GO:0006412
31952	scaffold_1	731082	732409	-					11.0281	10.6876	10.6321	11.2342	10.5031	10.3391									Calcipressin	Calcineurin-mediated_signaling_pathway_inhibitor_DSCR1	Signal_transduction_mechanisms General_function_prediction_only	CELLULAR_PROCESSES_AND_SIGNALING POORLY_CHARACTERIZED	calcium-mediated_signaling							IPR006931	PF04847	KOG4019		11979	GO:0019722
75709	scaffold_1	733607	734726	+					8.80837	8.37849	8.08952	8.70384	8.858	8.20193									DNA-directed_RNA_polymerase,_insert DNA-directed_RNA_polymerase,_dimerisation DNA-directed_RNA_polymerase,_RpoA/D/Rpb3-type DNA-directed_RNA_polymerase,_RBP11-like	RNA_polymerase_II,_subunit_POLR2C/RPB3	Transcription	INFORMATION_STORAGE_AND_PROCESSING	DNA_binding DNA-directed_RNA_polymerase_activity transcription protein_dimerization_activity DNA-directed_RNA_polymerase_I_activity DNA-directed_RNA_polymerase_II_activity DNA-directed_RNA_polymerase_III_activity RNA_polymerase_activity	DNA-directed_RNA_polymerase	RNA_polymerase Purine_metabolism Pyrimidine_metabolism	TRANSCRIPTION Nucleotide_Metabolism	REGULATORY METABOLIC			IPR011262 IPR011261 IPR011263 IPR009025	PF01000 PF01193	KOG1522	2.7.7.6	2176 2356 4499 21401 2357 2358 2359 16888	GO:0003677 GO:0003899 GO:0006350 GO:0046983 GO:0003900 GO:0003901 GO:0003902 GO:0034062
21445	scaffold_1	735294	736042	-					6.58512	6.21931	6.10683	5.78012	0	6.57052				-7.74989					GrpE_nucleotide_exchange_factor GrpE_nucleotide_exchange_factor,_head	Molecular_chaperone_of_the_GrpE_family	Posttranslational_modification,_protein_turnover,_chaperones	CELLULAR_PROCESSES_AND_SIGNALING	adenyl-nucleotide_exchange_factor_activity protein_folding protein_homodimerization_activity chaperone_binding protein_binding							IPR000740 IPR009012	PF01025	KOG3003		575 4591 18307 24341 3727	GO:0000774 GO:0006457 GO:0042803 GO:0051087 GO:0005515
207455	scaffold_1	736218	738639	+					6.93608	7.44622	6.97125	6.91028	3.03005	5.99634									Protein_of_unknown_function_DUF453											IPR007400	PF04303
207484	scaffold_1	742047	742790	-					5.01974	0.462052	1.48039	0.486196	0	0
77679	scaffold_1	743499	744992	-					7.54292	7.80287	8.03447	6.87181	7.69838	7.95922									Phosphoribosyltransferase Phosphoribosyl_pyrophosphokinase Phosphoribosyl_pyrophosphate_synthetase,_conserved_site	Ribose-phosphate_pyrophosphokinase	Nucleotide_transport_and_metabolism Amino_acid_transport_and_metabolism	METABOLISM	nucleoside_metabolic_process magnesium_ion_binding ribose_phosphate_diphosphokinase_activity ribonucleoside_monophosphate_biosynthetic_process cellular_biosynthetic_process nucleotide_biosynthetic_process	Ribose-phosphate_pyrophosphokinase	Purine_metabolism Pentose_phosphate_pathway	Nucleotide_Metabolism Carbohydrate_Metabolism	METABOLIC			IPR000836 IPR005946 IPR000842	PF00156	KOG1448	2.7.6.1	6724 281 3115 6762 19387 6770	GO:0009116 GO:0000287 GO:0004749 GO:0009156 GO:0044249 GO:0009165
155412	scaffold_1	746520	748449	-					7.51597	9.2773	8.96	8.1921	9.39896	8.70791										von_Willebrand_factor_and_related_coagulation_proteins	Extracellular_structures Defense_mechanisms	CELLULAR_PROCESSES_AND_SIGNALING										KOG1216
186172	scaffold_1	749242	750645	+
166204	scaffold_1	755780	757438	-					5.55375	5.83099	5.71777	5.38689	3.27811	2.59735									Phenylalanyl-tRNA_synthetase,_class_IIc Phenylalanyl-tRNA_synthetase,_beta_subunit,_ferrodoxin-fold_anticodon-binding Phenylalanyl-tRNA_synthetase,_class_IIc,_mitochondrial Aminoacyl-tRNA_synthetase,_class_II	Phenylalanyl-tRNA_synthetase	Translation,_ribosomal_structure_and_biogenesis	INFORMATION_STORAGE_AND_PROCESSING	nucleotide_binding phenylalanine-tRNA_ligase_activity ATP_binding cytoplasm translation phenylalanyl-tRNA_aminoacylation tRNA_binding magnesium_ion_binding tRNA_processing aminoacyl-tRNA_ligase_activity tRNA_aminoacylation_for_protein_translation phenylalanine-tRNA_ligase_complex	Phenylalanine--tRNA_ligase	Aminoacyl-tRNA_biosynthesis Phenylalanine,_tyrosine_and_tryptophan_biosynthesis	TRANSLATION Amino_Acid_Metabolism	REGULATORY METABOLIC			IPR002319 IPR005121 IPR004530 IPR006195	PF01409 PF03147	KOG2783	6.1.1.20	162 3186 3736 3930 4556 4575 62 281 5721 3172 4561 6925	GO:0000166 GO:0004826 GO:0005524 GO:0005737 GO:0006412 GO:0006432 GO:0000049 GO:0000287 GO:0008033 GO:0004812 GO:0006418 GO:0009328
166205	scaffold_1	757693	758781	+					6.14372	4.24089	3.03809	6.29898	3.2139	5.72519									Mitochondrial_brown_fat_uncoupling_protein Mitochondrial_substrate_carrier	Mitochondrial_oxoglutarate/malate_carrier_proteins	Energy_production_and_conversion	METABOLISM	binding transport membrane mitochondrion mitochondrial_transport							IPR002030 IPR001993	PF00153	KOG0759		3708 4927 9320 3931 4953	GO:0005488 GO:0006810 GO:0016020 GO:0005739 GO:0006839
78313	scaffold_1	759097	760114	-					7.08013	7.10348	5.14856	7.06052	7.64413	6.94846									Short-chain_dehydrogenase/reductase_SDR Glucose/ribitol_dehydrogenase NAD(P)-binding	Dehydrogenases_with_different_specificities_(related_to_short-chain_alcohol_dehydrogenases)	Secondary_metabolites_biosynthesis,_transport_and_catabolism	METABOLISM	metabolic_process oxidoreductase_activity catalytic_activity binding C-3_sterol_dehydrogenase_(C-4_sterol_decarboxylase)_activity 3-keto_sterol_reductase_activity aldo-keto_reductase_activity isocitrate_dehydrogenase_activity mevaldate_reductase_activity gluconate_dehydrogenase_activity steroid_dehydrogenase_activity epoxide_dehydrogenase_activity 5-exo-hydroxycamphor_dehydrogenase_activity 2-hyd…	With_NAD(+)_or_NADP(+)_as_acceptor	Bile_acid_biosynthesis Vitamin_B6_metabolism Glycine,_serine_and_threonine_metabolism Butanoate_metabolism Fructose_and_mannose_metabolism Galactose_metabolism Lysine_degradation Nucleotide_sugars_metabolism Ascorbate_and_aldarate_metabolism Tetrachloroethene_degradation Benzoate_degradation_via_CoA_ligation Glycerolipid_metabolism	Lipid_Metabolism Metabolism_of_Cofactors_and_Vitamins Amino_Acid_Metabolism Carbohydrate_Metabolism Nucleotide_Metabolism Biodegradation_of_Xenobiotics Metabolism_of_Complex_Lipids	METABOLIC			IPR002198 IPR002347 IPR016040	PF00106	KOG1208	1.1.1.-	5830 9710 2290 3708 247 248 2477 2842 2886 6491 9508 10761 10762 10763 15277 16590 16591 19178 22621 25233	GO:0008152 GO:0016491 GO:0003824 GO:0005488 GO:0000252 GO:0000253 GO:0004033 GO:0004448 GO:0004495 GO:0008875 GO:0016229 GO:0018451 GO:0018452 GO:0018453 GO:0032442 GO:0033764 GO:0033765 GO:0043713 GO:0048258 GO:0051990
341056	scaffold_1	761450	762396	-
155417	scaffold_1	762539	762841	-
55729	scaffold_1	764331	765294	+					1.05538	5.08871	3.59466	0	0	2.34079
341067	scaffold_1	766076	767706	+					4.6843	4.93184	3.82634	4.52189	0	5.16673									Ankyrin Heterokaryon_incompatibility Heat_shock_protein_DnaJ,_N-terminal	Ankyrin	Cell_wall/membrane/envelope_biogenesis	CELLULAR_PROCESSES_AND_SIGNALING	heat_shock_protein_binding							IPR002110 IPR010730 IPR001623	PF00023 PF06985	KOG4177		13917	GO:0031072
31962	scaffold_1	768302	768951	+					4.79438	0.791724	1.07365	2.87631	0	0									Ankyrin	FOG:_Ankyrin_repeat	General_function_prediction_only	POORLY_CHARACTERIZED								IPR002110	PF00023	KOG0504
341073	scaffold_1	769733	772366	-																			Rad21/Rec8_like_protein,_N-terminal	Sister_chromatid_cohesion_complex_Cohesin,_subunit_RAD21/SCC1	Cell_cycle_control,_cell_division,_chromosome_partitioning	METABOLISM								IPR006910	PF04825	KOG1213
31963	scaffold_1	772550	774780	-					9.05874	8.6359	8.83743	8.70069	8.23194	8.5539									Ubiquitin Peptidase_C19,_ubiquitin_carboxyl-terminal_hydrolase_2	Ubiquitin-specific_protease	Posttranslational_modification,_protein_turnover,_chaperones	CELLULAR_PROCESSES_AND_SIGNALING	protein_modification_process ubiquitin_thiolesterase_activity ubiquitin-dependent_protein_catabolic_process	Ubiquitin_thiolesterase						IPR000626 IPR001394	PF00240 PF00443	KOG1872	3.1.2.15	4598 2657 4642	GO:0006464 GO:0004221 GO:0006511
21457	scaffold_1	774972	775641	+					7.99602	8.37683	8.15144	7.89171	8.34397	8.73041									ARP23_complex_20_kDa_subunit	Actin-related_protein_Arp2/3_complex,_subunit_ARPC4	Cytoskeleton	CELLULAR_PROCESSES_AND_SIGNALING	cytoskeleton actin_filament_polymerization							IPR008384	PF05856	KOG1876		4037 12940	GO:0005856 GO:0030041
21458	scaffold_1	776035	776678	-					10.1202	10.3614	10.4043	10.5228	10.6225	9.55328									Redoxin Thioredoxin-like_fold	Alkyl_hydroperoxide_reductase/peroxiredoxin	Posttranslational_modification,_protein_turnover,_chaperones	CELLULAR_PROCESSES_AND_SIGNALING	oxidoreductase_activity peroxiredoxin_activity							IPR013740 IPR012336	PF08534	KOG0541		9710 25163	GO:0016491 GO:0051920
207625	scaffold_1	777681	778351	+					2.7468	5.42158	3.88573	2.33722	0	5.70492									Protein_of_unknown_function_DUF1348											IPR009783	PF07080
166213	scaffold_1	778431	778941	-					5.24107	6.89753	6.91829	6.17318	4.11974	2.16749									Dynein_light_chain-related	Dynein-associated_protein_Roadblock	Cell_cycle_control,_cell_division,_chromosome_partitioning Cell_motility	METABOLISM CELLULAR_PROCESSES_AND_SIGNALING								IPR004942	PF03259	KOG4115
166214	scaffold_1	779246	780362	+					1.34256	0.637875	1.07365	0	2.86396	3.16517									Armadillo-type_fold	Uncharacterized_conserved_protein	Function_unknown	POORLY_CHARACTERIZED	binding							IPR016024		KOG2149		3708	GO:0005488
177022	scaffold_1	781200	782159	+					6.22508	5.60607	3.77411	5.79535	0	5.70329				-7.30113					Mpv17/PMP22	Peroxisomal_membrane_protein_MPV17_and_related_proteins	General_function_prediction_only	POORLY_CHARACTERIZED	integral_to_membrane							IPR007248	PF04117	KOG1944		9321	GO:0016021
130720	scaffold_1	782743	784190	+																			Glycoside_hydrolase,_family_16 Glycoside_hydrolase,_family_16,_active_site Concanavalin_A-like_lectin/glucanase				hydrolase_activity,_hydrolyzing_O-glycosyl_compounds carbohydrate_metabolic_process							IPR000757 IPR008263 IPR008985	PF00722			2933 4143	GO:0004553 GO:0005975
31970	scaffold_1	784667	786026	+					5.42873	6.25726	6.04234	4.34086	7.22225	5.12861									Alanine_racemase,_N-terminal											IPR001608	PF01168
76750	scaffold_1	786147	787520	-					5.01311	5.43714	6.03809	4.92753	4.1327	7.20358										DNA_topoisomerase_I	Replication,_recombination_and_repair	INFORMATION_STORAGE_AND_PROCESSING										KOG0981
195071	scaffold_1	788216	790047	+					5.45604	6.08863	6.24365	5.68359	6.90182	4.63368									Aminotransferase_class-III Acetylornithine_and_succinylornithine_aminotransferase Pyridoxal_phosphate-dependent_transferase,_major_region	Acetylornithine_aminotransferase	Amino_acid_transport_and_metabolism	METABOLISM	arginine_metabolic_process transaminase_activity pyridoxal_phosphate_binding acetylornithine_transaminase_activity	Acetylornithine_aminotransferase	Urea_cycle_and_metabolism_of_amino_groups	Amino_Acid_Metabolism	METABOLIC			IPR005814 IPR004636 IPR015424	PF00202	KOG1401	2.6.1.11	4655 6140 13063 2440	GO:0006525 GO:0008483 GO:0030170 GO:0003992
195072	scaffold_1	790151	794271	+					4.50034	4.36898	2.78947	3.03717	0	5.06125									SNF2-related DNA/RNA_helicase,_C-terminal DEAD-like_helicase,_N-terminal	Helicase-like_transcription_factor_HLTF/DNA_helicase_RAD5,_DEAD-box_superfamily	Transcription Replication,_recombination_and_repair	INFORMATION_STORAGE_AND_PROCESSING	DNA_binding ATP_binding nucleic_acid_binding helicase_activity ATP-dependent_DNA_helicase_activity ATP-dependent_RNA_helicase_activity ATP-dependent_helicase_activity DNA-dependent_ATPase_activity RNA-dependent_ATPase_activity protein-transmembrane_transporting_ATPase_activity ATPase_activity single-stranded_DNA-dependent_ATP-dependent_DNA_helicase_activity ATPase_activity,_coupled ATPase_activit…	Adenosinetriphosphatase	Purine_metabolism	Nucleotide_Metabolism	METABOLIC			IPR000330 IPR001650 IPR014001	PF00176 PF00271	KOG1001	3.6.1.3	2176 3736 2175 2792 2450 2451 5716 5778 5860 8800 10082 10273 18132 18133 18134 18135	GO:0003677 GO:0005524 GO:0003676 GO:0004386 GO:0004003 GO:0004004 GO:0008026 GO:0008094 GO:0008186 GO:0015462 GO:0016887 GO:0017116 GO:0042623 GO:0042624 GO:0042625 GO:0042626
130733	scaffold_1	794508	795234	+		SSP			0.190223	1.98196	1.07365	0	0.562766	3.99179						4.50961
105489	scaffold_1	795481	796976	+					7.09207	7.36466	7.08383	6.90246	4.44975	3.90032									Short-chain_dehydrogenase/reductase_SDR Glucose/ribitol_dehydrogenase NAD(P)-binding	Dehydrogenases_with_different_specificities_(related_to_short-chain_alcohol_dehydrogenases)	Secondary_metabolites_biosynthesis,_transport_and_catabolism	METABOLISM	metabolic_process oxidoreductase_activity catalytic_activity binding carbonyl_reductase_(NADPH)_activity	Carbonyl_reductase_(NADPH)	Prostaglandin_and_leukotriene_metabolism	Metabolism_of_Complex_Lipids	METABOLIC			IPR002198 IPR002347 IPR016040	PF00106	KOG1208	1.1.1.184	5830 9710 2290 3708 2532	GO:0008152 GO:0016491 GO:0003824 GO:0005488 GO:0004090
31974	scaffold_1	797006	799830	-					8.58299	8.58583	8.64713	9.01326	8.33968	7.96128									ABC_transporter-like ABC_transporter,_N-terminal AAA+_ATPase,_core ABC_transporter,_transmembrane_region,_type_1	Peroxisomal_long-chain_acyl-CoA_transporter,_ABC_superfamily	Lipid_transport_and_metabolism	METABOLISM	ATP_binding ATPase_activity nucleotide_binding nucleoside-triphosphatase_activity transport membrane integral_to_membrane ATPase_activity,_coupled_to_transmembrane_movement_of_substances							IPR003439 IPR010509 IPR003593 IPR011527	PF00005 PF06472	KOG0064		3736 10082 162 10269 4927 9320 9321 18135	GO:0005524 GO:0016887 GO:0000166 GO:0017111 GO:0006810 GO:0016020 GO:0016021 GO:0042626
186185	scaffold_1	799979	804774	-					8.92728	8.85695	9.17024	8.99997	8.49675	9.01775									LisH_dimerisation_motif,_subgroup WD40_repeat WD40_repeat-like	Flavin-containing_monooxygenase	Secondary_metabolites_biosynthesis,_transport_and_catabolism	METABOLISM								IPR013720 IPR001680 IPR011046	PF08513	KOG1399
130747	scaffold_1	804964	806564	+					6.92369	6.94804	6.09311	6.69442	7.32901	6.66131									Protein_of_unknown_function_DUF1751,_integral_membrane,_eukaryotic	Predicted_membrane_protein	Function_unknown	POORLY_CHARACTERIZED								IPR013861	PF08551	KOG2890
207761	scaffold_1	806921	809379	+					7.96508	8.1962	8.02061	7.86091	7.6288	4.63368									Phosphoribosyltransferase Glutamine_amidotransferase,_class-II Amidophosphoribosyl_transferase Purine/pyrimidine_phosphoribosyl_transferase,_conserved_site	Glutamine_phosphoribosylpyrophosphate_amidotransferase	Nucleotide_transport_and_metabolism	METABOLISM	metabolic_process nucleoside_metabolic_process transferase_activity amidophosphoribosyltransferase_activity purine_base_biosynthetic_process	Amidophosphoribosyltransferase	Purine_metabolism Glutamate_metabolism	Nucleotide_Metabolism Amino_Acid_Metabolism	METABOLIC			IPR000836 IPR000583 IPR005854 IPR002375	PF00156 PF00310	KOG0572	2.4.2.14	5830 6724 9940 2486 6721	GO:0008152 GO:0009116 GO:0016740 GO:0004044 GO:0009113
207762	scaffold_1	809380	809746	+
76557	scaffold_1	810524	811055	+		SSP			4.57018	2.09266	0	5.49443	0	7.64427							3.51485
31978	scaffold_1	811533	812580	+					5.59053	5.05209	4.89131	6.48802	0	5.72519				-7.0562						Uncharacterized_conserved_protein	Function_unknown	POORLY_CHARACTERIZED										KOG4487
195078	scaffold_1	812970	813878	+		Cazy SSP			1.97634	6.35845	6.06397	2.41746	2.54078	5.89863						4.76203			Cellulose-binding_region,_fungal				hydrolase_activity,_hydrolyzing_O-glycosyl_compounds extracellular_region carbohydrate_metabolic_process cellulose_binding					yes		IPR000254	PF00734			2933 3782 4143 13137	GO:0004553 GO:0005576 GO:0005975 GO:0030248
76498	scaffold_1	814051	814466	-		SSP
21474	scaffold_1	816150	818844	+																			Polyprenyl_synthetase Terpenoid_synthase	Geranylgeranyl_pyrophosphate_synthase/Polyprenyl_synthetase	Coenzyme_transport_and_metabolism	METABOLISM	isoprenoid_biosynthetic_process							IPR000092 IPR008949	PF00348	KOG0777		5967	GO:0008299
130758	scaffold_1	819165	820184	+					3.33104	0.532396	0.663821	0.774016	0	3.28137									Glucose/ribitol_dehydrogenase NAD(P)-binding	Predicted_short_chain-type_dehydrogenase	General_function_prediction_only	POORLY_CHARACTERIZED	metabolic_process oxidoreductase_activity catalytic_activity binding							IPR002347 IPR016040		KOG1611		5830 9710 2290 3708	GO:0008152 GO:0016491 GO:0003824 GO:0005488
	scaffold_1	820639	820762	-			Unknown
	scaffold_1	820882	820966	+			Unknown
31983	scaffold_1	823556	824400	+					1.9178	3.10752	2.92818	0	0	0
207844	scaffold_1	826696	827140	-
207849	scaffold_1	827426	827831	+
21477	scaffold_1	828749	830121	-					8.46388	8.45597	8.79455	8.78924	8.423	7.99616									Fungal_transcriptional_regulatory_protein,_N-terminal	Serine/threonine_protein_kinase	Signal_transduction_mechanisms	CELLULAR_PROCESSES_AND_SIGNALING	transcription_factor_activity nucleus regulation_of_transcription,_DNA-dependent zinc_ion_binding UDP-N-acetylmuramoylalanyl-D-glutamyl-2,6-diaminopimelate-D-alanyl-D-alanine_ligase_activity ribosomal_S6-glutamic_acid_ligase_activity coenzyme_F420-0_gamma-glutamyl_ligase_activity coenzyme_F420-2_alpha-glutamyl_ligase_activity	Acid--D-amino-acid_ligases_(peptide_synthases)	Tryptophan_metabolism Ubiquinone_biosynthesis	Amino_Acid_Metabolism Metabolism_of_Cofactors_and_Vitamins	METABOLIC			IPR001138	PF00172	KOG1187	6.3.2.-	2196 3838 4504 5939 6387 10509 19237 19238	GO:0003700 GO:0005634 GO:0006355 GO:0008270 GO:0008766 GO:0018169 GO:0043773 GO:0043774
105516	scaffold_1	835633	838733	-					5.5105	3.94334	5.04166	6.66691	3.20393	0									Conserved_hypothetical_protein_CHP02453	Nucleolar_GTPase/ATPase_p130	Nuclear_structure	CELLULAR_PROCESSES_AND_SIGNALING								IPR012808		KOG2992
207921	scaffold_1	838833	839920	+					5.27306	5.23635	3.64229	5.99286	0	5.0483				-6.47165					Protein_of_unknown_function_DUF207	Uncharacterized_conserved_protein	Function_unknown	POORLY_CHARACTERIZED								IPR003827	PF02676	KOG1228
130771	scaffold_1	840243	841604	+					9.36581	9.55771	8.37428	9.16466	7.31135	8.14112				-1.94696					Methyltransferase_type_12	Methyltransferases	Coenzyme_transport_and_metabolism	METABOLISM								IPR013217	PF08242	KOG1270
207962	scaffold_1	841740	845088	-					8.7613	8.5831	8.77347	8.74557	3.46235	8.8234									Glycoside_hydrolase,_family_3,_N-terminal Glycoside_hydrolase,_family_3,_C-terminal Glycoside_hydrolase,_catalytic_core				hydrolase_activity,_hydrolyzing_O-glycosyl_compounds carbohydrate_metabolic_process beta-glucosidase_activity	Beta-glucosidase	Starch_and_sucrose_metabolism Cyanoamino_acid_metabolism Flavonoids,_stilbene_and_lignin_biosynthesis	Metabolism_of_Complex_Carbohydrates Metabolism_of_Other_Amino_Acids Biosynthesis_of_Secondary_Metabolites	METABOLIC			IPR001764 IPR002772 IPR017853	PF00933 PF01915		3.2.1.21	2933 4143 6082	GO:0004553 GO:0005975 GO:0008422
76504	scaffold_1	845408	847040	-					8.04187	8.63636	9.04171	8.44769	8.73097	8.55692									Citrate_synthase-like Citrate_synthase,_eukaryotic Citrate_synthase-like,_core	Citrate_synthase	Energy_production_and_conversion	METABOLISM	cellular_carbohydrate_metabolic_process transferase_activity,_transferring_acyl_groups,_acyl_groups_converted_into_alkyl_on_transfer citrate_(Si)-synthase_activity	Citrate_(si)-synthase						IPR002020 IPR010109 IPR016141	PF00285	KOG2617	2.3.3.1	19400 21335 2547	GO:0044262 GO:0046912 GO:0004108
186198	scaffold_1	847317	849483	+					7.6768	8.0371	8.52603	7.79715	8.66021	8.19738									Isocitrate_lyase_and_phosphorylmutase,_core Isocitrate_lyase_and_phosphorylmutase Isocitrate_lyase Pyruvate/Phosphoenolpyruvate_kinase,_catalytic_core	Isocitrate_lyase	Energy_production_and_conversion	METABOLISM	catalytic_activity metabolic_process isocitrate_lyase_activity carboxylic_acid_metabolic_process	Isocitrate_lyase	Glyoxylate_and_dicarboxylate_metabolism	Carbohydrate_Metabolism	METABOLIC			IPR015809 IPR000918 IPR006254 IPR015813	PF00463	KOG1260	4.1.3.1	2290 5830 2845 12002	GO:0003824 GO:0008152 GO:0004451 GO:0019752
166249	scaffold_1	849725	856010	+					7.87923	7.75465	7.94662	8.27683	3.68449	7.66384									Peroxisome_membrane_anchor_protein_Pex14p,_N-terminal Protein_of_unknown_function_DUF726 Lipase,_active_site	Uncharacterized_conserved_protein	Function_unknown	POORLY_CHARACTERIZED	peroxisome membrane catalytic_activity DNA_ligase_(ATP)_activity	DNA_ligase_(ATP)						IPR006785 IPR007941 IPR008262	PF04695 PF05277	KOG2385	6.5.1.1	3966 9320 2290 2365	GO:0005777 GO:0016020 GO:0003824 GO:0003910
	scaffold_1	851412	851584	+			rRNA
	scaffold_1	851872	851930	+			Unknown
130788	scaffold_1	857389	859329	+					8.47733	8.46509	8.24715	9.01854	9.13838	7.24476										beta-1,6-N-acetylglucosaminyltransferase,_contains_WSC_domain	Carbohydrate_transport_and_metabolism Posttranslational_modification,_protein_turnover,_chaperones	METABOLISM CELLULAR_PROCESSES_AND_SIGNALING										KOG4157
208038	scaffold_1	860946	863567	+					10.2352	10.3012	10.8023	10.709	10.8987	10.4077									AMP-dependent_synthetase_and_ligase Acetate--CoA_ligase	Acyl-CoA_synthetase	Lipid_transport_and_metabolism	METABOLISM	catalytic_activity metabolic_process acetate-CoA_ligase_activity AMP_binding	Acetate--CoA_ligase	Reductive_carboxylate_cycle_(CO2_fixation) Pyruvate_metabolism Glycolysis_/_Gluconeogenesis Propanoate_metabolism	Energy_Metabolism Carbohydrate_Metabolism	METABOLIC			IPR000873 IPR011904	PF00501	KOG1175	6.2.1.1	2290 5830 2435 9492	GO:0003824 GO:0008152 GO:0003987 GO:0016208
177048	scaffold_1	864137	867191	+					10.0729	9.82227	10.0158	9.87508	8.99641	9.56302									Blood_coagulation_inhibitor,_Disintegrin Peptidase_M12B,_ADAM/reprolysin ADAM,_cysteine-rich	Meltrins,_fertilins_and_related_Zn-dependent_metalloproteinases_of_the_ADAMs_family	Posttranslational_modification,_protein_turnover,_chaperones	CELLULAR_PROCESSES_AND_SIGNALING	metalloendopeptidase_activity proteolysis stromelysin_3_activity collagenase_activity prenyl_protein_specific_endopeptidase_activity matrilysin-2_activity	Metalloendopeptidases				yes		IPR001762 IPR001590 IPR006586	PF00200 PF01421 PF08516	KOG3607	3.4.24.-	2658 4639 2679 5813 5987 13282	GO:0004222 GO:0006508 GO:0004249 GO:0008133 GO:0008319 GO:0030402
32002	scaffold_1	867424	868788	+					2.35977	4.6068	3.9775	0	0	2.85634									NmrA-like NAD(P)-binding				regulation_of_nitrogen_utilization transcription_repressor_activity catalytic_activity binding metabolic_process							IPR008030 IPR016040	PF05368			4925 9773 2290 3708 5830	GO:0006808 GO:0016564 GO:0003824 GO:0005488 GO:0008152
341135	scaffold_1	870353	871270	+
	scaffold_1	871453	871991	+			Unknown
155457	scaffold_1	871514	872065	-																			NACHT_nucleoside_triphosphatase											IPR007111	PF05729
130800	scaffold_1	873202	875589	+																			Fungal_transcriptional_regulatory_protein,_N-terminal				transcription_factor_activity nucleus regulation_of_transcription,_DNA-dependent zinc_ion_binding							IPR001138	PF00172			2196 3838 4504 5939	GO:0003700 GO:0005634 GO:0006355 GO:0008270
75899	scaffold_1	876060	876908	-					7.71954	7.58947	7.92961	8.26351	4.15582	7.52603									Dienelactone_hydrolase	Predicted_hydrolase_related_to_dienelactone_hydrolase	General_function_prediction_only	POORLY_CHARACTERIZED	hydrolase_activity							IPR002925	PF01738	KOG3043		9985	GO:0016787
130806	scaffold_1	877234	879338	-					4.43562	5.67383	4.91949	1.56216	2.96826	6.21351									Ankyrin BTB/POZ BTB/POZ-like BTB/POZ_fold	Ankyrin_repeat_protein	General_function_prediction_only	POORLY_CHARACTERIZED	protein_binding							IPR002110 IPR013069 IPR000210 IPR011333	PF00023 PF00651	KOG0511		3727	GO:0005515
155461	scaffold_1	879661	882056	+					6.89509	6.30792	6.48817	3.40802	4.11974	7.62111									Protein_kinase,_core Serine/threonine_protein_kinase-related Tyrosine_protein_kinase Serine/threonine_protein_kinase Serine/threonine_protein_kinase,_active_site Protein_kinase-like	NIMA_(never_in_mitosis)-related_G2-specific_serine/threonine_protein_kinase	Cell_cycle_control,_cell_division,_chromosome_partitioning	METABOLISM	protein_kinase_activity ATP_binding protein_amino_acid_phosphorylation protein-tyrosine_kinase_activity protein_serine/threonine_kinase_activity	Protein_kinase						IPR000719 IPR017442 IPR001245 IPR002290 IPR008271 IPR011009	PF00069	KOG0591	2.7.1.37	3043 3736 4602 3079 3045	GO:0004672 GO:0005524 GO:0006468 GO:0004713 GO:0004674
208101	scaffold_1	882461	885307	-					8.21411	8.38454	7.89482	8.27847	8.09925	8.21509									Ferric_reductase-like_transmembrane_component,_N-terminal FAD-binding_8 Ferric_reductase,_NAD_binding	Ferric_reductase,_NADH/NADPH_oxidase_and_related_proteins	Secondary_metabolites_biosynthesis,_transport_and_catabolism Inorganic_ion_transport_and_metabolism	METABOLISM	iron_ion_binding electron_transport integral_to_membrane oxidoreductase_activity FAD_binding ferric-chelate_reductase_activity							IPR013130 IPR013112 IPR013121	PF01794 PF08022 PF08030	KOG0039		3721 4283 9321 9710 23919 287	GO:0005506 GO:0006118 GO:0016021 GO:0016491 GO:0050660 GO:0000293
208115	scaffold_1	885859	886719	+					8.68869	7.38883	7.0629	8.16491	5.7447	7.48173				-2.79214					Ctr_copper_transporter	Copper_transporter	Inorganic_ion_transport_and_metabolism	METABOLISM	copper_ion_transmembrane_transporter_activity copper_ion_transport integral_to_membrane							IPR007274	PF04145	KOG3386		3664 4940 9321	GO:0005375 GO:0006825 GO:0016021
130816	scaffold_1	887171	888461	+		SSP			10.1085	9.79383	9.44313	10.2201	9.22458	9.39937							1.65367
32012	scaffold_1	888647	889928	+					9.64736	10.1099	10.2006	9.97297	10.1148	9.71389									Nascent_polypeptide-associated_complex_NAC	RNA_polymerase_II_general_transcription_factor_BTF3_and_related_proteins	Transcription	INFORMATION_STORAGE_AND_PROCESSING								IPR002715	PF01849	KOG2240
32013	scaffold_1	890574	892095	+					6.74759	6.99469	6.83562	5.91192	7.73505	6.73132									FAD-dependent_pyridine_nucleotide-disulphide_oxidoreductase Pyridine_nucleotide-disulphide_oxidoreductase,_class_I	Monodehydroascorbate/ferredoxin_reductase	General_function_prediction_only	POORLY_CHARACTERIZED	electron_transport oxidoreductase_activity NADH_dehydrogenase_activity	NADH_dehydrogenase						IPR013027 IPR001100	PF07992	KOG1336	1.6.99.3	4283 9710 2407	GO:0006118 GO:0016491 GO:0003954
32014	scaffold_1	892259	893758	+				cluster2	5.46468	4.66689	5.58672	5.46526	2.90069	2.36997									Exoribonuclease,_phosphorolytic_domain_1	Exosomal_3'-5'_exoribonuclease_complex,_subunit_Rrp43	Translation,_ribosomal_structure_and_biogenesis	INFORMATION_STORAGE_AND_PROCESSING	3'-5'-exoribonuclease_activity RNA_binding RNA_processing 5'-3'_exoribonuclease_activity	Exoribonucleases_producing_5'-phosphomonoesters						IPR001247	PF01138	KOG1613	3.1.13.-	171 2216 4541 2924	GO:0000175 GO:0003723 GO:0006396 GO:0004534
130827	scaffold_1	895194	897290	+				cluster2	9.194	9.63427	9.49892	9.69724	10.115	9.73855										FOG:_Low-complexity	Function_unknown	POORLY_CHARACTERIZED						yes				KOG1181
130829	scaffold_1	898164	900483	+	NRP			cluster2	8.04962	7.78441	8.12761	7.93953	8.18114	7.98197								Isopenicillin_N_epimerase_component-like_protein	AMP-dependent_synthetase_and_ligase	Very_long-chain_acyl-CoA_synthetase/fatty_acid_transporter	Lipid_transport_and_metabolism	METABOLISM	catalytic_activity metabolic_process Photinus-luciferin_4-monooxygenase_(ATP-hydrolyzing)_activity	Photinus-luciferin_4-monooxygenase_(ATP-hydrolysing)					BGC0000317|KFH48713.1	IPR000873	PF00501	KOG1179	1.13.12.7	2290 5830 21494	GO:0003824 GO:0008152 GO:0047077
341145	scaffold_1	900813	903038	+				cluster2	5.04997	3.51403	2.8922	5.75285	0	0									Dynamin,_GTPase_region	Vacuolar_sorting_protein_VPS1,_dynamin,_and_related_proteins	General_function_prediction_only Intracellular_trafficking,_secretion,_and_vesicular_transport	POORLY_CHARACTERIZED CELLULAR_PROCESSES_AND_SIGNALING	GTPase_activity GTP_binding dynamin_GTPase_activity							IPR001401		KOG0446		2378 3737 6200	GO:0003924 GO:0005525 GO:0008549
130832	scaffold_1	903050	904375	-	Polyketide			cluster2	8.59611	8.42841	8.50137	8.87502	9.55411	8.35895								hypothetical_protein	Cobalamin_(vitamin_B12)_biosynthesis_CobW-like [NiFe]-hydrogenase/urease_maturation_factor,_Ni(2+)-binding_GTPase Urease_accessory_protein_UreG				ATP_binding nickel_ion_binding						BGC0001281|XP_011392704.1	IPR003495 IPR012202 IPR004400	PF02492			3736 9444	GO:0005524 GO:0016151
77374	scaffold_1	905339	906385	+				cluster2	7.49198	7.31382	7.27903	7.46342	6.28432	7.33707
32020	scaffold_1	909145	910740	-				cluster2	7.61486	6.85483	7.06537	7.0121	2.83105	6.41384
105593	scaffold_1	912107	916062	-				cluster2	6.50102	4.83584	6.31067	5.52881	7.11577	8.38323									AMP-dependent_synthetase_and_ligase Phosphopantetheine-binding Male_sterility,_NAD-binding Amino_acid_adenylation Thioester_reductase L-aminoadipate-semialdehyde_dehydrogenase,_large_subunit Short-chain_dehydrogenase/reductase_SDR Acyl_carrier_protein-like NAD(P)-binding	Non-ribosomal_peptide_synthetase/alpha-aminoadipate_reductase_and_related_enzymes	Secondary_metabolites_biosynthesis,_transport_and_catabolism	METABOLISM	catalytic_activity metabolic_process oxidoreductase_activity cofactor_binding ligase_activity L-aminoadipate-semialdehyde_dehydrogenase_activity binding aminoadipate-semialdehyde_dehydrogenase_complex	Aminoadipate-semialdehyde_dehydrogenase	Lysine_biosynthesis Lysine_degradation	Amino_Acid_Metabolism	METABOLIC			IPR000873 IPR006163 IPR013120 IPR010071 IPR010080 IPR014397 IPR002198 IPR009081 IPR016040	PF00501 PF00550 PF07993	KOG1178	1.2.1.31	2290 5830 9710 22441 10069 2485 3708 4120	GO:0003824 GO:0008152 GO:0016491 GO:0048037 GO:0016874 GO:0004043 GO:0005488 GO:0005949
32022	scaffold_1	916310	918543	+		Secreted		cluster2	7.64763	7.91307	8.13469	7.6348	7.31356	7.66387
56374	scaffold_1	919492	920323	+				cluster2																Predicted_E3_ubiquitin_ligase	Posttranslational_modification,_protein_turnover,_chaperones	CELLULAR_PROCESSES_AND_SIGNALING										KOG1812
105599	scaffold_1	920392	922114	-				cluster2	6.82253	6.28204	6.10204	6.83509	3.46235	7.53272									Ankyrin Arginine_N-methyltransferase_2	Guanidinoacetate_methyltransferase_and_related_proteins	Amino_acid_transport_and_metabolism	METABOLISM	guanidinoacetate_N-methyltransferase_activity	Guanidinoacetate_N-methyltransferase	Urea_cycle_and_metabolism_of_amino_groups Arginine_and_proline_metabolism Glycine,_serine_and_threonine_metabolism	Amino_Acid_Metabolism	METABOLIC			IPR002110 IPR017408		KOG1709	2.1.1.2	13582	GO:0030731
32024	scaffold_1	922249	924264	-				cluster2	9.7925	9.5272	9.70185	10.0784	9.83444	9.40616									Glycoside_hydrolase,_family_76 Mannan_endo-1,6-alpha-mannosidase Six-hairpin_glycosidase-like				catalytic_activity mannan_endo-1,6-alpha-mannosidase_activity	Mannan_endo-1,6-beta-mannosidase				yes		IPR005198 IPR014480 IPR008928	PF03663		3.2.1.101	2290 6151	GO:0003824 GO:0008496
32025	scaffold_1	925046	926429	+				cluster2	10.7775	10.38	10.6246	10.8451	10.409	10.2747									Synaptobrevin Synaptobrevin,_metazoa/fungi	Synaptobrevin/VAMP-like_protein	Intracellular_trafficking,_secretion,_and_vesicular_transport	CELLULAR_PROCESSES_AND_SIGNALING	integral_to_membrane vesicle-mediated_transport							IPR001388 IPR016444	PF00957	KOG0860		9321 9480	GO:0016021 GO:0016192
195121	scaffold_1	926653	929840	+				cluster2	8.77481	8.87104	8.98359	8.09361	4.3034	9.48328									N-acetyl-gamma-glutamyl-phosphate_reductase Aspartate/glutamate/uridylate_kinase Semialdehyde_dehydrogenase,_NAD-binding Semialdehyde_dehydrogenase,_dimerisation_region Protein_of_unknown_function_DUF619 NAGK-NAGSA,_bifunctional Acetylglutamate_kinase NAD(P)-binding	N-acetyl-gamma-glutamyl-phosphate_reductase	Amino_acid_transport_and_metabolism	METABOLISM	cytoplasm amino_acid_metabolic_process oxidoreductase_activity,_acting_on_the_aldehyde_or_oxo_group_of_donors,_NAD_or_NADP_as_acceptor NAD_binding N-acetyl-gamma-glutamyl-phosphate_reductase_activity arginine_biosynthetic_process amino_acid_biosynthetic_process acetylglutamate_kinase_activity mitochondrion protein_dimerization_activity catalytic_activity binding metabolic_process							IPR000706 IPR001048 IPR000534 IPR012280 IPR006855 IPR011241 IPR004662 IPR016040	PF00696 PF01118 PF02774 PF04768	KOG4354		3930 4650 9827 24535 2396 4656 6284 2439 3931 21401 2290 3708 5830	GO:0005737 GO:0006520 GO:0016620 GO:0051287 GO:0003942 GO:0006526 GO:0008652 GO:0003991 GO:0005739 GO:0046983 GO:0003824 GO:0005488 GO:0008152
60316	scaffold_1	931452	931934	+				cluster2
208333	scaffold_1	932120	933055	-				cluster2	4.77567	5.82493	3.10419	5.07686	3.37318	3.11428
105613	scaffold_1	933164	934872	+				cluster2	8.966	8.88134	8.73828	9.03868	9.25181	8.22428									NSF_attachment_protein	Protein_required_for_fusion_of_vesicles_in_vesicular_transport,_alpha-SNAP	Intracellular_trafficking,_secretion,_and_vesicular_transport	CELLULAR_PROCESSES_AND_SIGNALING	endoplasmic_reticulum Golgi_apparatus intracellular_protein_transport							IPR000744		KOG1586		3972 3983 4994	GO:0005783 GO:0005794 GO:0006886
32029	scaffold_1	935377	937268	-		Secreted			10.7689	10.256	11.0276	10.5187	10.6582	11.3915									Beta-Ig-H3/fasciclin	Fasciclin_and_related_adhesion_glycoproteins	Cell_wall/membrane/envelope_biogenesis Extracellular_structures	CELLULAR_PROCESSES_AND_SIGNALING						yes		IPR000782	PF02469	KOG1437
195126	scaffold_1	938270	940321	+					6.12092	5.82894	6.44777	8.02752	7.15219	6.59872									Pyridoxal_phosphate-dependent_decarboxylase Glutamate_decarboxylase Inositol_monophosphatase Pyridoxal_phosphate-dependent_transferase,_major_region	Glutamate_decarboxylase/sphingosine_phosphate_lyase	Amino_acid_transport_and_metabolism	METABOLISM	inositol_or_phosphatidylinositol_phosphatase_activity carboxy-lyase_activity carboxylic_acid_metabolic_process pyridoxal_phosphate_binding glutamate_decarboxylase_activity glutamate_metabolic_process	Glutamate_decarboxylase	Taurine_and_hypotaurine_metabolism Alanine_and_aspartate_metabolism beta-Alanine_metabolism Glutamate_metabolism Butanoate_metabolism	Metabolism_of_Other_Amino_Acids Amino_Acid_Metabolism Carbohydrate_Metabolism	METABOLIC			IPR002129 IPR010107 IPR000760 IPR015424	PF00282	KOG1383	4.1.1.15	2832 10026 12002 13063 2757 4666	GO:0004437 GO:0016831 GO:0019752 GO:0030170 GO:0004351 GO:0006536
32031	scaffold_1	941481	944189	+					7.62029	7.43409	7.72341	7.27955	7.12642	8.0283									DNA_photolyase,_FAD-binding/Cryptochrome,_C-terminal Cryptochrome/DNA_photolyase,_class_1 Cryptochrome,_DASH DNA_photolyase,_N-terminal	Deoxyribodipyrimidine_photolyase/cryptochrome	Signal_transduction_mechanisms Replication,_recombination_and_repair	CELLULAR_PROCESSES_AND_SIGNALING INFORMATION_STORAGE_AND_PROCESSING	DNA_photolyase_activity DNA_repair deoxyribodipyrimidine_photo-lyase_activity	Deoxyribodipyrimidine_photolyase						IPR005101 IPR002081 IPR014133 IPR006050	PF03441	KOG0133	4.1.99.3	2368 4440 2360	GO:0003913 GO:0006281 GO:0003904
32033	scaffold_1	944250	945793	-		SSP			9.80313	9.77368	9.83513	9.85467	9.75243	10.0402
341162	scaffold_1	946200	947954	-					2.80512	0.356573	1.11348	2.45014	0	0										C-type_lectin	Signal_transduction_mechanisms Defense_mechanisms	CELLULAR_PROCESSES_AND_SIGNALING										KOG4297
43875	scaffold_1	948669	948944	-					5.3243	4.35802	4.97563	5.23696	3.70801	0									Protein_of_unknown_function_DUF1531											IPR011431	PF07543
32035	scaffold_1	949252	950116	+					5.32902	3.64122	3.46202	2.13451	0	3.42956									Histone-fold				DNA_binding							IPR009072				2176	GO:0003677
77007	scaffold_1	951334	951528	+
32036	scaffold_1	952627	953434	+					7.66031	7.29608	7.39552	7.55187	7.85001	6.18084
78748	scaffold_1	953557	957779	+					6.8258	7.37181	6.7166	6.59692	0	3.6482				-8.04609					Kinesin_light_chain Tetratricopeptide_TPR-1 Tetratricopeptide_TPR-4 Tetratricopeptide_region	Kinesin_light_chain	Cytoskeleton	CELLULAR_PROCESSES_AND_SIGNALING	microtubule_motor_activity kinesin_complex							IPR002151 IPR001440 IPR011717 IPR013026	PF00515 PF07721	KOG1840		2244 4047	GO:0003777 GO:0005871
	scaffold_1	954937	955154	+			Unknown
	scaffold_1	955063	955280	+			Unknown
	scaffold_1	955183	955406	+			Unknown
	scaffold_1	955309	955532	+			Unknown
	scaffold_1	955435	955658	+			Unknown
	scaffold_1	955561	955776	+			Unknown
	scaffold_1	955687	955910	+			Unknown
	scaffold_1	955813	956036	+			Unknown
	scaffold_1	955939	956162	+			Unknown
	scaffold_1	956921	957104	+			Unknown
	scaffold_1	957015	957238	+			Unknown
	scaffold_1	957141	957364	+			Unknown
	scaffold_1	957267	957490	+			Unknown
208459	scaffold_1	958351	959000	+					3.20371	1.61287	2.54923	5.7062	0	0
32038	scaffold_1	959642	960995	+		Cazy			10.0741	10.3461	10.7203	10.3358	10.4096	10.4411									Cellulose-binding_region,_fungal Glycoside_hydrolase,_family_61	Collagens_(type_IV_and_type_XIII),_and_related_proteins	Extracellular_structures	CELLULAR_PROCESSES_AND_SIGNALING	hydrolase_activity,_hydrolyzing_O-glycosyl_compounds extracellular_region carbohydrate_metabolic_process cellulose_binding					yes		IPR000254 IPR005103	PF00734 PF03443	KOG3544		2933 3782 4143 13137	GO:0004553 GO:0005576 GO:0005975 GO:0030248
32039	scaffold_1	961536	965492	+					9.06547	9.3025	9.20722	8.84651	8.24895	9.2905									RabGAP/TBC	Rab6_GTPase_activator_GAPCenA_and_related_TBC_domain_proteins	General_function_prediction_only	POORLY_CHARACTERIZED	Rab_GTPase_activator_activity intracellular regulation_of_Rab_GTPase_activity							IPR000195	PF00566	KOG1102		3433 3827 15148	GO:0005097 GO:0005622 GO:0032313
78008	scaffold_1	965784	967670	+					6.16674	6.2763	6.34623	4.71183	3.92596	5.89635									K_Homology,_type_1 K_Homology	K-homology_type_RNA_binding_proteins	RNA_processing_and_modification	INFORMATION_STORAGE_AND_PROCESSING	RNA_binding							IPR004088 IPR004087	PF00013	KOG1676		2216	GO:0003723
105648	scaffold_1	968858	973474	+					9.11998	9.24992	8.77323	9.31767	9.02972	8.75022									[2Fe-2S]-binding Ferredoxin Molybdopterin_dehydrogenase,_FAD-binding Aldehyde_oxidase_and_xanthine_dehydrogenase,_a/b_hammerhead Aldehyde_oxidase_and_xanthine_dehydrogenase,_molybdopterin_binding CO_dehydrogenase_flavoprotein,_C-terminal Aldehyde_oxidase/xanthine_dehydrogenase Xanthine_dehydrogenase,_small_subunit 2Fe-2S_ferredoxin,_iron-sulphur_binding_site FAD-binding,_type_2	Xanthine_dehydrogenase	Nucleotide_transport_and_metabolism	METABOLISM	electron_transport oxidoreductase_activity electron_carrier_activity iron-sulfur_cluster_binding metal_ion_binding xanthine_dehydrogenase_activity xanthine_oxidase_activity FAD_binding catalytic_activity							IPR002888 IPR001041 IPR002346 IPR000674 IPR008274 IPR005107 IPR016208 IPR014307 IPR006058 IPR016166	PF00111 PF00941 PF01315 PF01799 PF02738 PF03450	KOG0430		4283 9710 6664 24783 21295 3212 3213 23919 2290	GO:0006118 GO:0016491 GO:0009055 GO:0051536 GO:0046872 GO:0004854 GO:0004855 GO:0050660 GO:0003824
166291	scaffold_1	973913	976180	+					2.52186	4.33889	1.68547	0	0	4.56428									UV-endonuclease_UvdE Xylose_isomerase-like,_TIM_barrel	Transcription_regulator_XNP/ATRX,_DEAD-box_superfamily	Transcription	INFORMATION_STORAGE_AND_PROCESSING	endonuclease_activity nucleotide-excision_repair							IPR004601 IPR013022	PF03851	KOG1015		2910 4448	GO:0004519 GO:0006289
130904	scaffold_1	982539	985858	-					9.77385	10.1253	9.72272	10.1622	10.0167	9.48874									Fungal_transcriptional_regulatory_protein,_N-terminal	Ca2+-modulated_nonselective_cation_channel_polycystin	Inorganic_ion_transport_and_metabolism Signal_transduction_mechanisms	METABOLISM CELLULAR_PROCESSES_AND_SIGNALING	transcription_factor_activity nucleus regulation_of_transcription,_DNA-dependent zinc_ion_binding							IPR001138	PF00172	KOG3599		2196 3838 4504 5939	GO:0003700 GO:0005634 GO:0006355 GO:0008270
177087	scaffold_1	989306	990656	+					6.91667	8.13177	8.23605	7.27404	4.22873	7.49912									Pyruvate_carboxyltransferase	Hydroxymethylglutaryl-CoA_lyase	Energy_production_and_conversion Amino_acid_transport_and_metabolism	METABOLISM	catalytic_activity hydroxymethylglutaryl-CoA_lyase_activity	Hydroxymethylglutaryl-CoA_lyase	Valine,_leucine_and_isoleucine_degradation Synthesis_and_degradation_of_ketone_bodies Butanoate_metabolism	Amino_Acid_Metabolism Lipid_Metabolism Carbohydrate_Metabolism	METABOLIC			IPR000891	PF00682	KOG2368	4.1.3.4	2290 2817	GO:0003824 GO:0004419
341187	scaffold_1	991722	992833	-
32047	scaffold_1	995852	997100	+					8.90681	8.58597	8.3693	8.5269	3.46235	6.33221
77790	scaffold_1	997484	998471	+					6.85895	7.32711	7.66201	6.99827	7.53377	6.33231									NIF_system_FeS_cluster_assembly,_NifU,_C-terminal NIF_system_FeS_cluster_assembly,_NifU-like_scaffold,_N-terminal HIRA-interacting_protein_5	NifU-like_domain-containing_proteins	Posttranslational_modification,_protein_turnover,_chaperones	CELLULAR_PROCESSES_AND_SIGNALING	iron_ion_binding iron-sulfur_cluster_assembly iron-sulfur_cluster_binding							IPR001075 IPR014824 IPR017065	PF01106 PF08712	KOG2358		3721 9506 24783	GO:0005506 GO:0016226 GO:0051536
21537	scaffold_1	999158	1000504	-					6.62074	6.57881	6.64003	5.3007	6.3621	2.59735
166302	scaffold_1	1000923	1003140	+					7.857	7.0917	6.7739	7.86069	3.15189	8.04354									Anthranilate_synthase_component_I_and_chorismate_binding_protein Chorismate_binding,_C-terminal Anthranilate_synthase_component_I,_N-terminal Anthranilate_synthase_component_I	Isochorismate_synthase	Amino_acid_transport_and_metabolism	METABOLISM	tryptophan_biosynthetic_process anthranilate_synthase_activity biosynthetic_process oxo-acid-lyase_activity anthranilate_synthase_complex	Anthranilate_synthase	Phenylalanine,_tyrosine_and_tryptophan_biosynthesis	Amino_Acid_Metabolism	METABOLIC			IPR005801 IPR015890 IPR006805 IPR005256	PF00425 PF04715	KOG1223	4.1.3.27	159 2491 6667 10028 4121	GO:0000162 GO:0004049 GO:0009058 GO:0016833 GO:0005950
195142	scaffold_1	1004210	1005290	+		SSP			10.8336	10.2434	10.3956	10.2674	9.80098	9.81282				-1.04393					Extracellular_membrane_protein,_8-cysteine_region,_CFEM Extracellular_membrane_protein,_8-cysteine_region,_fungi	C-type_lectin	Signal_transduction_mechanisms Defense_mechanisms	CELLULAR_PROCESSES_AND_SIGNALING						yes		IPR008427 IPR014005	PF05730	KOG4297
78822	scaffold_1	1006726	1007934	-																			Oxidoreductase,_N-terminal NAD(P)-binding	Predicted_oxidoreductase	General_function_prediction_only	POORLY_CHARACTERIZED	oxidoreductase_activity catalytic_activity binding metabolic_process inositol_2-dehydrogenase_activity	Myo-inositol_2-dehydrogenase	Inositol_phosphate_metabolism Inositol_metabolism	Metabolism_of_Complex_Lipids Carbohydrate_Metabolism	METABOLIC			IPR000683 IPR016040	PF01408	KOG2742	1.1.1.18	9710 2290 3708 5830 23375	GO:0016491 GO:0003824 GO:0005488 GO:0008152 GO:0050112
208662	scaffold_1	1008331	1008711	+		SSP
32051	scaffold_1	1008751	1010341	-					7.58159	7.5587	7.4249	8.01895	7.47542	5.9882									Alcohol_dehydrogenase,_zinc-binding Alcohol_dehydrogenase_GroES-like Alcohol_dehydrogenase,_zinc-containing,_conserved_site GroES-like NAD(P)-binding	Sorbitol_dehydrogenase	Secondary_metabolites_biosynthesis,_transport_and_catabolism	METABOLISM	zinc_ion_binding oxidoreductase_activity catalytic_activity binding metabolic_process L-iditol_2-dehydrogenase_activity	L-iditol_2-dehydrogenase	Fructose_and_mannose_metabolism	Carbohydrate_Metabolism	METABOLIC			IPR013149 IPR013154 IPR002328 IPR011032 IPR016040	PF00107 PF08240	KOG0024	1.1.1.14	5939 9710 2290 3708 5830 2393	GO:0008270 GO:0016491 GO:0003824 GO:0005488 GO:0008152 GO:0003939
32052	scaffold_1	1010490	1011605	+					6.10112	5.66847	5.3918	6.62651	0	6.59678				-7.41688					Short-chain_dehydrogenase/reductase_SDR Glucose/ribitol_dehydrogenase NAD(P)-binding	Mitochondrial/plastidial_beta-ketoacyl-ACP_reductase	Lipid_transport_and_metabolism	METABOLISM	metabolic_process oxidoreductase_activity catalytic_activity binding 2-deoxy-D-gluconate_3-dehydrogenase_activity	2-deoxy-D-gluconate_3-dehydrogenase	Pentose_and_glucuronate_interconversions	Carbohydrate_Metabolism	METABOLIC			IPR002198 IPR002347 IPR016040	PF00106	KOG1200	1.1.1.125	5830 9710 2290 3708 6310	GO:0008152 GO:0016491 GO:0003824 GO:0005488 GO:0008678
32054	scaffold_1	1011656	1013023	-					9.63865	10.5315	10.4314	10.3969	10.391	10.3922									Aldo/keto_reductase	Aldo/keto_reductase_family_proteins	General_function_prediction_only	POORLY_CHARACTERIZED	oxidoreductase_activity C-3_sterol_dehydrogenase_(C-4_sterol_decarboxylase)_activity 3-keto_sterol_reductase_activity aldo-keto_reductase_activity isocitrate_dehydrogenase_activity mevaldate_reductase_activity gluconate_dehydrogenase_activity steroid_dehydrogenase_activity epoxide_dehydrogenase_activity 5-exo-hydroxycamphor_dehydrogenase_activity 2-hydroxytetrahydrofuran_dehydrogenase_activity ph…	With_NAD(+)_or_NADP(+)_as_acceptor	Bile_acid_biosynthesis Vitamin_B6_metabolism Glycine,_serine_and_threonine_metabolism Butanoate_metabolism Fructose_and_mannose_metabolism Galactose_metabolism Lysine_degradation Nucleotide_sugars_metabolism Ascorbate_and_aldarate_metabolism Tetrachloroethene_degradation Benzoate_degradation_via_CoA_ligation Glycerolipid_metabolism	Lipid_Metabolism Metabolism_of_Cofactors_and_Vitamins Amino_Acid_Metabolism Carbohydrate_Metabolism Nucleotide_Metabolism Biodegradation_of_Xenobiotics Metabolism_of_Complex_Lipids	METABOLIC			IPR001395	PF00248	KOG1577	1.1.1.-	9710 247 248 2477 2842 2886 6491 9508 10761 10762 10763 15277 16590 16591 19178 22621 25233	GO:0016491 GO:0000252 GO:0000253 GO:0004033 GO:0004448 GO:0004495 GO:0008875 GO:0016229 GO:0018451 GO:0018452 GO:0018453 GO:0032442 GO:0033764 GO:0033765 GO:0043713 GO:0048258 GO:0051990
208695	scaffold_1	1013669	1015086	+					8.2936	7.67954	7.03043	7.70046	4.14542	5.84248									Protein_of_unknown_function_DUF706	Aldehyde_reductase	General_function_prediction_only	POORLY_CHARACTERIZED	inositol_oxygenase_activity	Myo-inositol_oxygenase	Inositol_phosphate_metabolism	Metabolism_of_Complex_Lipids	METABOLIC			IPR007828	PF05153	KOG1573	1.13.99.1	23376	GO:0050113
76405	scaffold_1	1015363	1018902	-					8.09403	7.50083	8.80912	8.48747	6.31531	5.2749									Valyl/Leucyl/Isoleucyl-tRNA_synthetase,_class_I,_anticodon-binding Aminoacyl-tRNA_synthetase,_class_I_(M) Leucyl-tRNA_synthetase,_class_Ia,_archaeal/eukaryotic_cytosolic Homeobox Aminoacyl-tRNA_synthetase,_class_I,_conserved_site Aminoacyl-tRNA_synthetase,_class_1a,_anticodon-binding Valyl/Leucyl/Isoleucyl-tRNA_synthetase,_class_Ia,_editing	Leucyl-tRNA_synthetase	Translation,_ribosomal_structure_and_biogenesis	INFORMATION_STORAGE_AND_PROCESSING	transcription_factor_activity nucleus regulation_of_transcription,_DNA-dependent sequence-specific_DNA_binding nucleotide_binding aminoacyl-tRNA_ligase_activity ATP_binding cytoplasm translation tRNA_aminoacylation_for_protein_translation leucine-tRNA_ligase_activity leucyl-tRNA_aminoacylation	Leucine--tRNA_ligase	Valine,_leucine_and_isoleucine_biosynthesis Aminoacyl-tRNA_biosynthesis	Amino_Acid_Metabolism TRANSLATION	METABOLIC REGULATORY			IPR013155 IPR015413 IPR004493 IPR001356 IPR001412 IPR009080 IPR009008	PF08264 PF09334	KOG0437	6.1.1.4	2196 3838 4504 19030 162 3172 3736 3930 4556 4561 3183 4572	GO:0003700 GO:0005634 GO:0006355 GO:0043565 GO:0000166 GO:0004812 GO:0005524 GO:0005737 GO:0006412 GO:0006418 GO:0004823 GO:0006429
208704	scaffold_1	1019122	1019951	+					5.72191	5.08447	5.26282	2.55787	3.08695	6.98067
105685	scaffold_1	1021592	1023847	-					9.78239	9.87096	9.82206	10.1295	9.45557	10.1265									ATPase,_F1/V1/A1_complex,_alpha/beta_subunit,_nucleotide-binding ATPase,_F1/V1/A1_complex,_alpha/beta_subunit,_C-terminal ATPase,_F1/V1/A1_complex,_alpha/beta_subunit,_N-terminal ATPase,_V1_complex,_subunit_B	Vacuolar_H+-ATPase_V1_sector,_subunit_B	Energy_production_and_conversion	METABOLISM	hydrogen_ion_transmembrane_transporter_activity proton-transporting_two-sector_ATPase_complex ATP_synthesis_coupled_proton_transport hydrogen_ion_transporting_ATP_synthase_activity,_rotational_mechanism hydrogen_ion_transporting_ATPase_activity,_rotational_mechanism cytoplasm hydrogen-exporting_ATPase_activity,_phosphorylative_mechanism energy_coupled_proton_transport,_against_electrochemical_gra…	H(+)-transporting_two-sector_ATPase	ATP_synthesis Flagellar_assembly Type_III_secretion_system	Energy_Metabolism SORTING_AND_DEGRADATION	METABOLIC REGULATORY			IPR000194 IPR000793 IPR004100 IPR005723	PF00006 PF00306 PF02874	KOG1351	3.6.3.14	8445 9691 9292 21355 21380 3930 6204 9294 2390 19729	GO:0015078 GO:0016469 GO:0015986 GO:0046933 GO:0046961 GO:0005737 GO:0008553 GO:0015988 GO:0003936 GO:0045259
78673	scaffold_1	1026798	1028694	+					7.86462	7.49555	7.51705	7.28687	3.35753	7.13756										Nuclear_receptor_coregulator_SMRT/SMRTER,_contains_Myb-like_domains	Transcription	INFORMATION_STORAGE_AND_PROCESSING										KOG1878
21548	scaffold_1	1030032	1031825	-					1.3079	5.08859	5.59682	2.70572	0	5.36822									Radical_SAM Protein_of_unknown_function_DUF160				catalytic_activity iron-sulfur_cluster_binding							IPR007197 IPR003739	PF04055			2290 24783	GO:0003824 GO:0051536
208743	scaffold_1	1031924	1032312	+		SSP
32061	scaffold_1	1032856	1034549	+					8.48907	8.46042	8.51353	7.48407	8.67372	8.26466										SWI-SNF_chromatin-remodeling_complex_protein	Chromatin_structure_and_dynamics	INFORMATION_STORAGE_AND_PROCESSING										KOG2510
32063	scaffold_1	1034630	1035771	-					6.33597	5.5969	5.69258	6.38424	4.32487	4.43808									Peptidyl-tRNA_hydrolase,_PTH2	Uncharacterized_conserved_protein	Function_unknown	POORLY_CHARACTERIZED	aminoacyl-tRNA_hydrolase_activity	Aminoacyl-tRNA_hydrolase						IPR002833	PF01981	KOG3282	3.1.1.29	2487	GO:0004045
32064	scaffold_1	1035879	1037565	+					6.72191	6.1403	6.45946	6.24049	7.88834	6.87059									Ribosomal_protein_L28	Mitochondrial/chloroplast_ribosomal_protein_L28	Translation,_ribosomal_structure_and_biogenesis	INFORMATION_STORAGE_AND_PROCESSING	structural_constituent_of_ribosome intracellular ribosome translation							IPR001383	PF00830	KOG3278		2227 3827 4025 4556	GO:0003735 GO:0005622 GO:0005840 GO:0006412
208769	scaffold_1	1037535	1039605	-					9.25572	9.80332	9.83156	9.78231	9.81346	9.71437
130954	scaffold_1	1039620	1041278	-					0.464983	3.83506	1.45098	1.95443	0	5.81356									Mannose-6-phosphate_isomerase,_type_I Mannose-6-phosphate_isomerase Cupin,_RmlC-type	Mannose-6-phosphate_isomerase	Carbohydrate_transport_and_metabolism	METABOLISM	mannose-6-phosphate_isomerase_activity carbohydrate_metabolic_process zinc_ion_binding	Mannose-6-phosphate_isomerase	Fructose_and_mannose_metabolism	Carbohydrate_Metabolism	METABOLIC			IPR001250 IPR016305 IPR011051	PF01238	KOG2757	5.3.1.8	2868 4143 5939	GO:0004476 GO:0005975 GO:0008270
155518	scaffold_1	1042072	1043175	+					8.06488	7.73447	7.99983	7.84345	8.09237	7.18726									Galactosyl_transferase	Subunit_of_Golgi_mannosyltransferase_complex	Carbohydrate_transport_and_metabolism Cell_wall/membrane/envelope_biogenesis	METABOLISM CELLULAR_PROCESSES_AND_SIGNALING	integral_to_membrane transferase_activity,_transferring_hexosyl_groups alpha-1,6-mannosyltransferase_activity alpha-1,2-mannosyltransferase_activity mannosyltransferase_activity alpha-1,3-mannosyltransferase_activity alpha-1,3-galactosyltransferase_activity UDP-glucose:glycoprotein_glucosyltransferase_activity glycolipid_mannosyltransferase_activity oligosaccharyl_transferase_activity dolichyl-ph…	Hexosyltransferases	O-Glycans_biosynthesis Fructose_and_mannose_metabolism Peptidoglycan_biosynthesis Sphingoglycolipid_metabolism Blood_group_glycolipid_biosynthesis_-_lact_series Blood_group_glycolipid_biosynthesis_-_neolact_series Glycerolipid_metabolism Globoside_metabolism Chondroitin_/_heparan_sulfate_biosynthesis Keratan_sulfate_biosynthesis N-Glycans_biosynthesis	Metabolism_of_Complex_Carbohydrates Carbohydrate_Metabolism Metabolism_of_Complex_Lipids	METABOLIC			IPR008630	PF05637	KOG4748	2.4.1.-	9321 9957 24 42 45 48 1170 2430 2782 2953 2959 6039 6040 6042 6077 6376 6535 9532 9958 11017 11018 11019 11020 11396 11466 14119 16390 17801 17803 19616 20962 21342 21343	GO:0016021 GO:0016758 GO:0000009 GO:0000026 GO:0000030 GO:0000033 GO:0001962 GO:0003980 GO:0004376 GO:0004576 GO:0004583 GO:0008375 GO:0008376 GO:0008378 GO:0008417 GO:0008755 GO:0008921 GO:0016253 GO:0016759 GO:0018715 GO:0018716 GO:0018717 GO:0018718 GO:0019112 GO:0019187 GO:0031278 GO:0033556 GO:0042281 GO:0042283 GO:0045140 GO:0046527 GO:0046920 GO:0046921
208859	scaffold_1	1043392	1045934	-					5.68673	5.26916	5.36746	2.86332	3.83495	6.59877										Predicted_GTPases	General_function_prediction_only	POORLY_CHARACTERIZED										KOG1249
32068	scaffold_1	1046114	1047906	+					9.95152	9.72627	9.79826	9.54038	10.0989	9.8703									Aspartate/other_aminotransferase Aminotransferase,_class_I_and_II Aminotransferases,_class-I,_pyridoxal-phosphate-binding_site Pyridoxal_phosphate-dependent_transferase,_major_region	Aspartate_aminotransferase/Glutamic_oxaloacetic_transaminase_AAT1/GOT2	Amino_acid_transport_and_metabolism	METABOLISM	amino_acid_metabolic_process transaminase_activity catalytic_activity biosynthetic_process pyridoxal_phosphate_binding transferase_activity,_transferring_nitrogenous_groups aspartate_transaminase_activity	Aspartate_aminotransferase	Alanine_and_aspartate_metabolism Phenylalanine_metabolism Arginine_and_proline_metabolism Cysteine_metabolism Tyrosine_metabolism Alkaloid_biosynthesis_I Carbon_fixation Phenylalanine,_tyrosine_and_tryptophan_biosynthesis Glutamate_metabolism	Amino_Acid_Metabolism Biosynthesis_of_Secondary_Metabolites Energy_Metabolism	METABOLIC			IPR000796 IPR004839 IPR004838 IPR015424	PF00155	KOG1411	2.6.1.1	4650 6140 2290 6667 13063 9967 2511	GO:0006520 GO:0008483 GO:0003824 GO:0009058 GO:0030170 GO:0016769 GO:0004069
77919	scaffold_1	1050225	1050771	+					7.46714	7.37047	7.04545	7.14232	5.9229	6.86354									Signal_transduction_histidine_kinase,_phosphotransfer_(Hpt)_region	Two-component_phosphorelay_intermediate_involved_in_MAP_kinase_cascade_regulation	Signal_transduction_mechanisms	CELLULAR_PROCESSES_AND_SIGNALING	signal_transducer_activity signal_transduction two-component_sensor_activity histone_arginine_kinase_activity	Phosphotransferases_with_a_nitrogenous_group_as_acceptor	Type_II_secretion_system	SORTING_AND_DEGRADATION	REGULATORY			IPR008207	PF01627	KOG4747	2.7.3.-	3228 5250 154 10450	GO:0004871 GO:0007165 GO:0000155 GO:0018110
77506	scaffold_1	1051692	1052807	+					0.190223	0.356573	1.75157	3.94694	0	0.869563										Transcription_coactivator_complex,_P50_component_(LigT_RNA_ligase/phosphodiesterase_family)	Transcription	INFORMATION_STORAGE_AND_PROCESSING										KOG2814
208934	scaffold_1	1052867	1054135	-					6.02145	5.6904	5.76182	5.69485	6.02821	5.59565
341247	scaffold_1	1054347	1054800	+																			Thioredoxin-like_fold									yes		IPR012336
341251	scaffold_1	1056167	1057061	+		Cazy SSP			8.40974	8.75093	8.79301	7.80647	8.07662	6.92518						9.10601			Cutinase Lipase,_active_site				metabolic_process hydrolase_activity catalytic_activity					yes		IPR000675 IPR008262	PF01083			5830 9985 2290	GO:0008152 GO:0016787 GO:0003824
32072	scaffold_1	1057345	1058914	-					9.57866	9.34649	8.34842	8.80992	9.79309	9.14241									FAD_dependent_oxidoreductase	FAD-dependent_oxidoreductase	General_function_prediction_only	POORLY_CHARACTERIZED	oxidoreductase_activity sarcosine_oxidase_activity	Sarcosine_oxidase	Glycine,_serine_and_threonine_metabolism	Amino_Acid_Metabolism	METABOLIC			IPR006076	PF01266	KOG2820	1.5.3.1	9710 5797	GO:0016491 GO:0008115
208959	scaffold_1	1060543	1063083	-		Cazy			8.23083	10.0337	9.55886	8.43564	9.54028	9.83814	1.74442			1.24972	1.54869				Glycoside_hydrolase,_family_3,_N-terminal Glycoside_hydrolase,_family_3,_C-terminal Carbohydrate-binding Glycoside_hydrolase,_catalytic_core				hydrolase_activity,_hydrolyzing_O-glycosyl_compounds carbohydrate_metabolic_process carbohydrate_binding beta-glucosidase_activity	Beta-glucosidase	Starch_and_sucrose_metabolism Cyanoamino_acid_metabolism Flavonoids,_stilbene_and_lignin_biosynthesis	Metabolism_of_Complex_Carbohydrates Metabolism_of_Other_Amino_Acids Biosynthesis_of_Secondary_Metabolites	METABOLIC	yes		IPR001764 IPR002772 IPR008965 IPR017853	PF00933 PF01915		3.2.1.21	2933 4143 13135 6082	GO:0004553 GO:0005975 GO:0030246 GO:0008422
32073	scaffold_1	1063691	1065240	-					6.48707	6.56936	7.02071	6.04915	3.49416	5.57015										von_Willebrand_factor_and_related_coagulation_proteins	Extracellular_structures Defense_mechanisms	CELLULAR_PROCESSES_AND_SIGNALING										KOG1216
32074	scaffold_1	1065795	1067187	-					7.43225	7.03123	6.65216	6.78034	3.55385	5.8428									Phosphoglycerate_mutase Phosphoglycerate/bisphosphoglycerate_mutase	Phosphoglycerate_mutase	Carbohydrate_transport_and_metabolism	METABOLISM	catalytic_activity metabolic_process							IPR013078 IPR001345	PF00300	KOG0235		2290 5830	GO:0003824 GO:0008152
21566	scaffold_1	1067805	1069206	+
177113	scaffold_1	1069153	1071213	-					4.14204	3.9687	4.565	4.03699	0	0									Major_facilitator_superfamily_MFS-1 Carbohydrate/puine_kinase,_PfkB,_conserved_site MFS_general_substrate_transporter	Permease_of_the_major_facilitator_superfamily	Carbohydrate_transport_and_metabolism	METABOLISM								IPR011701 IPR002173 IPR016196	PF07690	KOG2533
186270	scaffold_1	1072088	1073606	+					3.21975	2.04502	0.744409	0.774016	0	0									Taurine_catabolism_dioxygenase_TauD/TfdA				electron_transport oxidoreductase_activity F420H2_dehydrogenase_activity sulfur_oxygenase_reductase_activity malolactic_enzyme_activity regulation_of_oxidoreductase_activity	Oxidoreductases						IPR003819	PF02668		1.-.-.-	4283 9710 19203 19290 19347 24588	GO:0006118 GO:0016491 GO:0043738 GO:0043826 GO:0043883 GO:0051341
155532	scaffold_1	1073909	1085880	-					7.68909	8.5004	8.33618	7.70017	8.35893	9.00743									HECT E3_ubiquitin_ligase,_region_of_unknown_function_DUF908 E3_ubiquitin_ligase,_region_of_unknown_function_DUF913 UBA-like Armadillo-type_fold	E3_ubiquitin-protein_ligase/Putative_upstream_regulatory_element_binding_protein	Posttranslational_modification,_protein_turnover,_chaperones Transcription	CELLULAR_PROCESSES_AND_SIGNALING INFORMATION_STORAGE_AND_PROCESSING	ubiquitin-protein_ligase_activity intracellular protein_modification_process ubiquitin_cycle cytoplasm mRNA_transport binding regulation_of_ubiquitin-protein_ligase_activity regulation_of_ubiquitin-protein_ligase_activity_during_meiotic_cell_cycle positive_regulation_of_ubiquitin-protein_ligase_activity negative_regulation_of_ubiquitin-protein_ligase_activity	Ubiquitin--protein_ligase						IPR000569 IPR010309 IPR010314 IPR009060 IPR016024	PF00632 PF06012 PF06025	KOG0939	6.3.2.19	3200 3827 4598 4643 3930 24282 3708 24685 24687 24690 24691	GO:0004842 GO:0005622 GO:0006464 GO:0006512 GO:0005737 GO:0051028 GO:0005488 GO:0051438 GO:0051440 GO:0051443 GO:0051444
32076	scaffold_1	1086467	1087496	-					7.2689	7.68067	7.61609	7.15979	7.79945	7.04941										General_control_of_amino-acid_synthesis_5-like_1	Transcription	INFORMATION_STORAGE_AND_PROCESSING										KOG3390
32078	scaffold_1	1087655	1089083	-		Cazy SSP			3.85214	0.356573	1.41451	2.55787	0	1.25252									Cutinase,_monofunctional Cutinase				metabolic_process hydrolase_activity extracellular_region cutinase_activity					yes		IPR011150 IPR000675	PF01083			5830 9985 3782 23784	GO:0008152 GO:0016787 GO:0005576 GO:0050525
208999	scaffold_1	1090777	1092149	+					6.29028	6.05588	5.67354	5.04753	4.64219	5.11218									GCN5-related_N-acetyltransferase Acyl-CoA_N-acyltransferase				N-acetyltransferase_activity metabolic_process							IPR000182 IPR016181	PF00583			5765 5830	GO:0008080 GO:0008152
341273	scaffold_1	1093987	1095282	-					2.06858	1.61157	0	0	0	0
166337	scaffold_1	1097345	1100514	+					8.50869	9.05131	9.50305	9.20038	9.72009	8.99013
209102	scaffold_1	1100634	1101250	+					7.57588	7.24305	7.53281	7.26692	7.43524	7.41432
195173	scaffold_1	1102087	1105988	+					9.55984	8.60805	7.93595	8.65299	5.07094	9.02095				-4.21371					Citron-like WD40_repeat-like	Vacuolar_assembly/sorting_proteins_VPS39/VAM6/VPS3	Intracellular_trafficking,_secretion,_and_vesicular_transport	CELLULAR_PROCESSES_AND_SIGNALING	small_GTPase_regulator_activity							IPR001180 IPR011046	PF00780	KOG2063		3419	GO:0005083
32084	scaffold_1	1106085	1109214	+					6.9351	7.29999	7.27054	6.78414	8.59674	7.30998									HbrB-like	Splicing_coactivator_SRm160/300,_subunit_SRm300	RNA_processing_and_modification	INFORMATION_STORAGE_AND_PROCESSING	exo-alpha-sialidase_activity	Exo-alpha-sialidase	N-Glycan_degradation Sphingoglycolipid_metabolism	Metabolism_of_Complex_Carbohydrates Metabolism_of_Complex_Lipids	METABOLIC			IPR013745	PF08539	KOG1869	3.2.1.18	2715	GO:0004308
131005	scaffold_1	1109329	1110598	-					6.8505	6.75073	4.1717	6.46144	8.07582	5.33443									Cupin,_RmlC-type											IPR011051
21576	scaffold_1	1111051	1111860	-																			Ribosome-binding_factor_A				rRNA_processing							IPR000238				4513	GO:0006364
77914	scaffold_1	1113182	1114809	-		Protease			9.0599	9.34128	9.48012	9.60865	9.52668	9.55532									Carboxylesterase,_type_B	Carboxylesterase_and_related_proteins	General_function_prediction_only	POORLY_CHARACTERIZED	carboxylesterase_activity	Carboxylesterase				yes		IPR002018	PF00135	KOG1516	3.1.1.1	2533	GO:0004091
32087	scaffold_1	1116728	1117487	-					6.61259	5.42817	7.4094	7.10165	0	7.62728				-7.77939					Protein_of_unknown_function_DUF1674											IPR012875	PF07896
195178	scaffold_1	1117875	1119687	-					7.76873	7.0725	8.00209	7.57494	2.90069	7.28799									AAA_ATPase,_core TIP49,_C-terminal AAA+_ATPase,_core	DNA_helicase,_TBP-interacting_protein	Replication,_recombination_and_repair	INFORMATION_STORAGE_AND_PROCESSING	nucleotide_binding nucleoside-triphosphatase_activity ATP_binding DNA_helicase_activity nucleus diacylglycerol_pyrophosphate_phosphatase_activity thiamin-pyrophosphatase_activity 8-oxo-7,8-dihydroguanine_triphosphatase_activity UDP-2,3-diacylglucosamine_hydrolase_activity bis(5'-nucleosyl)-tetraphosphatase_activity dATP_pyrophosphohydrolase_activity pyrophosphatase_activity dihydroneopterin_monop…	In_phosphorous-containing_anhydrides	Starch_and_sucrose_metabolism Folate_biosynthesis	Metabolism_of_Complex_Carbohydrates Metabolism_of_Cofactors_and_Vitamins	METABOLIC			IPR003959 IPR010339 IPR003593	PF00004 PF06068	KOG1942	3.6.1.-	162 10269 3736 2177 3838 611 3147 6073 6379 6416 6447 9684 11455 11456 18631	GO:0000166 GO:0017111 GO:0005524 GO:0003678 GO:0005634 GO:0000810 GO:0004787 GO:0008413 GO:0008758 GO:0008796 GO:0008828 GO:0016462 GO:0019176 GO:0019177 GO:0043141
166346	scaffold_1	1121000	1123856	-					8.09897	8.05879	7.92752	7.70924	7.76957	8.44601									Bromodomain	Transcription_initiation_factor_TFIID,_subunit_BDF1_and_related_bromodomain_proteins	Transcription	INFORMATION_STORAGE_AND_PROCESSING	histone_acetyltransferase_activity	Histone_acetyltransferase						IPR001487	PF00439	KOG1474	2.3.1.48	2802	GO:0004402
209190	scaffold_1	1125095	1126742	+					6.73202	6.64772	6.38078	5.9449	6.67618	5.70417									Protein_of_unknown_function_NUC189,_C-terminal	WD40_repeat-containing_protein	General_function_prediction_only	POORLY_CHARACTERIZED	ATP-dependent_DNA_helicase_activity ATP-dependent_RNA_helicase_activity ATP-dependent_helicase_activity DNA-dependent_ATPase_activity RNA-dependent_ATPase_activity protein-transmembrane_transporting_ATPase_activity ATPase_activity single-stranded_DNA-dependent_ATP-dependent_DNA_helicase_activity ATPase_activity,_coupled ATPase_activity,_uncoupled ATPase_activity,_coupled_to_transmembrane_movement…	Adenosinetriphosphatase	Purine_metabolism	Nucleotide_Metabolism	METABOLIC			IPR012979	PF08162	KOG4547	3.6.1.3	2450 2451 5716 5778 5860 8800 10082 10273 18132 18133 18134 18135	GO:0004003 GO:0004004 GO:0008026 GO:0008094 GO:0008186 GO:0015462 GO:0016887 GO:0017116 GO:0042623 GO:0042624 GO:0042625 GO:0042626
21582	scaffold_1	1128016	1128651	+
49164	scaffold_1	1130143	1130346	-																			Zinc_finger,_C2H2-type				nucleic_acid_binding intracellular zinc_ion_binding							IPR007087				2175 3827 5939	GO:0003676 GO:0005622 GO:0008270
76020	scaffold_1	1132134	1132660	+					0.190223	2.17619	2.59136	0	3.75285	5.31199				8.56539
53390	scaffold_1	1133169	1133672	+					3.87324	4.23529	3.91846	4.52013	0	0									Tetratricopeptide_TPR-1 Tetratricopeptide_region	Kinesin_light_chain	Cytoskeleton	CELLULAR_PROCESSES_AND_SIGNALING								IPR001440 IPR013026	PF00515	KOG1840
	scaffold_1	1133257	1133428	+			Unknown
	scaffold_1	1133280	1133426	+			Unknown
	scaffold_1	1133331	1133554	+			Unknown
	scaffold_1	1133406	1133552	+			Unknown
	scaffold_1	1134082	1134339	-			Gypsy
	scaffold_1	1134740	1134932	+			Unknown
	scaffold_1	1135083	1135901	-			Tad1
21585	scaffold_1	1136997	1137662	+																				beta-1,6-N-acetylglucosaminyltransferase,_contains_WSC_domain	Carbohydrate_transport_and_metabolism Posttranslational_modification,_protein_turnover,_chaperones	METABOLISM CELLULAR_PROCESSES_AND_SIGNALING										KOG4157
131028	scaffold_1	1137771	1139251	-		Cazy SSP			6.99765	7.81328	7.89143	7.58263	6.5315	7.63928						3.1769			Esterase,_PHB_depolymerase				extracellular_region					yes		IPR010126				3782	GO:0005576
105781	scaffold_1	1139333	1140433	-					6.89951	7.40239	7.13026	6.08598	7.61786	4.82103									Clathrin_adaptor,_sigma_subunit/coatomer,_zeta_subunit Adaptor_protein_complex,_sigma_subunit Longin-like	Clathrin_adaptor_complex,_small_subunit	Intracellular_trafficking,_secretion,_and_vesicular_transport	CELLULAR_PROCESSES_AND_SIGNALING	protein_binding protein_complex_assembly intracellular_protein_transport vesicle-mediated_transport membrane_coat transport							IPR000804 IPR016635 IPR011012	PF01217	KOG0936		3727 4595 4994 9480 13011 4927	GO:0005515 GO:0006461 GO:0006886 GO:0016192 GO:0030117 GO:0006810
32092	scaffold_1	1140599	1141474	+					8.46751	8.26008	8.18376	8.1151	7.52623	8.09239									Frataxin-like Frataxin	Mitochondrial_matrix_protein_frataxin,_involved_in_Fe/S_protein_biosynthesis	Inorganic_ion_transport_and_metabolism	METABOLISM								IPR002908 IPR017789	PF01491	KOG3413
166351	scaffold_1	1141583	1141886	-					0.946815	2.46319	3.01604	2.90471	0	5.65004									Zinc_finger,_DPH-type	Uncharacterized_conserved_protein	Function_unknown	POORLY_CHARACTERIZED								IPR007872	PF05207	KOG2923
209213	scaffold_1	1142033	1144760	+					6.45756	7.07966	7.4894	6.42887	4.34284	7.21653									Exocyst_complex_component_Sec6	Exocyst_complex_subunit_SEC6	Intracellular_trafficking,_secretion,_and_vesicular_transport	CELLULAR_PROCESSES_AND_SIGNALING								IPR010326	PF06046	KOG2286
209251	scaffold_1	1145483	1146128	+		SSP			5.82641	6.09745	6.5899	5.95315	3.30669	5.9237						2.87584
166354	scaffold_1	1146250	1147939	-					6.07396	3.53227	2.52919	7.09763	6.73029	5.9656									Alpha/beta_hydrolase_fold-1 Peptidase_S33,_tripeptidyl-peptidase_C-terminal											IPR000073 IPR013595	PF00561 PF08386
177137	scaffold_1	1148367	1149484	+					2.85432	4.17675	2.99765	0	0	2.25933
177138	scaffold_1	1149645	1154692	+					8.14121	7.59674	7.53179	8.64857	7.85486	7.35672									Kinesin_light_chain Tetratricopeptide_TPR-1 Heterokaryon_incompatibility Tetratricopeptide_region	Kinesin_light_chain	Cytoskeleton	CELLULAR_PROCESSES_AND_SIGNALING	microtubule_motor_activity kinesin_complex							IPR002151 IPR001440 IPR010730 IPR013026	PF00515 PF06985	KOG1840		2244 4047	GO:0003777 GO:0005871
	scaffold_1	1150373	1150741	-			Unknown
	scaffold_1	1151244	1152731	+			Unknown
	scaffold_1	1152946	1153348	+			Unknown
	scaffold_1	1153253	1153450	+			Unknown
	scaffold_1	1153366	1153479	+			Unknown
	scaffold_1	1153492	1153600	+			Unknown
	scaffold_1	1153618	1153731	+			Unknown
	scaffold_1	1153744	1153852	+			Unknown
	scaffold_1	1153870	1153978	+			Unknown
	scaffold_1	1153996	1154109	+			Unknown
	scaffold_1	1154123	1154235	+			Unknown
	scaffold_1	1154257	1154361	+			Unknown
	scaffold_1	1154261	1154391	+			Unknown
	scaffold_1	1154374	1154487	+			Unknown
	scaffold_1	1154387	1154626	+			Unknown
	scaffold_1	1154662	1154727	+			Unknown
	scaffold_1	1154706	1155079	+			Unknown
32097	scaffold_1	1155075	1155439	-					1.23314	2.58072	1.16095	0	0	0
105805	scaffold_1	1157855	1159349	-					12.6802	12.8028	13.5872	13.6567	13.1988	13.2395									Alcohol_dehydrogenase,_zinc-binding Alcohol_dehydrogenase_GroES-like Alcohol_dehydrogenase,_zinc-containing,_conserved_site GroES-like NAD(P)-binding	Alcohol_dehydrogenase,_class_V	Secondary_metabolites_biosynthesis,_transport_and_catabolism	METABOLISM	zinc_ion_binding oxidoreductase_activity catalytic_activity binding metabolic_process alcohol_dehydrogenase_activity alcohol_dehydrogenase_activity,_metal_ion-independent alcohol_dehydrogenase_activity,_zinc-dependent alcohol_dehydrogenase_activity,_iron-dependent	Alcohol_dehydrogenase	Bile_acid_biosynthesis Tyrosine_metabolism Glycerolipid_metabolism Glycolysis_/_Gluconeogenesis Fatty_acid_metabolism	Lipid_Metabolism Amino_Acid_Metabolism Metabolism_of_Complex_Lipids Carbohydrate_Metabolism	METABOLIC			IPR013149 IPR013154 IPR002328 IPR011032 IPR016040	PF00107 PF08240	KOG0023	1.1.1.1	5939 9710 2290 3708 5830 2466 2467 2468 2469	GO:0008270 GO:0016491 GO:0003824 GO:0005488 GO:0008152 GO:0004022 GO:0004023 GO:0004024 GO:0004025
32100	scaffold_1	1160529	1162142	-					9.05814	8.69371	8.93544	8.99091	8.39727	8.45887									LisH_dimerisation_motif,_subgroup LisH_dimerisation_motif CTLH,_C-terminal_to_LisH_motif CT11-RanBPM	LisH_motif-containing_protein	Cytoskeleton	CELLULAR_PROCESSES_AND_SIGNALING								IPR013720 IPR006594 IPR006595 IPR013144	PF08513	KOG2659
155561	scaffold_1	1162383	1163785	+					6.541	6.92453	7.28693	5.43878	8.28243	7.08689									Uridine_kinase Phosphoribulokinase/uridine_kinase AAA+_ATPase,_core	Armadillo/beta-Catenin/plakoglobin	Signal_transduction_mechanisms Cytoskeleton	CELLULAR_PROCESSES_AND_SIGNALING	ATP_binding phosphotransferase_activity,_alcohol_group_as_acceptor nucleotide_binding nucleoside-triphosphatase_activity metabolic_process kinase_activity uridine_kinase_activity	Uridine_kinase	Pyrimidine_metabolism	Nucleotide_Metabolism	METABOLIC			IPR000764 IPR006083 IPR003593	PF00485	KOG4203	2.7.1.48	3736 9971 162 10269 5830 9573 3207	GO:0005524 GO:0016773 GO:0000166 GO:0017111 GO:0008152 GO:0016301 GO:0004849
166362	scaffold_1	1163975	1165056	-					7.50113	3.77651	5.83557	6.05102	7.20301	6.64918	-3.80983								Serine/threonine-specific_protein_phosphatase_and_bis(5-nucleosyl)-tetraphosphatase Metallophosphoesterase	Serine/threonine_specific_protein_phosphatase_involved_in_glycogen_accumulation,_PP2A-related	Signal_transduction_mechanisms Carbohydrate_transport_and_metabolism	CELLULAR_PROCESSES_AND_SIGNALING METABOLISM	hydrolase_activity phosphoprotein_phosphatase_activity calcium-dependent_protein_serine/threonine_phosphatase_activity magnesium-dependent_protein_serine/threonine_phosphatase_activity magnesium-dependent_protein_serine/threonine_phosphatase_complex CTD_phosphatase_activity calcium-dependent_protein_serine/threonine_phosphatase_regulator_activity myosin_phosphatase_activity myosin_phosphatase_reg…	Serine/threonine_specific_protein_phosphatase						IPR006186 IPR004843	PF00149	KOG0372	3.1.3.16	9985 3087 3089 3090 4132 6080 6240 10186 10187 10190	GO:0016787 GO:0004721 GO:0004723 GO:0004724 GO:0005963 GO:0008420 GO:0008597 GO:0017018 GO:0017020 GO:0017023
209375	scaffold_1	1165724	1168110	+					5.7259	6.49165	3.96181	6.05977	1.09221	5.86671				-5.0534						SWI-SNF_chromatin-remodeling_complex_protein	Chromatin_structure_and_dynamics	INFORMATION_STORAGE_AND_PROCESSING	UDP-N-acetylmuramoylalanyl-D-glutamyl-2,6-diaminopimelate-D-alanyl-D-alanine_ligase_activity ribosomal_S6-glutamic_acid_ligase_activity coenzyme_F420-0_gamma-glutamyl_ligase_activity coenzyme_F420-2_alpha-glutamyl_ligase_activity	Acid--D-amino-acid_ligases_(peptide_synthases)	Tryptophan_metabolism Ubiquinone_biosynthesis	Amino_Acid_Metabolism Metabolism_of_Cofactors_and_Vitamins	METABOLIC					KOG2510	6.3.2.-	6387 10509 19237 19238	GO:0008766 GO:0018169 GO:0043773 GO:0043774
105819	scaffold_1	1169383	1170417	+					9.17969	9.28084	8.87826	8.97379	9.04166	8.92752									Protein_of_unknown_function_UPF0057	Stress_responsive_protein	General_function_prediction_only	POORLY_CHARACTERIZED	integral_to_membrane							IPR000612	PF01679	KOG1773		9321	GO:0016021
195196	scaffold_1	1171815	1174129	+					8.43789	7.93608	8.25459	8.3833	8.39239	6.3796									Sodium/calcium_exchanger_membrane_region Calcium/proton_exchanger_superfamily Calcium/proton_exchanger	Ca2+/H+_antiporter_VCX1_and_related_proteins	Inorganic_ion_transport_and_metabolism	METABOLISM	cation_transport cation_transmembrane_transporter_activity integral_to_membrane							IPR004837 IPR004798 IPR004713	PF01699	KOG1397		4929 5991 9321	GO:0006812 GO:0008324 GO:0016021
67919	scaffold_1	1175416	1178581	+					1.85408	1.86122	0	0	0	0									SNF2-related DNA/RNA_helicase,_C-terminal DEAD-like_helicase,_N-terminal Helicase,_superfamily_1_and_2,_ATP-binding	Helicase-like_transcription_factor_HLTF/DNA_helicase_RAD5,_DEAD-box_superfamily	Transcription Replication,_recombination_and_repair	INFORMATION_STORAGE_AND_PROCESSING	DNA_binding ATP_binding nucleic_acid_binding helicase_activity ATP-dependent_DNA_helicase_activity ATP-dependent_RNA_helicase_activity ATP-dependent_helicase_activity DNA-dependent_ATPase_activity RNA-dependent_ATPase_activity protein-transmembrane_transporting_ATPase_activity ATPase_activity single-stranded_DNA-dependent_ATP-dependent_DNA_helicase_activity ATPase_activity,_coupled ATPase_activit…	Adenosinetriphosphatase	Purine_metabolism	Nucleotide_Metabolism	METABOLIC			IPR000330 IPR001650 IPR014001 IPR014021	PF00176 PF00271	KOG1001	3.6.1.3	2176 3736 2175 2792 2450 2451 5716 5778 5860 8800 10082 10273 18132 18133 18134 18135	GO:0003677 GO:0005524 GO:0003676 GO:0004386 GO:0004003 GO:0004004 GO:0008026 GO:0008094 GO:0008186 GO:0015462 GO:0016887 GO:0017116 GO:0042623 GO:0042624 GO:0042625 GO:0042626
155567	scaffold_1	1179378	1182288	+					8.84634	8.44654	8.04807	8.85028	8.33397	8.80775									Fungal_transcriptional_regulatory_protein,_N-terminal Fungal_specific_transcription_factor				transcription_factor_activity nucleus regulation_of_transcription,_DNA-dependent zinc_ion_binding DNA_binding transcription							IPR001138 IPR007219	PF00172 PF04082			2196 3838 4504 5939 2176 4499	GO:0003700 GO:0005634 GO:0006355 GO:0008270 GO:0003677 GO:0006350
21603	scaffold_1	1183285	1185791	+					6.56626	7.08883	6.94941	6.06992	7.1845	6.89298										von_Willebrand_factor_and_related_coagulation_proteins	Extracellular_structures Defense_mechanisms	CELLULAR_PROCESSES_AND_SIGNALING										KOG1216
209447	scaffold_1	1187259	1189347	+		Cazy			8.96769	8.61315	9.01674	8.32276	8.3944	9.09116									Glycoside_hydrolase,_family_61	Serine/threonine_protein_kinase	Signal_transduction_mechanisms	CELLULAR_PROCESSES_AND_SIGNALING						yes		IPR005103	PF03443	KOG1187
76898	scaffold_1	1189622	1190476	-					7.31367	7.24608	7.28708	7.62476	3.81528	6.37102									Ribose_5-phosphate_isomerase	Ribose_5-phosphate_isomerase	Carbohydrate_transport_and_metabolism	METABOLISM	ribose-5-phosphate_isomerase_activity pentose-phosphate_shunt,_non-oxidative_branch	Ribose_5-phosphate_epimerase	Carbon_fixation Pentose_phosphate_pathway	Energy_Metabolism Carbohydrate_Metabolism	METABOLIC			IPR004788	PF06026	KOG3075	5.3.1.6	3117 6661	GO:0004751 GO:0009052
32111	scaffold_1	1190964	1193306	+					7.23846	7.14382	7.47794	7.75294	3.08695	7.03193									UBA/THIF-type_NAD/FAD_binding_fold Molybdenum_cofactor_biosynthesis	NEDD8-activating_complex,_APP-BP1/UBA5_component	Posttranslational_modification,_protein_turnover,_chaperones	CELLULAR_PROCESSES_AND_SIGNALING	catalytic_activity ubiquitin-protein_ligase_activity regulation_of_ubiquitin-protein_ligase_activity regulation_of_ubiquitin-protein_ligase_activity_during_meiotic_cell_cycle positive_regulation_of_ubiquitin-protein_ligase_activity negative_regulation_of_ubiquitin-protein_ligase_activity	Ubiquitin--protein_ligase						IPR000594 IPR009036	PF00899	KOG2016	6.3.2.19	2290 3200 24685 24687 24690 24691	GO:0003824 GO:0004842 GO:0051438 GO:0051440 GO:0051443 GO:0051444
76992	scaffold_1	1193694	1195139	+					5.583	5.62788	5.62411	5.75465	3.18885	5.73311									Zinc_finger,_RING-type DNA-binding_SAP U_box Zinc_finger,_Rad18-type_putative DNA_repair_protein,_Rad18	Postreplication_repair_protein_RAD18	Replication,_recombination_and_repair	INFORMATION_STORAGE_AND_PROCESSING	protein_binding zinc_ion_binding nucleic_acid_binding ubiquitin_ligase_complex ubiquitin-protein_ligase_activity protein_ubiquitination damaged_DNA_binding nucleus DNA_repair DNA_binding							IPR001841 IPR003034 IPR003613 IPR006642 IPR004580	PF00097 PF02037	KOG0287		3727 5939 2175 150 3200 9776 2182 3838 4440 2176	GO:0005515 GO:0008270 GO:0003676 GO:0000151 GO:0004842 GO:0016567 GO:0003684 GO:0005634 GO:0006281 GO:0003677
32113	scaffold_1	1196503	1199396	-					6.20961	5.22072	5.43275	5.48833	3.18885	2.63177									DNA/RNA_helicase,_DEAD/DEAH_box_type,_N-terminal DNA/RNA_helicase,_C-terminal DEAD-like_helicase,_N-terminal Helicase,_superfamily_1_and_2,_ATP-binding	ATP-dependent_RNA_helicase	RNA_processing_and_modification	INFORMATION_STORAGE_AND_PROCESSING	nucleic_acid_binding helicase_activity ATP_binding ATP-dependent_helicase_activity diacylglycerol_pyrophosphate_phosphatase_activity thiamin-pyrophosphatase_activity 8-oxo-7,8-dihydroguanine_triphosphatase_activity UDP-2,3-diacylglucosamine_hydrolase_activity bis(5'-nucleosyl)-tetraphosphatase_activity dATP_pyrophosphohydrolase_activity pyrophosphatase_activity dihydroneopterin_monophosphate_phos…	In_phosphorous-containing_anhydrides	Starch_and_sucrose_metabolism Folate_biosynthesis	Metabolism_of_Complex_Carbohydrates Metabolism_of_Cofactors_and_Vitamins	METABOLIC			IPR011545 IPR001650 IPR014001 IPR014021	PF00270 PF00271	KOG0348	3.6.1.-	2175 2792 3736 5716 611 3147 6073 6379 6416 6447 9684 11455 11456 18631	GO:0003676 GO:0004386 GO:0005524 GO:0008026 GO:0000810 GO:0004787 GO:0008413 GO:0008758 GO:0008796 GO:0008828 GO:0016462 GO:0019176 GO:0019177 GO:0043141
166374	scaffold_1	1199689	1200907	+					5.4281	5.77581	3.727	5.03076	0	5.85481				-6.51723					Pantoate-beta-alanine_ligase	Panthothenate_synthetase	Coenzyme_transport_and_metabolism	METABOLISM	pantoate-beta-alanine_ligase_activity pantothenate_biosynthetic_process	Pantoate--beta-alanine_ligase	Pantothenate_and_CoA_biosynthesis beta-Alanine_metabolism	Metabolism_of_Cofactors_and_Vitamins Metabolism_of_Other_Amino_Acids	METABOLIC			IPR003721	PF02569	KOG3042	6.3.2.1	2968 9246	GO:0004592 GO:0015940
21610	scaffold_1	1201124	1201731	-					0.818968	3.22135	1.1992	1.29336	0	1.93894
131094	scaffold_1	1202285	1204236	-					6.61811	7.30409	7.19179	5.81407	7.53861	3.16517									Aldehyde_dehydrogenase Aldehyde_dehydrogenase,_conserved_site Aldehyde/histidinol_dehydrogenase	Aldehyde_dehydrogenase	Energy_production_and_conversion	METABOLISM	metabolic_process oxidoreductase_activity aldehyde_dehydrogenase_(NAD)_activity	Aldehyde_dehydrogenase_(NAD+)	1,2-Dichloroethane_degradation Tryptophan_metabolism Glycerolipid_metabolism Valine,_leucine_and_isoleucine_degradation Glycolysis_/_Gluconeogenesis Propanoate_metabolism Fatty_acid_metabolism Bile_acid_biosynthesis Arginine_and_proline_metabolism Butanoate_metabolism beta-Alanine_metabolism Pyruvate_metabolism Histidine_metabolism Lysine_degradation Ascorbate_and_aldarate_metabolism	Biodegradation_of_Xenobiotics Amino_Acid_Metabolism Metabolism_of_Complex_Lipids Carbohydrate_Metabolism Lipid_Metabolism Metabolism_of_Other_Amino_Acids	METABOLIC			IPR015590 IPR016160 IPR016161	PF00171	KOG2450	1.2.1.3	5830 9710 2473	GO:0008152 GO:0016491 GO:0004029
341309	scaffold_1	1204497	1205645	-
209516	scaffold_1	1207710	1207958	-
209523	scaffold_1	1209435	1210105	-
166376	scaffold_1	1210384	1213807	+					6.44224	6.96425	6.49833	6.75341	2.64892	7.21489									Fungal_transcriptional_regulatory_protein,_N-terminal Fungal_specific_transcription_factor	SWI/SNF-related_matrix-associated_actin-dependent_regulator_of_chromatin	Chromatin_structure_and_dynamics	INFORMATION_STORAGE_AND_PROCESSING	transcription_factor_activity nucleus regulation_of_transcription,_DNA-dependent zinc_ion_binding DNA_binding transcription							IPR001138 IPR007219	PF00172 PF04082	KOG4715		2196 3838 4504 5939 2176 4499	GO:0003700 GO:0005634 GO:0006355 GO:0008270 GO:0003677 GO:0006350
209582	scaffold_1	1218458	1219485	-
209580	scaffold_1	1220082	1220433	-					0.946815	5.21465	2.34229	2.24693	0	2.48041									EGF-like_region,_conserved_site											IPR013032
177157	scaffold_1	1222199	1228312	-					5.59394	5.25122	5.74307	4.74721	0	6.3633				-6.78744					Acyltransferase_ChoActase/COT/CPT Armadillo-type_fold	Sister_chromatid_cohesion_protein_SCC2/Nipped-B	Chromatin_structure_and_dynamics Cell_cycle_control,_cell_division,_chromosome_partitioning Replication,_recombination_and_repair	INFORMATION_STORAGE_AND_PROCESSING METABOLISM	acyltransferase_activity binding							IPR000542 IPR016024		KOG1020		6075 3708	GO:0008415 GO:0005488
32122	scaffold_1	1228886	1230362	-					7.46837	7.51108	7.49104	7.2584	7.03418	5.65038									PBS_lyase_HEAT-like_repeat Armadillo-type_fold	HEAT_repeat-containing_protein	General_function_prediction_only	POORLY_CHARACTERIZED	binding							IPR004155 IPR016024	PF03130	KOG0567		3708	GO:0005488
32123	scaffold_1	1230512	1232438	+					7.69253	7.55411	7.95156	7.39056	0	7.59874				-8.79592
195212	scaffold_1	1232801	1234633	+					5.72384	6.29954	2.94736	5.95673	0	3.50901
32125	scaffold_1	1235047	1237281	+					6.3123	7.31641	6.77115	4.81292	6.06529	6.69579									Glycoside_hydrolase_family_2,_immunoglobulin-like_beta-sandwich Glycoside_hydrolase_family_2,_TIM_barrel Glycoside_hydrolase_family_2,_carbohydrate-binding Galactose-binding_like Glycoside_hydrolase,_catalytic_core	Beta-Glucuronidase_GUSB_(glycosylhydrolase_superfamily_2)	Carbohydrate_transport_and_metabolism	METABOLISM	hydrolase_activity,_hydrolyzing_O-glycosyl_compounds carbohydrate_metabolic_process beta-glucuronidase_activity	Beta-glucuronidase	Porphyrin_and_chlorophyll_metabolism Glycosaminoglycan_degradation Starch_and_sucrose_metabolism	Metabolism_of_Cofactors_and_Vitamins Metabolism_of_Complex_Carbohydrates	METABOLIC			IPR006102 IPR006103 IPR006104 IPR008979 IPR017853	PF00703 PF02836 PF02837	KOG2024	3.2.1.31	2933 4143 2944	GO:0004553 GO:0005975 GO:0004566
32126	scaffold_1	1237260	1240143	-					7.83871	8.15922	8.1701	7.81314	7.91914	7.51092										Wiskott_Aldrich_syndrome_proteins	Cytoskeleton	CELLULAR_PROCESSES_AND_SIGNALING										KOG1830
32127	scaffold_1	1240514	1241793	-					7.41566	7.43886	6.89904	7.59434	6.96117	6.37102									Protein_of_unknown_function_DUF814	Predicted_coiled-coil_protein	General_function_prediction_only	POORLY_CHARACTERIZED								IPR008532	PF05670	KOG3272
341318	scaffold_1	1243558	1243913	-
166388	scaffold_1	1244664	1245355	-					7.46167	6.98306	7.00534	6.60623	7.4499	6.96949
105885	scaffold_1	1246541	1248640	+					9.42669	9.38707	9.50885	9.73429	9.34321	9.91952									Amidase_signature_enzyme Amidase,_fungi_type Multicopper_oxidase,_copper-binding_site	Amidases	Translation,_ribosomal_structure_and_biogenesis Lipid_transport_and_metabolism Signal_transduction_mechanisms	INFORMATION_STORAGE_AND_PROCESSING METABOLISM CELLULAR_PROCESSES_AND_SIGNALING	carbon-nitrogen_ligase_activity,_with_glutamine_as_amido-N-donor copper_ion_binding nuclease_activity phosphoric_ester_hydrolase_activity T/G_mismatch-specific_endonuclease_activity	Acting_on_ester_bonds						IPR000120 IPR015830 IPR002355	PF01425	KOG1212	3.1.-.-	10079 3722 2909 18089 19229	GO:0016884 GO:0005507 GO:0004518 GO:0042578 GO:0043765
195220	scaffold_1	1249641	1250303	+
155591	scaffold_1	1251371	1251818	+
32130	scaffold_1	1251797	1252684	-					8.43529	8.2122	7.95485	8.2405	8.34532	7.24026									Methionine_sulphoxide_reductase_A	Peptide_methionine_sulfoxide_reductase	Posttranslational_modification,_protein_turnover,_chaperones	CELLULAR_PROCESSES_AND_SIGNALING	oxidoreductase_activity,_acting_on_sulfur_group_of_donors,_disulfide_as_acceptor protein_metabolic_process	Protein-methionine-S-oxide_reductase._Peptide_methionine_sulfoxide_reductase._Peptide_Met(O)_reductase						IPR002569	PF01625	KOG1635	1.8.4.6	9876 11802	GO:0016671 GO:0019538
32132	scaffold_1	1254678	1255967	+		Protease SSP			10.0549	11.5629	10.8471	9.86503	10.8263	11.0656						6.71226	1.82555
155594	scaffold_1	1256246	1259391	+					6.747	6.88734	7.12061	6.80892	7.54787	6.62482									Kinesin,_motor_region	Kinesin-like_protein	Cytoskeleton	CELLULAR_PROCESSES_AND_SIGNALING	microtubule_motor_activity ATP_binding microtubule_associated_complex microtubule-based_movement							IPR001752	PF00225	KOG0242		2244 3736 4051 5113	GO:0003777 GO:0005524 GO:0005875 GO:0007018
105897	scaffold_1	1260166	1261735	+					6.20134	4.84886	5.8521	5.77601	3.34896	8.29078									Alcohol_dehydrogenase_GroES-like GroES-like NAD(P)-binding	Zinc-binding_oxidoreductase	Energy_production_and_conversion General_function_prediction_only	METABOLISM POORLY_CHARACTERIZED	catalytic_activity binding metabolic_process NADPH:quinone_reductase_activity	NADPH:quinone_reductase						IPR013154 IPR011032 IPR016040	PF08240	KOG1198	1.6.5.5	2290 3708 5830 2413	GO:0003824 GO:0005488 GO:0008152 GO:0003960
186318	scaffold_1	1261763	1263965	-		Cazy			4.58733	7.16547	4.01123	5.47803	3.68449	0									Bacterial_alpha-L-rhamnosidase Sugar_transporter,_conserved_site Six-hairpin_glycosidase-like				transporter_activity transport membrane catalytic_activity					yes		IPR008902 IPR005829 IPR008928	PF05592			3546 4927 9320 2290	GO:0005215 GO:0006810 GO:0016020 GO:0003824
32137	scaffold_1	1264150	1265727	-					7.7678	7.42159	8.11407	8.11436	6.11613	8.20833									NUDIX_hydrolase,_core NUDIX	Predicted_hydrolase_RP2_(NUDIX/MutT_superfamily)	Function_unknown	POORLY_CHARACTERIZED	hydrolase_activity							IPR000086 IPR015797	PF00293	KOG3904		9985	GO:0016787
32138	scaffold_1	1265857	1268108	-					9.18773	9.37347	9.41088	9.01919	9.16699	8.87783									IMP_dehydrogenase/GMP_reductase Cystathionine_beta-synthase,_core IMP_dehydrogenase IMP_dehydrogenase_/_GMP_reductase,_conserved_site	IMP_dehydrogenase/GMP_reductase	Nucleotide_transport_and_metabolism	METABOLISM	catalytic_activity IMP_dehydrogenase_activity GMP_biosynthetic_process							IPR001093 IPR000644 IPR005990 IPR015875	PF00478 PF00571	KOG2550		2290 2392 4339	GO:0003824 GO:0003938 GO:0006177
195228	scaffold_1	1268913	1274788	+					7.27335	7.01719	6.08585	7.49145	2.82612	7.72732									RasGAP_protein,_C-terminal Calponin-like_actin-binding IQ_calmodulin-binding_region Ras_GTPase-activating_protein Calponin-homology Rho_GTPase_activation_protein	Ras_GTPase-activating_protein_family_-_IQGAP	Signal_transduction_mechanisms	CELLULAR_PROCESSES_AND_SIGNALING	Ras_GTPase_activator_activity intracellular small_GTPase_mediated_signal_transduction GTPase_activator_activity regulation_of_small_GTPase_mediated_signal_transduction signal_transduction							IPR000593 IPR001715 IPR000048 IPR001936 IPR016146 IPR008936	PF00307 PF00612 PF00616 PF03836	KOG2128		3435 3827 5344 3432 24310 5250	GO:0005099 GO:0005622 GO:0007264 GO:0005096 GO:0051056 GO:0007165
177176	scaffold_1	1275824	1278188	+					6.0442	7.26242	7.3057	6.93419	4.3034	5.90891									Major_facilitator_superfamily_MFS-1 MFS_general_substrate_transporter											IPR011701 IPR016196	PF07690
32142	scaffold_1	1278176	1279957	-		Secreted			7.7237	7.74702	8.07512	7.75571	8.53424	8.66987
209880	scaffold_1	1280829	1283451	-					9.69144	9.64755	9.61904	9.21933	9.04067	9.83816									C-type_lectin_fold				binding							IPR016187				3708	GO:0005488
155602	scaffold_1	1286076	1287852	+					9.34524	8.49682	8.42894	9.32843	8.49659	9.20586									Phenylalanyl-tRNA_synthetase,_class_IIc Phenylalanyl-tRNA_synthetase,_class_IIc,_alpha_subunit Aminoacyl-tRNA_synthetase,_class_II	Phenylalanyl-tRNA_synthetase,_beta_subunit	Translation,_ribosomal_structure_and_biogenesis	INFORMATION_STORAGE_AND_PROCESSING	nucleotide_binding phenylalanine-tRNA_ligase_activity ATP_binding cytoplasm translation phenylalanyl-tRNA_aminoacylation aminoacyl-tRNA_ligase_activity tRNA_aminoacylation_for_protein_translation phenylalanine-tRNA_ligase_complex	Phenylalanine--tRNA_ligase	Aminoacyl-tRNA_biosynthesis Phenylalanine,_tyrosine_and_tryptophan_biosynthesis	TRANSLATION Amino_Acid_Metabolism	REGULATORY METABOLIC			IPR002319 IPR004529 IPR006195	PF01409	KOG2784	6.1.1.20	162 3186 3736 3930 4556 4575 3172 4561 6925	GO:0000166 GO:0004826 GO:0005524 GO:0005737 GO:0006412 GO:0006432 GO:0004812 GO:0006418 GO:0009328
72742	scaffold_1	1288234	1288932	-					3.20827	0.356573	2.37415	1.47567	0	0
195234	scaffold_1	1289251	1290278	+					6.55185	6.26296	5.18427	5.41902	2.70238	4.45198
195236	scaffold_1	1290670	1291690	+					2.40771	0.769573	1.7411	0	0	0									NmrA-like NAD(P)-binding				regulation_of_nitrogen_utilization transcription_repressor_activity catalytic_activity binding metabolic_process							IPR008030 IPR016040	PF05368			4925 9773 2290 3708 5830	GO:0006808 GO:0016564 GO:0003824 GO:0005488 GO:0008152
166407	scaffold_1	1291984	1294976	-					7.36008	7.40348	7.43344	7.17847	3.99131	7.13798									Fungal_transcriptional_regulatory_protein,_N-terminal Fungal_specific_transcription_factor	Histone_acetyltransferase_SAGA/ADA,_catalytic_subunit_PCAF/GCN5_and_related_proteins	Chromatin_structure_and_dynamics Transcription	INFORMATION_STORAGE_AND_PROCESSING	transcription_factor_activity nucleus regulation_of_transcription,_DNA-dependent zinc_ion_binding DNA_binding transcription							IPR001138 IPR007219	PF00172 PF04082	KOG1472		2196 3838 4504 5939 2176 4499	GO:0003700 GO:0005634 GO:0006355 GO:0008270 GO:0003677 GO:0006350
32150	scaffold_1	1295219	1295823	-					5.57996	6.05566	6.07173	5.34598	0	2.93574				-7.16204					ThiamineS Molybdopterin_synthase/thiamin_biosynthesis_sulphur_carrier,_beta-grasp				sulfur_metabolic_process							IPR003749 IPR016155	PF02597			4907	GO:0006790
76416	scaffold_1	1295953	1299148	+					4.64919	4.79225	5.23281	5.07512	0	3.08743									Ribonuclease_II_and_R	Exosomal_3'-5'_exoribonuclease_complex,_subunit_Rrp44/Dis3	Translation,_ribosomal_structure_and_biogenesis	INFORMATION_STORAGE_AND_PROCESSING	RNA_binding ribonuclease_activity							IPR001900	PF00773	KOG2102		2216 2928	GO:0003723 GO:0004540
186331	scaffold_1	1300523	1301216	+
105936	scaffold_1	1301507	1304638	-					6.87031	7.18856	5.94698	7.0677	3.23343	6.95899									Fungal_transcriptional_regulatory_protein,_N-terminal Fungal_specific_transcription_factor	Homeobox_protein	General_function_prediction_only	POORLY_CHARACTERIZED	transcription_factor_activity nucleus regulation_of_transcription,_DNA-dependent zinc_ion_binding DNA_binding transcription triacylglycerol_lipase_activity	Triacylglycerol_lipase	Glycerolipid_metabolism	Metabolism_of_Complex_Lipids	METABOLIC			IPR001138 IPR007219	PF00172 PF04082	KOG1146	3.1.1.3	2196 3838 4504 5939 2176 4499 3166	GO:0003700 GO:0005634 GO:0006355 GO:0008270 GO:0003677 GO:0006350 GO:0004806
105939	scaffold_1	1305693	1307775	-					3.58908	2.87648	2.00538	5.55838	3.57902	0										Flavin-containing_monooxygenase	Secondary_metabolites_biosynthesis,_transport_and_catabolism	METABOLISM										KOG1399
32152	scaffold_1	1309508	1311089	+					5.32073	2.96454	1.02367	4.78254	0	3.36549
131194	scaffold_1	1311145	1312950	-					7.52056	8.11471	6.43463	7.76244	7.76526	7.05027									Aldehyde_dehydrogenase Aldehyde_dehydrogenase,_conserved_site Aldehyde/histidinol_dehydrogenase	Aldehyde_dehydrogenase	Energy_production_and_conversion	METABOLISM	metabolic_process oxidoreductase_activity aldehyde_dehydrogenase_(NAD)_activity	Aldehyde_dehydrogenase_(NAD+)	1,2-Dichloroethane_degradation Tryptophan_metabolism Glycerolipid_metabolism Valine,_leucine_and_isoleucine_degradation Glycolysis_/_Gluconeogenesis Propanoate_metabolism Fatty_acid_metabolism Bile_acid_biosynthesis Arginine_and_proline_metabolism Butanoate_metabolism beta-Alanine_metabolism Pyruvate_metabolism Histidine_metabolism Lysine_degradation Ascorbate_and_aldarate_metabolism	Biodegradation_of_Xenobiotics Amino_Acid_Metabolism Metabolism_of_Complex_Lipids Carbohydrate_Metabolism Lipid_Metabolism Metabolism_of_Other_Amino_Acids	METABOLIC			IPR015590 IPR016160 IPR016161	PF00171	KOG2450	1.2.1.3	5830 9710 2473	GO:0008152 GO:0016491 GO:0004029
32154	scaffold_1	1313454	1314476	+					3.32823	6.76306	3.44525	2.44234	0	2.41398									Glucose/ribitol_dehydrogenase Short-chain_dehydrogenase/reductase_SDR NAD(P)-binding	15-hydroxyprostaglandin_dehydrogenase_and_related_dehydrogenases	Lipid_transport_and_metabolism General_function_prediction_only	METABOLISM POORLY_CHARACTERIZED	metabolic_process oxidoreductase_activity catalytic_activity binding 15-hydroxyprostaglandin_dehydrogenase_(NAD+)_activity	15-hydroxyprostaglandin_dehydrogenase_(NAD+)						IPR002347 IPR002198 IPR016040	PF00106	KOG4169	1.1.1.141	5830 9710 2290 3708 9633	GO:0008152 GO:0016491 GO:0003824 GO:0005488 GO:0016404
195245	scaffold_1	1314463	1315543	-					4.76249	5.23906	3.16668	5.65274	0	4.84722									Short-chain_dehydrogenase/reductase_SDR Glucose/ribitol_dehydrogenase NAD(P)-binding	Reductases_with_broad_range_of_substrate_specificities	General_function_prediction_only	POORLY_CHARACTERIZED	metabolic_process oxidoreductase_activity catalytic_activity binding 3-oxoacyl-[acyl-carrier-protein]_reductase_activity	3-oxoacyl-[acyl-carrier_protein]_reductase	Fatty_acid_biosynthesis_(path_1)	Lipid_Metabolism	METABOLIC			IPR002198 IPR002347 IPR016040	PF00106	KOG0725	1.1.1.100	5830 9710 2290 3708 2723	GO:0008152 GO:0016491 GO:0003824 GO:0005488 GO:0004316
32156	scaffold_1	1315685	1317614	+					7.12818	6.87109	7.53354	5.70254	3.39419	7.04118									AMP-dependent_synthetase_and_ligase	Acyl-CoA_synthetase	Lipid_transport_and_metabolism	METABOLISM	catalytic_activity metabolic_process 4-coumarate-CoA_ligase_activity	4-coumarate--CoA_ligase	Flavonoids,_stilbene_and_lignin_biosynthesis	Biosynthesis_of_Secondary_Metabolites	METABOLIC			IPR000873	PF00501	KOG1176	6.2.1.12	2290 5830 9491	GO:0003824 GO:0008152 GO:0016207
195247	scaffold_1	1317595	1318999	-					3.67985	5.73534	3.05145	4.949	0	1.93894									Alcohol_dehydrogenase,_zinc-binding Alcohol_dehydrogenase_GroES-like Alcohol_dehydrogenase,_zinc-containing,_conserved_site GroES-like NAD(P)-binding	Alcohol_dehydrogenase,_class_V	Secondary_metabolites_biosynthesis,_transport_and_catabolism	METABOLISM	zinc_ion_binding oxidoreductase_activity catalytic_activity binding metabolic_process alcohol_dehydrogenase_activity alcohol_dehydrogenase_activity,_metal_ion-independent alcohol_dehydrogenase_activity,_zinc-dependent alcohol_dehydrogenase_activity,_iron-dependent	Alcohol_dehydrogenase	Bile_acid_biosynthesis Tyrosine_metabolism Glycerolipid_metabolism Glycolysis_/_Gluconeogenesis Fatty_acid_metabolism	Lipid_Metabolism Amino_Acid_Metabolism Metabolism_of_Complex_Lipids Carbohydrate_Metabolism	METABOLIC			IPR013149 IPR013154 IPR002328 IPR011032 IPR016040	PF00107 PF08240	KOG0023	1.1.1.1	5939 9710 2290 3708 5830 2466 2467 2468 2469	GO:0008270 GO:0016491 GO:0003824 GO:0005488 GO:0008152 GO:0004022 GO:0004023 GO:0004024 GO:0004025
131207	scaffold_1	1319468	1320684	-					4.76105	4.88238	3.12817	5.34367	0	0									Alpha/beta_hydrolase_fold-3	Arylacetamide_deacetylase	Defense_mechanisms	CELLULAR_PROCESSES_AND_SIGNALING	metabolic_process hydrolase_activity phospholipase_activity lipase_activity 1-oxa-2-oxocycloheptane_lactonase_activity sulfolactone_hydrolase_activity 3,4-dihydrocoumarin_hydrolase_activity butyrolactone_hydrolase_activity	Carboxylic_ester_hydrolases	2,4-Dichlorobenzoate_degradation Pentose_and_glucuronate_interconversions Butanoate_metabolism	Biodegradation_of_Xenobiotics Carbohydrate_Metabolism	METABOLIC			IPR013094	PF07859	KOG1515	3.1.1.-	5830 9985 2994 9570 11033 11034 11035 11036	GO:0008152 GO:0016787 GO:0004620 GO:0016298 GO:0018731 GO:0018732 GO:0018733 GO:0018734
32157	scaffold_1	1320943	1322741	+					6.58087	6.79728	6.42502	6.40253	0	5.51788				-7.66372					Acyl-CoA_oxidase/dehydrogenase,_type_1 Peptidase,_cysteine_peptidase_active_site Acyl-CoA_dehydrogenase/oxidase_C-terminal Acyl-CoA_dehydrogenase/oxidase,_middle_and_N-terminal	Predicted_acyl-CoA_dehydrogenase	General_function_prediction_only	POORLY_CHARACTERIZED	cysteine-type_endopeptidase_activity proteolysis electron_transport oxidoreductase_activity,_acting_on_the_CH-CH_group_of_donors metabolic_process acyl-CoA_dehydrogenase_activity	Acyl-CoA_dehydrogenase	Valine,_leucine_and_isoleucine_degradation Propanoate_metabolism Fatty_acid_metabolism beta-Alanine_metabolism	Amino_Acid_Metabolism Carbohydrate_Metabolism Lipid_Metabolism Metabolism_of_Other_Amino_Acids	METABOLIC			IPR006090 IPR000169 IPR009075 IPR009100	PF00441	KOG1469	1.3.99.3	2635 4639 4283 9834 5830 2443	GO:0004197 GO:0006508 GO:0006118 GO:0016627 GO:0008152 GO:0003995
32158	scaffold_1	1325403	1326489	+					5.12196	2.44032	2.85998	4.86013	3.72448	1.25252									Short-chain_dehydrogenase/reductase_SDR Glucose/ribitol_dehydrogenase NAD(P)-binding	Reductases_with_broad_range_of_substrate_specificities	General_function_prediction_only	POORLY_CHARACTERIZED	metabolic_process oxidoreductase_activity catalytic_activity binding 2-deoxy-D-gluconate_3-dehydrogenase_activity	2-deoxy-D-gluconate_3-dehydrogenase	Pentose_and_glucuronate_interconversions	Carbohydrate_Metabolism	METABOLIC			IPR002198 IPR002347 IPR016040	PF00106	KOG0725	1.1.1.125	5830 9710 2290 3708 6310	GO:0008152 GO:0016491 GO:0003824 GO:0005488 GO:0008678
155622	scaffold_1	1327043	1328995	+					4.70172	3.95244	3.86566	2.73452	0	5.0174									Pyridine_nucleotide-disulphide_oxidoreductase,_NAD-binding_region	Flavin-containing_monooxygenase	Secondary_metabolites_biosynthesis,_transport_and_catabolism	METABOLISM	oxidoreductase_activity FAD_binding							IPR001327		KOG1399		9710 23919	GO:0016491 GO:0050660
341351	scaffold_1	1329446	1331430	-					2.78688	0.532396	0	2.92604	0	0
341358	scaffold_1	1332502	1333701	-		Secreted			5.51388	3.87353	4.86745	1.67268	3.54854	5.55058									Intradiol_ring-cleavage_dioxygenase,_C-terminal Intradiol_ring-cleavage_dioxygenase,_core				catalytic_activity aromatic_compound_metabolic_process ferric_iron_binding iron_ion_binding oxidoreductase_activity,_acting_on_single_donors_with_incorporation_of_molecular_oxygen,_incorporation_of_two_atoms_of_oxygen					yes		IPR000627 IPR015889	PF00775			2290 4851 5873 3721 9903	GO:0003824 GO:0006725 GO:0008199 GO:0005506 GO:0016702
210071	scaffold_1	1336521	1337888	+					0.946815	0.635643	1.29165	0	2.52021	3.56851
78611	scaffold_1	1338061	1339140	-					6.25309	6.04262	6.57468	5.80741	7.15636	4.82618										Growth_hormone-induced_protein_and_related_proteins	Signal_transduction_mechanisms	CELLULAR_PROCESSES_AND_SIGNALING										KOG1630
341369	scaffold_1	1343781	1344347	+
210099	scaffold_1	1344348	1346327	+					10.0341	10.3882	10.173	10.4155	10.7587	10.226									Major_facilitator_superfamily_MFS-1 Major_facilitator_superfamily MFS_general_substrate_transporter	Synaptic_vesicle_transporter_SVOP_and_related_transporters_(major_facilitator_superfamily)	General_function_prediction_only	POORLY_CHARACTERIZED	transporter_activity transport integral_to_membrane							IPR011701 IPR007114 IPR016196	PF07690	KOG0255		3546 4927 9321	GO:0005215 GO:0006810 GO:0016021
76295	scaffold_1	1347586	1349724	+					0.190223	2.16714	1.93637	0	0	0
131230	scaffold_1	1351664	1355535	-					6.30989	4.69509	5.425	6.66373	0	5.28155				-7.54998					Cyclic_nucleotide-binding Leucine-rich_repeat Cyclin-like_F-box Leucine-rich_repeat,_cysteine-containing_subtype	Leucine_rich_repeat_proteins,_some_proteins_contain_F-box	General_function_prediction_only	POORLY_CHARACTERIZED	protein_binding							IPR000595 IPR001611 IPR001810 IPR006553	PF00027 PF00560 PF00646	KOG1947		3727	GO:0005515
155630	scaffold_1	1356232	1357195	-																			Rickettsia_17_kDa_surface_antigen				outer_membrane							IPR008816	PF05433			12114	GO:0019867
75916	scaffold_1	1357758	1358306	+					4.82062	6.2875	4.387	6.70882	7.06545	1.79014									Ribonuclease_III				RNA_binding ribonuclease_III_activity RNA_processing							IPR000999	PF00636			2216 2915 4541	GO:0003723 GO:0004525 GO:0006396
76564	scaffold_1	1358923	1359606	+																			Ribonuclease_III	Ribonuclease	RNA_processing_and_modification	INFORMATION_STORAGE_AND_PROCESSING	RNA_binding ribonuclease_III_activity RNA_processing							IPR000999	PF00636	KOG1817		2216 2915 4541	GO:0003723 GO:0004525 GO:0006396
32167	scaffold_1	1359910	1361118	-					4.88489	0.554057	3.63694	1.37985	3.51018	4.31595									Exoribonuclease,_phosphorolytic_domain_1 Exoribonuclease,_phosphorolytic_domain_2	Exosomal_3'-5'_exoribonuclease_complex,_subunit_Rrp41_and_related_exoribonucleases	Translation,_ribosomal_structure_and_biogenesis	INFORMATION_STORAGE_AND_PROCESSING	3'-5'-exoribonuclease_activity RNA_binding RNA_processing 5'-3'_exoribonuclease_activity	Exoribonucleases_producing_5'-phosphomonoesters						IPR001247 IPR015847	PF01138	KOG1068	3.1.13.-	171 2216 4541 2924	GO:0000175 GO:0003723 GO:0006396 GO:0004534
195260	scaffold_1	1361464	1364850	+					2.06858	5.23097	4.32188	2.35123	3.35753	2.34079									SNF2-related DNA/RNA_helicase,_C-terminal DEAD-like_helicase,_N-terminal Helicase,_superfamily_1_and_2,_ATP-binding	Transcription-coupled_repair_protein_CSB/RAD26_(contains_SNF2_family_DNA-dependent_ATPase_domain)	Replication,_recombination_and_repair Transcription	INFORMATION_STORAGE_AND_PROCESSING	DNA_binding ATP_binding nucleic_acid_binding helicase_activity ATP-dependent_DNA_helicase_activity ATP-dependent_RNA_helicase_activity ATP-dependent_helicase_activity DNA-dependent_ATPase_activity RNA-dependent_ATPase_activity protein-transmembrane_transporting_ATPase_activity ATPase_activity single-stranded_DNA-dependent_ATP-dependent_DNA_helicase_activity ATPase_activity,_coupled ATPase_activit…	Adenosinetriphosphatase	Purine_metabolism	Nucleotide_Metabolism	METABOLIC			IPR000330 IPR001650 IPR014001 IPR014021	PF00176 PF00271	KOG0387	3.6.1.3	2176 3736 2175 2792 2450 2451 5716 5778 5860 8800 10082 10273 18132 18133 18134 18135	GO:0003677 GO:0005524 GO:0003676 GO:0004386 GO:0004003 GO:0004004 GO:0008026 GO:0008094 GO:0008186 GO:0015462 GO:0016887 GO:0017116 GO:0042623 GO:0042624 GO:0042625 GO:0042626
155635	scaffold_1	1365131	1366799	+																			Cytochrome_P450 Cytochrome_P450,_E-class,_group_IV	Cytochrome_P450_CYP4/CYP19/CYP26_subfamilies	Lipid_transport_and_metabolism Secondary_metabolites_biosynthesis,_transport_and_catabolism	METABOLISM	monooxygenase_activity iron_ion_binding electron_transport heme_binding unspecific_monooxygenase_activity	Unspecific_monooxygenase	Tryptophan_metabolism Fatty_acid_metabolism gamma-Hexachlorocyclohexane_degradation	Amino_Acid_Metabolism Lipid_Metabolism Biodegradation_of_Xenobiotics	METABOLIC			IPR001128 IPR002403	PF00067	KOG0157	1.14.14.1	2888 3721 4283 12251 23642	GO:0004497 GO:0005506 GO:0006118 GO:0020037 GO:0050381
210169	scaffold_1	1367079	1369364	+					7.98525	7.73206	8.35704	8.6446	7.46306	7.30252									Glycoside_hydrolase,_family_3,_N-terminal Glycoside_hydrolase,_family_3,_C-terminal Glycoside_hydrolase,_catalytic_core				hydrolase_activity,_hydrolyzing_O-glycosyl_compounds carbohydrate_metabolic_process beta-glucosidase_activity	Beta-glucosidase	Starch_and_sucrose_metabolism Cyanoamino_acid_metabolism Flavonoids,_stilbene_and_lignin_biosynthesis	Metabolism_of_Complex_Carbohydrates Metabolism_of_Other_Amino_Acids Biosynthesis_of_Secondary_Metabolites	METABOLIC	yes		IPR001764 IPR002772 IPR017853	PF00933 PF01915		3.2.1.21	2933 4143 6082	GO:0004553 GO:0005975 GO:0008422
21665	scaffold_1	1370543	1371562	+					8.80216	8.24106	7.71196	8.76472	7.00577	8.01041										Actin_regulatory_protein_(Wiskott-Aldrich_syndrome_protein)	Signal_transduction_mechanisms Cytoskeleton	CELLULAR_PROCESSES_AND_SIGNALING										KOG3671
210197	scaffold_1	1371793	1373657	-		Cazy			8.39751	9.71795	9.17758	8.34675	9.80319	9.73043									Glycoside_hydrolase,_family_28 Parallel_beta-helix_repeat Aminoacyl-tRNA_synthetase,_class_I,_conserved_site Pectin_lyase_fold/virulence_factor				polygalacturonase_activity carbohydrate_metabolic_process nucleotide_binding aminoacyl-tRNA_ligase_activity ATP_binding cytoplasm translation tRNA_aminoacylation_for_protein_translation	Polygalacturonase	Pentose_and_glucuronate_interconversions Starch_and_sucrose_metabolism	Carbohydrate_Metabolism Metabolism_of_Complex_Carbohydrates	METABOLIC	yes		IPR000743 IPR006626 IPR001412 IPR011050	PF00295		3.2.1.15	3023 4143 162 3172 3736 3930 4556 4561	GO:0004650 GO:0005975 GO:0000166 GO:0004812 GO:0005524 GO:0005737 GO:0006412 GO:0006418
166441	scaffold_1	1375828	1377233	-					2.84595	3.33395	4.20569	3.45749	0	6.70949									Fork_head_transcription_factor	Transcription_factor_of_the_Forkhead/HNF3_family	Transcription	INFORMATION_STORAGE_AND_PROCESSING	transcription_factor_activity nucleus regulation_of_transcription,_DNA-dependent sequence-specific_DNA_binding							IPR001766	PF00250	KOG2294		2196 3838 4504 19030	GO:0003700 GO:0005634 GO:0006355 GO:0043565
155640	scaffold_1	1378767	1380507	-					3.79513	1.26422	1.83569	0.486196	2.49383	0										Cactin	Signal_transduction_mechanisms	CELLULAR_PROCESSES_AND_SIGNALING										KOG2370
177213	scaffold_1	1380701	1382540	+					6.48679	5.64707	4.71705	6.06265	2.61703	3.25729									XLF/Cernunnos	FOG:_Immunoglobin_and_related_proteins	General_function_prediction_only Inorganic_ion_transport_and_metabolism	POORLY_CHARACTERIZED METABOLISM								IPR015381	PF09302	KOG4475
155642	scaffold_1	1383163	1386142	+																				Chitinase	Carbohydrate_transport_and_metabolism	METABOLISM										KOG2806
210242	scaffold_1	1386604	1387845	+					7.48439	7.30323	7.21462	7.41534	7.51279	6.96441
210241	scaffold_1	1387846	1390202	-					1.66473	2.46109	3.87629	0	3.27811	4.53187									SET Tetratricopeptide_TPR2 Tetratricopeptide_region	Predicted_histone_tail_methylase_containing_SET_domain	Chromatin_structure_and_dynamics	INFORMATION_STORAGE_AND_PROCESSING	nucleus							IPR001214 IPR013105 IPR013026	PF00856 PF07719	KOG2084		3838	GO:0005634
32175	scaffold_1	1390285	1391161	-					3.79064	4.98681	5.56566	5.39488	2.19928	5.3129									CMP/dCMP_deaminase,_zinc-binding Cytidine_deaminase-like				zinc_ion_binding hydrolase_activity catalytic_activity							IPR002125 IPR016193	PF00383			5939 9985 2290	GO:0008270 GO:0016787 GO:0003824
77503	scaffold_1	1391500	1393873	-					3.1108	4.3732	1.35487	2.68855	4.29319	2.06223									Transketolase,_N-terminal Transketolase,_central_region Transketolase,_C-terminal Transketolase,_C-terminal/Pyruvate-ferredoxin_oxidoreductase,_domain_II	Transketolase	Carbohydrate_transport_and_metabolism	METABOLISM	catalytic_activity metabolic_process transketolase_activity	Transketolase	Pentose_phosphate_pathway Carbon_fixation	Carbohydrate_Metabolism Energy_Metabolism	METABOLIC			IPR005474 IPR005475 IPR005476 IPR009014	PF00456 PF02779 PF02780	KOG0523	2.2.1.1	2290 5830 3162	GO:0003824 GO:0008152 GO:0004802
106028	scaffold_1	1394207	1395943	+					1.05538	1.67784	2.44116	3.25494	0	0									Alcohol_dehydrogenase,_zinc-binding Alcohol_dehydrogenase_GroES-like Alcohol_dehydrogenase,_zinc-containing,_conserved_site GroES-like NAD(P)-binding	Sorbitol_dehydrogenase	Secondary_metabolites_biosynthesis,_transport_and_catabolism	METABOLISM	zinc_ion_binding oxidoreductase_activity catalytic_activity binding metabolic_process L-iditol_2-dehydrogenase_activity	L-iditol_2-dehydrogenase	Fructose_and_mannose_metabolism	Carbohydrate_Metabolism	METABOLIC			IPR013149 IPR013154 IPR002328 IPR011032 IPR016040	PF00107 PF08240	KOG0024	1.1.1.14	5939 9710 2290 3708 5830 2393	GO:0008270 GO:0016491 GO:0003824 GO:0005488 GO:0008152 GO:0003939
32177	scaffold_1	1395875	1397599	-		Secreted			6.83569	5.55319	6.77046	5.52588	5.65652	4.94773
131280	scaffold_1	1398391	1398989	-		SSP			1.85408	3.42683	0	0	0	2.16749
186361	scaffold_1	1400920	1403508	+																			Malic_oxidoreductase Malic_enzyme,_N-terminal Malic_enzyme,_NAD-binding Malic_enzyme,_conserved_site NAD(P)-binding	NADP+-dependent_malic_enzyme	Energy_production_and_conversion	METABOLISM	malic_enzyme_activity malate_metabolic_process oxidoreductase_activity,_acting_on_the_CH-OH_group_of_donors,_NAD_or_NADP_as_acceptor NAD_binding catalytic_activity binding metabolic_process malate_dehydrogenase_(oxaloacetate-decarboxylating)_activity	Malate_dehydrogenase_(oxaloacetate_decarboxylating)	Pyruvate_metabolism	Carbohydrate_Metabolism	METABOLIC			IPR001891 IPR012301 IPR012302 IPR015884 IPR016040	PF00390 PF03949	KOG1257	1.1.1.38	2863 4273 9823 24535 2290 3708 5830 9826	GO:0004470 GO:0006108 GO:0016616 GO:0051287 GO:0003824 GO:0005488 GO:0008152 GO:0016619
	scaffold_1	1404483	1405316	-			Mariner.Tc1
	scaffold_1	1405327	1405757	+			Mariner.Tc1
	scaffold_1	1405753	1405990	+			Copia
	scaffold_1	1405753	1406142	-			Unknown
	scaffold_1	1405938	1409025	+			Copia
	scaffold_1	1407283	1407855	+			Non-LTR
	scaffold_1	1409030	1410157	-			Copia
210295	scaffold_1	1410118	1410525	+					2.18275	4.41492	3.31585	0	0	0
	scaffold_1	1410156	1410541	+			Gypsy
	scaffold_1	1415768	1416237	+			Gypsy
210296	scaffold_1	1415768	1416270	+					7.51736	6.8254	7.17756	7.3471	4.21996	7.79208
	scaffold_1	1416237	1417041	+			Copia
	scaffold_1	1416580	1417148	+			Copia
	scaffold_1	1416922	1417311	-			Unknown
	scaffold_1	1417107	1417311	+			Copia
	scaffold_1	1417312	1417482	+			Gypsy
	scaffold_1	1417465	1417670	-			Gypsy
210303	scaffold_1	1417582	1418147	-					4.47943	3.72274	4.48914	2.45014	0	6.03098
	scaffold_1	1417663	1418146	-			Gypsy
	scaffold_1	1418229	1418410	+			Gypsy
	scaffold_1	1418264	1418415	+			Gypsy
	scaffold_1	1420357	1423656	+			Gypsy
44569	scaffold_1	1420392	1420703	-
77557	scaffold_1	1422135	1422545	-
341427	scaffold_1	1423094	1423657	-
	scaffold_1	1424576	1425571	-			Gypsy
75743	scaffold_1	1424663	1424947	-
75808	scaffold_1	1425089	1454771	+
	scaffold_1	1425566	1426358	-			Gypsy
	scaffold_1	1426350	1426577	+			Copia
	scaffold_1	1426351	1426740	-			Unknown
	scaffold_1	1426536	1426760	+			Copia
	scaffold_1	1426734	1426836	+			Gypsy
	scaffold_1	1426837	1426871	+			Gypsy
	scaffold_1	1426892	1427012	-			Unknown
	scaffold_1	1426892	1427032	+			Copia
	scaffold_1	1427006	1427108	+			Gypsy
	scaffold_1	1427109	1427369	+			Gypsy
	scaffold_1	1427367	1428736	-			Gypsy
	scaffold_1	1428735	1431218	-			Gypsy
	scaffold_1	1431219	1432010	-			Gypsy
	scaffold_1	1432009	1432288	-			Gypsy
	scaffold_1	1432011	1432646	+			Unknown
	scaffold_1	1454403	1454867	+			Gypsy
	scaffold_1	1454869	1455397	+			Gypsy
	scaffold_1	1455398	1455571	-			Mariner.Tc1
32180	scaffold_1	1456215	1457045	-					1.87054	3.01162	1.61559	3.15748	0	0
210347	scaffold_1	1457230	1457756	+					1.14972	2.16714	0	2.1437	0	0									DNA_repair_protein_RadC				DNA_repair							IPR001405				4440	GO:0006281
177223	scaffold_1	1457795	1459910	-					7.7062	7.96755	8.4957	7.76025	7.63202	8.55805									Cytochrome_P450 Cytochrome_P450,_E-class,_group_IV	Cytochrome_P450_CYP2_subfamily	Secondary_metabolites_biosynthesis,_transport_and_catabolism	METABOLISM	monooxygenase_activity iron_ion_binding electron_transport heme_binding unspecific_monooxygenase_activity	Unspecific_monooxygenase	Tryptophan_metabolism Fatty_acid_metabolism gamma-Hexachlorocyclohexane_degradation	Amino_Acid_Metabolism Lipid_Metabolism Biodegradation_of_Xenobiotics	METABOLIC	yes		IPR001128 IPR002403	PF00067	KOG0156	1.14.14.1	2888 3721 4283 12251 23642	GO:0004497 GO:0005506 GO:0006118 GO:0020037 GO:0050381
	scaffold_1	1460744	1461633	-			Mariner.Tc1
78833	scaffold_1	1461463	1462429	-					5.48157	4.86059	3.74124	3.72057	0	4.13771				-6.81078					Transposase,_Tc1/Tc3 Homeodomain-like				DNA_binding transposase_activity nucleus transposition,_DNA-mediated DNA_integration							IPR002492 IPR009057	PF01498			2176 3163 3838 4471 8441	GO:0003677 GO:0004803 GO:0005634 GO:0006313 GO:0015074
	scaffold_1	1461998	1462322	-			Mariner.Tc1
131290	scaffold_1	1463127	1464770	+					5.39723	5.69749	5.85204	5.30786	3.41932	4.49052
32182	scaffold_1	1464801	1466530	-					4.87822	5.59617	3.98569	6.06673	3.035	2.34079									Glycoside_hydrolase,_family_43				hydrolase_activity,_hydrolyzing_O-glycosyl_compounds carbohydrate_metabolic_process							IPR006710	PF04616			2933 4143	GO:0004553 GO:0005975
195283	scaffold_1	1467703	1469561	+					1.93288	3.10577	2.29681	0	0	0									General_substrate_transporter Sugar_transporter Major_facilitator_superfamily MFS_general_substrate_transporter	Predicted_transporter_(major_facilitator_superfamily)	General_function_prediction_only	POORLY_CHARACTERIZED	sugar:hydrogen_symporter_activity carbohydrate_transport membrane transporter_activity transport integral_to_membrane L-arabinose_isomerase_activity	L-arabinose_isomerase	Pentose_and_glucuronate_interconversions	Carbohydrate_Metabolism	METABOLIC			IPR005828 IPR003663 IPR007114 IPR016196	PF00083	KOG0254	5.3.1.4	3642 6276 9320 3546 4927 9321 6356	GO:0005351 GO:0008643 GO:0016020 GO:0005215 GO:0006810 GO:0016021 GO:0008733
155658	scaffold_1	1470919	1472595	+					3.50318	3.48162	0.967566	2.37681	0	2.25933									Heterokaryon_incompatibility Protease_inhibitor_I4,_serpin				serine-type_endopeptidase_inhibitor_activity							IPR010730 IPR000215	PF06985			3225	GO:0004867
32183	scaffold_1	1473079	1475159	+		Protease			9.69869	10.4732	9.67903	10.2287	9.89831	10.1013									Peptidase_S28	Hydrolytic_enzymes_of_the_alpha/beta_hydrolase_fold	Posttranslational_modification,_protein_turnover,_chaperones General_function_prediction_only	CELLULAR_PROCESSES_AND_SIGNALING POORLY_CHARACTERIZED	proteolysis serine-type_peptidase_activity cysteine-type_peptidase_activity	Acting_on_peptide_bonds_(peptide_hydrolases)	Biotin_metabolism Lysine_degradation	Metabolism_of_Cofactors_and_Vitamins Amino_Acid_Metabolism	METABOLIC	yes		IPR008758	PF05577	KOG2182	3.4.-.-	4639 5908 5906	GO:0006508 GO:0008236 GO:0008234
21684	scaffold_1	1475395	1476243	-																			GCN5-related_N-acetyltransferase Acyl-CoA_N-acyltransferase				N-acetyltransferase_activity metabolic_process							IPR000182 IPR016181	PF00583			5765 5830	GO:0008080 GO:0008152
78657	scaffold_1	1478956	1480529	-					5.51139	4.78483	5.15685	5.83604	3.68449	6.82579									6-phosphogluconate_dehydrogenase 6-phosphogluconate_dehydrogenase,_C-terminal 6-phosphogluconate_dehydrogenase,_NAD-binding 6-phosphogluconate_dehydrogenase,_C-terminal-like NAD(P)-binding	6-phosphogluconate_dehydrogenase	Carbohydrate_transport_and_metabolism	METABOLISM	phosphogluconate_dehydrogenase_(decarboxylating)_activity pentose-phosphate_shunt NADP_binding oxidoreductase_activity catalytic_activity binding metabolic_process	Phosphogluconate_dehydrogenase_(decarboxylating)	Pentose_phosphate_pathway	Carbohydrate_Metabolism	METABOLIC			IPR006183 IPR006114 IPR006115 IPR008927 IPR016040	PF00393 PF03446	KOG2653	1.1.1.44	2990 4263 23920 9710 2290 3708 5830	GO:0004616 GO:0006098 GO:0050661 GO:0016491 GO:0003824 GO:0005488 GO:0008152
77485	scaffold_1	1481177	1481706	+					6.64701	5.7085	4.78209	6.97949	8.67936	6.0811									RNA_binding_motif_protein_8 RNA_recognition_motif,_RNP-1	RNA-binding_protein_RBM8/Tsunagi_(RRM_superfamily)	General_function_prediction_only	POORLY_CHARACTERIZED	nucleic_acid_binding RNA_binding nucleus cytoplasm RNA_processing							IPR008111 IPR000504	PF00076	KOG0130		2175 2216 3838 3930 4541	GO:0003676 GO:0003723 GO:0005634 GO:0005737 GO:0006396
32187	scaffold_1	1483029	1483379	-
32188	scaffold_1	1483489	1485724	+		Secreted			4.53359	5.49469	4.41619	1.63592	0	3.41232									Six-hairpin_glycosidase-like				catalytic_activity					yes		IPR008928				2290	GO:0003824
195289	scaffold_1	1485824	1489588	-					6.62764	7.62614	6.89705	6.97842	4.26168	6.28438									Importin-beta,_N-terminal Armadillo-type_fold	Nuclear_transport_receptor_KAP120_(importin_beta_superfamily)	Nuclear_structure Intracellular_trafficking,_secretion,_and_vesicular_transport	CELLULAR_PROCESSES_AND_SIGNALING	protein_import_into_nucleus,_docking nucleus nuclear_pore cytoplasm intracellular_protein_transport protein_transporter_activity binding							IPR001494 IPR016024	PF03810	KOG1993		70 3838 3846 3930 4994 6212 3708	GO:0000059 GO:0005634 GO:0005643 GO:0005737 GO:0006886 GO:0008565 GO:0005488
210462	scaffold_1	1489685	1491784	+					7.34592	7.08761	8.30782	7.76014	8.30576	6.86702									Pex,_N-terminal	Predicted_E3_ubiquitin_ligase	Posttranslational_modification,_protein_turnover,_chaperones	CELLULAR_PROCESSES_AND_SIGNALING	peroxisomal_membrane peroxisome_organization_and_biogenesis							IPR006845	PF04757	KOG2879		3967 5126	GO:0005778 GO:0007031
210469	scaffold_1	1491786	1493359	-					8.59153	9.08347	9.28374	8.5446	9.0203	8.9454									Zinc_finger,_C2H2-type Zinc_finger,_C2H2-like Zinc_finger,_BED-type_predicted	Zn_finger_protein	General_function_prediction_only	POORLY_CHARACTERIZED	DNA_binding nucleic_acid_binding intracellular zinc_ion_binding							IPR007087 IPR015880 IPR003656	PF00096	KOG2893		2176 2175 3827 5939	GO:0003677 GO:0003676 GO:0005622 GO:0008270
186375	scaffold_1	1493669	1494604	-					3.39452	0.673652	1.86699	1.37985	0	0									Peptidase_C12,_ubiquitin_carboxyl-terminal_hydrolase_1	Ubiquitin_C-terminal_hydrolase_UCHL1	Posttranslational_modification,_protein_turnover,_chaperones	CELLULAR_PROCESSES_AND_SIGNALING	ubiquitin_thiolesterase_activity intracellular ubiquitin-dependent_protein_catabolic_process	Ubiquitinyl_hydrolase_1						IPR001578	PF01088	KOG1415	3.4.19.12	2657 3827 4642	GO:0004221 GO:0005622 GO:0006511
131319	scaffold_1	1496045	1497626	-					3.22315	1.45446	1.11348	0.486196	0	2.78896
210509	scaffold_1	1497899	1499939	+					1.23314	4.9363	3.43291	3.40149	3.52961	2.74342									Cyclin-like_F-box											IPR001810	PF00646
106077	scaffold_1	1500615	1502786	+					8.64974	9.29459	8.98697	9.08192	8.94209	8.20423									Aldehyde_dehydrogenase Aldehyde/histidinol_dehydrogenase	Aldehyde_dehydrogenase	Energy_production_and_conversion	METABOLISM	metabolic_process oxidoreductase_activity benzaldehyde_dehydrogenase_(NAD+)_activity benzaldehyde_dehydrogenase_activity	Benzaldehyde_dehydrogenase_(NAD+)	Toluene_and_xylene_degradation Benzoate_degradation_via_hydroxylation	Biodegradation_of_Xenobiotics	METABOLIC			IPR015590 IPR016161	PF00171	KOG2451	1.2.1.28	5830 9710 10788 11399	GO:0008152 GO:0016491 GO:0018479 GO:0019115
32197	scaffold_1	1504205	1505562	+					10.3674	10.4946	10.4013	10.3084	10.3787	10.5451
78506	scaffold_1	1505884	1508291	+					5.57264	5.57043	6.21816	6.22265	2.64892	6.23165									Fungal_specific_transcription_factor				DNA_binding nucleus transcription zinc_ion_binding							IPR007219	PF04082			2176 3838 4499 5939	GO:0003677 GO:0005634 GO:0006350 GO:0008270
166474	scaffold_1	1509002	1510914	+					6.84689	4.58718	5.85442	7.08731	5.56268	7.13983									Major_facilitator_superfamily_MFS-1 Major_facilitator_superfamily MFS_general_substrate_transporter	Permease_of_the_major_facilitator_superfamily	Carbohydrate_transport_and_metabolism	METABOLISM	transporter_activity transport integral_to_membrane							IPR011701 IPR007114 IPR016196	PF07690	KOG2533		3546 4927 9321	GO:0005215 GO:0006810 GO:0016021
63659	scaffold_1	1511338	1512905	+					6.92899	5.23042	4.36503	7.21069	5.33159	4.98541
76780	scaffold_1	1513204	1515059	-					7.35933	7.24317	7.93745	7.34684	6.75297	7.79462									NLI_interacting_factor	TFIIF-interacting_CTD_phosphatase,_including_NLI-interacting_factor_(involved_in_RNA_polymerase_II_regulation)	Transcription	INFORMATION_STORAGE_AND_PROCESSING								IPR004274	PF03031	KOG2832
76327	scaffold_1	1515399	1518605	+		Cazy			7.2283	7.6316	7.44122	7.25864	4.07942	7.5708									Glycoside_hydrolase,_family_47	Glycosyl_hydrolase,_family_47	Carbohydrate_transport_and_metabolism	METABOLISM	mannosyl-oligosaccharide_1,2-alpha-mannosidase_activity calcium_ion_binding membrane	Mannosyl-oligosaccharide_1,2-alpha-mannosidase	N-Glycans_biosynthesis	Metabolism_of_Complex_Carbohydrates	METABOLIC	yes		IPR001382	PF01532	KOG2429	3.2.1.113	2948 3724 9320	GO:0004571 GO:0005509 GO:0016020
210657	scaffold_1	1518741	1519139	+
210659	scaffold_1	1519806	1522287	+					12.5058	13.7569	12.8659	13.32	13.2256	12.6392									Peptidase_M36,_fungalysin Propeptide,_peptidase_M4_and_M36 Peptidase_M,_neutral_zinc_metallopeptidases,_zinc-binding_site				proteolysis metallopeptidase_activity zinc_ion_binding metalloendopeptidase_activity					yes		IPR001842 IPR011096 IPR006025	PF02128 PF07504			4639 5909 5939 2658	GO:0006508 GO:0008237 GO:0008270 GO:0004222
210674	scaffold_1	1522288	1523953	-					8.75977	8.32263	8.64059	8.29705	8.65894	8.22739									ER_lumen_protein_retaining_receptor	ER_lumen_protein_retaining_receptor	Intracellular_trafficking,_secretion,_and_vesicular_transport	CELLULAR_PROCESSES_AND_SIGNALING	protein_retention_in_ER integral_to_membrane ER_retention_sequence_binding							IPR000133	PF00810	KOG3106		4750 9321 21345	GO:0006621 GO:0016021 GO:0046923
210723	scaffold_1	1526652	1528356	+					7.38267	7.67599	7.30385	7.13382	7.40989	8.08604										RNA_polymerase_II,_large_subunit	Transcription	INFORMATION_STORAGE_AND_PROCESSING										KOG0260
341479	scaffold_1	1531477	1532340	-
32207	scaffold_1	1532705	1533819	+					5.76045	5.24823	5.42812	5.99529	0	5.84807				-6.86435					Aldo/keto_reductase	Aldo/keto_reductase_family_proteins	General_function_prediction_only	POORLY_CHARACTERIZED	oxidoreductase_activity alcohol_dehydrogenase_activity alcohol_dehydrogenase_activity,_metal_ion-independent alcohol_dehydrogenase_activity,_zinc-dependent alcohol_dehydrogenase_activity,_iron-dependent	Alcohol_dehydrogenase	Bile_acid_biosynthesis Tyrosine_metabolism Glycerolipid_metabolism Glycolysis_/_Gluconeogenesis Fatty_acid_metabolism	Lipid_Metabolism Amino_Acid_Metabolism Metabolism_of_Complex_Lipids Carbohydrate_Metabolism	METABOLIC			IPR001395	PF00248	KOG1577	1.1.1.1	9710 2466 2467 2468 2469	GO:0016491 GO:0004022 GO:0004023 GO:0004024 GO:0004025
32208	scaffold_1	1534127	1535165	+																			ThiJ/PfpI											IPR002818	PF01965
76148	scaffold_1	1535749	1540201	+					7.06255	6.84612	5.53287	6.91695	4.7299	6.45693									Hydantoinase/oxoprolinase Hydantoinase_B/oxoprolinase Hydantoinaseoxoprolinase,_N-terminal	Oxoprolinase	Amino_acid_transport_and_metabolism	METABOLISM	hydrolase_activity catalytic_activity 5-oxoprolinase_(ATP-hydrolyzing)_activity	5-oxoprolinase_(ATP-hydrolysing)	Glutathione_metabolism	Metabolism_of_Other_Amino_Acids	METABOLIC			IPR002821 IPR003692 IPR008040	PF01968 PF02538 PF05378	KOG1939	3.5.2.9	9985 2290 10322	GO:0016787 GO:0003824 GO:0017168
32211	scaffold_1	1540295	1541585	-		Secreted			8.46796	10.0178	9.15429	8.82031	9.13759	8.62046									Pectin_lyase_fold/virulence_factor									yes		IPR011050
210776	scaffold_1	1542050	1542821	-					1.3079	0.356573	0.315068	3.23076	3.43406	0
76344	scaffold_1	1543120	1546578	-					8.70064	8.40567	8.34768	8.7459	8.24381	8.62855									Flavodoxin-like Flavoprotein_pyridine_nucleotide_cytochrome_reductase Cytochrome_P450 Cytochrome_P450,_E-class,_group_I Oxidoreductase_FAD/NAD(P)-binding Flavodoxin/nitric_oxide_synthase FAD-binding,_type_1	NADP/FAD_dependent_oxidoreductase	Energy_production_and_conversion	METABOLISM	iron_ion_binding electron_transport electron_carrier_activity FMN_binding monooxygenase_activity heme_binding oxidoreductase_activity NADPH-hemoprotein_reductase_activity	NADPH--ferrihemoprotein_reductase						IPR001094 IPR001709 IPR001128 IPR002401 IPR001433 IPR008254 IPR003097	PF00067 PF00175 PF00258 PF00667	KOG1158	1.6.2.4	3721 4283 6664 7744 2888 12251 9710 2411	GO:0005506 GO:0006118 GO:0009055 GO:0010181 GO:0004497 GO:0020037 GO:0016491 GO:0003958
210826	scaffold_1	1547954	1549734	-					8.32511	7.76147	8.0178	8.04561	3.68449	8.60304									Proline_dehydrogenase	Proline_oxidase	Amino_acid_transport_and_metabolism	METABOLISM	proline_dehydrogenase_activity glutamate_biosynthetic_process proline_catabolic_process dihydropterin_oxidase_activity hydroxy-nicotine_oxidase_activity proline_oxidase_activity fructosyl-amino_acid_oxidase_activity	With_oxygen_as_acceptor						IPR002872	PF01619	KOG0186	1.5.3.-	3030 4667 4692 2592 11400 24945 24946	GO:0004657 GO:0006537 GO:0006562 GO:0004154 GO:0019116 GO:0051699 GO:0051700
210825	scaffold_1	1549735	1550577	+		SSP
	scaffold_1	1551379	1551583	-			Gypsy
341489	scaffold_1	1551396	1553235	+					3.89771	3.91417	1.35487	2.23514	0	2.34079									Alcohol_dehydrogenase,_zinc-binding Alcohol_dehydrogenase_GroES-like Alcohol_dehydrogenase,_zinc-containing,_conserved_site GroES-like NAD(P)-binding	Alcohol_dehydrogenase,_class_V	Secondary_metabolites_biosynthesis,_transport_and_catabolism	METABOLISM	zinc_ion_binding oxidoreductase_activity catalytic_activity binding metabolic_process alcohol_dehydrogenase_activity alcohol_dehydrogenase_activity,_metal_ion-independent alcohol_dehydrogenase_activity,_zinc-dependent alcohol_dehydrogenase_activity,_iron-dependent	Alcohol_dehydrogenase	Bile_acid_biosynthesis Tyrosine_metabolism Glycerolipid_metabolism Glycolysis_/_Gluconeogenesis Fatty_acid_metabolism	Lipid_Metabolism Amino_Acid_Metabolism Metabolism_of_Complex_Lipids Carbohydrate_Metabolism	METABOLIC			IPR013149 IPR013154 IPR002328 IPR011032 IPR016040	PF00107 PF08240	KOG0023	1.1.1.1	5939 9710 2290 3708 5830 2466 2467 2468 2469	GO:0008270 GO:0016491 GO:0003824 GO:0005488 GO:0008152 GO:0004022 GO:0004023 GO:0004024 GO:0004025
210838	scaffold_1	1553236	1554526	-					6.28346	4.30007	6.36495	5.80435	3.46235	6.76176									Ketopantoate_reductase_ApbA/PanE,_N-terminal NAD(P)-binding				catalytic_activity binding metabolic_process					yes		IPR013332 IPR016040	PF02558			2290 3708 5830	GO:0003824 GO:0005488 GO:0008152
	scaffold_1	1554678	1555235	+			Mariner.Tc1
32214	scaffold_1	1554686	1555400	+					5.18819	3.20701	4.37551	5.46168	3.41932	5.0174									Homeodomain-like											IPR009057
	scaffold_1	1555236	1555577	+			Mariner.Tc1
341498	scaffold_1	1557152	1557688	-																			Mitochondrial_substrate_carrier	Mitochondrial_oxoglutarate/malate_carrier_proteins	Energy_production_and_conversion	METABOLISM	binding transport membrane							IPR001993	PF00153	KOG0759		3708 4927 9320	GO:0005488 GO:0006810 GO:0016020
76167	scaffold_1	1560792	1563009	+					3.78762	0.892522	0.315068	2.42651	0	0									AMP-dependent_synthetase_and_ligase Acetoacetyl-CoA_synthase	Acyl-CoA_synthetase	Lipid_transport_and_metabolism	METABOLISM	catalytic_activity metabolic_process acetoacetate-CoA_ligase_activity	Acetoacetate--CoA_ligase	Butanoate_metabolism	Carbohydrate_Metabolism	METABOLIC			IPR000873 IPR005914	PF00501	KOG1175	6.2.1.16	2290 5830 13580	GO:0003824 GO:0008152 GO:0030729
341502	scaffold_1	1564420	1564760	+																			Pyruvate_carboxyltransferase	Hydroxymethylglutaryl-CoA_lyase	Energy_production_and_conversion Amino_acid_transport_and_metabolism	METABOLISM	catalytic_activity							IPR000891		KOG2368		2290	GO:0003824
76345	scaffold_1	1565202	1565954	-																			Acyl-CoA_oxidase/dehydrogenase,_type_1 Acyl-CoA_dehydrogenase/oxidase_C-terminal Acyl-CoA_dehydrogenase/oxidase,_middle_and_N-terminal	Short-chain_acyl-CoA_dehydrogenase	Lipid_transport_and_metabolism	METABOLISM	electron_transport oxidoreductase_activity,_acting_on_the_CH-CH_group_of_donors metabolic_process short-branched-chain-acyl-CoA_dehydrogenase_activity very-long-chain-acyl-CoA_dehydrogenase_activity acyl-CoA_reductase_activity propionyl-CoA_dehydrogenase_activity thiol-driven_fumarate_reductase_activity	With_other_acceptors	Sphingoglycolipid_metabolism Sterol_biosynthesis Bile_acid_biosynthesis	Metabolism_of_Complex_Lipids Lipid_Metabolism	METABOLIC			IPR006090 IPR009075 IPR009100	PF00441	KOG0139	1.3.99.-	4283 9834 5830 10126 10258 11393 19284 19294	GO:0006118 GO:0016627 GO:0008152 GO:0016937 GO:0017099 GO:0019109 GO:0043820 GO:0043830
166493	scaffold_1	1566871	1569032	-					7.44073	6.96919	6.56042	7.32784	3.31892	5.00913									Fungal_transcriptional_regulatory_protein,_N-terminal Regulator_of_chromosome_condensation,_RCC1	Adaptor_protein_Enigma_and_related_PDZ-LIM_proteins	Signal_transduction_mechanisms Cytoskeleton	CELLULAR_PROCESSES_AND_SIGNALING	transcription_factor_activity nucleus regulation_of_transcription,_DNA-dependent zinc_ion_binding							IPR001138 IPR000408	PF00172	KOG1703		2196 3838 4504 5939	GO:0003700 GO:0005634 GO:0006355 GO:0008270
32217	scaffold_1	1570379	1572577	-					4.84934	4.967	1.40532	5.30829	1.39425	2.54125									Heterokaryon_incompatibility											IPR010730	PF06985
32218	scaffold_1	1573590	1575302	+					6.54528	5.03306	4.66619	2.97257	3.66019	7.23165									WD40_repeat WD40_repeat-like	G-protein_beta_subunit-like_protein_GNB1L,_contains_WD_repeats	General_function_prediction_only	POORLY_CHARACTERIZED								IPR001680 IPR011046	PF00400	KOG0322
155694	scaffold_1	1575699	1578284	+					7.28007	7.09753	7.5216	7.40378	8.14041	7.73837									Phospholipid/glycerol_acyltransferase	Acyl-CoA:dihydroxyactetone-phosphate_acyltransferase_DHAPAT	Lipid_transport_and_metabolism	METABOLISM	metabolic_process acyltransferase_activity glycerol-3-phosphate_O-acyltransferase_activity	Glycerol-3-phosphate_O-acyltransferase	Glycerolipid_metabolism	Metabolism_of_Complex_Lipids	METABOLIC			IPR002123	PF01553	KOG3730	2.3.1.15	5830 6075 2772	GO:0008152 GO:0008415 GO:0004366
131379	scaffold_1	1578423	1581352	-					7.88134	7.27184	5.26851	7.1024	5.33867	6.18442									Clathrin/coatomer_adaptor,_adaptin-like,_N-terminal Armadillo-type_fold	Vesicle_coat_complex_AP-3,_beta_subunit	Intracellular_trafficking,_secretion,_and_vesicular_transport	CELLULAR_PROCESSES_AND_SIGNALING	protein_binding protein_complex_assembly intracellular_protein_transport vesicle-mediated_transport membrane_coat binding							IPR002553 IPR016024	PF01602	KOG1060		3727 4595 4994 9480 13011 3708	GO:0005515 GO:0006461 GO:0006886 GO:0016192 GO:0030117 GO:0005488
32222	scaffold_1	1582155	1583442	-					10.5045	10.5309	10.385	10.6573	10.2429	10.2889									RHO_protein_GDP_dissociation_inhibitor Immunoglobulin_E-set	Rho_GDP-dissociation_inhibitor	Signal_transduction_mechanisms	CELLULAR_PROCESSES_AND_SIGNALING	Rho_GDP-dissociation_inhibitor_activity cytoplasm							IPR000406 IPR014756	PF02115	KOG3205		3430 3930	GO:0005094 GO:0005737
21725	scaffold_1	1584751	1586248	+					7.99031	8.40083	8.39605	8.15924	8.99201	8.11823									DNA-binding,_yeast Mlu1-box-binding_protein,_DNA-binding	Myosin_class_II_heavy_chain	Cytoskeleton	CELLULAR_PROCESSES_AND_SIGNALING	DNA_binding transcription_factor_activity regulation_of_transcription,_DNA-dependent							IPR003163 IPR016144	PF02292	KOG0161		2176 2196 4504	GO:0003677 GO:0003700 GO:0006355
177261	scaffold_1	1586781	1589012	-					6.60402	7.89321	7.92677	7.7888	3.94286	7.89466									Succinyl-CoA_ligase,_alpha_subunit ATP-citrate_lyase/succinyl-CoA_ligase CoA-binding NAD(P)-binding Succinyl-CoA_synthetase-like	Succinyl-CoA_synthetase,_alpha_subunit	Energy_production_and_conversion	METABOLISM	catalytic_activity metabolic_process binding succinate-CoA_ligase_(ADP-forming)_activity succinate-CoA_ligase_complex_(ADP-forming) succinate-CoA_ligase_complex	Succinate--CoA_ligase_(ADP-forming)	Reductive_carboxylate_cycle_(CO2_fixation) Citrate_cycle_(TCA_cycle) C5-Branched_dibasic_acid_metabolism Propanoate_metabolism	Energy_Metabolism Carbohydrate_Metabolism	METABOLIC			IPR005810 IPR005811 IPR003781 IPR016040 IPR016102	PF00549 PF02629	KOG1255	6.2.1.5	2290 5830 3708 3136 6958 18213	GO:0003824 GO:0008152 GO:0005488 GO:0004775 GO:0009361 GO:0042709
32229	scaffold_1	1589830	1592022	+					7.48618	8.36961	8.30707	7.41464	4.31346	8.69621									Glycoside_hydrolase,_family_15 Glycoside_hydrolase_15-related Six-hairpin_glycosidase-like				glucan_1,4-alpha-glucosidase_activity polysaccharide_metabolic_process catalytic_activity	Glucan_1,4-alpha-glucosidase	Starch_and_sucrose_metabolism	Metabolism_of_Complex_Carbohydrates	METABOLIC	yes		IPR000165 IPR011613 IPR008928	PF00723		3.2.1.3	2745 4144 2290	GO:0004339 GO:0005976 GO:0003824
186403	scaffold_1	1594487	1595731	+		Cazy SSP			11.9384	12.9307	12.2756	11.5603	11.6991	12.3823						6.78461			Glycoside_hydrolase,_family_11 Concanavalin_A-like_lectin/glucanase				hydrolase_activity,_hydrolyzing_O-glycosyl_compounds carbohydrate_metabolic_process					yes		IPR001137 IPR008985	PF00457			2933 4143	GO:0004553 GO:0005975
341519	scaffold_1	1595902	1597370	-																			Aminotransferase_class-III Pyridoxal_phosphate-dependent_transferase,_major_region	Alanine-glyoxylate_aminotransferase_AGT2	Amino_acid_transport_and_metabolism	METABOLISM	transaminase_activity pyridoxal_phosphate_binding							IPR005814 IPR015424	PF00202	KOG1404		6140 13063	GO:0008483 GO:0030170
210993	scaffold_1	1597617	1598184	-
32231	scaffold_1	1598628	1600350	-					11.4068	11.2981	11.2186	11.6556	11.8081	11.5038										SWI-SNF_chromatin-remodeling_complex_protein	Chromatin_structure_and_dynamics	INFORMATION_STORAGE_AND_PROCESSING						yes				KOG2510
106157	scaffold_1	1600931	1602905	-					8.61405	7.66519	8.49089	7.94057	8.91232	5.43531									Chaperonin_Cpn60 Chaperonin_Cpn60/TCP-1 T-complex_protein_1,_alpha_subunit Chaperonin_TCP-1,_conserved_site GroEL-like_chaperone,_ATPase	Chaperonin_complex_component,_TCP-1_alpha_subunit_(CCT1)	Posttranslational_modification,_protein_turnover,_chaperones	CELLULAR_PROCESSES_AND_SIGNALING	protein_binding ATP_binding cellular_protein_metabolic_process protein_folding unfolded_protein_binding							IPR001844 IPR002423 IPR012715 IPR002194 IPR008950	PF00118	KOG0360		3727 3736 19405 4591 24336	GO:0005515 GO:0005524 GO:0044267 GO:0006457 GO:0051082
32233	scaffold_1	1603023	1605596	+					9.05605	9.30613	9.19187	8.98442	9.08833	9.05366									Prolyl-tRNA_synthetase,_class_IIa Aminoacyl-tRNA_synthetase,_class_II_(G,_H,_P_and_S) Anticodon-binding Prolyl-tRNA_synthetase,_class_II,_C-terminal Prolyl-tRNA_synthetase,_class_IIa,_prokaryotic-type Aminoacyl-tRNA_synthetase,_class_II Prolyl-tRNA_synthetase,_class_II	Prolyl-tRNA_synthetase	Translation,_ribosomal_structure_and_biogenesis	INFORMATION_STORAGE_AND_PROCESSING	nucleotide_binding aminoacyl-tRNA_ligase_activity ATP_binding cytoplasm translation tRNA_aminoacylation_for_protein_translation proline-tRNA_ligase_activity prolyl-tRNA_aminoacylation	Proline--tRNA_ligase	Aminoacyl-tRNA_biosynthesis Arginine_and_proline_metabolism	TRANSLATION Amino_Acid_Metabolism	REGULATORY METABOLIC			IPR002316 IPR002314 IPR004154 IPR016061 IPR004499 IPR006195 IPR017449	PF00587 PF03129 PF09180	KOG4163	6.1.1.15	162 3172 3736 3930 4556 4561 3187 4576	GO:0000166 GO:0004812 GO:0005524 GO:0005737 GO:0006412 GO:0006418 GO:0004827 GO:0006433
32234	scaffold_1	1605687	1607547	-					8.94674	8.71492	8.64454	9.16159	8.76499	8.48017									Adhesion_regulating_molecule	Cell_membrane_glycoprotein	General_function_prediction_only	POORLY_CHARACTERIZED	nucleus cytoplasm							IPR006773	PF04683	KOG3037		3838 3930	GO:0005634 GO:0005737
77482	scaffold_1	1607750	1608571	+					10.2426	10.2946	10.2995	10.4819	10.0157	10.0892									Ribosomal_protein_L6E	60s_ribosomal_protein_L6	Translation,_ribosomal_structure_and_biogenesis	INFORMATION_STORAGE_AND_PROCESSING	structural_constituent_of_ribosome intracellular ribosome translation							IPR000915	PF01159	KOG1694		2227 3827 4025 4556	GO:0003735 GO:0005622 GO:0005840 GO:0006412
166511	scaffold_1	1609036	1610136	-																				C-4_sterol_methyl_oxidase	Lipid_transport_and_metabolism	METABOLISM						yes				KOG0873
32238	scaffold_1	1612145	1613556	+					8.82245	9.07696	8.91438	8.695	8.95725	9.11									Alcohol_dehydrogenase,_zinc-binding Alcohol_dehydrogenase_GroES-like Quinone_oxidoreductase/zeta-crystallin,_conserved_site GroES-like NAD(P)-binding	Predicted_quinone_oxidoreductase	Energy_production_and_conversion General_function_prediction_only	METABOLISM POORLY_CHARACTERIZED	zinc_ion_binding oxidoreductase_activity catalytic_activity binding metabolic_process NADPH:quinone_reductase_activity	NADPH:quinone_reductase						IPR013149 IPR013154 IPR002364 IPR011032 IPR016040	PF00107 PF08240	KOG1197	1.6.5.5	5939 9710 2290 3708 5830 2413	GO:0008270 GO:0016491 GO:0003824 GO:0005488 GO:0008152 GO:0003960
341535	scaffold_1	1613587	1614487	-																				Transcription_regulator_XNP/ATRX,_DEAD-box_superfamily	Transcription	INFORMATION_STORAGE_AND_PROCESSING										KOG1015
177271	scaffold_1	1615079	1617619	-					7.33645	7.1492	6.5379	6.80759	3.73078	7.72787										Exocyst_complex_subunit	Intracellular_trafficking,_secretion,_and_vesicular_transport	CELLULAR_PROCESSES_AND_SIGNALING										KOG2215
177272	scaffold_1	1617840	1618479	+					7.23107	7.64005	7.61218	6.73148	3.1397	7.2075									Protein_import_receptor_MAS20,_conserved_region Protein_import_receptor_MAS20	Translocase_of_outer_mitochondrial_membrane_complex,_subunit_TOM20	Intracellular_trafficking,_secretion,_and_vesicular_transport	CELLULAR_PROCESSES_AND_SIGNALING	mitochondrial_outer_membrane_translocase_complex protein_targeting intracellular_protein_transport							IPR016042 IPR002056	PF02064	KOG4056		3934 4734 4994	GO:0005742 GO:0006605 GO:0006886
78453	scaffold_1	1618924	1619768	-					8.03527	7.74169	7.53706	7.52495	7.42985	7.8754									Ras_GTPase Ras Ras_small_GTPase,_Ras_type Ras_small_GTPase,_Rho_type Ras_small_GTPase,_Rab_type Ran_GTPase Small_GTP-binding_protein	GTPase_Rab6/YPT6/Ryh1,_small_G_protein_superfamily	Intracellular_trafficking,_secretion,_and_vesicular_transport	CELLULAR_PROCESSES_AND_SIGNALING	GTP_binding small_GTPase_mediated_signal_transduction GTPase_activity protein_binding intracellular_protein_transport nucleocytoplasmic_transport signal_transduction intracellular protein_transport small_monomeric_GTPase_activity							IPR001806 IPR013753 IPR003577 IPR003578 IPR003579 IPR002041 IPR005225	PF00071	KOG0094		3737 5344 2378 3727 4994 5019 5250 3827 8400 2379	GO:0005525 GO:0007264 GO:0003924 GO:0005515 GO:0006886 GO:0006913 GO:0007165 GO:0005622 GO:0015031 GO:0003925
32243	scaffold_1	1620038	1621591	+					6.22377	6.78811	6.49283	6.06686	0	6.21737				-7.6283					P60-like Tumor_suppressor_protein_Gltscr2	Cellular_protein_(glioma_tumor_suppressor_candidate_region_gene_2)	General_function_prediction_only	POORLY_CHARACTERIZED								IPR011687 IPR011211	PF07767	KOG2823
32244	scaffold_1	1622027	1624012	+					7.30091	6.47712	6.94874	6.18699	8.57104	6.98883									Major_facilitator_superfamily_MFS-1 Major_facilitator_superfamily MFS_general_substrate_transporter	Permease_of_the_major_facilitator_superfamily	Carbohydrate_transport_and_metabolism	METABOLISM	transporter_activity transport integral_to_membrane							IPR011701 IPR007114 IPR016196	PF07690	KOG2533		3546 4927 9321	GO:0005215 GO:0006810 GO:0016021
32245	scaffold_1	1624196	1627965	+					7.83232	7.07798	7.06899	7.9578	0.562766	7.25738				-7.74206					Synaptojanin,_N-terminal Ribonuclease/ribotoxin	Putative_phosphoinositide_phosphatase	Lipid_transport_and_metabolism	METABOLISM	RNA_binding ribonuclease_activity							IPR002013 IPR016191	PF02383	KOG1888		2216 2928	GO:0003723 GO:0004540
	scaffold_1	1628094	1629949	+			Mariner.Tc1
32247	scaffold_1	1629855	1631918	-					6.59336	8.12025	7.99677	6.88372	7.98909	4.27282									Hexokinase	Hexokinase	Carbohydrate_transport_and_metabolism	METABOLISM	hexokinase_activity ATP_binding glycolysis	Hexokinase	Erythromycin_biosynthesis Aminosugars_metabolism Starch_and_sucrose_metabolism Glycolysis_/_Gluconeogenesis Fructose_and_mannose_metabolism Galactose_metabolism	Biosynthesis_of_Secondary_Metabolites Metabolism_of_Complex_Carbohydrates Carbohydrate_Metabolism	METABOLIC			IPR001312	PF00349 PF03727	KOG1369	2.7.1.1	2796 3736 4261	GO:0004396 GO:0005524 GO:0006096
21746	scaffold_1	1632485	1633308	+					7.64808	7.64861	7.19474	7.44112	0	8.16597				-8.75326						Gamma-interferon_inducible_lysosomal_thiol_reductase	Posttranslational_modification,_protein_turnover,_chaperones	CELLULAR_PROCESSES_AND_SIGNALING										KOG3160
211169	scaffold_1	1633474	1634764	-					7.77629	7.94326	7.0986	7.21072	6.12906	7.57855									Adaptin_ear-binding_coat-associated_protein_1_NECAP-1	Uncharacterized_conserved_protein	Function_unknown	POORLY_CHARACTERIZED	endocytosis membrane							IPR012466	PF07933	KOG2500		5005 9320	GO:0006897 GO:0016020
195337	scaffold_1	1635566	1637027	-		Secreted			6.14639	7.08859	5.50932	2.75002	0	6.6809				-7.32017					Tyrosinase Chromogranin/secretogranin Di-copper_centre-containing				metabolic_process oxidoreductase_activity					yes		IPR002227 IPR001990 IPR008922	PF00264 PF01271			5830 9710	GO:0008152 GO:0016491
341556	scaffold_1	1639302	1640885	+					1.74652	4.24576	1.68713	0	0	0
177280	scaffold_1	1640993	1642344	-					7.27807	6.63194	6.79275	7.31341	8.13904	6.40428									HAD-superfamily_hydrolase,_subfamily_IB,_PSPase-like HAD-superfamily_hydrolase,_subfamily_IB,_hypothetical_1				metabolic_process phosphoric_monoester_hydrolase_activity							IPR006383 IPR006384				5830 9988	GO:0008152 GO:0016791
78586	scaffold_1	1642772	1644257	+					7.59356	8.00294	7.91411	7.24553	8.59721	7.29193									Mitochondrial_distribution_and_morphology_family_33,_fungi	Transcription_initiation_factor_TFIID,_subunit_BDF1_and_related_bromodomain_proteins	Transcription	INFORMATION_STORAGE_AND_PROCESSING								IPR008839	PF05546	KOG1474
77069	scaffold_1	1644667	1645318	-					3.94629	1.46075	3.42162	1.82453	2.06177	0									Ribonuclease_P-related	RNase_P/RNase_MRP_subunit_POP5	Translation,_ribosomal_structure_and_biogenesis	INFORMATION_STORAGE_AND_PROCESSING	ribonuclease_activity tRNA_processing ribonuclease_P_activity	Ribonuclease_P						IPR002759	PF01900	KOG4639	3.1.26.5	2928 5721 2916	GO:0004540 GO:0008033 GO:0004526
166530	scaffold_1	1645910	1646772	+					7.26175	7.16771	6.62886	7.0886	6.68988	7.96015									Synaptobrevin Longin Longin-like	Synaptobrevin/VAMP-like_protein	Intracellular_trafficking,_secretion,_and_vesicular_transport	CELLULAR_PROCESSES_AND_SIGNALING	integral_to_membrane vesicle-mediated_transport transport							IPR001388 IPR010908 IPR011012	PF00957	KOG0859		9321 9480 4927	GO:0016021 GO:0016192 GO:0006810
78202	scaffold_1	1647483	1653070	-					8.2521	8.08586	8.27389	8.67754	8.36724	8.04154									Glutamine_amidotransferase_superfamily Anthranilate_synthase_component_II/delta_crystallin Carbamoyl_phosphate_synthase,_large_subunit Carbamoyl_phosphate_synthase,_GATase_region Aspartate/ornithine_carbamoyltransferase Aspartate_carbamoyltransferase,_eukaryotic Glutamine_amidotransferase_class-I,_C-terminal Aspartate/ornithine_carbamoyltransferase,_Asp/Orn-binding_region Carbamoyl_phosphate_synt…	Multifunctional_pyrimidine_synthesis_protein_CAD_(includes_carbamoyl-phophate_synthetase,_aspartate_transcarbamylase,_and_glutamine_amidotransferase)	General_function_prediction_only	POORLY_CHARACTERIZED	catalytic_activity glutamine_metabolic_process aspartate_carbamoyltransferase_activity 'de_novo'_pyrimidine_base_biosynthetic_process carbamoyl-phosphate_synthase_activity nitrogen_compound_metabolic_process ATP_binding metabolic_process amino_acid_metabolic_process amino_acid_binding carboxyl-_or_carbamoyltransferase_activity biosynthetic_process							IPR011702 IPR006220 IPR005483 IPR001317 IPR006130 IPR002082 IPR000991 IPR006131 IPR005481 IPR002474 IPR011607 IPR006132 IPR005479 IPR005480 IPR006274 IPR006275 IPR011761 IPR012998 IPR016185	PF00117 PF00185 PF00289 PF00988 PF02142 PF02729 PF02786 PF02787	KOG0370		2290 4671 2512 4369 2528 4924 3736 5830 4650 9805 9943 6667	GO:0003824 GO:0006541 GO:0004070 GO:0006207 GO:0004086 GO:0006807 GO:0005524 GO:0008152 GO:0006520 GO:0016597 GO:0016743 GO:0009058
341569	scaffold_1	1653661	1654140	-
106209	scaffold_1	1654799	1658718	+					6.92074	7.65394	7.26668	7.08066	8.91069	7.71575				2.02748						Receptor-activated_Ca2+-permeable_cation_channels_(STRPC_family)	Inorganic_ion_transport_and_metabolism Signal_transduction_mechanisms	METABOLISM CELLULAR_PROCESSES_AND_SIGNALING										KOG3609
21757	scaffold_1	1660360	1661051	+					6.92233	7.39048	7.50751	7.15003	6.35467	7.65769										Transcription_initiation_factor_IIF,_auxiliary_subunit	Transcription	INFORMATION_STORAGE_AND_PROCESSING										KOG3149
211272	scaffold_1	1661221	1662513	-					9.72858	9.53484	9.46982	9.33323	9.62121	9.29218									Ubiquitin	Ubiquitin-like_proteins	Posttranslational_modification,_protein_turnover,_chaperones	CELLULAR_PROCESSES_AND_SIGNALING	protein_modification_process							IPR000626	PF00240	KOG1769		4598	GO:0006464
166536	scaffold_1	1662659	1663120	+					2.49503	2.64584	2.08132	3.22786	0	0									MTCP1											IPR009069	PF08991
76422	scaffold_1	1663628	1666903	+					6.27163	7.34212	7.21618	6.18529	4.03671	7.43088									Nuclear_pore_protein_84/107	Nuclear_pore_complex,_rNup107_component_(sc_Nup84)	Nuclear_structure Intracellular_trafficking,_secretion,_and_vesicular_transport	CELLULAR_PROCESSES_AND_SIGNALING	nuclear_pore transport							IPR007252	PF04121	KOG1964		3846 4927	GO:0005643 GO:0006810
78250	scaffold_1	1667252	1668445	-					7.22107	8.15251	7.47221	7.51705	2.96859	6.79511									Protein_of_unknown_function_DUF1295	Predicted_steroid_reductase	General_function_prediction_only	POORLY_CHARACTERIZED								IPR010721	PF06966	KOG4650
76619	scaffold_1	1669251	1670051	+					1.40726	2.99742	1.1194	0	0	0									Endonuclease/exonuclease/phosphatase											IPR005135
32263	scaffold_1	1670378	1671202	+					0.190223	1.09254	0.663821	3.44541	3.37318	0									Endoribonuclease_L-PSP Endoribonuclease_L-PSP/chorismate_mutase-like											IPR006175 IPR013813	PF01042
76254	scaffold_1	1671349	1673259	+		Secreted			5.67311	6.64835	6.19241	6.62176	3.63504	6.79055									Arginase Ureohydrolase	Arginase_family_protein	Amino_acid_transport_and_metabolism	METABOLISM	arginase_activity arginine_catabolic_process hydrolase_activity,_acting_on_carbon-nitrogen_(but_not_peptide)_bonds,_in_linear_amidines metal_ion_binding agmatinase_activity	Agmatinase	Arginine_and_proline_metabolism	Amino_Acid_Metabolism	METABOLIC	yes		IPR005924 IPR006035	PF00491	KOG2964	3.5.3.11	2495 4657 10008 21295 6403	GO:0004053 GO:0006527 GO:0016813 GO:0046872 GO:0008783
155737	scaffold_1	1673537	1674124	-					7.86574	7.20334	6.37337	8.37131	4.26105	7.78334				-3.72242					Cytochrome_b5	Putative_steroid_membrane_receptor_Hpr6.6/25-Dx	General_function_prediction_only	POORLY_CHARACTERIZED	heme_binding transition_metal_ion_binding							IPR001199	PF00173	KOG1110		12251 21336	GO:0020037 GO:0046914
211401	scaffold_1	1674603	1674945	-
32266	scaffold_1	1679125	1681629	-					6.19959	6.32812	6.31603	5.55986	6.51494	3.25729									RNA_recognition_motif,_RNP-1 RNA_recognition,_region_1	Nucleolar_protein_fibrillarin_NOP77_(RRM_superfamily)	RNA_processing_and_modification	INFORMATION_STORAGE_AND_PROCESSING	nucleic_acid_binding							IPR000504 IPR003954	PF00076	KOG0127		2175	GO:0003676
211418	scaffold_1	1682356	1684588	+					4.49575	4.86405	2.90454	2.68592	3.49416	2.48041									Major_facilitator_superfamily_MFS-1 Major_facilitator_superfamily Helix-turn-helix,_AraC_type Sugar_transporter,_conserved_site MFS_general_substrate_transporter	Synaptic_vesicle_transporter_SV2_(major_facilitator_superfamily)	General_function_prediction_only	POORLY_CHARACTERIZED	transcription_factor_activity intracellular regulation_of_transcription,_DNA-dependent sequence-specific_DNA_binding transporter_activity transport membrane integral_to_membrane							IPR011701 IPR007114 IPR000005 IPR005829 IPR016196	PF07690	KOG0253		2196 3827 4504 19030 3546 4927 9320 9321	GO:0003700 GO:0005622 GO:0006355 GO:0043565 GO:0005215 GO:0006810 GO:0016020 GO:0016021
155740	scaffold_1	1684810	1685244	-					6.30623	6.0261	6.05045	6.78999	6.7916	4.61358
21767	scaffold_1	1685480	1687527	+					6.12858	5.77321	6.53822	5.19895	2.96826	1.79014									ABC_transporter-like AAA+_ATPase,_core	Predicted_transporter_(ABC_superfamily)	General_function_prediction_only	POORLY_CHARACTERIZED	ATP_binding ATPase_activity nucleotide_binding nucleoside-triphosphatase_activity							IPR003439 IPR003593		KOG0927		3736 10082 162 10269	GO:0005524 GO:0016887 GO:0000166 GO:0017111
78281	scaffold_1	1687570	1691045	-					7.0848	5.12251	4.76903	7.41383	4.23454	7.42202									Leucine_carboxyl_methyltransferase Transcription_factor_jumonji/aspartyl_beta-hydroxylase Galactose_oxidase/kelch,_beta-propeller	Carboxymethyl_transferase	Posttranslational_modification,_protein_turnover,_chaperones	CELLULAR_PROCESSES_AND_SIGNALING	rRNA_(adenine-N6,N6-)-dimethyltransferase_activity C-terminal_protein_carboxyl_methyltransferase_activity C-methyltransferase_activity N-methyltransferase_activity O-methyltransferase_activity S-methyltransferase_activity RNA_methyltransferase_activity mRNA_methyltransferase_activity tRNA_methyltransferase_activity protein_methyltransferase_activity site-specific_DNA-methyltransferase_(cytosine-s…	Methyltransferases	Androgen_and_estrogen_metabolism Aminophosphonate_metabolism Porphyrin_and_chlorophyll_metabolism Ubiquinone_biosynthesis Histidine_metabolism Selenoamino_acid_metabolism Tryptophan_metabolism Tyrosine_metabolism	Lipid_Metabolism Metabolism_of_Other_Amino_Acids Metabolism_of_Cofactors_and_Vitamins Amino_Acid_Metabolism	METABOLIC			IPR007213 IPR003347 IPR011043	PF04072	KOG2918	2.1.1.-	175 2346 5847 5848 5849 5850 5851 5852 5853 5945 5992 6085 6281 6282 6619 6977 9489 9552 9553 9556 9557 9572 9652 9653 9654 9655 9659 9661 9662 9663 9664 10743 11011 11960 13642 19234 19240 19241 19244 19246 19254 19255 19267 19291 19297 19298 19315 19316	GO:0000179 GO:0003880 GO:0008169 GO:0008170 GO:0008171 GO:0008172 GO:0008173 GO:0008174 GO:0008175 GO:0008276 GO:0008326 GO:0008425 GO:0008649 GO:0008650 GO:0009008 GO:0009383 GO:0016205 GO:0016273 GO:0016274 GO:0016278 GO:0016279 GO:0016300 GO:0016423 GO:0016424 GO:0016426 GO:0016427 GO:0016431 GO:0016433 GO:0016434 GO:0016435 GO:0016436 GO:0018423 GO:0018707 GO:0019702 GO:0030792 GO:0043770 GO:…
106245	scaffold_1	1691223	1693156	+					8.45086	7.94584	8.14838	8.36446	7.75446	8.47031									WD40_repeat WD40_repeat-like	Uncharacterized_conserved_protein,_contains_WD40_repeats	Function_unknown	POORLY_CHARACTERIZED								IPR001680 IPR011046	PF00400	KOG2110
106248	scaffold_1	1693380	1694991	+					8.42506	6.7675	7.37605	7.87064	6.90785	6.4867									PI31_proteasome_regulator	Proteasome_formation_inhibitor_PI31	Posttranslational_modification,_protein_turnover,_chaperones	CELLULAR_PROCESSES_AND_SIGNALING								IPR013886	PF08577	KOG4761
211526	scaffold_1	1702092	1703470	-					5.91965	6.56511	5.83029	7.47055	6.82798	2.93574									Zinc_finger,_C2H2-type Zinc_finger,_C2H2-like	FOG:_Zn-finger	General_function_prediction_only	POORLY_CHARACTERIZED	nucleic_acid_binding intracellular zinc_ion_binding							IPR007087 IPR015880	PF00096	KOG1721		2175 3827 5939	GO:0003676 GO:0005622 GO:0008270
76603	scaffold_1	1703983	1707391	-					5.61504	5.74179	3.65045	5.36126	6.42765	2.25933									Ion_transport	Ca2+/Mg2+-permeable_cation_channels_(LTRPC_family)	Inorganic_ion_transport_and_metabolism Signal_transduction_mechanisms	METABOLISM CELLULAR_PROCESSES_AND_SIGNALING	ion_channel_activity ion_transport membrane							IPR005821	PF00520	KOG3614		3547 4928 9320	GO:0005216 GO:0006811 GO:0016020
166555	scaffold_1	1710003	1711764	-					5.67272	5.19338	5.76541	5.86233	0	3.42956				-6.80591					Asparagine_synthase	Asparagine_synthase	Amino_acid_transport_and_metabolism	METABOLISM	asparagine_synthase_(glutamine-hydrolyzing)_activity asparagine_biosynthetic_process							IPR001962	PF00733	KOG0573		2508 4659	GO:0004066 GO:0006529
131503	scaffold_1	1711932	1714689	+					8.84264	9.29962	9.32572	9.09165	9.43614	9.4934									Vacuolar_sorting_protein_9 Ubiquitin_system_component_Cue Vacuolar_sorting_protein_9,_subgroup UBA-like	Vacuolar_assembly/sorting_protein_VPS9	Intracellular_trafficking,_secretion,_and_vesicular_transport	CELLULAR_PROCESSES_AND_SIGNALING								IPR003123 IPR003892 IPR013995 IPR009060	PF02204 PF02845	KOG2319
166557	scaffold_1	1714814	1716358	-																			Zinc_finger,_C2H2-type Zinc_finger,_C2H2-like Dihydroorotase,_conserved_site	FOG:_Zn-finger	General_function_prediction_only	POORLY_CHARACTERIZED	hydrolase_activity,_acting_on_carbon-nitrogen_(but_not_peptide)_bonds,_in_cyclic_amides nucleic_acid_binding intracellular zinc_ion_binding							IPR007087 IPR015880 IPR002195	PF00096	KOG1721		10007 2175 3827 5939	GO:0016812 GO:0003676 GO:0005622 GO:0008270
341597	scaffold_1	1718428	1720068	+
106262	scaffold_1	1720429	1722246	-					7.31277	7.18699	5.8108	6.54168	8.61667	5.40597									Aldehyde_dehydrogenase Aldehyde_dehydrogenase,_conserved_site Aldehyde/histidinol_dehydrogenase	Aldehyde_dehydrogenase	Energy_production_and_conversion	METABOLISM	metabolic_process oxidoreductase_activity betaine-aldehyde_dehydrogenase_activity	Betaine-aldehyde_dehydrogenase	Glycine,_serine_and_threonine_metabolism	Amino_Acid_Metabolism	METABOLIC			IPR015590 IPR016160 IPR016161	PF00171	KOG2450	1.2.1.8	5830 9710 6421	GO:0008152 GO:0016491 GO:0008802
131510	scaffold_1	1722548	1724929	-					6.99789	6.24346	6.26629	6.68418	3.25246	4.46522									Ankyrin	FOG:_Ankyrin_repeat	General_function_prediction_only	POORLY_CHARACTERIZED								IPR002110	PF00023	KOG0504
211598	scaffold_1	1725403	1728116	-		Cazy			7.30892	8.57301	7.94125	7.66881	7.87859	8.04302									Glycoside_hydrolase_family_67 Glycosyl_hydrolase_67,_C-terminal Glycosyl_hydrolase_67_middle Alpha-glucuronidase AMP-dependent_synthetase_and_ligase Glycoside_hydrolase,_catalytic_core				catalytic_activity metabolic_process extracellular_region xylan_catabolic_process alpha-glucuronidase_activity					yes		IPR005154 IPR011099 IPR011100 IPR011395 IPR000873 IPR017853	PF03648 PF07477 PF07488			2290 5830 3782 19951 20993	GO:0003824 GO:0008152 GO:0005576 GO:0045493 GO:0046559
32274	scaffold_1	1730729	1733214	+		Protease			10.1662	10.7507	10.1453	11.2216	11.2193	10.4842									Peptidase_S9,_prolyl_oligopeptidase_active_site_region	Dipeptidyl_aminopeptidase	Posttranslational_modification,_protein_turnover,_chaperones	CELLULAR_PROCESSES_AND_SIGNALING	proteolysis serine-type_peptidase_activity acylaminoacyl-peptidase_activity	Acylaminoacyl-peptidase				yes		IPR001375	PF00326	KOG2100	3.4.19.1	4639 5908 2684	GO:0006508 GO:0008236 GO:0004254
211619	scaffold_1	1735096	1737531	+					7.07372	7.88887	5.7743	5.5077	6.81944	7.51425									TGF-beta_receptor,_type_I/II_extracellular_region MFS_general_substrate_transporter	H+/oligopeptide_symporter	Amino_acid_transport_and_metabolism	METABOLISM	transporter_activity oligopeptide_transport membrane							IPR000109 IPR016196	PF00854	KOG1237		3546 4970 9320	GO:0005215 GO:0006857 GO:0016020
32276	scaffold_1	1739038	1740858	-					6.73245	6.13833	6.09224	6.34426	4.83727	4.9521
32277	scaffold_1	1741113	1741685	-		SSP			6.26605	6.24412	4.73988	6.7308	7.40317	6.1158						1.39623	1.61951
211649	scaffold_1	1743344	1745400	+					4.83985	3.74432	6.33258	5.41258	0	6.33274				-6.19061					Fungal_transcriptional_regulatory_protein,_N-terminal Fungal_specific_transcription_factor				transcription_factor_activity nucleus regulation_of_transcription,_DNA-dependent zinc_ion_binding DNA_binding transcription							IPR001138 IPR007219	PF00172 PF04082			2196 3838 4504 5939 2176 4499	GO:0003700 GO:0005634 GO:0006355 GO:0008270 GO:0003677 GO:0006350
341606	scaffold_1	1746644	1749152	+
106290	scaffold_1	1750870	1752807	+					6.14088	5.48036	4.01919	6.85977	0	5.89417				-7.2503					Cyclin-like_F-box											IPR001810	PF00646
211699	scaffold_1	1754004	1755036	-					6.97542	6.59197	6.50567	6.31553	3.03005	7.2622									Inositol_polyphosphate_kinase	Inositol_polyphosphate_multikinase,_component_of_the_ARGR_transcription_regulatory_complex	Transcription Lipid_transport_and_metabolism Signal_transduction_mechanisms	INFORMATION_STORAGE_AND_PROCESSING METABOLISM CELLULAR_PROCESSES_AND_SIGNALING	inositol_trisphosphate_3-kinase_activity inositol_polyphosphate_multikinase_activity							IPR005522	PF03770	KOG1620		6099 23775	GO:0008440 GO:0050516
177313	scaffold_1	1755734	1757720	+					0.190223	0.635643	2.25418	2.5759	0	0									Lupus_La_protein RNA-binding_protein_Lupus_La	FOG:_RRM_domain	General_function_prediction_only	POORLY_CHARACTERIZED	RNA_binding nucleus RNA_processing ribonucleoprotein_complex							IPR002344 IPR006630	PF05383	KOG0118		2216 3838 4541 13392	GO:0003723 GO:0005634 GO:0006396 GO:0030529
32282	scaffold_1	1758966	1760738	+					6.03469	5.15802	5.54713	5.74032	0	6.74576				-7.1243					RTA1_like_protein				response_to_stress integral_to_membrane							IPR007568	PF04479			5053 9321	GO:0006950 GO:0016021
32284	scaffold_1	1761216	1761979	-					0.663475	1.09065	2.72774	0	4.00676	4.39998				7.24409					Ribonuclease_P/MRP,_p29_subunit,_eukaryotic/archaeal	RNase_MRP_and_P,_subunit_POP4/p29	RNA_processing_and_modification	INFORMATION_STORAGE_AND_PROCESSING	ribonuclease_MRP_complex RNA_binding ribonuclease_activity rRNA_processing mRNA_cleavage tRNA_processing ribonuclease_P_complex							IPR002730		KOG4046		168 2216 2928 4513 4527 5721 13528	GO:0000172 GO:0003723 GO:0004540 GO:0006364 GO:0006379 GO:0008033 GO:0030677
32285	scaffold_1	1762110	1763789	+					11.0145	11.3824	11.4288	11.4547	11.3635	11.4785									Ribosomal_protein_L6 Ribosomal_protein_L6,_conserved_site-2	60S_ribosomal_protein_L9	Translation,_ribosomal_structure_and_biogenesis	INFORMATION_STORAGE_AND_PROCESSING	structural_constituent_of_ribosome intracellular ribosome translation							IPR000702 IPR002359	PF00347	KOG3255		2227 3827 4025 4556	GO:0003735 GO:0005622 GO:0005840 GO:0006412
32288	scaffold_1	1763820	1765408	+					5.55548	5.78285	6.04742	5.92614	3.95938	3.25729									Aldo/keto_reductase	Voltage-gated_shaker-like_K+_channel,_subunit_beta/KCNAB	Energy_production_and_conversion	METABOLISM	oxidoreductase_activity aryl-alcohol_dehydrogenase_(NADP+)_activity	Aryl-alcohol_dehydrogenase_(NADP+)						IPR001395	PF00248	KOG1575	1.1.1.91	9710 22091	GO:0016491 GO:0047681
211759	scaffold_1	1765872	1767168	+					13.5838	13.6517	13.6131	14.0193	13.8515	13.3945
155768	scaffold_1	1767832	1769649	+					2.7564	4.54939	3.83592	2.7225	7.20569	5.41782
75802	scaffold_1	1770323	1771933	-					6.4289	5.88641	5.73395	6.72875	7.75386	5.02783									Pre-mRNA_cleavage_complex_II_Clp1	mRNA_cleavage_and_polyadenylation_factor_IA/II_complex,_subunit_CLP1	RNA_processing_and_modification	INFORMATION_STORAGE_AND_PROCESSING								IPR010655	PF06807	KOG2749
155770	scaffold_1	1772491	1774183	+		Cazy			7.16064	6.59424	5.80165	3.30861	5.15591	7.17763									Uncharacterised_conserved_protein_UCP028846 Six-hairpin_glycosidase-like				catalytic_activity					yes		IPR008313 IPR008928	PF06824			2290	GO:0003824
78164	scaffold_1	1774935	1778283	-					6.01603	6.13411	6.45047	5.40494	3.88168	7.09645									Alpha/beta_hydrolase_fold-1	C-type_lectin	Signal_transduction_mechanisms Defense_mechanisms	CELLULAR_PROCESSES_AND_SIGNALING								IPR000073	PF00561	KOG4297
32296	scaffold_1	1779501	1780131	-
155772	scaffold_1	1782055	1783455	-					5.4695	6.5064	7.05708	6.40525	0	5.17428				-6.86793					Inorganic_pyrophosphatase	Splicing_coactivator_SRm160/300,_subunit_SRm300	RNA_processing_and_modification	INFORMATION_STORAGE_AND_PROCESSING	magnesium_ion_binding inorganic_diphosphatase_activity cytoplasm phosphate_metabolic_process							IPR008162		KOG1869		281 2824 3930 4913	GO:0000287 GO:0004427 GO:0005737 GO:0006796
32298	scaffold_1	1784437	1789868	-					7.55249	8.00793	7.92844	7.4594	7.15711	7.67821									Dbl_homology_(DH)_domain	Predicted_guanine_nucleotide_exchange_factor	Signal_transduction_mechanisms	CELLULAR_PROCESSES_AND_SIGNALING	Rho_guanyl-nucleotide_exchange_factor_activity intracellular regulation_of_Rho_protein_signal_transduction							IPR000219	PF00621	KOG3522		3425 3827 17205	GO:0005089 GO:0005622 GO:0035023
211923	scaffold_1	1789876	1791450	+					5.37542	5.70631	4.58284	4.33045	7.2413	6.73154
77981	scaffold_1	1791654	1792386	+					8.56532	8.7592	8.21866	8.4206	8.49175	8.69614									Hemerythrin/HHE_cation-binding_motif											IPR012312	PF01814
177327	scaffold_1	1792920	1795050	-					3.21119	2.40928	1.90572	0.486196	0	0
211969	scaffold_1	1796024	1797233	-					1.85408	3.32929	5.0723	0	0	3.45498
	scaffold_1	1797228	1797725	-			I
	scaffold_1	1803409	1805937	+			I
341630	scaffold_1	1803662	1804296	+
	scaffold_1	1806601	1807052	+			I
	scaffold_1	1806736	1807513	+			I
195395	scaffold_1	1807677	1809035	-		Secreted			3.90555	3.31386	1.02367	1.82453	3.92596	0									Tyrosinase Di-copper_centre-containing				metabolic_process oxidoreductase_activity monophenol_monooxygenase_activity	Monophenol_monooxygenase	Alkaloid_biosynthesis_I Riboflavin_metabolism Tyrosine_metabolism Flavonoids,_stilbene_and_lignin_biosynthesis	Biosynthesis_of_Secondary_Metabolites Metabolism_of_Cofactors_and_Vitamins Amino_Acid_Metabolism	METABOLIC	yes		IPR002227 IPR008922	PF00264		1.14.18.1	5830 9710 2894	GO:0008152 GO:0016491 GO:0004503
32301	scaffold_1	1809867	1811100	-					7.94256	7.78952	7.85088	8.65517	7.89136	7.97789
211993	scaffold_1	1811779	1814545	-					6.42006	5.47642	5.4962	7.20136	0	1.25252				-8.25513					Fungal_transcriptional_regulatory_protein,_N-terminal Fungal_specific_transcription_factor	Serine/threonine_protein_kinase	Signal_transduction_mechanisms	CELLULAR_PROCESSES_AND_SIGNALING	transcription_factor_activity nucleus regulation_of_transcription,_DNA-dependent zinc_ion_binding DNA_binding transcription							IPR001138 IPR007219	PF00172 PF04082	KOG1187		2196 3838 4504 5939 2176 4499	GO:0003700 GO:0005634 GO:0006355 GO:0008270 GO:0003677 GO:0006350
212000	scaffold_1	1815186	1818018	+					7.24994	7.55773	7.81812	7.29069	5.91952	7.26189									Fungal_transcriptional_regulatory_protein,_N-terminal Fungal_specific_transcription_factor				transcription_factor_activity nucleus regulation_of_transcription,_DNA-dependent zinc_ion_binding DNA_binding transcription							IPR001138 IPR007219	PF00172 PF04082			2196 3838 4504 5939 2176 4499	GO:0003700 GO:0005634 GO:0006355 GO:0008270 GO:0003677 GO:0006350
341649	scaffold_1	1818936	1821035	-																				Uncharacterized_conserved_protein	Function_unknown	POORLY_CHARACTERIZED										KOG4805
21811	scaffold_1	1821202	1821852	-
186470	scaffold_1	1822675	1825575	-					6.30563	6.71191	6.20555	4.62529	3.03005	6.32091									Sulphate_transporter Sulphate_transporter/antisigma-factor_antagonist_STAS Sulphate_anion_transporter	Sulfate/bicarbonate/oxalate_exchanger_SAT-1_and_related_transporters_(SLC26_family)	Inorganic_ion_transport_and_metabolism	METABOLISM	secondary_active_sulfate_transmembrane_transporter_activity sulfate_transport membrane transporter_activity transport integral_to_membrane							IPR011547 IPR002645 IPR001902	PF00916 PF01740	KOG0236		5940 5941 9320 3546 4927 9321	GO:0008271 GO:0008272 GO:0016020 GO:0005215 GO:0006810 GO:0016021
212013	scaffold_1	1826228	1827684	-					3.07798	5.23991	2.81013	2.5759	6.53622	6.72614
21814	scaffold_1	1833337	1834254	-
32308	scaffold_1	1836218	1838572	+					8.37482	8.09089	8.79874	8.02349	8.0905	7.86828									Major_facilitator_superfamily_MFS-1 Major_facilitator_superfamily MFS_general_substrate_transporter	Predicted_transporter_(major_facilitator_superfamily)	General_function_prediction_only	POORLY_CHARACTERIZED	transporter_activity transport integral_to_membrane							IPR011701 IPR007114 IPR016196	PF07690	KOG0254		3546 4927 9321	GO:0005215 GO:0006810 GO:0016021
212056	scaffold_1	1838751	1840803	-																				Histone_acetyltransferase_(MYST_family)	Chromatin_structure_and_dynamics	INFORMATION_STORAGE_AND_PROCESSING						yes				KOG2747
155785	scaffold_1	1842126	1843049	-					5.79222	6.82228	7.21082	7.04138	6.76985	2.96874									Short-chain_dehydrogenase/reductase_SDR Glucose/ribitol_dehydrogenase NAD(P)-binding	Predicted_dehydrogenase	Secondary_metabolites_biosynthesis,_transport_and_catabolism	METABOLISM	metabolic_process oxidoreductase_activity catalytic_activity binding F420H2_dehydrogenase_activity sulfur_oxygenase_reductase_activity malolactic_enzyme_activity regulation_of_oxidoreductase_activity	Oxidoreductases						IPR002198 IPR002347 IPR016040	PF00106	KOG1205	1.-.-.-	5830 9710 2290 3708 19203 19290 19347 24588	GO:0008152 GO:0016491 GO:0003824 GO:0005488 GO:0043738 GO:0043826 GO:0043883 GO:0051341
32311	scaffold_1	1843395	1844155	-					1.40726	2.99355	1.44478	0	0	0
106369	scaffold_1	1844301	1846238	-		Protease			6.70307	5.251	5.71419	2.73452	3.4902	4.68208									Peptidase_S10,_serine_carboxypeptidase	Serine_carboxypeptidases_(lysosomal_cathepsin_A)	Posttranslational_modification,_protein_turnover,_chaperones Amino_acid_transport_and_metabolism	CELLULAR_PROCESSES_AND_SIGNALING METABOLISM	serine_carboxypeptidase_activity proteolysis carboxypeptidase_C_activity vacuolar_carboxypeptidase_Y	Carboxypeptidase_C				yes		IPR001563	PF00450	KOG1282	3.4.16.5	2623 4639 2624 2685	GO:0004185 GO:0006508 GO:0004186 GO:0004258
106372	scaffold_1	1846341	1847567	+					5.59082	6.09097	5.97174	5.91935	5.65362	6.66011									Transcription_factor_CBF/NF-Y/archaeal_histone Histone-fold	CCAAT-binding_factor,_subunit_C_(HAP5)	Transcription	INFORMATION_STORAGE_AND_PROCESSING	intracellular sequence-specific_DNA_binding DNA_binding DNA-directed_DNA_polymerase_activity DNA_polymerase_activity	DNA-directed_DNA_polymerase	Purine_metabolism DNA_polymerase Pyrimidine_metabolism	Nucleotide_Metabolism REPLICATION_AND_REPAIR	METABOLIC REGULATORY			IPR003958 IPR009072	PF00808	KOG1657	2.7.7.7	3827 19030 2176 2353 16887	GO:0005622 GO:0043565 GO:0003677 GO:0003887 GO:0034061
106376	scaffold_1	1847676	1848482	-																			Appr-1-p_processing											IPR002589	PF01661
78765	scaffold_1	1849034	1850001	+					8.71006	8.80014	9.15035	9.07413	8.63578	8.01346									Rieske_iron-sulphur_protein,_C-terminal Rieske_[2Fe-2S]_region Ubiquinol_cytochrome_reductase_transmembrane_region Ubiquinol-cytochrome_c_reductase,_iron-sulphur_subunit	Ubiquinol_cytochrome_c_reductase,_subunit_RIP1	Energy_production_and_conversion	METABOLISM	electron_transport ubiquinol-cytochrome-c_reductase_activity membrane oxidoreductase_activity	Ubiquinol--cytochrome_c_reductase	Oxidative_phosphorylation	Energy_Metabolism	METABOLIC			IPR005805 IPR005806 IPR004192 IPR006317	PF00355 PF02921	KOG1671	1.10.2.2	4283 5803 9320 9710	GO:0006118 GO:0008121 GO:0016020 GO:0016491
166605	scaffold_1	1850260	1851253	-					2.65961	3.63194	3.3407	0	4.77938	6.74912										Isoamyl_acetate-hydrolyzing_esterase_and_related_enzymes	General_function_prediction_only	POORLY_CHARACTERIZED										KOG3034
106380	scaffold_1	1851418	1853455	+					7.43132	6.20663	7.15858	5.86565	3.85409	7.95292									Glutamine_amidotransferase_superfamily Anthranilate_synthase_component_II/delta_crystallin Glutamine_amidotransferase_class-I,_C-terminal GMP_synthase,_C-terminal GMP_synthase,_N-terminal Glutamine_amidotransferase,_class_I,_active_site	GMP_synthase	Nucleotide_transport_and_metabolism	METABOLISM	catalytic_activity GMP_synthase_(glutamine-hydrolyzing)_activity ATP_binding purine_nucleotide_biosynthetic_process GMP_biosynthetic_process biosynthetic_process glutamine_metabolic_process	GMP_synthase_(glutamine-hydrolysing)	Glutamate_metabolism Purine_metabolism	Amino_Acid_Metabolism Nucleotide_Metabolism	METABOLIC			IPR011702 IPR006220 IPR000991 IPR001674 IPR004739 IPR012998	PF00117 PF00958	KOG1622	6.3.5.2	2290 2376 3736 4326 4339 6667 4671	GO:0003824 GO:0003922 GO:0005524 GO:0006164 GO:0006177 GO:0009058 GO:0006541
106384	scaffold_1	1853718	1856736	+					7.1524	7.65076	7.75663	6.73613	5.89193	6.82103									Chloride_channel,_voltage_gated Cystathionine_beta-synthase,_core Chloride_channel,_core	Cl-_channel_CLC-3_and_related_proteins_(CLC_superfamily)	Inorganic_ion_transport_and_metabolism	METABOLISM	voltage-gated_chloride_channel_activity chloride_transport membrane ion_channel_activity							IPR001807 IPR000644 IPR014743	PF00571 PF00654	KOG0475		3572 4937 9320 3547	GO:0005247 GO:0006821 GO:0016020 GO:0005216
186482	scaffold_1	1857092	1870518	+					8.98223	8.59361	8.73899	8.38011	8.8874	8.59276									Dynein_heavy_chain ATPase_associated_with_various_cellular_activities,_AAA-5 Dynein_heavy_chain,_N-terminal_region_1 Dynein_heavy_chain,_N-terminal_region_2 AAA+_ATPase,_core	Dyneins,_heavy_chain	Cytoskeleton	CELLULAR_PROCESSES_AND_SIGNALING	nucleotide_binding nucleoside-triphosphatase_activity microtubule_motor_activity microtubule-based_movement dynein_complex ATP_binding ATPase_activity dynein_ATPase_activity	Dynein_ATPase						IPR004273 IPR011704 IPR013594 IPR013602 IPR003593	PF03028 PF07728 PF08385 PF08393	KOG3595	3.6.4.2	162 10269 2244 5113 13175 3736 10082 6214	GO:0000166 GO:0017111 GO:0003777 GO:0007018 GO:0030286 GO:0005524 GO:0016887 GO:0008567
32320	scaffold_1	1870786	1872451	-					6.26556	5.76921	4.8963	6.06135	3.86982	7.55693
32321	scaffold_1	1873026	1874831	-					7.02742	6.36231	7.22802	6.83205	5.94039	6.33423
212159	scaffold_1	1874852	1875120	+
57675	scaffold_1	1876814	1877404	+
	scaffold_1	1878544	1878592	+			Unknown
	scaffold_1	1880662	1880899	+			Gypsy
32322	scaffold_1	1881354	1882392	+					2.72223	6.04792	4.08744	3.55531	6.87834	6.26499
	scaffold_1	1882945	1883312	-			Unknown
	scaffold_1	1883291	1883443	-			Unknown
131639	scaffold_1	1883997	1887020	+					6.91012	6.67758	6.58222	6.29612	8.27518	7.16127									Kinesin_light_chain NB-ARC Heterokaryon_incompatibility AAA+_ATPase,_core	Kinesin_light_chain	Cytoskeleton	CELLULAR_PROCESSES_AND_SIGNALING	microtubule_motor_activity kinesin_complex ATP_binding apoptosis nucleotide_binding nucleoside-triphosphatase_activity							IPR002151 IPR002182 IPR010730 IPR003593	PF00931 PF06985	KOG1840		2244 4047 3736 5021 162 10269	GO:0003777 GO:0005871 GO:0005524 GO:0006915 GO:0000166 GO:0017111
	scaffold_1	1884007	1885489	+			Unknown
	scaffold_1	1885704	1886111	+			Unknown
	scaffold_1	1886011	1886141	+			Unknown
	scaffold_1	1886124	1886231	+			Unknown
	scaffold_1	1886250	1886356	+			Unknown
	scaffold_1	1886364	1886483	+			Unknown
	scaffold_1	1886502	1886615	+			Unknown
	scaffold_1	1886628	1886741	+			Unknown
	scaffold_1	1886641	1886770	+			Unknown
	scaffold_1	1886742	1886867	+			Unknown
	scaffold_1	1886767	1887003	+			Unknown
	scaffold_1	1887465	1887599	+			Unknown
	scaffold_1	1887597	1888065	-			Tad1
	scaffold_1	1893374	1894160	+			Unknown
212251	scaffold_1	1893856	1895350	-					6.91117	7.22847	7.22562	6.14135	2.84769	8.51565									Heavy_metal_transport/detoxification_protein				metal_ion_transport metal_ion_binding							IPR006121				12906 21295	GO:0030001 GO:0046872
166614	scaffold_1	1896500	1898819	+
131644	scaffold_1	1899001	1900271	-					5.31386	5.67047	5.22346	5.70809	0	1.79014				-6.42133					Lipase,_class_3 Orn/DAP/Arg_decarboxylase_2				catalytic_activity triacylglycerol_lipase_activity lipid_metabolic_process							IPR002921 IPR000183	PF01764			2290 3166 4758	GO:0003824 GO:0004806 GO:0006629
131645	scaffold_1	1901161	1902042	-					6.71101	7.29826	6.72856	6.86888	0	6.71216				-7.81948					BTB/POZ-like BTB/POZ_fold				protein_binding							IPR000210 IPR011333				3727	GO:0005515
212259	scaffold_1	1902097	1903262	-					9.72282	9.17832	9.67137	9.56325	8.63607	9.72029									Esterase,_SGNH_hydrolase-type											IPR013830
341670	scaffold_1	1903538	1905225	-																				Uncharacterized_conserved_protein	Function_unknown	POORLY_CHARACTERIZED										KOG4787
32326	scaffold_1	1905771	1907807	-					9.69505	10.9151	10.1159	9.77878	10.5468	10.2821									General_substrate_transporter Major_facilitator_superfamily MFS_general_substrate_transporter	Predicted_transporter_(major_facilitator_superfamily)	General_function_prediction_only	POORLY_CHARACTERIZED	transporter_activity transport integral_to_membrane L-arabinose_isomerase_activity	L-arabinose_isomerase	Pentose_and_glucuronate_interconversions	Carbohydrate_Metabolism	METABOLIC			IPR005828 IPR007114 IPR016196	PF00083	KOG0254	5.3.1.4	3546 4927 9321 6356	GO:0005215 GO:0006810 GO:0016021 GO:0008733
212281	scaffold_1	1909120	1910014	-					9.195	8.27505	8.83001	9.44103	8.21057	7.12336
166620	scaffold_1	1912134	1912376	-
32329	scaffold_1	1913401	1916019	+		Protease			8.33494	9.05317	8.17804	8.83916	8.17886	9.12705									Peptidase_S9,_prolyl_oligopeptidase_active_site_region Peptidase_S9B,_dipeptidylpeptidase_IV_N-terminal Peptidase_S9,_serine_active_site	Dipeptidyl_aminopeptidase	Posttranslational_modification,_protein_turnover,_chaperones	CELLULAR_PROCESSES_AND_SIGNALING	proteolysis serine-type_peptidase_activity dipeptidyl-peptidase_IV_activity membrane prolyl_oligopeptidase_activity tripeptidyl-peptidase_activity	Dipeptidyl-peptidases_and_tripeptidyl-peptidases				yes		IPR001375 IPR002469 IPR002471	PF00326 PF00930	KOG2100	3.4.14.-	4639 5908 2689 9320 2699 5912	GO:0006508 GO:0008236 GO:0004274 GO:0016020 GO:0004287 GO:0008240
166623	scaffold_1	1917732	1918123	+					5.63737	4.45488	4.51054	1.13875	0	3.08743									Like-Sm_ribonucleoprotein,_eukaryotic_and_archaea-type,_core Like-Sm_ribonucleoprotein,_core Like-Sm_ribonucleoprotein-related,_core	Small_Nuclear_ribonucleoprotein_splicing_factor	RNA_processing_and_modification	INFORMATION_STORAGE_AND_PROCESSING	mRNA_metabolic_process ribonucleoprotein_complex							IPR006649 IPR001163 IPR010920	PF01423	KOG1784		9367 13392	GO:0016071 GO:0030529
212316	scaffold_1	1918303	1919277	-					6.67593	7.56242	7.15686	6.1949	7.85012	5.7649									Protein_of_unknown_function_DUF1000	Thioredoxin-like_protein	Posttranslational_modification,_protein_turnover,_chaperones	CELLULAR_PROCESSES_AND_SIGNALING								IPR010400	PF06201	KOG1730
78229	scaffold_1	1919574	1920314	-					7.63745	6.86482	4.88654	7.91204	4.8066	6.61899									Snf7 Heat_shock_cognate_protein_B,_C-terminal_oligomerisation Signal_recognition_particle,_SRP54_subunit,_helical_bundle	Uncharacterized_conserved_protein_predicted_to_be_involved_in_protein_sorting	General_function_prediction_only	POORLY_CHARACTERIZED	protein_transport protein_binding protein_folding GTP_binding SRP-dependent_cotranslational_protein_targeting_to_membrane 7S_RNA_binding signal_recognition_particle							IPR005024 IPR009073 IPR013822	PF03357	KOG2910		8400 3727 4591 3737 4743 5980 22828	GO:0015031 GO:0005515 GO:0006457 GO:0005525 GO:0006614 GO:0008312 GO:0048500
186496	scaffold_1	1920888	1923564	+					6.32338	5.98192	5.98696	6.27712	6.56962	7.24476									AAA_ATPase,_core AAA+_ATPase,_core AAA_ATPase,_conserved_site	Nuclear_AAA_ATPase_(VCP_subfamily)	Posttranslational_modification,_protein_turnover,_chaperones	CELLULAR_PROCESSES_AND_SIGNALING	nucleotide_binding nucleoside-triphosphatase_activity ATP_binding ATP-dependent_DNA_helicase_activity ATP-dependent_RNA_helicase_activity ATP-dependent_helicase_activity DNA-dependent_ATPase_activity RNA-dependent_ATPase_activity protein-transmembrane_transporting_ATPase_activity ATPase_activity single-stranded_DNA-dependent_ATP-dependent_DNA_helicase_activity ATPase_activity,_coupled ATPase_acti…	Adenosinetriphosphatase	Purine_metabolism	Nucleotide_Metabolism	METABOLIC			IPR003959 IPR003593 IPR003960	PF00004	KOG0733	3.6.1.3	162 10269 3736 2450 2451 5716 5778 5860 8800 10082 10273 18132 18133 18134 18135	GO:0000166 GO:0017111 GO:0005524 GO:0004003 GO:0004004 GO:0008026 GO:0008094 GO:0008186 GO:0015462 GO:0016887 GO:0017116 GO:0042623 GO:0042624 GO:0042625 GO:0042626
212353	scaffold_1	1923570	1924684	-					3.77787	1.2617	2.26653	3.17715	0	5.4507
32333	scaffold_1	1926700	1927879	-					6.2691	5.55992	6.74627	5.75756	3.31892	6.2844
212399	scaffold_1	1929561	1931127	+																			Alcohol_dehydrogenase,_zinc-binding Alcohol_dehydrogenase_GroES-like GroES-like NAD(P)-binding	Predicted_quinone_oxidoreductase	Energy_production_and_conversion General_function_prediction_only	METABOLISM POORLY_CHARACTERIZED	catalytic_activity binding metabolic_process F420H2_dehydrogenase_activity sulfur_oxygenase_reductase_activity malolactic_enzyme_activity regulation_of_oxidoreductase_activity	Oxidoreductases						IPR013149 IPR013154 IPR011032 IPR016040	PF00107 PF08240	KOG1197	1.-.-.-	2290 3708 5830 19203 19290 19347 24588	GO:0003824 GO:0005488 GO:0008152 GO:0043738 GO:0043826 GO:0043883 GO:0051341
212376	scaffold_1	1931129	1933435	-					6.98954	4.87196	4.49699	6.22551	0	6.00209				-8.08108					Phosphatidic_acid_phosphatase_type_2/haloperoxidase				catalytic_activity membrane							IPR000326	PF01569			2290 9320	GO:0003824 GO:0016020
131675	scaffold_1	1934592	1936261	-					8.93072	8.44795	8.22208	8.56518	7.85224	8.52851									Ubiquitin_system_component_Cue UBA-like	Unnamed_protein	no_description	UNDEFINED								IPR003892 IPR009060	PF02845	KOG4817
212420	scaffold_1	1939352	1941163	+					6.28524	5.45163	5.39436	6.26784	0	4.15779				-7.64574
32337	scaffold_1	1943579	1945724	+					8.35236	8.5449	8.98754	8.73776	9.21484	8.3773									FAD-dependent_pyridine_nucleotide-disulphide_oxidoreductase	Flavin-containing_monooxygenase	Secondary_metabolites_biosynthesis,_transport_and_catabolism	METABOLISM								IPR013027		KOG1399
32338	scaffold_1	1945840	1947036	+					5.66449	6.57375	7.16384	5.25255	3.52462	2.16749									Short-chain_dehydrogenase/reductase_SDR Glucose/ribitol_dehydrogenase NAD(P)-binding	Predicted_dehydrogenase	Secondary_metabolites_biosynthesis,_transport_and_catabolism	METABOLISM	metabolic_process oxidoreductase_activity catalytic_activity binding F420H2_dehydrogenase_activity sulfur_oxygenase_reductase_activity malolactic_enzyme_activity regulation_of_oxidoreductase_activity	Oxidoreductases						IPR002198 IPR002347 IPR016040	PF00106	KOG1204	1.-.-.-	5830 9710 2290 3708 19203 19290 19347 24588	GO:0008152 GO:0016491 GO:0003824 GO:0005488 GO:0043738 GO:0043826 GO:0043883 GO:0051341
186505	scaffold_1	1947258	1950537	-		Secreted			5.95698	6.31594	7.07706	6.22593	3.42673	2.90116
131689	scaffold_1	1953335	1955732	-					12.2507	12.9849	12.323	12.8524	12.3348	12.2967									Sulphate_transporter Sulphate_transporter/antisigma-factor_antagonist_STAS Sulphate_anion_transporter	Sulfate/bicarbonate/oxalate_exchanger_SAT-1_and_related_transporters_(SLC26_family)	Inorganic_ion_transport_and_metabolism	METABOLISM	secondary_active_sulfate_transmembrane_transporter_activity sulfate_transport membrane transporter_activity transport integral_to_membrane							IPR011547 IPR002645 IPR001902	PF00916 PF01740	KOG0236		5940 5941 9320 3546 4927 9321	GO:0008271 GO:0008272 GO:0016020 GO:0005215 GO:0006810 GO:0016021
131691	scaffold_1	1958224	1961187	+					6.03506	6.55577	4.43691	6.3002	0	6.9789				-7.12647						Transcription_factor_TCF20	Transcription	INFORMATION_STORAGE_AND_PROCESSING										KOG1084
186508	scaffold_1	1961150	1962972	-					3.63196	0.356573	0.942899	0.979193	3.54854	0
166637	scaffold_1	1963831	1964622	-					7.62978	8.04599	7.73911	7.0304	6.4174	8.22822									emp24/gp25L/p24 GOLD	Putative_cargo_transport_protein_EMP24_(p24_protein_family)	Intracellular_trafficking,_secretion,_and_vesicular_transport	CELLULAR_PROCESSES_AND_SIGNALING	transport integral_to_membrane					yes		IPR000348 IPR009038	PF01105	KOG1692		4927 9321	GO:0006810 GO:0016021
166638	scaffold_1	1965305	1967047	+					1.14972	2.88465	1.35487	0	0	0									SANT,_DNA-binding Homeodomain-like	Nucleolar_GTPase/ATPase_p130	Nuclear_structure	CELLULAR_PROCESSES_AND_SIGNALING	DNA_binding							IPR001005 IPR009057		KOG2992		2176	GO:0003677
177374	scaffold_1	1967024	1969131	-					7.43319	8.12835	7.86027	7.59954	7.13602	8.57446									Glycosyl_hydrolase,_family_13,_catalytic_region Glycosyl_hydrolase,_family_13,_subfamily,_catalytic_region Glycoside_hydrolase,_catalytic_core	Alpha-amylase	Carbohydrate_transport_and_metabolism	METABOLISM	catalytic_activity carbohydrate_metabolic_process cation_binding alpha-glucosidase_activity	Alpha-glucosidase	Galactose_metabolism Starch_and_sucrose_metabolism	Carbohydrate_Metabolism Metabolism_of_Complex_Carbohydrates	METABOLIC			IPR006047 IPR006589 IPR017853	PF00128	KOG0471	3.2.1.20	2290 4143 18659 2937	GO:0003824 GO:0005975 GO:0043169 GO:0004558
32349	scaffold_1	1969495	1970828	+					3.96706	0.356573	1.26239	0.486196	0	0
212530	scaffold_1	1971353	1971868	-					3.39737	0.356573	0.663821	3.702	0.562766	0
106463	scaffold_1	1972197	1973929	+		Secreted			9.89281	10.5028	10.4501	9.84591	11.1209	11.247									FAD_linked_oxidase,_N-terminal FAD-binding,_type_2	Proteins_containing_the_FAD_binding_domain	Energy_production_and_conversion	METABOLISM	oxidoreductase_activity FAD_binding catalytic_activity					yes		IPR006094 IPR016166	PF01565	KOG1231		9710 23919 2290	GO:0016491 GO:0050660 GO:0003824
32351	scaffold_1	1974573	1975807	-					6.74929	6.80338	6.83887	6.92021	6.65126	3.2127									D-isomer_specific_2-hydroxyacid_dehydrogenase,_catalytic_region D-isomer_specific_2-hydroxyacid_dehydrogenase,_NAD-binding NAD(P)-binding	Glyoxylate/hydroxypyruvate_reductase_(D-isomer-specific_2-hydroxy_acid_dehydrogenase_superfamily)	Energy_production_and_conversion	METABOLISM	metabolic_process oxidoreductase_activity,_acting_on_the_CH-OH_group_of_donors,_NAD_or_NADP_as_acceptor NAD_binding cofactor_binding catalytic_activity binding glyoxylate_reductase_(NADP)_activity	Glyoxylate_reductase_(NADP+)	Glyoxylate_and_dicarboxylate_metabolism Pyruvate_metabolism	Carbohydrate_Metabolism	METABOLIC			IPR006139 IPR006140 IPR016040	PF00389 PF02826	KOG0069	1.1.1.79	5830 9823 24535 22441 2290 3708 13156	GO:0008152 GO:0016616 GO:0051287 GO:0048037 GO:0003824 GO:0005488 GO:0030267
177378	scaffold_1	1976429	1978236	+					4.85363	5.54428	5.28733	5.37873	4.14542	2.91796									FAD_dependent_oxidoreductase				oxidoreductase_activity							IPR006076	PF01266			9710	GO:0016491
212544	scaffold_1	1978157	1980371	-					3.63581	2.58193	2.60059	2.13451	0	2.78621									Major_facilitator_superfamily_MFS-1 Major_facilitator_superfamily MFS_general_substrate_transporter	Synaptic_vesicle_transporter_SV2_(major_facilitator_superfamily)	General_function_prediction_only	POORLY_CHARACTERIZED	transporter_activity transport integral_to_membrane							IPR011701 IPR007114 IPR016196	PF07690	KOG0253		3546 4927 9321	GO:0005215 GO:0006810 GO:0016021
166645	scaffold_1	1981283	1983181	-					8.36416	8.90373	8.61935	8.38399	9.27201	8.9145									Glucose-methanol-choline_oxidoreductase,_N-terminal Glucose-methanol-choline_oxidoreductase,_C-terminal Glucose-methanol-choline_oxidoreductase	Glucose_dehydrogenase/choline_dehydrogenase/mandelonitrile_lyase_(GMC_oxidoreductase_family)	General_function_prediction_only	POORLY_CHARACTERIZED	oxidoreductase_activity,_acting_on_CH-OH_group_of_donors FAD_binding alcohol_metabolic_process choline_dehydrogenase_activity	Choline_dehydrogenase	Glycine,_serine_and_threonine_metabolism	Amino_Acid_Metabolism	METABOLIC			IPR000172 IPR007867 IPR012132	PF00732 PF05199	KOG1238	1.1.99.1	9821 23919 4234 6431	GO:0016614 GO:0050660 GO:0006066 GO:0008812
32356	scaffold_1	1984435	1985552	-					5.80175	5.53882	4.70545	6.07986	0	7.05865				-7.26706
32358	scaffold_1	1985549	1986095	-					3.32816	3.66057	4.6479	4.05524	0	2.59735
131720	scaffold_1	1986326	1987707	-					6.20843	5.87247	6.62345	6.50389	0	5.13547				-7.31586					Phytanoyl-CoA_dioxygenase											IPR008775	PF05721
131725	scaffold_1	1988435	1990004	+					7.55485	7.7796	7.21611	7.2042	6.18859	6.68201									Glutaredoxin_subgroup Glutaredoxin Thioredoxin-like_fold	Glutaredoxin_and_related_proteins	Posttranslational_modification,_protein_turnover,_chaperones	CELLULAR_PROCESSES_AND_SIGNALING	electron_carrier_activity protein_disulfide_oxidoreductase_activity cell_redox_homeostasis					yes		IPR014025 IPR002109 IPR012336	PF00462	KOG1752		6664 8403 19912	GO:0009055 GO:0015035 GO:0045454
177383	scaffold_1	1990157	1990843	+																				Translation_initiation_factor_4F,_ribosome/mRNA-bridging_subunit_(eIF-4G)	Translation,_ribosomal_structure_and_biogenesis	INFORMATION_STORAGE_AND_PROCESSING										KOG0401
212682	scaffold_1	1991939	1993451	+					7.58342	8.77775	8.46011	8.21767	4.47406	8.7193
77645	scaffold_1	1994387	1997531	+					9.5616	9.69344	9.59424	10.0169	9.56221	9.41321									Ubiquitin-activating_enzyme,_E1 UBA/THIF-type_NAD/FAD_binding_fold Ubiquitin-activating_enzyme_repeat Molybdenum_cofactor_biosynthesis	Ubiquitin_activating_enzyme_UBA1	Posttranslational_modification,_protein_turnover,_chaperones	CELLULAR_PROCESSES_AND_SIGNALING	protein_modification_process ubiquitin_cycle small_protein_activating_enzyme_activity catalytic_activity ubiquitin-protein_ligase_activity regulation_of_ubiquitin-protein_ligase_activity regulation_of_ubiquitin-protein_ligase_activity_during_meiotic_cell_cycle positive_regulation_of_ubiquitin-protein_ligase_activity negative_regulation_of_ubiquitin-protein_ligase_activity	Ubiquitin--protein_ligase						IPR000011 IPR000594 IPR000127 IPR009036	PF00899 PF02134	KOG2012	6.3.2.19	4598 4643 6275 2290 3200 24685 24687 24690 24691	GO:0006464 GO:0006512 GO:0008641 GO:0003824 GO:0004842 GO:0051438 GO:0051440 GO:0051443 GO:0051444
76432	scaffold_1	1997874	1998967	+					7.47895	7.87897	7.87652	7.7546	6.67328	7.35672									Mrp,_conserved_site	Predicted_ATPase,_nucleotide-binding	Cell_cycle_control,_cell_division,_chromosome_partitioning	METABOLISM	ATP_binding							IPR000808		KOG3022		3736	GO:0005524
32363	scaffold_1	1999687	2002666	+					8.59443	7.98001	8.15884	8.59219	2.74295	8.30501				-4.48173					Hemopexin				catalytic_activity metal_ion_binding							IPR000585				2290 21295	GO:0003824 GO:0046872
32365	scaffold_1	2002979	2004333	-					6.53117	6.93018	7.03809	7.3304	3.23486	6.75614										PHD_Zn-finger_protein	General_function_prediction_only	POORLY_CHARACTERIZED										KOG0825
212728	scaffold_1	2004666	2005593	+					4.25596	5.85251	5.37362	4.76853	3.79507	5.42205
61297	scaffold_1	2005632	2007631	-					6.81944	7.38505	7.42452	7.56671	6.67288	7.34893									FAD_linked_oxidase,_N-terminal Berberine/berberine-like FAD-binding,_type_2	Proteins_containing_the_FAD_binding_domain	Energy_production_and_conversion	METABOLISM	oxidoreductase_activity FAD_binding catalytic_activity							IPR006094 IPR012951 IPR016166	PF01565 PF08031	KOG1231		9710 23919 2290	GO:0016491 GO:0050660 GO:0003824
32366	scaffold_1	2008886	2010545	+					6.75718	6.92373	7.64003	6.78597	7.82091	7.13136									Cytochrome_b5 FMN-dependent_alpha-hydroxy_acid_dehydrogenase FMN-dependent_alpha-hydroxy_acid_dehydrogenase,_active_site	Glycolate_oxidase	Energy_production_and_conversion	METABOLISM	electron_transport oxidoreductase_activity heme_binding transition_metal_ion_binding L-lactate_dehydrogenase_(cytochrome)_activity	L-lactate_dehydrogenase_(cytochrome)	Pyruvate_metabolism	Carbohydrate_Metabolism	METABOLIC			IPR001199 IPR000262 IPR008259	PF00173 PF01070	KOG0538	1.1.2.3	4283 9710 12251 21336 2854	GO:0006118 GO:0016491 GO:0020037 GO:0046914 GO:0004460
212746	scaffold_1	2011060	2012386	-					9.30158	10.0632	8.25337	9.08419	8.39345	7.86131									Methyltransferase_type_11				metabolic_process methyltransferase_activity							IPR013216	PF08241			5830 5846	GO:0008152 GO:0008168
186530	scaffold_1	2012387	2013671	-					6.3724	5.13322	6.35168	6.19431	0	6.66175				-7.55639						Acyl-CoA_thioesterase	Lipid_transport_and_metabolism	METABOLISM	CoA_hydrolase_activity acyl-CoA_thioesterase_activity	Thiolester_hydrolases	Benzoate_degradation_via_CoA_ligation	Biodegradation_of_Xenobiotics	METABOLIC					KOG3016	3.1.2.-	9564 9566	GO:0016289 GO:0016291
32368	scaffold_1	2013951	2015811	-					4.67306	4.59205	3.66901	5.14835	0	0									Amino_acid_permease-associated_region Amino_acid/polyamine_transporter_I	Amino_acid_transporters	Amino_acid_transport_and_metabolism	METABOLISM	amino_acid_transport amino_acid_transmembrane_transporter_activity membrane transport							IPR004841 IPR002293	PF00324	KOG1287		4977 8535 9320 4927	GO:0006865 GO:0015171 GO:0016020 GO:0006810
212756	scaffold_1	2016662	2018326	+					5.18497	5.58054	6.0038	5.63878	0	3.00029				-6.244						Uncharacterized_conserved_protein	Function_unknown	POORLY_CHARACTERIZED										KOG4744
32370	scaffold_1	2019301	2020423	+					10.7436	11.0802	11.0021	11.08	10.2623	10.6342									Haloacid_dehydrogenase/epoxide_hydrolase Haloacid_dehalogenase-like_hydrolase HAD-superfamily_hydrolase,_subfamily_IA,_variant_3	Predicted_haloacid-halidohydrolase_and_related_hydrolases	General_function_prediction_only	POORLY_CHARACTERIZED	metabolic_process hydrolase_activity catalytic_activity							IPR005833 IPR005834 IPR006402	PF00702	KOG2914		5830 9985 2290	GO:0008152 GO:0016787 GO:0003824
177394	scaffold_1	2021324	2023426	+		Secreted			11.5148	12.6449	12.1437	12.5713	12.2323	11.8732
32372	scaffold_1	2024075	2025999	+		Protease			9.12523	9.44106	9.41099	10.0931	9.28682	9.51745									Protease-associated_PA Peptidase_M28	Transferrin_receptor_and_related_proteins_containing_the_protease-associated_(PA)_domain	Posttranslational_modification,_protein_turnover,_chaperones Inorganic_ion_transport_and_metabolism General_function_prediction_only	CELLULAR_PROCESSES_AND_SIGNALING METABOLISM POORLY_CHARACTERIZED	proteolysis peptidase_activity alanine_aminopeptidase_activity	Aminopeptidases				yes		IPR003137 IPR007484	PF02225 PF04389	KOG2195	3.4.11.-	4639 5905 9560	GO:0006508 GO:0008233 GO:0016284
177396	scaffold_1	2026044	2026842	-		SSP
32375	scaffold_1	2028246	2029593	-					7.88386	8.53576	7.43608	7.66121	8.48975	7.45415										beta-1,6-N-acetylglucosaminyltransferase,_contains_WSC_domain	Carbohydrate_transport_and_metabolism Posttranslational_modification,_protein_turnover,_chaperones	METABOLISM CELLULAR_PROCESSES_AND_SIGNALING										KOG4157
166665	scaffold_1	2030143	2031488	-					6.78755	6.29706	5.8835	5.91418	4.32339	5.82515									Aromatic-ring_hydroxylase FAD_dependent_oxidoreductase	Kynurenine_3-monooxygenase_and_related_flavoprotein_monooxygenases	Energy_production_and_conversion General_function_prediction_only	METABOLISM POORLY_CHARACTERIZED	metabolic_process oxidoreductase_activity salicylate_1-monooxygenase_activity	Salicylate_1-monooxygenase	Fluorene_degradation Nitorobenzene_degradation	Biodegradation_of_Xenobiotics	METABOLIC			IPR003042 IPR006076	PF01266	KOG2614	1.14.13.1	5830 9710 10964	GO:0008152 GO:0016491 GO:0018658
21887	scaffold_1	2031984	2033280	-					7.49584	7.68164	7.81908	7.74003	7.90556	8.00723
32377	scaffold_1	2034734	2036484	+					9.11931	9.28765	9.26948	9.24962	9.32968	9.43978									Major_facilitator_superfamily_MFS-1 MFS_general_substrate_transporter	Permease_of_the_major_facilitator_superfamily	Carbohydrate_transport_and_metabolism	METABOLISM								IPR011701 IPR016196	PF07690	KOG2533
32378	scaffold_1	2036836	2038702	-					2.18275	4.80397	3.11599	2.53406	2.90069	5.59886									Amino_acid_permease-associated_region Amino_acid/polyamine_transporter_I	Amino_acid_transporters	Amino_acid_transport_and_metabolism	METABOLISM	amino_acid_transport amino_acid_transmembrane_transporter_activity membrane transport							IPR004841 IPR002293	PF00324	KOG1287		4977 8535 9320 4927	GO:0006865 GO:0015171 GO:0016020 GO:0006810
195471	scaffold_1	2040414	2041746	+		Cazy			7.12038	8.36853	8.05365	6.76106	8.24847	7.76516									Pectinesterase,_catalytic Pectin_lyase_fold/virulence_factor				cell_wall pectinesterase_activity cell_wall_modification					yes		IPR000070 IPR011050	PF01095			3824 13460 18059	GO:0005618 GO:0030599 GO:0042545
76274	scaffold_1	2041747	2043375	-					2.68109	4.50852	1.79141	0	0	5.8459									Cytochrome_P450 Cytochrome_P450,_E-class,_group_I	Cytochrome_P450_CYP2_subfamily	Secondary_metabolites_biosynthesis,_transport_and_catabolism	METABOLISM	monooxygenase_activity iron_ion_binding electron_transport heme_binding unspecific_monooxygenase_activity	Unspecific_monooxygenase	Tryptophan_metabolism Fatty_acid_metabolism gamma-Hexachlorocyclohexane_degradation	Amino_Acid_Metabolism Lipid_Metabolism Biodegradation_of_Xenobiotics	METABOLIC			IPR001128 IPR002401	PF00067	KOG0156	1.14.14.1	2888 3721 4283 12251 23642	GO:0004497 GO:0005506 GO:0006118 GO:0020037 GO:0050381
186543	scaffold_1	2044248	2046437	-		Cazy			11.4315	12.081	11.8197	12.0627	12.4938	11.8815				1.05575					Glycoside_hydrolase,_family_16 Chitin-binding,_type_1 Whey_acidic_protein,_4-disulphide_core Concanavalin_A-like_lectin/glucanase	Glycogen_synthase_kinase-3	Carbohydrate_transport_and_metabolism	METABOLISM	hydrolase_activity,_hydrolyzing_O-glycosyl_compounds carbohydrate_metabolic_process chitin_binding protease_inhibitor_activity licheninase_activity	Licheninase				yes		IPR000757 IPR001002 IPR008197 IPR008985	PF00722	KOG0658	3.2.1.73	2933 4143 5747 13294 18471	GO:0004553 GO:0005975 GO:0008061 GO:0030414 GO:0042972
166673	scaffold_1	2048595	2049290	+					0.571035	0.635643	0.315068	0	0	6.24156									Protein-tyrosine_phosphatase,_dual_specificity Protein-tyrosine_phosphatase Protein-tyrosine_phosphatase,_active_site	Dual_specificity_phosphatase	Defense_mechanisms	CELLULAR_PROCESSES_AND_SIGNALING	protein_amino_acid_dephosphorylation protein_tyrosine/serine/threonine_phosphatase_activity dephosphorylation phosphoric_monoester_hydrolase_activity protein_tyrosine_phosphatase_activity phosphoprotein_phosphatase_activity calcium-dependent_protein_serine/threonine_phosphatase_activity magnesium-dependent_protein_serine/threonine_phosphatase_activity magnesium-dependent_protein_serine/threonine_…	Serine/threonine_specific_protein_phosphatase						IPR000340 IPR000387 IPR016130	PF00782	KOG1716	3.1.3.16	4604 5817 9582 9988 3091 3087 3089 3090 4132 6080 6240 10186 10187 10190	GO:0006470 GO:0008138 GO:0016311 GO:0016791 GO:0004725 GO:0004721 GO:0004723 GO:0004724 GO:0005963 GO:0008420 GO:0008597 GO:0017018 GO:0017020 GO:0017023
76240	scaffold_1	2049322	2050987	-					3.3482	0.356573	1.64695	2.9016	0	0									Peptidase_S28	Hydrolytic_enzymes_of_the_alpha/beta_hydrolase_fold	Posttranslational_modification,_protein_turnover,_chaperones General_function_prediction_only	CELLULAR_PROCESSES_AND_SIGNALING POORLY_CHARACTERIZED	proteolysis serine-type_peptidase_activity cysteine-type_peptidase_activity	Acting_on_peptide_bonds_(peptide_hydrolases)	Biotin_metabolism Lysine_degradation	Metabolism_of_Cofactors_and_Vitamins Amino_Acid_Metabolism	METABOLIC			IPR008758	PF05577	KOG2182	3.4.-.-	4639 5908 5906	GO:0006508 GO:0008236 GO:0008234
32384	scaffold_1	2051832	2053346	-					7.02336	5.83596	5.82974	6.80292	4.02189	4.12142
212910	scaffold_1	2053935	2055427	+					1.68606	4.22541	2.7311	3.13443	0	4.99493
	scaffold_1	2054847	2054935	+			Unknown
48329	scaffold_1	2055423	2057654	+					6.48797	6.74767	6.69659	6.91816	7.66141	1.79014					-4.09709				Ankyrin	Ankyrin	Cell_wall/membrane/envelope_biogenesis	CELLULAR_PROCESSES_AND_SIGNALING								IPR002110	PF00023	KOG4177
166678	scaffold_1	2059584	2062523	-					6.4753	6.61697	5.87083	6.90151	8.20901	5.41727									Fungal_transcriptional_regulatory_protein,_N-terminal Fungal_specific_transcription_factor	Transcriptional_regulator	Transcription	INFORMATION_STORAGE_AND_PROCESSING	transcription_factor_activity nucleus regulation_of_transcription,_DNA-dependent zinc_ion_binding DNA_binding transcription							IPR001138 IPR007219	PF00172 PF04082	KOG4797		2196 3838 4504 5939 2176 4499	GO:0003700 GO:0005634 GO:0006355 GO:0008270 GO:0003677 GO:0006350
195480	scaffold_1	2063526	2064798	+					8.8187	8.12907	8.21702	8.46511	7.06513	8.23855				-1.79241					Kinase_binding_protein_CGI-121	Cell_growth_regulatory_protein_CGR11	Function_unknown	POORLY_CHARACTERIZED								IPR013926	PF08617	KOG4066
75843	scaffold_1	2065027	2065957	-					10.0892	10.1587	10.2803	10.1269	9.34885	10.4347									Cytochrome_c_oxidase,_subunit_Vb	Cytochrome_c_oxidase,_subunit_Vb/COX4	Energy_production_and_conversion	METABOLISM	cytochrome-c_oxidase_activity mitochondrial_envelope electron_transport aa3-type_cytochrome_c_oxidase ba3-type_cytochrome_c_oxidase caa3-type_cytochrome_c_oxidase cbb3-type_cytochrome_c_oxidase	Cytochrome-c_oxidase	Oxidative_phosphorylation	Energy_Metabolism	METABOLIC			IPR002124	PF01215	KOG3352	1.9.3.1	2567 3932 4283 7071 7072 7073 7074	GO:0004129 GO:0005740 GO:0006118 GO:0009481 GO:0009482 GO:0009483 GO:0009485
195482	scaffold_1	2066075	2067329	+					7.32229	5.89957	5.24824	7.19914	3.29793	6.88599									Isochorismatase_hydrolase	Pyrazinamidase/nicotinamidase_PNC1	Defense_mechanisms	CELLULAR_PROCESSES_AND_SIGNALING	catalytic_activity metabolic_process nicotinamidase_activity	Nicotinamidase	Nicotinate_and_nicotinamide_metabolism	Metabolism_of_Cofactors_and_Vitamins	METABOLIC			IPR000868	PF00857	KOG4003	3.5.1.19	2290 5830 6550	GO:0003824 GO:0008152 GO:0008936
341753	scaffold_1	2067893	2070224	+					9.17261	8.94117	8.83493	8.54164	8.711	8.90453									Oxysterol-binding_protein	Oxysterol-binding_protein	Signal_transduction_mechanisms	CELLULAR_PROCESSES_AND_SIGNALING	steroid_metabolic_process							IPR000648	PF01237	KOG2210		5876	GO:0008202
213030	scaffold_1	2075895	2076270	-
32393	scaffold_1	2077556	2078255	-					2.65414	3.63389	3.07687	0	0	0
213058	scaffold_1	2079308	2079822	-					6.35132	6.05442	5.43033	6.88472	0	0				-7.4667	-7.47398
213056	scaffold_1	2080144	2081382	-					6.69676	6.70545	6.76161	6.84721	2.90069	7.57425									Myb,_DNA-binding SANT,_DNA-binding Homeodomain-like	SWI-SNF_chromatin_remodeling_complex,_Snf5_subunit	Chromatin_structure_and_dynamics Transcription	INFORMATION_STORAGE_AND_PROCESSING	DNA_binding							IPR014778 IPR001005 IPR009057	PF00249	KOG1649		2176	GO:0003677
213051	scaffold_1	2084501	2085882	-					9.40341	9.71479	9.48039	10.0619	9.51139	8.96168									Myb,_DNA-binding SANT,_DNA-binding Homeodomain-like	Transcription_factor,_Myb_superfamily	Transcription	INFORMATION_STORAGE_AND_PROCESSING	DNA_binding							IPR014778 IPR001005 IPR009057	PF00249	KOG0048		2176	GO:0003677
21903	scaffold_1	2086804	2087878	+					4.9123	6.06683	6.54579	2.78006	4.92482	7.0894
213113	scaffold_1	2088180	2089578	+					9.30627	9.58107	9.66224	9.5266	9.13295	9.93578									Homeodomain-like											IPR009057
213114	scaffold_1	2089579	2089955	+					4.4592	3.27886	2.92216	3.34023	0	0
155870	scaffold_1	2093618	2095830	-																			Cation_transporter Lysosome-associated_membrane_glycoprotein_(Lamp)/CD68	Na+/K+_transporter	Inorganic_ion_transport_and_metabolism	METABOLISM	membrane cation_transport cation_transmembrane_transporter_activity							IPR003445 IPR002000	PF02386	KOG1341		9320 4929 5991	GO:0016020 GO:0006812 GO:0008324
32400	scaffold_1	2098417	2100811	+					9.09889	8.86559	8.1908	8.7491	7.99311	8.52205									Major_facilitator_superfamily_MFS-1 Major_facilitator_superfamily MFS_general_substrate_transporter	Permease_of_the_major_facilitator_superfamily	General_function_prediction_only	POORLY_CHARACTERIZED	transporter_activity transport integral_to_membrane							IPR011701 IPR007114 IPR016196	PF07690	KOG2615		3546 4927 9321	GO:0005215 GO:0006810 GO:0016021
32402	scaffold_1	2101490	2105079	+					8.10651	7.97277	7.53493	7.83798	8.72434	7.96252									Quinoprotein_amine_dehydrogenase,_beta_chain-like	FOG:_Zn-finger	General_function_prediction_only	POORLY_CHARACTERIZED	glucan_1,4-alpha-glucosidase_activity	Glucan_1,4-alpha-glucosidase	Starch_and_sucrose_metabolism	Metabolism_of_Complex_Carbohydrates	METABOLIC			IPR011044		KOG1721	3.2.1.3	2745	GO:0004339
32403	scaffold_1	2105211	2106697	-		SSP			12.3543	12.342	12.5369	12.3797	12.9786	12.8152				0.625538						Unnamed_protein	no_description	UNDEFINED						yes				KOG4817
177419	scaffold_1	2107545	2109299	-		Cazy			6.51142	6.94039	6.12975	5.86013	6.30993	6.55243									Glycoside_hydrolase,_family_5 Glycoside_hydrolase,_catalytic_core				hydrolase_activity,_hydrolyzing_O-glycosyl_compounds carbohydrate_metabolic_process glucan_1,3-beta-glucosidase_activity	Glucan_1,3-beta-glucosidase	Starch_and_sucrose_metabolism	Metabolism_of_Complex_Carbohydrates	METABOLIC	yes		IPR001547 IPR017853	PF00150		3.2.1.58	2933 4143 2744	GO:0004553 GO:0005975 GO:0004338
177420	scaffold_1	2112080	2114047	+					7.8239	7.8638	7.31871	8.34701	3.78527	7.52702									Haem_oxygenase-like,_multi-helical	Gluconate_transport-inducing_protein	Signal_transduction_mechanisms Carbohydrate_transport_and_metabolism	CELLULAR_PROCESSES_AND_SIGNALING METABOLISM								IPR016084		KOG4476
	scaffold_1	2114256	2114366	-			Unknown
106604	scaffold_1	2115805	2118773	+					5.35306	5.71002	4.75672	5.51605	0	2.8266				-6.4228
51510	scaffold_1	2119530	2119898	+					0.464983	1.55425	1.39111	2.32294	0	0									Ankyrin	Integral_membrane_ankyrin-repeat_protein_Kidins220_(protein_kinase_D_substrate)	General_function_prediction_only	POORLY_CHARACTERIZED								IPR002110	PF00023	KOG0502
77215	scaffold_1	2121931	2122494	+																			Heterokaryon_incompatibility											IPR010730	PF06985
	scaffold_1	2124130	2124250	+			Unknown
32408	scaffold_1	2124490	2126887	-					10.0062	10.1479	9.89487	10.3189	10.1974	10.2059									Sugar_transporter General_substrate_transporter Major_facilitator_superfamily Sugar_transporter,_conserved_site MFS_general_substrate_transporter	Predicted_transporter_(major_facilitator_superfamily)	General_function_prediction_only	POORLY_CHARACTERIZED	sugar:hydrogen_symporter_activity carbohydrate_transport membrane transporter_activity transport integral_to_membrane L-arabinose_isomerase_activity	L-arabinose_isomerase	Pentose_and_glucuronate_interconversions	Carbohydrate_Metabolism	METABOLIC			IPR003663 IPR005828 IPR007114 IPR005829 IPR016196	PF00083	KOG0254	5.3.1.4	3642 6276 9320 3546 4927 9321 6356	GO:0005351 GO:0008643 GO:0016020 GO:0005215 GO:0006810 GO:0016021 GO:0008733
155880	scaffold_1	2129502	2129838	-
21917	scaffold_1	2131714	2133287	-					1.3079	1.5091	2.82392	0	0	0
177425	scaffold_1	2133527	2136463	-					8.53982	8.68219	8.54378	8.57112	9.47149	8.66998									AAA_ATPase,_core AAA+_ATPase,_core	AAA+-type_ATPase	Posttranslational_modification,_protein_turnover,_chaperones	CELLULAR_PROCESSES_AND_SIGNALING	nucleotide_binding nucleoside-triphosphatase_activity ATP_binding							IPR003959 IPR003593	PF00004	KOG0742		162 10269 3736	GO:0000166 GO:0017111 GO:0005524
32410	scaffold_1	2136820	2139213	+					7.91938	8.19608	8.50832	8.04579	8.86346	7.97241									Homoserine_kinase GHMP_kinase AIR_synthase_related_protein AIR_synthase_related_protein,_C-terminal GHMP_kinase,_C-terminal Phosphoribosylformylglycinamidine_cyclo-ligase GHMP_kinase,_ATP-binding,_conserved_site PurM,_N-terminal-like	Homoserine_kinase	Amino_acid_transport_and_metabolism	METABOLISM	catalytic_activity homoserine_kinase_activity ATP_binding threonine_metabolic_process phosphoribosylformylglycinamidine_cyclo-ligase_activity cytoplasm 'de_novo'_IMP_biosynthetic_process kinase_activity phosphorylation	Homoserine_kinase	Glycine,_serine_and_threonine_metabolism	Amino_Acid_Metabolism	METABOLIC			IPR000870 IPR006204 IPR000728 IPR010918 IPR013750 IPR004733 IPR006203 IPR016188	PF00288 PF00586 PF02769 PF08544	KOG1537	2.7.1.39	2290 2811 3736 4696 3015 3930 4351 9573 9581	GO:0003824 GO:0004413 GO:0005524 GO:0006566 GO:0004641 GO:0005737 GO:0006189 GO:0016301 GO:0016310
213408	scaffold_1	2140518	2141471	+					10.0479	9.65346	9.73885	9.67573	9.85469	9.58078									Phosphoribosyltransferase Adenine_phosphoribosyl_transferase Purine/pyrimidine_phosphoribosyl_transferase,_conserved_site	Adenine_phosphoribosyl_transferases	Nucleotide_transport_and_metabolism	METABOLISM	nucleoside_metabolic_process transferase_activity adenine_phosphoribosyltransferase_activity adenine_salvage	Adenine_phosphoribosyltransferase	Purine_metabolism	Nucleotide_Metabolism	METABOLIC			IPR000836 IPR005764 IPR002375	PF00156	KOG1712	2.4.2.7	6724 9940 2447 4330	GO:0009116 GO:0016740 GO:0003999 GO:0006168
32412	scaffold_1	2141901	2142866	+					10.1896	10.4965	10.2553	10.3965	9.37011	9.85655									Endoribonuclease_L-PSP YjgF-like_protein Endoribonuclease_L-PSP/chorismate_mutase-like	Putative_translation_initiation_inhibitor_UK114/IBM1	Translation,_ribosomal_structure_and_biogenesis	INFORMATION_STORAGE_AND_PROCESSING								IPR006175 IPR006056 IPR013813	PF01042	KOG2317
341790	scaffold_1	2143061	2144772	-					0	1.79405	0	1.00079	0	0									Cytochrome_P450 Cytochrome_P450,_E-class,_group_I Cytochrome_P450,_E-class,_CYP52	Cytochrome_P450_CYP4/CYP19/CYP26_subfamilies	Lipid_transport_and_metabolism Secondary_metabolites_biosynthesis,_transport_and_catabolism	METABOLISM	monooxygenase_activity iron_ion_binding electron_transport heme_binding oxidoreductase_activity,_acting_on_paired_donors,_with_incorporation_or_reduction_of_molecular_oxygen,_reduced_flavin_or_flavoprotein_as_one_donor,_and_incorporation_of_one_atom_of_oxygen unspecific_monooxygenase_activity	Unspecific_monooxygenase	Tryptophan_metabolism Fatty_acid_metabolism gamma-Hexachlorocyclohexane_degradation	Amino_Acid_Metabolism Lipid_Metabolism Biodegradation_of_Xenobiotics	METABOLIC			IPR001128 IPR002401 IPR002974	PF00067	KOG0157	1.14.14.1	2888 3721 4283 12251 9913 23642	GO:0004497 GO:0005506 GO:0006118 GO:0020037 GO:0016712 GO:0050381
195505	scaffold_1	2148681	2151551	-		Protease			9.0217	9.85844	9.38504	9.95775	9.90086	9.02859									Peptidase_S9,_prolyl_oligopeptidase_active_site_region	Dipeptidyl_aminopeptidase	Posttranslational_modification,_protein_turnover,_chaperones	CELLULAR_PROCESSES_AND_SIGNALING	proteolysis serine-type_peptidase_activity dipeptidyl-peptidase_IV_activity	Dipeptidyl-peptidase_IV				yes		IPR001375	PF00326	KOG2100	3.4.14.5	4639 5908 2689	GO:0006508 GO:0008236 GO:0004274
186573	scaffold_1	2152133	2157445	+					7.90534	7.88356	7.69433	7.85636	6.8344	6.86355									Protein_of_unknown_function_DUF907,_fungi											IPR010308	PF06011
106643	scaffold_1	2157640	2160526	+					8.99731	8.83185	8.54435	8.74827	9.00792	7.81517									Zinc_finger,_RING-type Zinc_finger,_FYVE-type Zinc_finger,_FYVE-related Zinc_finger,_FYVE/PHD-type	FYVE_finger_containing_protein	General_function_prediction_only	POORLY_CHARACTERIZED	protein_binding zinc_ion_binding							IPR001841 IPR000306 IPR017455 IPR011011	PF00097 PF01363	KOG1729		3727 5939	GO:0005515 GO:0008270
21927	scaffold_1	2160600	2163139	-																			Glycoside_hydrolase,_family_18,_catalytic_domain Chitinase_II Glycoside_hydrolase,_chitinase_active_site Glycoside_hydrolase,_catalytic_core	Chitinase	Carbohydrate_transport_and_metabolism	METABOLISM	hydrolase_activity,_hydrolyzing_O-glycosyl_compounds carbohydrate_metabolic_process chitinase_activity chitin_catabolic_process endochitinase_activity	Chitinase	Aminosugars_metabolism	Metabolism_of_Complex_Carbohydrates	METABOLIC			IPR001223 IPR011583 IPR001579 IPR017853	PF00704	KOG2806	3.2.1.14	2933 4143 2946 4200 6462	GO:0004553 GO:0005975 GO:0004568 GO:0006032 GO:0008843
32416	scaffold_1	2163673	2164384	-					3.65777	1.57522	3.6587	0.774016	3.42673	7.78858
106647	scaffold_1	2165434	2166975	-					8.3961	8.98107	7.53717	8.89242	7.67776	7.52652									Nicotianamine_synthase				nicotianamine_synthase_activity nicotianamine_biosynthetic_process	Nicotianamine_synthase						IPR004298	PF03059		2.5.1.43	13290 13298	GO:0030410 GO:0030418
195510	scaffold_1	2166993	2169464	-					7.60363	7.72565	7.64394	7.86056	7.68863	6.71596									Amidohydrolase_3 Metal-dependent_hydrolase,_composite				hydrolase_activity,_acting_on_carbon-nitrogen_(but_not_peptide)_bonds					yes		IPR013108 IPR011059	PF07969			10005	GO:0016810
106654	scaffold_1	2170137	2172696	+					7.45322	6.74983	6.53995	3.59151	5.63513	6.63988
21932	scaffold_1	2173543	2174975	-					6.73124	7.66709	6.7137	7.53515	4.18231	6.99025
195513	scaffold_1	2177264	2179229	+		Cazy			8.31234	8.62026	8.92967	8.25428	8.65087	8.58511									Glucose-methanol-choline_oxidoreductase,_N-terminal Glucose-methanol-choline_oxidoreductase,_C-terminal Glucose-methanol-choline_oxidoreductase	Glucose_dehydrogenase/choline_dehydrogenase/mandelonitrile_lyase_(GMC_oxidoreductase_family)	General_function_prediction_only	POORLY_CHARACTERIZED	oxidoreductase_activity,_acting_on_CH-OH_group_of_donors FAD_binding alcohol_metabolic_process choline_dehydrogenase_activity	Choline_dehydrogenase	Glycine,_serine_and_threonine_metabolism	Amino_Acid_Metabolism	METABOLIC	yes		IPR000172 IPR007867 IPR012132	PF00732 PF05199	KOG1238	1.1.99.1	9821 23919 4234 6431	GO:0016614 GO:0050660 GO:0006066 GO:0008812
32421	scaffold_1	2179724	2181138	+					7.56699	7.07281	6.97468	7.17209	6.31891	8.094									eRF1_domain_1 eRF1_domain_2 eRF1_domain_3 Probable_translation_factor_pelota	Meiotic_cell_division_protein_Pelota/DOM34	Translation,_ribosomal_structure_and_biogenesis	INFORMATION_STORAGE_AND_PROCESSING	nucleus translation							IPR005140 IPR005141 IPR005142 IPR004405	PF03463 PF03464 PF03465	KOG2869		3838 4556	GO:0005634 GO:0006412
	scaffold_1	2181276	2181381	+			Unknown
	scaffold_1	2182296	2182365	+			Unknown
32422	scaffold_1	2182904	2183573	+					2.12792	2.75518	0	2.65292	0	0									Glycoside_hydrolase,_family_1				hydrolase_activity,_hydrolyzing_O-glycosyl_compounds carbohydrate_metabolic_process							IPR001360				2933 4143	GO:0004553 GO:0005975
131903	scaffold_1	2184357	2186179	-					9.03947	9.37979	9.20354	8.8507	8.24808	9.27541									GCN5-related_N-acetyltransferase Acyl-CoA_N-acyltransferase				N-acetyltransferase_activity metabolic_process							IPR000182 IPR016181	PF00583			5765 5830	GO:0008080 GO:0008152
32424	scaffold_1	2186715	2187092	+
32425	scaffold_1	2189043	2192322	-					8.72574	8.91408	8.85392	8.70844	8.77705	8.89345									Protein_kinase,_core Serine/threonine_protein_kinase-related Tyrosine_protein_kinase Serine/threonine_protein_kinase Protein_kinase_ATP_binding,_conserved_site Serine/threonine_protein_kinase,_active_site Protein_kinase-like	Checkpoint_kinase_and_related_serine/threonine_protein_kinases	Cell_cycle_control,_cell_division,_chromosome_partitioning	METABOLISM	protein_kinase_activity ATP_binding protein_amino_acid_phosphorylation protein-tyrosine_kinase_activity protein_serine/threonine_kinase_activity phosphofructokinase_activity phosphorylase_kinase_regulator_activity cobinamide_kinase_activity phosphatidylinositol_phosphate_kinase_activity cyclin-dependent_protein_kinase_regulator_activity phenol_kinase_activity cyclin-dependent_protein_kinase_activ…	Phosphotransferases_with_an_alcohol_group_as_acceptor	Sphingoglycolipid_metabolism Benzoate_degradation_via_CoA_ligation Starch_and_sucrose_metabolism Inositol_phosphate_metabolism Nicotinate_and_nicotinamide_metabolism	Metabolism_of_Complex_Lipids Biodegradation_of_Xenobiotics Metabolism_of_Complex_Carbohydrates Metabolism_of_Cofactors_and_Vitamins	METABOLIC			IPR000719 IPR017442 IPR001245 IPR002290 IPR017441 IPR008271 IPR011009	PF00069	KOG0590	2.7.1.-	3043 3736 4602 3079 3045 6102 6245 6438 9578 9751 11022 12155 15776 17186 18069 18070 19207 19235 19262 19305 24976 24979 24980	GO:0004672 GO:0005524 GO:0006468 GO:0004713 GO:0004674 GO:0008443 GO:0008607 GO:0008819 GO:0016307 GO:0016538 GO:0018720 GO:0019914 GO:0032942 GO:0035004 GO:0042556 GO:0042557 GO:0043743 GO:0043771 GO:0043798 GO:0043841 GO:0051731 GO:0051734 GO:0051735
32426	scaffold_1	2192356	2194262	+					9.82507	9.59104	9.60578	9.88624	10.2288	9.50105									Oxidative_stress_survival,_Svf1-like											IPR013931	PF08622
166717	scaffold_1	2194563	2195330	+					2.12792	3.1154	1.64539	0	0	0									Histone_H4 Histone-fold	Histone_H4	Chromatin_structure_and_dynamics	INFORMATION_STORAGE_AND_PROCESSING	nucleosome DNA_binding nucleus nucleosome_assembly							IPR001951 IPR009072		KOG3467		587 2176 3838 4484	GO:0000786 GO:0003677 GO:0005634 GO:0006334
76878	scaffold_1	2195578	2196717	-					6.04364	5.37066	5.64649	5.66014	3.50532	6.48304
155905	scaffold_1	2197140	2199457	+					5.25313	6.05348	5.83035	5.40127	0	5.71441				-6.48775					DNA_mismatch_repair_protein,_C-terminal ATP-binding_region,_ATPase-like DNA_mismatch_repair_protein,_N-terminal DNA_mismatch_repair,_conserved_site Haem_peroxidase,_plant/fungal/bacterial	DNA_mismatch_repair_protein_-_MLH1_family	Replication,_recombination_and_repair	INFORMATION_STORAGE_AND_PROCESSING	peroxidase_activity electron_transport response_to_oxidative_stress heme_binding ATP_binding mismatch_repair mismatched_DNA_binding							IPR013507 IPR003594 IPR014763 IPR014762 IPR002016	PF01119 PF02518	KOG1979		2976 4283 5077 12251 3736 4457 13828	GO:0004601 GO:0006118 GO:0006979 GO:0020037 GO:0005524 GO:0006298 GO:0030983
213621	scaffold_1	2199521	2200820	-					4.91329	6.03315	6.75957	5.07946	3.70801	3.27859									Sin-like_protein_conserved_region	RNA_Polymerase_C_(III)_37_kDa_subunit	Transcription	INFORMATION_STORAGE_AND_PROCESSING	DNA-directed_RNA_polymerase_activity nucleus transcription							IPR006886	PF04801	KOG2354		2356 3838 4499	GO:0003899 GO:0005634 GO:0006350
32431	scaffold_1	2200958	2204588	+					7.30802	7.26224	7.37312	7.24709	2.74295	6.57863									Cleavage_and_polyadenylation_specificity_factor,_A_subunit,_C-terminal Flagellar_motor_protein_MotA,_conserved_site Quinoprotein_amine_dehydrogenase,_beta_chain-like	Damage-specific_DNA_binding_complex,_subunit_DDB1	Replication,_recombination_and_repair	INFORMATION_STORAGE_AND_PROCESSING	ciliary_or_flagellar_motility motor_activity chemotaxis membrane nucleic_acid_binding nucleus							IPR004871 IPR000540 IPR011044	PF03178	KOG1897		770 2241 5041 9320 2175 3838	GO:0001539 GO:0003774 GO:0006935 GO:0016020 GO:0003676 GO:0005634
341816	scaffold_1	2204702	2206059	-																				Serine/threonine_protein_kinase	Signal_transduction_mechanisms	CELLULAR_PROCESSES_AND_SIGNALING										KOG1187
	scaffold_1	2204734	2204774	-			Unknown
106688	scaffold_1	2206037	2206914	-					5.42377	6.4771	6.17327	6.15675	0	2.69794				-6.63766
32434	scaffold_1	2207166	2207972	-					6.82125	7.50706	7.35	7.44371	7.26606	6.94494									Transcription_initiation_factor_IIA,_gamma_subunit,_N-terminal Transcription_initiation_factor_IIA,_gamma_subunit,_C-terminal Transcription_initiation_factor_IIA,_gamma_subunit Transcription_factor_IIA,_helical Transcription_factor_IIA,_beta-barrel	Transcription_initiation_factor_IIA,_gamma_subunit	Transcription	INFORMATION_STORAGE_AND_PROCESSING	RNA_polymerase_II_transcription_factor_activity transcription_factor_TFIIA_complex transcription_initiation_from_RNA_polymerase_II_promoter							IPR015872 IPR015871 IPR003194 IPR009083 IPR009088	PF02268 PF02751	KOG3463		2198 3871 4515	GO:0003702 GO:0005672 GO:0006367
195526	scaffold_1	2208076	2211876	+					8.74085	8.68315	8.47975	8.84652	8.84955	7.96238									Molybdopterin_binding ATPase,_V0_complex,_proteolipid_subunit_C, ATPase,_F0/V0_complex,_subunit_C MoeA,_N-terminal,_domain_I_and_II MoeA,_C-terminal,_domain_IV Molybdenum_cofactor_biosynthesis,_conserved_site	Molybdopterin_biosynthesis_protein	Coenzyme_transport_and_metabolism	METABOLISM	ATP_binding integral_to_membrane proton-transporting_two-sector_ATPase_complex ATPase_activity,_coupled_to_transmembrane_movement_of_substances hydrogen_ion_transporting_ATPase_activity,_rotational_mechanism Mo-molybdopterin_cofactor_biosynthetic_process ATP_synthesis_coupled_proton_transport membrane hydrogen_ion_transporting_ATP_synthase_activity,_rotational_mechanism					yes		IPR001453 IPR000245 IPR002379 IPR005110 IPR005111 IPR008284	PF00137 PF00994 PF03453 PF03454	KOG2371		3736 9321 9691 18135 21380 4894 9292 9320 21355	GO:0005524 GO:0016021 GO:0016469 GO:0042626 GO:0046961 GO:0006777 GO:0015986 GO:0016020 GO:0046933
341824	scaffold_1	2212635	2214138	+		Secreted			6.69119	6.77854	6.61821	6.39615	0	6.96598				-7.90605
166729	scaffold_1	2215473	2216325	-					0.745403	1.16904	2.93944	3.56051	0	6.68819									Sugar_transporter,_conserved_site				transporter_activity transport membrane					yes		IPR005829				3546 4927 9320	GO:0005215 GO:0006810 GO:0016020
195529	scaffold_1	2217886	2219515	-					1.59665	4.02723	3.58032	0	0	0									SET	Predicted_histone_tail_methylase_containing_SET_domain	Chromatin_structure_and_dynamics	INFORMATION_STORAGE_AND_PROCESSING	nucleus							IPR001214	PF00856	KOG2084		3838	GO:0005634
32439	scaffold_1	2221793	2224754	-					6.67197	7.55522	7.39294	7.37947	4.23988	6.41486									RNA-processing_protein,_HAT_helix	mRNA_splicing_factor	RNA_processing_and_modification	INFORMATION_STORAGE_AND_PROCESSING	intracellular RNA_processing							IPR003107		KOG2047		3827 4541	GO:0005622 GO:0006396
106707	scaffold_1	2224915	2226421	+					9.10462	8.95188	8.94605	9.14036	8.08351	8.5701									ATPase,_V1/A1_complex,_subunit_D	Vacuolar_H+-ATPase_V1_sector,_subunit_D	Energy_production_and_conversion	METABOLISM	proton-transporting_two-sector_ATPase_complex ATPase_activity,_coupled_to_transmembrane_movement_of_substances hydrogen_ion_transporting_ATPase_activity,_rotational_mechanism hydrogen-transporting_two-sector_ATPase_activity proton-transporting_ATP_synthase_complex hydrogen_ion_transporting_ATP_synthase_activity,_rotational_mechanism	H(+)-transporting_two-sector_ATPase	ATP_synthesis Flagellar_assembly Type_III_secretion_system	Energy_Metabolism SORTING_AND_DEGRADATION	METABOLIC REGULATORY			IPR002699	PF01813	KOG1647	3.6.3.14	9691 18135 21380 2390 19729 21355	GO:0016469 GO:0042626 GO:0046961 GO:0003936 GO:0045259 GO:0046933
155918	scaffold_1	2226417	2227340	-					7.06416	6.87293	7.06087	7.10221	3.75285	7.59533									RNA_recognition_motif,_RNP-1	Spliceosomal_protein_snRNP-U1A/U2B	RNA_processing_and_modification	INFORMATION_STORAGE_AND_PROCESSING	nucleic_acid_binding							IPR000504	PF00076	KOG4206		2175	GO:0003676
213715	scaffold_1	2227903	2229518	+					3.45613	4.50557	3.70403	2.70248	0	5.43836									Major_facilitator_superfamily_MFS-1 Major_facilitator_superfamily MFS_general_substrate_transporter	Vesicular_amine_transporter	Intracellular_trafficking,_secretion,_and_vesicular_transport	CELLULAR_PROCESSES_AND_SIGNALING	transporter_activity transport integral_to_membrane							IPR011701 IPR007114 IPR016196	PF07690	KOG3764		3546 4927 9321	GO:0005215 GO:0006810 GO:0016021
155920	scaffold_1	2232550	2233039	-					6.60138	4.56995	6.20233	6.05316	2.2759	5.20507
106719	scaffold_1	2233827	2235730	+					7.49056	7.44228	7.37814	7.1969	2.90069	6.7956									Multicopper_oxidase,_type_1 Multicopper_oxidase,_type_2 Multicopper_oxidase,_type_3 L-ascorbate_oxidase,_fungi Multicopper_oxidase,_copper-binding_site Cupredoxin	Multicopper_oxidases	Secondary_metabolites_biosynthesis,_transport_and_catabolism	METABOLISM	oxidoreductase_activity copper_ion_binding L-ascorbate_oxidase_activity	L-ascorbate_oxidase	Ascorbate_and_aldarate_metabolism	Carbohydrate_Metabolism	METABOLIC			IPR001117 IPR011706 IPR011707 IPR017762 IPR002355 IPR008972	PF00394 PF07731 PF07732	KOG1263	1.10.3.3	9710 3722 6106	GO:0016491 GO:0005507 GO:0008447
213728	scaffold_1	2237121	2237348	-
341826	scaffold_1	2237810	2238612	-		SSP			1.34256	4.42224	0.50381	0	0	0						6.2519
131958	scaffold_1	2239196	2240312	-					8.28571	7.86843	7.97702	8.28712	8.38862	7.63533									Phosphoadenosine_phosphosulphate_reductase	3'-phosphoadenosine_5'-phosphosulfate_sulfotransferase_(PAPS_reductase)/FAD_synthetase_and_related_enzymes	Amino_acid_transport_and_metabolism Coenzyme_transport_and_metabolism	METABOLISM	metabolic_process transferase_activity FMN_adenylyltransferase_activity	FMN_adenylyltransferase	Riboflavin_metabolism	Metabolism_of_Cofactors_and_Vitamins	METABOLIC			IPR002500	PF01507	KOG2644	2.7.7.2	5830 9940 2373	GO:0008152 GO:0016740 GO:0003919
166738	scaffold_1	2240846	2245658	+					9.07995	9.56399	8.86064	7.97968	6.14864	8.82768									Flavodoxin-like Nitrite_and_sulphite_reductase_iron-sulphur/siroheme-binding_site Flavodoxin/nitric_oxide_synthase Nitrite_and_sulphite_reductase_4Fe-4S_region Pyruvate_flavodoxin/ferredoxin_oxidoreductase,_N-terminal Nitrite/sulphite_reductase,_hemoprotein_beta-component,_ferrodoxin-like Transketolase,_C-terminal/Pyruvate-ferredoxin_oxidoreductase,_domain_II	Sulfite_reductase_(ferredoxin)	Inorganic_ion_transport_and_metabolism	METABOLISM	iron_ion_binding electron_transport electron_carrier_activity FMN_binding oxidoreductase_activity heme_binding iron-sulfur_cluster_binding catalytic_activity metabolic_process pyruvate_dehydrogenase_(NADP+)_activity	Pyruvate_dehydrogenase_(NADP+)	Pyruvate_metabolism Glycolysis_/_Gluconeogenesis	Carbohydrate_Metabolism	METABOLIC			IPR001094 IPR006066 IPR008254 IPR006067 IPR002880 IPR005117 IPR009014	PF00258 PF01077 PF01855 PF03460	KOG0560	1.2.1.51	3721 4283 6664 7744 9710 12251 24783 2290 5830 23505	GO:0005506 GO:0006118 GO:0009055 GO:0010181 GO:0016491 GO:0020037 GO:0051536 GO:0003824 GO:0008152 GO:0050243
78636	scaffold_1	2246083	2246799	-					5.57832	5.06545	5.91185	5.26296	0	4.69831				-6.66057					Pyridoxamine_5'-phosphate_oxidase Pyridoxamine_5'-phosphate_oxidase-related,_FMN-binding_core FMN-binding_split_barrel,_related	Pyridoxamine-phosphate_oxidase	Coenzyme_transport_and_metabolism	METABOLISM	pyridoxamine-phosphate_oxidase_activity pyridoxine_biosynthetic_process FMN_binding	Pyridoxamine-phosphate_oxidase	Vitamin_B6_metabolism	Metabolism_of_Cofactors_and_Vitamins	METABOLIC			IPR000659 IPR011576 IPR009002	PF01243	KOG2586	1.4.3.5	3099 6253 7744	GO:0004733 GO:0008615 GO:0010181
76189	scaffold_1	2248014	2249804	+					6.20259	7.20943	6.93521	5.62847	4.23214	6.2366									Tetratricopeptide_TPR-1 Tetratricopeptide_TPR2 Tetratricopeptide_region											IPR001440 IPR013105 IPR013026	PF00515 PF07719
106729	scaffold_1	2250836	2252697	+					6.18131	5.32761	5.4472	6.69302	0	2.48041				-7.3427
131970	scaffold_1	2252983	2254957	-																			Oxysterol-binding_protein	Oxysterol-binding_protein	Signal_transduction_mechanisms	CELLULAR_PROCESSES_AND_SIGNALING	steroid_metabolic_process							IPR000648	PF01237	KOG2210		5876	GO:0008202
177466	scaffold_1	2255510	2257759	-					8.38017	8.46578	8.11776	8.83682	7.97935	8.37703									Phosphatidic_acid_phosphatase_type_2/haloperoxidase	Sphingoid_base-phosphate_phosphatase	Lipid_transport_and_metabolism	METABOLISM	catalytic_activity membrane phosphatidylinositol-4,5-bisphosphate_5-phosphatase_activity protein_tyrosine/serine/threonine_phosphatase_activity protein_tyrosine/threonine_phosphatase_activity JUN_kinase_phosphatase_activity phosphohistidine_phosphatase_activity inositol_bisphosphate_phosphatase_activity MAP_kinase_tyrosine/serine/threonine_phosphatase_activity inositol-1,3,4-trisphosphate_4-phosp…	Phosphoric_monoester_hydrolases	Vitamin_B6_metabolism Porphyrin_and_chlorophyll_metabolism Nicotinate_and_nicotinamide_metabolism Thiamine_metabolism Aminosugars_metabolism Riboflavin_metabolism	Metabolism_of_Cofactors_and_Vitamins Metabolism_of_Complex_Carbohydrates	METABOLIC			IPR000326	PF01569	KOG2822	3.1.3.-	2290 9320 888 5817 5996 6224 6581 9583 10185 10316 11454 11457 11471 13238 13239 19191 19276 19277	GO:0003824 GO:0016020 GO:0001668 GO:0008138 GO:0008330 GO:0008579 GO:0008969 GO:0016312 GO:0017017 GO:0017161 GO:0019175 GO:0019178 GO:0019198 GO:0030351 GO:0030352 GO:0043726 GO:0043812 GO:0043813
213818	scaffold_1	2257964	2259185	+					8.22585	8.51785	8.6982	7.83915	7.78569	9.08966									Ras_GTPase Ras Ras_small_GTPase,_Ras_type Ras_small_GTPase,_Rho_type Ras_small_GTPase,_Rab_type Ran_GTPase Small_GTP-binding_protein	Ras-related_small_GTPase,_Rho_type	General_function_prediction_only	POORLY_CHARACTERIZED	GTP_binding small_GTPase_mediated_signal_transduction GTPase_activity protein_binding intracellular_protein_transport nucleocytoplasmic_transport signal_transduction intracellular protein_transport							IPR001806 IPR013753 IPR003577 IPR003578 IPR003579 IPR002041 IPR005225	PF00071	KOG0393		3737 5344 2378 3727 4994 5019 5250 3827 8400	GO:0005525 GO:0007264 GO:0003924 GO:0005515 GO:0006886 GO:0006913 GO:0007165 GO:0005622 GO:0015031
78644	scaffold_1	2259529	2259934	-					5.37752	4.59975	3.75609	1.37985	6.5975	5.37859									DASH_complex,_subunit_Dad1											IPR013958	PF08649
32450	scaffold_1	2260080	2261624	+					7.75826	7.86514	8.19479	7.63687	7.65364	8.50808									tRNA_intron_endonuclease,_catalytic_domain-like	tRNA_splicing_endonuclease	Translation,_ribosomal_structure_and_biogenesis	INFORMATION_STORAGE_AND_PROCESSING	tRNA-intron_endonuclease_activity tRNA-intron_endonuclease_complex tRNA_splicing	tRNA-intron_endonuclease						IPR006677	PF01974	KOG4133	3.1.27.9	210 211 4535	GO:0000213 GO:0000214 GO:0006388
166747	scaffold_1	2261911	2264344	+					6.50845	6.94458	6.92697	7.58635	6.46452	7.00021									Flavodoxin/nitric_oxide_synthase Radical_SAM Wyosine_base_formation	Fe-S_oxidoreductase	Energy_production_and_conversion	METABOLISM	catalytic_activity iron-sulfur_cluster_binding FMN_binding oxidoreductase_activity					yes		IPR008254 IPR007197 IPR013917	PF00258 PF04055 PF08608	KOG1160		2290 24783 7744 9710	GO:0003824 GO:0051536 GO:0010181 GO:0016491
341832	scaffold_1	2264444	2266866	-					7.38401	7.31542	7.44317	6.27012	8.22843	5.33242
213859	scaffold_1	2268024	2269540	+					5.56409	4.99808	4.77801	6.23878	0	6.26774				-6.89958					Alcohol_dehydrogenase,_zinc-binding Alcohol_dehydrogenase_GroES-like GroES-like NAD(P)-binding	Zinc-binding_oxidoreductase	Energy_production_and_conversion General_function_prediction_only	METABOLISM POORLY_CHARACTERIZED	catalytic_activity binding metabolic_process NADPH:quinone_reductase_activity	NADPH:quinone_reductase						IPR013149 IPR013154 IPR011032 IPR016040	PF00107 PF08240	KOG1198	1.6.5.5	2290 3708 5830 2413	GO:0003824 GO:0005488 GO:0008152 GO:0003960
155935	scaffold_1	2269971	2272387	-					3.92312	5.3903	5.21313	3.90922	3.46268	6.3688									Peptidase_C48,_SUMO/Sentrin/Ubl1	Protease,_Ulp1_family	Posttranslational_modification,_protein_turnover,_chaperones	CELLULAR_PROCESSES_AND_SIGNALING	proteolysis cysteine-type_peptidase_activity							IPR003653	PF02902	KOG0778		4639 5906	GO:0006508 GO:0008234
32455	scaffold_1	2272606	2274606	+					9.84498	9.48297	9.55682	9.78077	9.35215	9.20574									Serine/threonine-specific_protein_phosphatase_and_bis(5-nucleosyl)-tetraphosphatase Metallophosphoesterase	Serine/threonine_protein_phosphatase_2A,_catalytic_subunit	Signal_transduction_mechanisms	CELLULAR_PROCESSES_AND_SIGNALING	hydrolase_activity phosphoprotein_phosphatase_activity calcium-dependent_protein_serine/threonine_phosphatase_activity magnesium-dependent_protein_serine/threonine_phosphatase_activity magnesium-dependent_protein_serine/threonine_phosphatase_complex CTD_phosphatase_activity calcium-dependent_protein_serine/threonine_phosphatase_regulator_activity myosin_phosphatase_activity myosin_phosphatase_reg…	Serine/threonine_specific_protein_phosphatase						IPR006186 IPR004843	PF00149	KOG0371	3.1.3.16	9985 3087 3089 3090 4132 6080 6240 10186 10187 10190	GO:0016787 GO:0004721 GO:0004723 GO:0004724 GO:0005963 GO:0008420 GO:0008597 GO:0017018 GO:0017020 GO:0017023
195547	scaffold_1	2274872	2275851	+					6.16169	4.21598	4.9615	7.08757	3.03005	5.88264
155937	scaffold_1	2275971	2277005	+					7.92328	5.4929	4.97804	7.56119	4.21996	7.65261						7.07983			Cupredoxin	Actin_filament-coating_protein_tropomyosin	Cytoskeleton	CELLULAR_PROCESSES_AND_SIGNALING						yes		IPR008972		KOG1003
131996	scaffold_1	2277206	2282613	-					8.22058	7.79452	7.88832	7.7176	8.36046	7.57668									SEC7-like Armadillo-type_fold	Pattern-formation_protein/guanine_nucleotide_exchange_factor	Intracellular_trafficking,_secretion,_and_vesicular_transport	CELLULAR_PROCESSES_AND_SIGNALING	ARF_guanyl-nucleotide_exchange_factor_activity intracellular regulation_of_ARF_protein_signal_transduction binding							IPR000904 IPR016024	PF01369	KOG0928		3422 3827 14847 3708	GO:0005086 GO:0005622 GO:0032012 GO:0005488
186613	scaffold_1	2282798	2285121	-					8.90848	8.56693	8.68219	8.86402	8.18744	8.48752									Anp1	Uncharacterized_conserved_protein	Function_unknown	POORLY_CHARACTERIZED								IPR005109	PF03452	KOG4415
78204	scaffold_1	2286857	2287990	+					5.81806	5.34688	3.21072	5.83511	0	6.79606				-6.897					Exoribonuclease,_phosphorolytic_domain_2	Exosomal_3'-5'_exoribonuclease_complex,_subunit_Rrp41_and_related_exoribonucleases	Translation,_ribosomal_structure_and_biogenesis	INFORMATION_STORAGE_AND_PROCESSING	3'-5'-exoribonuclease_activity RNA_binding RNA_processing tRNA_nucleotidyltransferase_activity	tRNA_nucleotidyltransferase						IPR015847		KOG1068	2.7.7.56	171 2216 4541 6633	GO:0000175 GO:0003723 GO:0006396 GO:0009022
155941	scaffold_1	2289107	2290746	+		Cazy			4.83624	4.11487	5.17083	2.20313	0	2.69794									Glycolipid_anchored_surface_protein_GAS1 Glycoside_hydrolase,_catalytic_core									yes		IPR004886 IPR017853	PF03198
341850	scaffold_1	2290844	2296086	-					5.79622	7.3938	7.1396	5.44953	3.60898	7.40404									DNA/RNA_helicase,_C-terminal Ribonuclease_III Protein_of_unknown_function_DUF283 Restriction_endonuclease,_type_I,_R_subunit/Type_III,_Res_subunit DEAD-like_helicase,_N-terminal Helicase,_superfamily_1_and_2,_ATP-binding	dsRNA-specific_nuclease_Dicer_and_related_ribonucleases	RNA_processing_and_modification	INFORMATION_STORAGE_AND_PROCESSING	RNA_binding ribonuclease_III_activity RNA_processing nucleic_acid_binding helicase_activity ATP_binding DNA_binding hydrolase_activity bidentate_ribonuclease_III_activity	Endoribonucleases_producing_5'-phosphomonoesters						IPR001650 IPR000999 IPR005034 IPR006935 IPR014001 IPR014021	PF00271 PF00636 PF03368 PF04851	KOG0701	3.1.26.-	2216 2915 4541 2175 2792 3736 2176 9985 9670	GO:0003723 GO:0004525 GO:0006396 GO:0003676 GO:0004386 GO:0005524 GO:0003677 GO:0016787 GO:0016443
186617	scaffold_1	2296472	2297739	+					7.38578	7.77699	7.56429	7.6845	7.20312	5.56751									TAP42-like_protein	Protein_phosphatase_2A-associated_protein	Signal_transduction_mechanisms	CELLULAR_PROCESSES_AND_SIGNALING	response_to_biotic_stimulus regulation_of_signal_transduction							IPR007304	PF04177	KOG2830		7187 7535	GO:0009607 GO:0009966
213980	scaffold_1	2297777	2298918	-					8.14801	8.22562	7.43604	8.07586	6.67583	7.97507									Lipase,_GDSL Esterase,_SGNH_hydrolase-type	Isoamyl_acetate-hydrolyzing_esterase	Lipid_transport_and_metabolism	METABOLISM	lipid_metabolic_process hydrolase_activity,_acting_on_ester_bonds nuclease_activity phosphoric_ester_hydrolase_activity T/G_mismatch-specific_endonuclease_activity	Acting_on_ester_bonds						IPR001087 IPR013830	PF00657	KOG3035	3.1.-.-	4758 9986 2909 18089 19229	GO:0006629 GO:0016788 GO:0004518 GO:0042578 GO:0043765
32466	scaffold_1	2299364	2300086	+					4.31553	4.12088	5.64838	5.01866	0	2.48041
132016	scaffold_1	2300054	2301342	-					1.14972	2.99352	1.54914	0	0	0									Glycoside_hydrolase,_family_71											IPR005197	PF03659
166764	scaffold_1	2304312	2307646	+					7.66941	7.36872	7.33977	7.03088	6.871	7.02526									Hamartin t-SNARE Armadillo-type_fold	Myosin_class_II_heavy_chain	Cytoskeleton	CELLULAR_PROCESSES_AND_SIGNALING	protein_binding membrane vesicle-mediated_transport binding							IPR007483 IPR010989 IPR016024	PF04388	KOG0161		3727 9320 9480 3708	GO:0005515 GO:0016020 GO:0016192 GO:0005488
177484	scaffold_1	2309693	2310988	-
106785	scaffold_1	2311294	2315984	-					9.2078	8.98304	9.30357	9.69934	3.39662	8.84392				-3.28673
166766	scaffold_1	2316237	2317066	+					6.40478	5.85688	5.03489	5.5165	0	5.28798				-7.65919					Kinetochore-Ndc80_subunit_Spc25	Uncharacterized_conserved_protein	Function_unknown	POORLY_CHARACTERIZED								IPR013255	PF08234	KOG4657
155952	scaffold_1	2317230	2319307	-					5.46031	4.98455	2.99499	4.79576	0	5.92632				-6.52698					DNA/RNA_helicase,_C-terminal Helicase-associated_region Region_of_unknown_function_DUF1605 DEAD-like_helicase,_N-terminal Helicase,_superfamily_1_and_2,_ATP-binding DNA/RNA_helicase,_ATP-dependent,_DEAH-box_type,_conserved_site	DEAH-box_RNA_helicase	RNA_processing_and_modification	INFORMATION_STORAGE_AND_PROCESSING	nucleic_acid_binding helicase_activity ATP_binding ATP-dependent_helicase_activity ATP-dependent_DNA_helicase_activity ATP-dependent_RNA_helicase_activity DNA-dependent_ATPase_activity RNA-dependent_ATPase_activity protein-transmembrane_transporting_ATPase_activity ATPase_activity single-stranded_DNA-dependent_ATP-dependent_DNA_helicase_activity ATPase_activity,_coupled ATPase_activity,_uncoupled…	Adenosinetriphosphatase	Purine_metabolism	Nucleotide_Metabolism	METABOLIC			IPR001650 IPR007502 IPR011709 IPR014001 IPR014021 IPR002464	PF00271 PF04408 PF07717	KOG0922	3.6.1.3	2175 2792 3736 5716 2450 2451 5778 5860 8800 10082 10273 18132 18133 18134 18135	GO:0003676 GO:0004386 GO:0005524 GO:0008026 GO:0004003 GO:0004004 GO:0008094 GO:0008186 GO:0015462 GO:0016887 GO:0017116 GO:0042623 GO:0042624 GO:0042625 GO:0042626
186626	scaffold_1	2320159	2321114	-					6.13012	7.23698	7.26476	6.52491	3.46235	6.26269									Calcium-binding_EF-hand				calcium_ion_binding					yes		IPR002048	PF00036			3724	GO:0005509
32473	scaffold_1	2321191	2323021	-					7.26228	7.0189	6.57866	7.10301	7.42156	7.10601									PAXNEB	RNA_polymerase_II_elongator_complex,_subunit_ELP4	Chromatin_structure_and_dynamics Transcription	INFORMATION_STORAGE_AND_PROCESSING								IPR008728	PF05625	KOG3949
177491	scaffold_1	2323564	2324929	-					7.168	6.81636	6.95306	7.17185	3.31892	5.23095									WD40_repeat WD40_repeat-like	Mitotic_spindle_checkpoint_protein_BUB3,_WD_repeat_superfamily	Cell_cycle_control,_cell_division,_chromosome_partitioning	METABOLISM								IPR001680 IPR011046	PF00400	KOG1036
78836	scaffold_1	2325079	2326332	+					6.14879	6.43516	5.47773	6.35652	3.55385	6.55329									Protein_of_unknown_function,_ATP_binding	Predicted_GTPase	General_function_prediction_only	POORLY_CHARACTERIZED	nucleotide_binding							IPR004130	PF03029	KOG1533		162	GO:0000166
32479	scaffold_1	2326943	2328868	+					7.62046	7.21249	6.0806	6.22006	7.46579	5.41919									Snf7 Globin-like	Uncharacterized_conserved_protein	Function_unknown	POORLY_CHARACTERIZED	protein_transport							IPR005024 IPR009050	PF03357	KOG2911		8400	GO:0015031
32480	scaffold_1	2328988	2329987	+					8.92814	9.06304	9.18429	8.89579	8.92126	9.15292
32481	scaffold_1	2333789	2335487	+					10.5663	12.4786	11.3984	9.74051	10.6492	11.4609									Glycoside_hydrolase,_family_7 Concanavalin_A-like_lectin/glucanase				hydrolase_activity,_hydrolyzing_O-glycosyl_compounds carbohydrate_metabolic_process					yes		IPR001722 IPR008985	PF00840			2933 4143	GO:0004553 GO:0005975
32483	scaffold_1	2335536	2337425	-					8.63893	7.96921	7.7684	7.63051	7.19122	8.1804
78045	scaffold_1	2338123	2339180	-					8.72202	8.17636	8.9137	8.52731	8.05749	8.66281									Protein_of_unknown_function_DUF1753,_Golgi											IPR013862	PF08552
32485	scaffold_1	2339376	2340009	-					5.91611	6.28558	4.65622	6.12144	6.99271	1.60244
32486	scaffold_1	2340297	2342981	-					6.45378	6.03245	6.57988	6.09533	7.71845	7.37982									DNA/RNA_helicase,_C-terminal	Mitochondrial_RNA_helicase_SUV3,_DEAD-box_superfamily	RNA_processing_and_modification	INFORMATION_STORAGE_AND_PROCESSING	nucleic_acid_binding helicase_activity ATP_binding ATP-dependent_DNA_helicase_activity ATP-dependent_RNA_helicase_activity ATP-dependent_helicase_activity DNA-dependent_ATPase_activity RNA-dependent_ATPase_activity protein-transmembrane_transporting_ATPase_activity ATPase_activity single-stranded_DNA-dependent_ATP-dependent_DNA_helicase_activity ATPase_activity,_coupled ATPase_activity,_uncoupled…	Adenosinetriphosphatase	Purine_metabolism	Nucleotide_Metabolism	METABOLIC	yes		IPR001650	PF00271	KOG0953	3.6.1.3	2175 2792 3736 2450 2451 5716 5778 5860 8800 10082 10273 18132 18133 18134 18135	GO:0003676 GO:0004386 GO:0005524 GO:0004003 GO:0004004 GO:0008026 GO:0008094 GO:0008186 GO:0015462 GO:0016887 GO:0017116 GO:0042623 GO:0042624 GO:0042625 GO:0042626
186635	scaffold_1	2343089	2346021	+					7.67766	7.90474	7.69007	8.32969	7.70153	7.54519									Sec1-like_protein	Vesicle_trafficking_protein_Sec1	Intracellular_trafficking,_secretion,_and_vesicular_transport	CELLULAR_PROCESSES_AND_SIGNALING	vesicle_docking_during_exocytosis vesicle-mediated_transport							IPR001619	PF00995	KOG1300		5010 9480	GO:0006904 GO:0016192
75939	scaffold_1	2346089	2346652	-																			mRNA_splicing_factor,_thioredoxin-like_U5_snRNP Thioredoxin-like_fold	Component_of_the_U4/U6.U5_snRNP/mitosis_protein_DIM1	RNA_processing_and_modification Cell_cycle_control,_cell_division,_chromosome_partitioning	INFORMATION_STORAGE_AND_PROCESSING METABOLISM	spliceosome mitosis							IPR004123 IPR012336	PF02966	KOG3414		3878 5160	GO:0005681 GO:0007067
32487	scaffold_1	2346828	2347548	-					3.72572	3.12709	2.80257	2.75002	3.95938	2.25933
177501	scaffold_1	2347713	2354848	-					8.47358	8.35571	8.09106	8.22864	4.95714	8.37316									WD40_repeat Cyclin-like_F-box Ubiquitin_interacting_motif WD40_repeat-like	Cdc4_and_related_F-box_and_WD-40_proteins	General_function_prediction_only	POORLY_CHARACTERIZED								IPR001680 IPR001810 IPR003903 IPR011046	PF00400 PF00646 PF02809	KOG0274
	scaffold_1	2355419	2355584	+			rRNA
32490	scaffold_1	2355693	2356775	-					5.92375	4.82752	5.77542	6.4432	0	5.50099				-7.12538					Ribosomal_protein_S12,_bacterial-type Ribosomal_protein_S12/S23 Nucleic_acid-binding,_OB-fold-like	Mitochondrial/chloroplast_ribosomal_protein_S12	Translation,_ribosomal_structure_and_biogenesis	INFORMATION_STORAGE_AND_PROCESSING	structural_constituent_of_ribosome translation small_ribosomal_subunit intracellular ribosome					yes		IPR005679 IPR006032 IPR016027	PF00164	KOG1750		2227 4556 9241 3827 4025	GO:0003735 GO:0006412 GO:0015935 GO:0005622 GO:0005840
	scaffold_1	2355736	2355805	-			Unknown
132068	scaffold_1	2357259	2358823	+					8.03547	8.15652	8.32058	8.34342	7.96997	7.24306									6-phosphogluconate_dehydrogenase,_NAD-binding 3-hydroxyisobutyrate_dehydrogenase-related,_conserved_site 6-phosphogluconate_dehydrogenase,_C-terminal-like NAD(P)-binding	Predicted_dehydrogenase	General_function_prediction_only	POORLY_CHARACTERIZED	valine_metabolic_process 3-hydroxyisobutyrate_dehydrogenase_activity phosphogluconate_dehydrogenase_(decarboxylating)_activity pentose-phosphate_shunt oxidoreductase_activity catalytic_activity binding metabolic_process	3-hydroxyisobutyrate_dehydrogenase	Valine,_leucine_and_isoleucine_degradation	Amino_Acid_Metabolism	METABOLIC			IPR006115 IPR002204 IPR008927 IPR016040	PF03446	KOG0409	1.1.1.31	4703 6101 2990 4263 9710 2290 3708 5830	GO:0006573 GO:0008442 GO:0004616 GO:0006098 GO:0016491 GO:0003824 GO:0005488 GO:0008152
76996	scaffold_1	2359462	2361693	-					8.21131	9.44316	9.0345	8.91575	7.41187	8.88794									Protein-tyrosine_phosphatase,_dual_specificity Protein-tyrosine_phosphatase,_catalytic Protein-tyrosine_phosphatase Protein-tyrosine_phosphatase,_active_site	Dual_specificity_phosphatase	Defense_mechanisms	CELLULAR_PROCESSES_AND_SIGNALING	protein_amino_acid_dephosphorylation protein_tyrosine/serine/threonine_phosphatase_activity dephosphorylation phosphoric_monoester_hydrolase_activity protein_tyrosine_phosphatase_activity prenylated_protein_tyrosine_phosphatase_activity	Protein-tyrosine-phosphatase						IPR000340 IPR003595 IPR000387 IPR016130	PF00782	KOG1716	3.1.3.48	4604 5817 9582 9988 3091 3093	GO:0006470 GO:0008138 GO:0016311 GO:0016791 GO:0004725 GO:0004727
77255	scaffold_1	2363536	2364213	-					6.43418	6.05678	6.46087	5.39944	2.25887	2.85634									DNA_polymerase_delta,_subunit_4				nucleus DNA_replication DNA-directed_DNA_polymerase_activity DNA_polymerase_activity	DNA-directed_DNA_polymerase	Purine_metabolism DNA_polymerase Pyrimidine_metabolism	Nucleotide_Metabolism REPLICATION_AND_REPAIR	METABOLIC REGULATORY			IPR007218	PF04081		2.7.7.7	3838 4421 2353 16887	GO:0005634 GO:0006260 GO:0003887 GO:0034061
22003	scaffold_1	2364770	2365861	+					6.52328	5.37472	4.78804	6.09454	6.32569	7.41854									Scavenger_mRNA_decapping_enzyme Scavenger_mRNA_decapping_enzyme,_N-terminal Histidine_triad-like_motif	Uncharacterized_conserved_protein	Function_unknown	POORLY_CHARACTERIZED	deadenylation-dependent_decapping protein_binding hydrolase_activity catalytic_activity							IPR008594 IPR011145 IPR011146	PF05652	KOG3969		284 3727 9985 2290	GO:0000290 GO:0005515 GO:0016787 GO:0003824
214219	scaffold_1	2365922	2367756	-					7.40736	6.03957	6.47794	7.14222	4.17958	7.04455
214210	scaffold_1	2368351	2369579	-					7.68139	7.30959	6.67237	7.96026	8.66231	8.39247									Peptidase_C12,_ubiquitin_carboxyl-terminal_hydrolase_1	Ubiquitin_C-terminal_hydrolase_UCHL1	Posttranslational_modification,_protein_turnover,_chaperones	CELLULAR_PROCESSES_AND_SIGNALING	ubiquitin_thiolesterase_activity intracellular ubiquitin-dependent_protein_catabolic_process	Ubiquitinyl_hydrolase_1						IPR001578	PF01088	KOG1415	3.4.19.12	2657 3827 4642	GO:0004221 GO:0005622 GO:0006511
77605	scaffold_1	2370238	2371677	+					8.56584	8.13234	8.36994	8.06861	8.1363	8.30186									tRNA-binding_region Glutathione_S-transferase,_C-terminal-like Nucleic_acid-binding,_OB-fold-like	tRNA-binding_protein	Translation,_ribosomal_structure_and_biogenesis	INFORMATION_STORAGE_AND_PROCESSING	tRNA_binding							IPR002547 IPR010987 IPR016027	PF01588	KOG2241		62	GO:0000049
186644	scaffold_1	2371771	2374966	-					8.78938	8.4011	9.11905	8.28133	6.499	8.26316									Sad1/UNC-like,_C-terminal	Spindle_pole_body_protein,_contains_UNC-84_domain	Cell_cycle_control,_cell_division,_chromosome_partitioning	METABOLISM						yes		IPR012919	PF07738	KOG2687
214250	scaffold_1	2376115	2377549	+					8.97901	8.60552	8.57264	8.69998	7.76526	7.68613				-1.24633					NAD-dependent_epimerase/dehydratase UDP-glucose_4-epimerase NAD(P)-binding	UDP-glucose_4-epimerase/UDP-sulfoquinovose_synthase	Cell_wall/membrane/envelope_biogenesis	CELLULAR_PROCESSES_AND_SIGNALING	catalytic_activity cellular_metabolic_process coenzyme_binding UDP-glucose_4-epimerase_activity galactose_metabolic_process binding metabolic_process	UDP-glucose_4-epimerase	Galactose_metabolism Nucleotide_sugars_metabolism	Carbohydrate_Metabolism Nucleotide_Metabolism	METABOLIC			IPR001509 IPR005886 IPR016040	PF01370	KOG1371	5.1.3.2	2290 19375 23921 2428 4180 3708 5830	GO:0003824 GO:0044237 GO:0050662 GO:0003978 GO:0006012 GO:0005488 GO:0008152
77505	scaffold_1	2377648	2380655	-					7.88755	7.93823	7.7916	7.96759	7.52793	7.80228									MCM MCM_protein_6 Nucleic_acid-binding,_OB-fold-like	DNA_replication_licensing_factor,_MCM6_component	Replication,_recombination_and_repair	INFORMATION_STORAGE_AND_PROCESSING	DNA_binding ATP_binding DNA_replication_initiation DNA-dependent_ATPase_activity nucleus ATP-dependent_DNA_helicase_activity ATP-dependent_RNA_helicase_activity ATP-dependent_helicase_activity RNA-dependent_ATPase_activity protein-transmembrane_transporting_ATPase_activity ATPase_activity single-stranded_DNA-dependent_ATP-dependent_DNA_helicase_activity ATPase_activity,_coupled ATPase_activity,_u…	Adenosinetriphosphatase	Purine_metabolism	Nucleotide_Metabolism	METABOLIC			IPR001208 IPR008049 IPR016027	PF00493	KOG0480	3.6.1.3	2176 3736 4429 5778 3838 2450 2451 5716 5860 8800 10082 10273 18132 18133 18134 18135	GO:0003677 GO:0005524 GO:0006270 GO:0008094 GO:0005634 GO:0004003 GO:0004004 GO:0008026 GO:0008186 GO:0015462 GO:0016887 GO:0017116 GO:0042623 GO:0042624 GO:0042625 GO:0042626
32499	scaffold_1	2380875	2384790	-					6.15981	3.63805	2.59476	1.26933	7.69749	4.12685									DNA/RNA_helicase,_C-terminal S1,_RNA_binding Helicase-associated_region Region_of_unknown_function_DUF1605 DEAD-like_helicase,_N-terminal Helicase,_superfamily_1_and_2,_ATP-binding DNA/RNA_helicase,_ATP-dependent,_DEAH-box_type,_conserved_site Nucleic_acid-binding,_OB-fold-like	DEAH-box_RNA_helicase	RNA_processing_and_modification	INFORMATION_STORAGE_AND_PROCESSING	nucleic_acid_binding helicase_activity ATP_binding ATP-dependent_helicase_activity RNA_binding ATP-dependent_DNA_helicase_activity ATP-dependent_RNA_helicase_activity DNA-dependent_ATPase_activity RNA-dependent_ATPase_activity protein-transmembrane_transporting_ATPase_activity ATPase_activity single-stranded_DNA-dependent_ATP-dependent_DNA_helicase_activity ATPase_activity,_coupled ATPase_activit…	Adenosinetriphosphatase	Purine_metabolism	Nucleotide_Metabolism	METABOLIC			IPR001650 IPR003029 IPR007502 IPR011709 IPR014001 IPR014021 IPR002464 IPR016027	PF00271 PF00575 PF04408 PF07717	KOG0922	3.6.1.3	2175 2792 3736 5716 2216 2450 2451 5778 5860 8800 10082 10273 18132 18133 18134 18135	GO:0003676 GO:0004386 GO:0005524 GO:0008026 GO:0003723 GO:0004003 GO:0004004 GO:0008094 GO:0008186 GO:0015462 GO:0016887 GO:0017116 GO:0042623 GO:0042624 GO:0042625 GO:0042626
214285	scaffold_1	2384895	2385434	+					6.25889	5.60571	5.99836	6.11676	6.84629	5.42839
214276	scaffold_1	2386193	2388022	+					5.09317	5.4449	5.83625	4.76659	0	2.06223				-6.27487					Taurine_catabolism_dioxygenase_TauD/TfdA				electron_transport oxidoreductase_activity F420H2_dehydrogenase_activity sulfur_oxygenase_reductase_activity malolactic_enzyme_activity regulation_of_oxidoreductase_activity	Oxidoreductases						IPR003819	PF02668		1.-.-.-	4283 9710 19203 19290 19347 24588	GO:0006118 GO:0016491 GO:0043738 GO:0043826 GO:0043883 GO:0051341
155979	scaffold_1	2388283	2389637	-					8.59295	8.35205	8.23539	8.8148	9.6401	8.30467				1.04101					Glycosyl_transferase,_family_15	Glycolipid_2-alpha-mannosyltransferase_(alpha-1,2-mannosyltransferase)	Carbohydrate_transport_and_metabolism	METABOLISM	glycolipid_2-alpha-mannosyltransferase_activity protein_amino_acid_glycosylation membrane	Glycolipid_2-alpha-mannosyltransferase	N-Glycans_biosynthesis	Metabolism_of_Complex_Carbohydrates	METABOLIC	yes		IPR002685	PF01793	KOG4472	2.4.1.131	2783 4618 9320	GO:0004377 GO:0006486 GO:0016020
32502	scaffold_1	2390150	2393299	+					9.0048	9.10219	8.95549	8.97829	8.32052	8.76923										Uncharacterized_conserved_protein	Function_unknown	POORLY_CHARACTERIZED										KOG4592
32503	scaffold_1	2394498	2396412	+		Protease			7.49934	6.83328	7.26448	8.34161	4.24647	8.75374									Peptidase_A1 Peptidase_aspartic,_active_site Peptidase_aspartic,_catalytic	Aspartyl_protease	Posttranslational_modification,_protein_turnover,_chaperones	CELLULAR_PROCESSES_AND_SIGNALING	pepsin_A_activity proteolysis aspartic-type_endopeptidase_activity	Aspergillopepsin_I				yes		IPR001461 IPR001969 IPR009007	PF00026	KOG1339	3.4.23.18	2632 4639 2628	GO:0004194 GO:0006508 GO:0004190
77191	scaffold_1	2396625	2399550	+					3.08508	0.673652	0.315068	3.08691	0	0
214309	scaffold_1	2399722	2400553	+					6.5625	6.30804	6.27948	5.78377	3.38108	2.69794									Protein_of_unknown_function_DUF775	Uncharacterized_conserved_protein	Function_unknown	POORLY_CHARACTERIZED								IPR008493	PF05603	KOG4067
78432	scaffold_1	2400613	2401299	-					2.17212	4.67866	4.56024	0	0	0									Metal-dependent_phosphohydrolase,_HD_region,_subdomain Metal-dependent_phosphohydrolase,_HD_region				catalytic_activity							IPR006674 IPR003607	PF01966			2290	GO:0003824
32506	scaffold_1	2402023	2403465	+		Secreted			3.90416	2.09295	1.61423	5.23968	0	2.78896									Asparaginase/glutaminase L-asparaginase,_type_II	Asparaginase	Amino_acid_transport_and_metabolism	METABOLISM	asparaginase_activity asparagine_metabolic_process amino_acid_metabolic_process	Asparaginase	Nitrogen_metabolism Cyanoamino_acid_metabolism Alanine_and_aspartate_metabolism	Energy_Metabolism Metabolism_of_Other_Amino_Acids Amino_Acid_Metabolism	METABOLIC	yes		IPR006034 IPR004550	PF00710	KOG0503	3.5.1.1	2509 4658 4650	GO:0004067 GO:0006528 GO:0006520
177519	scaffold_1	2403509	2409687	-					5.1868	5.47994	6.35893	4.22104	8.47011	5.70907									Pleckstrin/_G-protein,_interacting_region	Uncharacterized_conserved_protein,_contains_DEP_domain	Signal_transduction_mechanisms	CELLULAR_PROCESSES_AND_SIGNALING	intracellular_signaling_cascade							IPR000591	PF00610	KOG3572		5323	GO:0007242
32509	scaffold_1	2409890	2411219	-					5.62344	5.97074	5.34038	6.44168	7.10865	5.93168									NAD(P)-binding	Predicted_dehydrogenase	Carbohydrate_transport_and_metabolism	METABOLISM	catalytic_activity binding metabolic_process							IPR016040		KOG1203		2290 3708 5830	GO:0003824 GO:0005488 GO:0008152
214356	scaffold_1	2411689	2416437	-					9.1605	8.92814	8.65876	8.7756	9.33798	8.7579									ATPase,_P-type,_K/Mg/Cd/Cu/Zn/Na/Ca/Na/H-transporter E1-E2_ATPase-associated_region ATPase,_P-type_cation-transporter,_C-terminal ATPase,_P-type_cation-transporter,_N-terminal Haloacid_dehalogenase-like_hydrolase Calcium-translocating_P-type_ATPase,_PMCA-type	Calcium_transporting_ATPase	Inorganic_ion_transport_and_metabolism	METABOLISM	ATP_binding transport ATPase_activity,_coupled_to_transmembrane_movement_of_ions,_phosphorylative_mechanism membrane cation_transport catalytic_activity metabolic_process calcium-transporting_ATPase_activity calcium_ion_binding calcium_ion_transport calcium_ion_transmembrane_transporter_activity hydrolase_activity,_acting_on_acid_anhydrides,_catalyzing_transmembrane_movement_of_substances	Calcium-transporting_ATPase						IPR001757 IPR008250 IPR006068 IPR004014 IPR005834 IPR006408	PF00122 PF00689 PF00690 PF00702	KOG0204	3.6.3.8	3736 4927 8976 9320 4929 2290 5830 3670 3724 4933 8451 10015	GO:0005524 GO:0006810 GO:0015662 GO:0016020 GO:0006812 GO:0003824 GO:0008152 GO:0005388 GO:0005509 GO:0006816 GO:0015085 GO:0016820
32511	scaffold_1	2419576	2422302	-					6.65249	6.25377	5.67833	5.78152	7.5896	3.35801									Major_facilitator_superfamily_MFS-1 Major_facilitator_superfamily MFS_general_substrate_transporter	Predicted_transporter_(major_facilitator_superfamily)	General_function_prediction_only	POORLY_CHARACTERIZED	transporter_activity transport integral_to_membrane							IPR011701 IPR007114 IPR016196	PF07690	KOG0254		3546 4927 9321	GO:0005215 GO:0006810 GO:0016021
106890	scaffold_1	2422424	2423420	+					6.1306	7.2244	7.70144	6.7209	7.28346	6.87396									Glutamine_amidotransferase_class-I,_C-terminal	Predicted_glutamine_synthetase	Nucleotide_transport_and_metabolism	METABOLISM	catalytic_activity							IPR000991	PF00117	KOG3179		2290	GO:0003824
214433	scaffold_1	2424373	2426971	+					9.4527	9.36113	9.28209	9.43603	9.15898	8.78817									Nucleoside_phosphatase_GDA1/CD39	Nucleoside_phosphatase	Nucleotide_transport_and_metabolism	METABOLISM	hydrolase_activity guanosine-diphosphatase_activity	Guanosine-diphosphatase						IPR000407	PF01150	KOG1386	3.6.1.42	9985 2788	GO:0016787 GO:0004382
78796	scaffold_1	2427172	2429544	-					8.15504	8.14001	8.21198	8.26128	8.02039	8.02395									Cyclin-like_F-box											IPR001810	PF00646
214409	scaffold_1	2429683	2430627	+					7.17733	7.62516	7.83048	6.88943	7.6553	7.75111									RNA_polymerase,_Rpb8 Nucleic_acid-binding,_OB-fold-like	RNA_polymerase_subunit_8	Transcription	INFORMATION_STORAGE_AND_PROCESSING	transcription DNA-directed_RNA_polymerase_activity DNA-directed_RNA_polymerase_I_activity DNA-directed_RNA_polymerase_II_activity DNA-directed_RNA_polymerase_III_activity RNA_polymerase_activity	DNA-directed_RNA_polymerase	RNA_polymerase Purine_metabolism Pyrimidine_metabolism	TRANSCRIPTION Nucleotide_Metabolism	REGULATORY METABOLIC			IPR005570 IPR016027	PF03870	KOG3400	2.7.7.6	4499 2356 2357 2358 2359 16888	GO:0006350 GO:0003899 GO:0003900 GO:0003901 GO:0003902 GO:0034062
155994	scaffold_1	2430722	2431782	-					5.95854	6.31228	5.9098	5.00111	3.58194	5.60273									NUDIX_hydrolase,_core NUDIX	Thiamine_pyrophosphokinase	Nucleotide_transport_and_metabolism	METABOLISM	hydrolase_activity thiamin_diphosphokinase_activity	Thiamine_pyrophosphokinase	Thiamine_metabolism	Metabolism_of_Cofactors_and_Vitamins	METABOLIC			IPR000086 IPR015797	PF00293	KOG4313	2.7.6.2	9985 3148	GO:0016787 GO:0004788
32516	scaffold_1	2431839	2434248	+					6.13361	6.89424	6.3442	6.75619	3.27811	7.37428										Putative_methyltransferase	General_function_prediction_only	POORLY_CHARACTERIZED										KOG1227
32517	scaffold_1	2434771	2439265	+					8.55264	8.44327	8.02256	8.3659	8.29044	8.27592										Pinin_(desmosome-associated_protein)	Cytoskeleton	CELLULAR_PROCESSES_AND_SIGNALING										KOG3756
155997	scaffold_1	2439681	2440930	+					5.34681	4.96777	5.30417	5.85834	8.21544	7.39618									Glutathione_S-transferase,_predicted Glutathione_S-transferase,_C-terminal-like Thioredoxin-like_fold	Predicted_glutathione_S-transferase	Posttranslational_modification,_protein_turnover,_chaperones	CELLULAR_PROCESSES_AND_SIGNALING								IPR016639 IPR010987 IPR012336		KOG2903
166813	scaffold_1	2441214	2442578	-					8.58058	7.69197	8.33216	6.8354	4.70036	7.01475				-3.5179						Nuclear_pore_complex,_Nup98_component_(sc_Nup145/Nup100/Nup116)	Nuclear_structure Intracellular_trafficking,_secretion,_and_vesicular_transport	CELLULAR_PROCESSES_AND_SIGNALING										KOG0845
22033	scaffold_1	2442893	2443985	+					7.07213	6.23926	8.08824	7.83145	4.86616	7.97161									Fip1	Uncharacterized_conserved_glycine-rich_protein	Function_unknown	POORLY_CHARACTERIZED	histone_acetyltransferase_activity	Histone_acetyltransferase						IPR007854	PF05182	KOG3973	2.3.1.48	2802	GO:0004402
77235	scaffold_1	2444418	2445413	-					6.77932	6.85052	6.7472	6.55601	7.54533	8.30528									Leucine-rich_repeat	U2-associated_snRNP_A'_protein	RNA_processing_and_modification	INFORMATION_STORAGE_AND_PROCESSING	protein_binding							IPR001611	PF00560	KOG1644		3727	GO:0005515
32523	scaffold_1	2445694	2447272	-					6.87584	7.49532	7.54167	7.05669	7.96343	7.71121									Glycosyl_transferase,_group_1	Glycosyltransferase	Cell_wall/membrane/envelope_biogenesis	CELLULAR_PROCESSES_AND_SIGNALING	biosynthetic_process glycolipid_3-alpha-mannosyltransferase_activity	Glycolipid_3-alpha-mannosyltransferase	N-Glycans_biosynthesis	Metabolism_of_Complex_Carbohydrates	METABOLIC			IPR001296	PF00534	KOG0853	2.4.1.132	6667 2784	GO:0009058 GO:0004378
156002	scaffold_1	2447674	2452434	+					6.79296	6.58213	6.81816	6.30199	3.42908	7.50188									Protein_kinase,_core WD40_repeat Serine/threonine_protein_kinase-related HEAT Serine/threonine_protein_kinase Serine/threonine_protein_kinase,_active_site GPCR,_rhodopsin-like Armadillo-type_fold WD40_repeat-like Protein_kinase-like	Protein_kinase_containing_WD40_repeats	Signal_transduction_mechanisms	CELLULAR_PROCESSES_AND_SIGNALING	rhodopsin-like_receptor_activity G-protein_coupled_receptor_protein_signaling_pathway integral_to_membrane protein_kinase_activity ATP_binding protein_amino_acid_phosphorylation protein_serine/threonine_kinase_activity binding	Protein_kinase						IPR000719 IPR001680 IPR017442 IPR000357 IPR002290 IPR008271 IPR000276 IPR016024 IPR011046 IPR011009	PF00069 PF00400 PF02985	KOG1240	2.7.1.37	815 5270 9321 3043 3736 4602 3045 3708	GO:0001584 GO:0007186 GO:0016021 GO:0004672 GO:0005524 GO:0006468 GO:0004674 GO:0005488
166818	scaffold_1	2452615	2453062	-		SSP			8.68555	8.44442	8.30303	8.86877	5.09385	7.02743						3.08993
	scaffold_1	2453855	2453901	-			Unknown
32525	scaffold_1	2456579	2458814	+					9.36134	8.99628	8.95505	8.93897	9.73407	8.71661									Amino_acid_transporter,_transmembrane	Amino_acid_transporters	Amino_acid_transport_and_metabolism	METABOLISM								IPR013057	PF01490	KOG1303
	scaffold_1	2459054	2459104	-			Gypsy
	scaffold_1	2459107	2459747	+			Unknown
	scaffold_1	2459648	2460737	-			Gypsy
	scaffold_1	2460747	2461784	-			Mariner.Tc1
	scaffold_1	2461025	2461775	+			Mariner.Tc1
	scaffold_1	2461774	2462598	+			Non-LTR
	scaffold_1	2462600	2462850	+			Copia
	scaffold_1	2462600	2463012	-			Unknown
	scaffold_1	2462808	2463012	+			Copia
	scaffold_1	2463025	2468575	-			Non-LTR
	scaffold_1	2468570	2470438	+			Helitron
	scaffold_1	2468748	2469063	+			Unknown
	scaffold_1	2468829	2469344	+			Unknown
	scaffold_1	2468925	2470317	+			Mariner.Tc1
	scaffold_1	2469342	2469732	+			Unknown
	scaffold_1	2469682	2470677	+			Unknown
	scaffold_1	2470340	2470678	-			Helitron
	scaffold_1	2470595	2470677	+			Helitron
	scaffold_1	2470676	2470802	-			Non-LTR
	scaffold_1	2470803	2472266	+			Gypsy
	scaffold_1	2472265	2474120	-			Mariner.Tc1
	scaffold_1	2473634	2473729	+			Non-LTR
	scaffold_1	2474119	2475103	+			Gypsy
	scaffold_1	2475112	2475820	+			Mariner.Tc1
	scaffold_1	2475876	2476130	-			Helitron
	scaffold_1	2476458	2478033	+			Gypsy
77604	scaffold_1	2476627	2476776	-
	scaffold_1	2478032	2479887	-			Mariner.Tc1
	scaffold_1	2479879	2483207	-			Gypsy
	scaffold_1	2483210	2486333	-			Non-LTR
	scaffold_1	2486323	2486857	-			Non-LTR
	scaffold_1	2486855	2489709	+			Non-LTR
	scaffold_1	2489696	2490170	-			Mariner.Tc1
	scaffold_1	2491202	2491700	-			Mariner.Tc1
	scaffold_1	2491699	2491883	+			Non-LTR
	scaffold_1	2491797	2496413	-			Non-LTR
	scaffold_1	2497285	2498420	+			Non-LTR
	scaffold_1	2498420	2498579	-			Non-LTR
	scaffold_1	2498578	2498648	-			Mariner.Tc1
	scaffold_1	2498651	2500259	-			Mariner.Tc1
	scaffold_1	2498856	2500428	+			Mariner.Tc1
	scaffold_1	2500427	2500486	-			Non-LTR
	scaffold_1	2500492	2501315	-			Non-LTR
	scaffold_1	2507615	2509811	+			Gypsy
74309	scaffold_1	2507615	2507806	-
32526	scaffold_1	2508030	2509807	-					5.92295	4.54062	5.16529	2.99475	3.51018	2.34079									Zinc_finger,_CCHC-type				nucleic_acid_binding zinc_ion_binding							IPR001878	PF00098			2175 5939	GO:0003676 GO:0008270
	scaffold_1	2509537	2509808	-			Unknown
	scaffold_1	2509810	2514648	-			Gypsy
77832	scaffold_1	2509994	2510230	-
76767	scaffold_1	2511428	2511577	-
	scaffold_1	2514649	2517172	+			Gypsy
	scaffold_1	2515630	2521367	-			Gypsy
	scaffold_1	2516447	2522098	+			Gypsy
75904	scaffold_1	2517319	2517468	-
78478	scaffold_1	2521095	2521286	-
	scaffold_1	2522131	2522984	+			Copia
	scaffold_1	2522805	2523380	+			Copia
	scaffold_1	2523136	2523553	+			Unknown
	scaffold_1	2523518	2523553	+			Copia
	scaffold_1	2523549	2525142	-			Non-LTR
	scaffold_1	2525142	2531353	+			Gypsy
	scaffold_1	2531354	2531460	-			Non-LTR
	scaffold_1	2531465	2531558	-			Gypsy
	scaffold_1	2531562	2531687	-			Copia
	scaffold_1	2531681	2533788	+			Helitron
	scaffold_1	2532070	2532430	+			Unknown
	scaffold_1	2532073	2533406	+			Mariner.Tc1
	scaffold_1	2532477	2532847	+			Unknown
	scaffold_1	2532774	2533788	+			Unknown
	scaffold_1	2533837	2534372	+			Unknown
	scaffold_1	2534366	2534745	+			Gypsy
	scaffold_1	2534747	2536601	+			Mariner.Tc1
	scaffold_1	2536835	2537418	-			Unknown
	scaffold_1	2536835	2538683	-			Mariner.Tc1
	scaffold_1	2538588	2538683	+			Unknown
	scaffold_1	2538682	2538769	-			Unknown
	scaffold_1	2538682	2539080	+			Mariner.Tc1
	scaffold_1	2540753	2541124	+			Mariner.Tc1
	scaffold_1	2540756	2541124	+			Unknown
	scaffold_1	2541123	2541171	+			Mariner.Tc1
	scaffold_1	2541123	2541552	-			Unknown
	scaffold_1	2541504	2541552	-			Mariner.Tc1
	scaffold_1	2541595	2543100	+			Gypsy
	scaffold_1	2548968	2549364	+			Gypsy
	scaffold_1	2549391	2550385	+			Mariner.Tc1
	scaffold_1	2550386	2550599	+			Gypsy
	scaffold_1	2550588	2551416	+			Mariner.Tc1
	scaffold_1	2550864	2551447	+			Unknown
	scaffold_1	2551446	2553282	+			Mariner.Tc1
	scaffold_1	2552711	2553282	+			Unknown
	scaffold_1	2553411	2554787	-			Mariner.Tc1
75967	scaffold_1	2554084	2554239	-
	scaffold_1	2554788	2554992	-			Copia
	scaffold_1	2554788	2555200	+			Unknown
	scaffold_1	2554950	2555253	-			Copia
	scaffold_1	2555196	2555401	-			Mariner.Tc1
	scaffold_1	2555243	2555561	+			Mariner.Tc1
76812	scaffold_1	2555261	2555416	-
	scaffold_1	2555931	2556133	-			Gypsy
	scaffold_1	2556643	2557412	+			Mariner.Tc1
	scaffold_1	2557412	2559056	-			Gypsy
	scaffold_1	2559206	2565247	-			Gypsy
75847	scaffold_1	2561038	2561268	+																				FOG:_Transposon-encoded_proteins_with_TYA,_reverse_transcriptase,_integrase_domains_in_various_combinations	General_function_prediction_only	POORLY_CHARACTERIZED										KOG0017
	scaffold_1	2565248	2566341	+			Mariner.Tc1
	scaffold_1	2566369	2568867	+			Gypsy
76802	scaffold_1	2567055	2567216	+
	scaffold_1	2567296	2573664	-			Gypsy
77269	scaffold_1	2568098	2568831	-
	scaffold_1	2573573	2573701	+			Gypsy
	scaffold_1	2573723	2575248	+			Gypsy
	scaffold_1	2575149	2575791	-			Unknown
	scaffold_1	2575793	2576688	+			Mariner.Tc1
	scaffold_1	2576117	2576688	+			Unknown
166820	scaffold_1	2576735	2577899	-					7.35187	7.14772	8.1863	7.51719	7.89016	8.46957									2OG-Fe(II)_oxygenase	Iron/ascorbate_family_oxidoreductases	General_function_prediction_only Secondary_metabolites_biosynthesis,_transport_and_catabolism	POORLY_CHARACTERIZED METABOLISM								IPR005123	PF03171	KOG0143
32528	scaffold_1	2579992	2584870	-					7.04485	6.77159	5.70184	6.70994	8.14777	6.24122									DNA-directed_RNA_polymerase,_bacteriophage_type	Mitochondrial/chloroplast_DNA-directed_RNA_polymerase_RPO41,_provides_primers_for_DNA_replication-initiation	Transcription Replication,_recombination_and_repair	INFORMATION_STORAGE_AND_PROCESSING	DNA_binding DNA-directed_RNA_polymerase_activity transcription DNA-directed_RNA_polymerase_I_activity DNA-directed_RNA_polymerase_II_activity DNA-directed_RNA_polymerase_III_activity RNA_polymerase_activity	DNA-directed_RNA_polymerase	RNA_polymerase Purine_metabolism Pyrimidine_metabolism	TRANSCRIPTION Nucleotide_Metabolism	REGULATORY METABOLIC			IPR002092	PF00940	KOG1038	2.7.7.6	2176 2356 4499 2357 2358 2359 16888	GO:0003677 GO:0003899 GO:0006350 GO:0003900 GO:0003901 GO:0003902 GO:0034062
	scaffold_1	2585029	2585456	-			Mariner.Tc1
	scaffold_1	2585029	2585477	-			Unknown
	scaffold_1	2586890	2587415	-			Mariner.Tc1
76950	scaffold_1	2586905	2587316	-																			Helix-turn-helix,_Psq				DNA_binding nucleus							IPR007889	PF05225			2176 3838	GO:0003677 GO:0005634
	scaffold_1	2587328	2587415	+			Unknown
	scaffold_1	2587414	2587994	-			Unknown
	scaffold_1	2587414	2588986	-			Mariner.Tc1
	scaffold_1	2588613	2589259	-			Mariner.Tc1
132158	scaffold_1	2589385	2591966	-					7.30434	7.68368	7.49365	6.77211	8.30479	8.01106
214700	scaffold_1	2591929	2593932	-					11.2056	11.7843	11.6706	11.1756	11.5729	11.3693									Cytochrome_P450 Cytochrome_P450,_E-class,_group_I	Cytochrome_P450_CYP2_subfamily	Secondary_metabolites_biosynthesis,_transport_and_catabolism	METABOLISM	monooxygenase_activity iron_ion_binding electron_transport heme_binding							IPR001128 IPR002401	PF00067	KOG0156		2888 3721 4283 12251	GO:0004497 GO:0005506 GO:0006118 GO:0020037
166824	scaffold_1	2595349	2597234	+					0.340606	2.34234	2.19441	2.85815	0	0
32533	scaffold_1	2597822	2599035	-		Cazy			8.28943	8.10934	8.9053	8.40639	8.99464	9.68209										beta-1,6-N-acetylglucosaminyltransferase,_contains_WSC_domain	Carbohydrate_transport_and_metabolism Posttranslational_modification,_protein_turnover,_chaperones	METABOLISM CELLULAR_PROCESSES_AND_SIGNALING						yes				KOG4157
77938	scaffold_1	2601519	2602146	-		SSP
75809	scaffold_1	2602926	2604023	+					0.190223	0.356573	1.41451	0	0	3.83543									Radical_SAM Pyruvate-formate_lyase-activating_enzyme,_predicted				catalytic_activity iron-sulfur_cluster_binding							IPR007197 IPR016431	PF04055			2290 24783	GO:0003824 GO:0051536
76461	scaffold_1	2604201	2605178	+					5.06167	5.76982	6.40424	5.92952	6.62293	5.6247
22045	scaffold_1	2605655	2607001	+
106936	scaffold_1	2608595	2609893	+					0.190223	4.8803	2.69752	0	0.562766	4.25677			-14.6694						Pectate_lyase/Amb_allergen Pectin_lyase_fold/virulence_factor				pectate_lyase_activity	Pectate_lyase	Pentose_and_glucuronate_interconversions	Carbohydrate_Metabolism	METABOLIC	yes		IPR002022 IPR011050	PF00544		4.2.2.2	13432	GO:0030570
177542	scaffold_1	2610629	2614226	-					2.24348	5.54557	4.69181	1.95443	0	2.34079									WD40_repeat NACHT_nucleoside_triphosphatase Heterokaryon_incompatibility WD40_repeat-like	WD40_repeat-containing_protein	General_function_prediction_only	POORLY_CHARACTERIZED								IPR001680 IPR007111 IPR010730 IPR011046	PF00400 PF05729 PF06985	KOG0266
	scaffold_1	2611827	2611920	-			Unknown
	scaffold_1	2611985	2612428	-			Unknown
	scaffold_1	2612838	2613376	+			Unknown
	scaffold_1	2613384	2613917	-			Unknown
78005	scaffold_1	2615371	2615874	-					6.71415	6.69828	5.85153	6.45062	3.29793	6.13972
341949	scaffold_1	2616668	2619015	-					5.09538	1.15344	2.09598	0.486196	2.06651	0									Fungal_transcriptional_regulatory_protein,_N-terminal Fungal_specific_transcription_factor Ribosomal_protein_S2				transcription_factor_activity nucleus regulation_of_transcription,_DNA-dependent zinc_ion_binding structural_constituent_of_ribosome intracellular ribosome translation DNA_binding transcription							IPR001138 IPR007219 IPR001865	PF00172 PF04082			2196 3838 4504 5939 2227 3827 4025 4556 2176 4499	GO:0003700 GO:0005634 GO:0006355 GO:0008270 GO:0003735 GO:0005622 GO:0005840 GO:0006412 GO:0003677 GO:0006350
214789	scaffold_1	2619607	2620329	-																				Translation_initiation_factor_4F,_ribosome/mRNA-bridging_subunit_(eIF-4G)	Translation,_ribosomal_structure_and_biogenesis	INFORMATION_STORAGE_AND_PROCESSING										KOG0401
	scaffold_1	2619610	2620329	+			Mariner.Tc1
	scaffold_1	2619671	2619820	+			Unknown
	scaffold_1	2621577	2622033	+			Mariner.Tc1
61618	scaffold_1	2621577	2621957	-																			Helix-turn-helix,_Psq Centromere_protein_B,_helix-turn-helix Homeodomain-like				DNA_binding nucleus							IPR007889 IPR006600 IPR009057	PF05225			2176 3838	GO:0003677 GO:0005634
	scaffold_1	2622000	2622059	-			Mariner.Tc1
214825	scaffold_1	2622101	2623027	+					1.72693	3.56353	1.16095	0	0	2.88781									MFS_general_substrate_transporter									yes		IPR016196
166833	scaffold_1	2623203	2623603	-					6.34657	1.59717	3.73945	5.8934	1.50815	2.43048
32540	scaffold_1	2624435	2625650	+
32542	scaffold_1	2627085	2629191	+					0.190223	0.72988	0.663821	0	0	3.70849									Rh-like_protein/ammonium_transporter Ammonium_transporter	Ammonia_permease	Inorganic_ion_transport_and_metabolism	METABOLISM	transport ammonium_transmembrane_transporter_activity membrane							IPR010256 IPR001905	PF00909	KOG0682		4927 6171 9320	GO:0006810 GO:0008519 GO:0016020
195620	scaffold_1	2629363	2630791	+					5.161	5.14264	5.98769	4.60726	3.26178	4.22758									Peptidase_S54,_rhomboid	Integral_membrane_protease_of_the_rhomboid_family_involved_in_different_forms_of_regulated_intramembrane_proteolysis	Signal_transduction_mechanisms	CELLULAR_PROCESSES_AND_SIGNALING	integral_to_membrane							IPR002610	PF01694	KOG2980		9321	GO:0016021
195621	scaffold_1	2632454	2633102	-
22055	scaffold_1	2634275	2636406	-																				Nucleolar_GTPase/ATPase_p130	Nuclear_structure	CELLULAR_PROCESSES_AND_SIGNALING										KOG2992
32544	scaffold_1	2636799	2640522	-					7.52179	8.44226	7.33683	5.79245	9.02475	6.86812									Sulphate-modifying_factor-like SAM-dependent_methyltransferase,_EsaF-type,_putative											IPR005532 IPR017805	PF03781
32545	scaffold_1	2642732	2643197	+					2.04038	1.76779	1.32751	4.98203	0	0
106958	scaffold_1	2643962	2647985	+					7.60978	8.13458	6.23485	6.39882	2.81402	7.69777									Phosphatidylethanolamine_N-methyltransferase,_fungi 3-oxo-5-alpha-steroid_4-dehydrogenase,_C-terminal Acyl_carrier_protein-like				cytoplasm lipid_metabolic_process integral_to_membrane oxidoreductase_activity,_acting_on_the_CH-CH_group_of_donors phosphatidylethanolamine_N-methyltransferase_activity	Phosphatidylethanolamine_N-methyltransferase	Glycine,_serine_and_threonine_metabolism	Amino_Acid_Metabolism	METABOLIC			IPR016219 IPR001104 IPR009081			2.1.1.17	3930 4758 9321 9834 2982	GO:0005737 GO:0006629 GO:0016021 GO:0016627 GO:0004608
177553	scaffold_1	2648445	2651973	+					8.95258	8.47146	8.50339	8.94201	8.54914	7.78707									Peptidase_S16,_Lon_protease AAA_ATPase,_core Peptidase_S16,_lon_C-terminal AAA+_ATPase,_core Peptidase_S16,_lon_N-terminal Peptidase_S16,_ATP-dependent_protease_La	Mitochondrial_ATP-dependent_protease_PIM1/LON	Posttranslational_modification,_protein_turnover,_chaperones	CELLULAR_PROCESSES_AND_SIGNALING	ATP-dependent_peptidase_activity serine-type_endopeptidase_activity proteolysis ATP-dependent_proteolysis nucleotide_binding nucleoside-triphosphatase_activity ATP_binding endopeptidase_La_activity	Endopeptidase_La						IPR001984 IPR003959 IPR008269 IPR003593 IPR003111 IPR004815	PF00004 PF05362	KOG2004	3.4.21.53	2614 2682 4639 4641 162 10269 3736 6464	GO:0004176 GO:0004252 GO:0006508 GO:0006510 GO:0000166 GO:0017111 GO:0005524 GO:0008846
214950	scaffold_1	2652630	2653107	-
132204	scaffold_1	2653984	2655699	+					8.61285	8.41532	8.4525	8.45389	8.14278	8.4876										Nuclear_receptor_coregulator_SMRT/SMRTER,_contains_Myb-like_domains	Transcription	INFORMATION_STORAGE_AND_PROCESSING										KOG1878
76427	scaffold_1	2657458	2657766	-					1.12338	4.97409	1.88853	5.50301	0	4.301
132206	scaffold_1	2658124	2662333	-		Cazy			11.9996	12.1104	12.0091	12.2514	12.709	12.234									Glycoside_hydrolase,_catalytic_core	Chitinase	Carbohydrate_transport_and_metabolism	METABOLISM	glucan_1,3-beta-glucosidase_activity	Glucan_1,3-beta-glucosidase	Starch_and_sucrose_metabolism	Metabolism_of_Complex_Carbohydrates	METABOLIC	yes		IPR017853		KOG2806	3.2.1.58	2744	GO:0004338
186688	scaffold_1	2663079	2664034	-					5.58282	5.72943	6.25231	5.4917	0	6.04263				-6.93514
106976	scaffold_1	2665878	2673969	-					7.97383	7.32254	7.68905	7.53871	7.31485	7.66107									Armadillo-type_fold	Fry-like_conserved_proteins	General_function_prediction_only	POORLY_CHARACTERIZED	binding							IPR016024		KOG1825		3708	GO:0005488
22063	scaffold_1	2674907	2675668	+
32554	scaffold_1	2675783	2678564	+					10.7536	10.5431	10.5589	10.2847	10.4405	10.8345									Flavodoxin-like Flavoprotein_pyridine_nucleotide_cytochrome_reductase Oxidoreductase_FAD/NAD(P)-binding Flavodoxin/nitric_oxide_synthase FAD-binding,_type_1	NADP/FAD_dependent_oxidoreductase	Energy_production_and_conversion	METABOLISM	iron_ion_binding electron_transport electron_carrier_activity FMN_binding oxidoreductase_activity NADPH-hemoprotein_reductase_activity	NADPH--ferrihemoprotein_reductase				yes		IPR001094 IPR001709 IPR001433 IPR008254 IPR003097	PF00175 PF00258 PF00667	KOG1158	1.6.2.4	3721 4283 6664 7744 9710 2411	GO:0005506 GO:0006118 GO:0009055 GO:0010181 GO:0016491 GO:0003958
195632	scaffold_1	2680456	2683632	+																				FOG:_RRM_domain	General_function_prediction_only	POORLY_CHARACTERIZED										KOG4733
106981	scaffold_1	2684527	2687888	-					9.21535	9.43261	9.3504	9.47686	9.26429	9.13926									Proteasome/cyclosome,_regulatory_subunit 26S_proteasome_regulatory_complex,_non-ATPase_subcomplex,_Rpn1_subunit Armadillo-type_fold	26S_proteasome_regulatory_complex,_subunit_RPN1/PSMD2	Posttranslational_modification,_protein_turnover,_chaperones	CELLULAR_PROCESSES_AND_SIGNALING	binding endothelin-converting_enzyme_1_activity	Endothelin-converting_enzyme_1						IPR002015 IPR016643 IPR016024	PF01851	KOG2005	3.4.24.71	3708 9730	GO:0005488 GO:0016512
132220	scaffold_1	2688030	2689668	+					7.175	7.15607	5.29194	6.90058	5.61743	6.72191									RIO_kinase RIO2_kinase,_winged_helix,_N-terminal Protein_kinase-like	Serine/threonine_protein_kinase	Signal_transduction_mechanisms General_function_prediction_only	CELLULAR_PROCESSES_AND_SIGNALING POORLY_CHARACTERIZED	protein_serine/threonine_kinase_activity ATP_binding transmembrane_receptor_protein_serine/threonine_kinase_activity 3-phosphoinositide-dependent_protein_kinase_activity DNA-dependent_protein_kinase_activity AMP-activated_protein_kinase_activity casein_kinase_activity casein_kinase_I_activity cyclic_nucleotide-dependent_protein_kinase_activity eukaryotic_translation_initiation_factor_2alpha_kinas…							IPR000687 IPR015285 IPR011009	PF01163 PF09202	KOG2268		3045 3736 3046 3047 3048 3049 3050 3051 3057 3061 3062 3063 3065 3067 3068 3070 3071 3072 3074 3076 3077 3084 6004 6005 6015 6196 10102 10103 11472 12154 17037	GO:0004674 GO:0005524 GO:0004675 GO:0004676 GO:0004677 GO:0004679 GO:0004680 GO:0004681 GO:0004690 GO:0004694 GO:0004695 GO:0004696 GO:0004698 GO:0004700 GO:0004702 GO:0004704 GO:0004705 GO:0004706 GO:0004708 GO:0004710 GO:0004711 GO:0004718 GO:0008338 GO:0008339 GO:0008349 GO:0008545 GO:0016908 GO:0016909 GO:0019199 GO:0019912 GO:0034211
215053	scaffold_1	2689717	2690492	-
22069	scaffold_1	2691050	2692170	-					6.27859	6.97203	6.2445	5.85965	2.41351	6.03403									Initiation_factor_2B_related	Translation_initiation_factor_2B,_alpha_subunit_(eIF-2Balpha/GCN3)	Translation,_ribosomal_structure_and_biogenesis	INFORMATION_STORAGE_AND_PROCESSING	cellular_metabolic_process							IPR000649	PF01008	KOG1466		19375	GO:0044237
195636	scaffold_1	2694790	2695401	+					0.745403	2.39114	2.47949	0	0	0
177565	scaffold_1	2695553	2698975	-					9.24791	9.74964	9.34757	9.05572	8.2552	9.98092
195638	scaffold_1	2701177	2702853	-					3.25799	1.02601	1.80813	1.9739	0	0									C4-dicarboxylate_transporter/malic_acid_transport_protein				integral_to_membrane							IPR004695	PF03595			9321	GO:0016021
215109	scaffold_1	2704168	2706377	-					8.36258	8.69023	8.7074	8.51828	7.86638	9.01512
22073	scaffold_1	2707943	2708845	-		SSP			8.46565	7.75967	8.44219	8.266	7.90074	7.80707									ERG2_and_sigma1_receptor-like	Sigma_receptor_and_C-8_sterol_isomerase	Signal_transduction_mechanisms	CELLULAR_PROCESSES_AND_SIGNALING	C-8_sterol_isomerase_activity endoplasmic_reticulum ergosterol_biosynthetic_process					yes		IPR006716	PF04622	KOG4143		243 3972 4823	GO:0000247 GO:0005783 GO:0006696
107000	scaffold_1	2710099	2712157	-					7.45318	8.06892	7.98283	6.19778	4.1327	7.91447
215175	scaffold_1	2712692	2713776	-					10.544	10.1765	9.8327	10.3831	9.75232	9.71467									GCN5-related_N-acetyltransferase Acyl-CoA_N-acyltransferase				N-acetyltransferase_activity metabolic_process							IPR000182 IPR016181	PF00583			5765 5830	GO:0008080 GO:0008152
32570	scaffold_1	2715062	2716386	-					8.65502	8.64323	8.42995	8.56912	8.13346	7.81212									Isopentenyl-diphosphate_delta-isomerase NUDIX_hydrolase,_core Isopentenyl-diphosphate_delta-isomerase,_type_1 NUDIX	Isopentenyl_pyrophosphate:dimethylallyl_pyrophosphate_isomerase	Secondary_metabolites_biosynthesis,_transport_and_catabolism	METABOLISM	hydrolase_activity isopentenyl-diphosphate_delta-isomerase_activity isoprenoid_biosynthetic_process	Isopentenyl-diphosphate_delta-isomerase	Sterol_biosynthesis Terpenoid_biosynthesis	Lipid_Metabolism Biosynthesis_of_Secondary_Metabolites	METABOLIC			IPR002667 IPR000086 IPR011876 IPR015797	PF00293	KOG0142	5.3.3.2	9985 2846 5967	GO:0016787 GO:0004452 GO:0008299
32571	scaffold_1	2716570	2718621	-					9.44338	9.52995	9.80167	9.68913	10.0072	9.5466									Pyruvate_carboxyltransferase Homocitrate_synthase,_fungi_and_archaea Alpha-isopropylmalate/homocitrate_synthase,_conserved_site	Alpha-isopropylmalate_synthase/homocitrate_synthase	Amino_acid_transport_and_metabolism	METABOLISM	catalytic_activity carboxylic_acid_metabolic_process transferase_activity,_transferring_acyl_groups,_acyl_groups_converted_into_alkyl_on_transfer homocitrate_synthase_activity							IPR000891 IPR011872 IPR002034	PF00682	KOG2367		2290 12002 21335 2808	GO:0003824 GO:0019752 GO:0046912 GO:0004410
195645	scaffold_1	2719631	2721355	-					8.18481	8.00644	8.39748	7.21897	8.29259	8.47934									Nuf2	Centromere-associated_protein_NUF2	Cell_cycle_control,_cell_division,_chromosome_partitioning	METABOLISM	chromosome,_pericentric_region mitosis							IPR005549	PF03800	KOG4438		576 5160	GO:0000775 GO:0007067
215240	scaffold_1	2721668	2722158	-					0.88572	2.88931	1.46804	0	0	0
342000	scaffold_1	2722524	2723915	-					1.27149	2.64373	2.41123	0	0	0
215257	scaffold_1	2724582	2727612	+					7.7836	8.17495	8.28525	7.74011	7.98671	8.13976										Splicing_coactivator_SRm160/300,_subunit_SRm300	RNA_processing_and_modification	INFORMATION_STORAGE_AND_PROCESSING										KOG1869
77303	scaffold_1	2728467	2729078	+					9.99722	10.1688	10.3441	10.2236	10.6198	10.5791									Thioredoxin-related Thioredoxin_domain Thioredoxin Thioredoxin-like_fold	Thioredoxin	Posttranslational_modification,_protein_turnover,_chaperones	CELLULAR_PROCESSES_AND_SIGNALING	glycerol_ether_metabolic_process electron_carrier_activity protein_disulfide_oxidoreductase_activity cell_redox_homeostasis thioredoxin-disulfide_reductase_activity							IPR006662 IPR013766 IPR005746 IPR012336	PF00085	KOG0907		4789 6664 8403 19912 3151	GO:0006662 GO:0009055 GO:0015035 GO:0045454 GO:0004791
215268	scaffold_1	2729261	2730968	-					6.91417	7.13554	7.23736	7.19808	0	6.97137				-8.00261					Cyclin-like_F-box											IPR001810	PF00646
75689	scaffold_1	2731157	2732791	-					7.5079	6.5722	7.71722	7.10226	2.35246	7.96354				-5.53547						Nucleolar_GTPase/ATPase_p130	Nuclear_structure	CELLULAR_PROCESSES_AND_SIGNALING										KOG2992
177576	scaffold_1	2733000	2734564	+					9.61836	9.60953	9.59241	9.46585	9.47247	9.07601									20S_proteasome,_A_and_B_subunits Proteasome_alpha-subunit,_conserved_site	20S_proteasome,_regulatory_subunit_alpha_type_PSMA6/SCL1	Posttranslational_modification,_protein_turnover,_chaperones	CELLULAR_PROCESSES_AND_SIGNALING	endopeptidase_activity proteasome_core_complex ubiquitin-dependent_protein_catabolic_process threonine_endopeptidase_activity proteasome_endopeptidase_activity	Proteasome_endopeptidase_complex						IPR001353 IPR000426	PF00227	KOG0182	3.4.25.1	2613 4024 4642 2706 2707	GO:0004175 GO:0005839 GO:0006511 GO:0004298 GO:0004299
215340	scaffold_1	2735140	2736525	+					6.06344	5.80924	5.61793	6.64333	4.28284	1.93894
177578	scaffold_1	2738330	2740250	-					5.59728	4.9926	3.73189	6.64195	6.91173	2.25933									Zinc_finger,_RING-type				protein_binding zinc_ion_binding							IPR001841	PF00097			3727 5939	GO:0005515 GO:0008270
342003	scaffold_1	2742267	2743151	+		Cazy SSP			0	2.84726	0.904035	0	0	0						7.69818			Pectate_lyase,_catalytic Pectin_lyase_fold/virulence_factor Proteinase_and_amylase_inhibitor				extracellular_region pectate_lyase_activity endopeptidase_inhibitor_activity					yes		IPR004898 IPR011050 IPR011052	PF03211			3782 13432 3224	GO:0005576 GO:0030570 GO:0004866
32578	scaffold_1	2743650	2744288	-		SSP			6.47166	3.09417	0.904035	7.16202	3.66871	5.14516							4.79704
22089	scaffold_1	2746644	2747199	-		SSP			2.29949	3.77861	4.27872	0	0	0						8.97583				RhoA_GTPase_effector_DIA/Diaphanous	Signal_transduction_mechanisms Cytoskeleton	CELLULAR_PROCESSES_AND_SIGNALING						yes				KOG1924
177580	scaffold_1	2748843	2749993	-		SSP														3.5044				RhoA_GTPase_effector_DIA/Diaphanous	Signal_transduction_mechanisms Cytoskeleton	CELLULAR_PROCESSES_AND_SIGNALING						yes				KOG1924
32582	scaffold_1	2751375	2752317	-					2.33455	2.395	4.7915	0	1.34765	7.12319									Protein_of_unknown_function_DUF1168	Uncharacterized_conserved_protein	Function_unknown	POORLY_CHARACTERIZED								IPR009548	PF06658	KOG4055
166875	scaffold_1	2752585	2754409	+					8.37211	7.47201	5.94893	8.06609	5.3064	8.76729									Phosphoglycerate_mutase											IPR013078	PF00300
156072	scaffold_1	2755129	2756841	-					5.58878	6.61954	6.31335	5.52026	0	5.6885				-7.09084					Fungal_transcriptional_regulatory_protein,_N-terminal				transcription_factor_activity nucleus regulation_of_transcription,_DNA-dependent zinc_ion_binding							IPR001138	PF00172			2196 3838 4504 5939	GO:0003700 GO:0005634 GO:0006355 GO:0008270
132275	scaffold_1	2757509	2759106	-					1.83723	2.66991	0.639002	0	0	0									Short-chain_dehydrogenase/reductase_SDR Glucose/ribitol_dehydrogenase NAD(P)-binding	Reductases_with_broad_range_of_substrate_specificities	General_function_prediction_only	POORLY_CHARACTERIZED	metabolic_process oxidoreductase_activity catalytic_activity binding 3-oxoacyl-[acyl-carrier-protein]_reductase_activity	3-oxoacyl-[acyl-carrier_protein]_reductase	Fatty_acid_biosynthesis_(path_1)	Lipid_Metabolism	METABOLIC			IPR002198 IPR002347 IPR016040	PF00106	KOG0725	1.1.1.100	5830 9710 2290 3708 2723	GO:0008152 GO:0016491 GO:0003824 GO:0005488 GO:0004316
32586	scaffold_1	2759714	2761131	+					0.88572	0.532396	1.4411	3.28216	6.81721	2.63177				7.35701
58846	scaffold_1	2761771	2763079	-					4.6326	4.22138	4.77645	4.85962	6.49788	2.59735										Ca2+-modulated_nonselective_cation_channel_polycystin	Inorganic_ion_transport_and_metabolism Signal_transduction_mechanisms	METABOLISM CELLULAR_PROCESSES_AND_SIGNALING						yes				KOG3599
156076	scaffold_1	2764935	2766553	+					9.24971	9.66301	9.71683	9.18056	9.38455	9.61902									Peptidase_M24,_methionine_aminopeptidase Peptidase_M24,_catalytic_core Peptidase_M24A,_methionine_aminopeptidase,_subfamily_2	Metallopeptidase	General_function_prediction_only	POORLY_CHARACTERIZED	proteolysis metalloexopeptidase_activity methionyl_aminopeptidase_activity	Methionyl_aminopeptidase						IPR001714 IPR000994 IPR002468	PF00557	KOG2775	3.4.11.18	4639 5907 2669	GO:0006508 GO:0008235 GO:0004239
132286	scaffold_1	2767252	2770364	-					7.24775	6.73238	6.79738	6.83051	7.15695	7.7133									C2_calcium-dependent_membrane_targeting C2_calcium/lipid-binding_region,_CaLB	SWI-SNF_chromatin-remodeling_complex_protein	Chromatin_structure_and_dynamics	INFORMATION_STORAGE_AND_PROCESSING								IPR000008 IPR008973	PF00168	KOG2510
215477	scaffold_1	2771863	2773249	+					2.47413	4.42327	4.1241	2.89171	0	2.74342										Splicing_coactivator_SRm160/300,_subunit_SRm160_(contains_PWI_domain)	RNA_processing_and_modification General_function_prediction_only	INFORMATION_STORAGE_AND_PROCESSING POORLY_CHARACTERIZED										KOG2146
177591	scaffold_1	2780068	2787921	+					9.44799	9.7658	9.72944	9.02523	9.68628	9.92721									PT_repeat	FOG:_Low-complexity	Function_unknown	POORLY_CHARACTERIZED								IPR006970	PF04886	KOG1181
107054	scaffold_1	2787918	2790718	-					2.17212	4.51277	1.80478	1.40458	0	0									Sugar_transporter General_substrate_transporter Major_facilitator_superfamily Sugar_transporter,_conserved_site MFS_general_substrate_transporter	Predicted_transporter_(major_facilitator_superfamily)	General_function_prediction_only	POORLY_CHARACTERIZED	sugar:hydrogen_symporter_activity carbohydrate_transport membrane transporter_activity transport integral_to_membrane L-arabinose_isomerase_activity	L-arabinose_isomerase	Pentose_and_glucuronate_interconversions	Carbohydrate_Metabolism	METABOLIC	yes		IPR003663 IPR005828 IPR007114 IPR005829 IPR016196	PF00083	KOG0254	5.3.1.4	3642 6276 9320 3546 4927 9321 6356	GO:0005351 GO:0008643 GO:0016020 GO:0005215 GO:0006810 GO:0016021 GO:0008733
	scaffold_1	2791810	2792270	+			Mariner.Tc1
	scaffold_1	2791871	2792020	+			Unknown
	scaffold_1	2793951	2794351	+			Mariner.Tc1
	scaffold_1	2794318	2794377	-			Mariner.Tc1
32593	scaffold_1	2794339	2796538	-					6.52983	6.49946	6.30214	5.34411	3.54229	3.33896									Protein_synthesis_factor,_GTP-binding Translation_elongation_factor_EFG/EF2,_C-terminal Translation_elongation_factor_EFTu/EF1A,_domain_2 GTP-binding_protein_LepA,_C-terminal Small_GTP-binding_protein GTP-binding_protein_LepA Translation_elongation_and_initiation_factors/Ribosomal,_beta-barrel Elongation_factor_G,_III_and_V	Elongation_factor-type_GTP-binding_protein	Translation,_ribosomal_structure_and_biogenesis	INFORMATION_STORAGE_AND_PROCESSING	GTP_binding GTPase_activity translation protein-synthesizing_GTPase_activity							IPR000795 IPR000640 IPR004161 IPR013842 IPR005225 IPR006297 IPR009000 IPR009022	PF00009 PF00679 PF03144 PF06421	KOG0462		3737 2378 4556 6198	GO:0005525 GO:0003924 GO:0006412 GO:0008547
32594	scaffold_1	2796683	2798305	+					6.92762	6.69007	6.70646	6.38479	3.60898	7.15741									DNA-binding_HORMA	Spindle_assembly_checkpoint_protein	Cell_cycle_control,_cell_division,_chromosome_partitioning Cytoskeleton	METABOLISM CELLULAR_PROCESSES_AND_SIGNALING	mitosis							IPR003511	PF02301	KOG3285		5160	GO:0007067
342032	scaffold_1	2799307	2802412	+																			Glycosyl_transferase,_family_2 Blue_(type_1)_copper_domain				copper_ion_binding electron_transport electron_carrier_activity							IPR001173 IPR000923	PF00535			3722 4283 6664	GO:0005507 GO:0006118 GO:0009055
32595	scaffold_1	2802701	2804399	-					6.33239	6.09098	2.02655	6.90098	3.15189	6.60183									Aldehyde_dehydrogenase Protein_secE/sec61-gamma_protein Aldehyde/histidinol_dehydrogenase	Aldehyde_dehydrogenase	Energy_production_and_conversion	METABOLISM	protein_targeting intracellular_protein_transport membrane metabolic_process oxidoreductase_activity benzaldehyde_dehydrogenase_(NAD+)_activity benzaldehyde_dehydrogenase_activity	Benzaldehyde_dehydrogenase_(NAD+)	Toluene_and_xylene_degradation Benzoate_degradation_via_hydroxylation	Biodegradation_of_Xenobiotics	METABOLIC			IPR015590 IPR001901 IPR016161	PF00171	KOG2451	1.2.1.28	4734 4994 9320 5830 9710 10788 11399	GO:0006605 GO:0006886 GO:0016020 GO:0008152 GO:0016491 GO:0018479 GO:0019115
156086	scaffold_1	2804841	2806749	-					7.62687	7.76766	5.71854	7.42414	7.229	6.62604									Major_facilitator_superfamily_MFS-1 Major_facilitator_superfamily Sugar_transporter,_conserved_site Somatotropin_hormone MFS_general_substrate_transporter	Synaptic_vesicle_transporter_SVOP_and_related_transporters_(major_facilitator_superfamily)	General_function_prediction_only	POORLY_CHARACTERIZED	hormone_activity extracellular_region transporter_activity transport membrane integral_to_membrane							IPR011701 IPR007114 IPR005829 IPR001400 IPR016196	PF07690	KOG0255		3514 3782 3546 4927 9320 9321	GO:0005179 GO:0005576 GO:0005215 GO:0006810 GO:0016020 GO:0016021
342034	scaffold_1	2808189	2818360	+					6.11411	8.03816	7.70568	7.5709	4.1327	8.4908										Vesicle_coat_complex_AP-3,_beta_subunit	Intracellular_trafficking,_secretion,_and_vesicular_transport	CELLULAR_PROCESSES_AND_SIGNALING										KOG1060
	scaffold_1	2818111	2818293	+			Unknown
215652	scaffold_1	2818977	2819876	-					1.05538	1.31205	0.50381	2.44234	0	2.58646									BTB/POZ-like BTB/POZ_fold				protein_binding							IPR000210 IPR011333				3727	GO:0005515
32598	scaffold_1	2819983	2821392	+					7.54476	8.00921	7.99115	7.95296	8.76198	8.52712									Glycoside_hydrolase,_family_16 Concanavalin_A-like_lectin/glucanase	Chromatin_remodeling_factor_subunit_and_related_transcription_factors	Chromatin_structure_and_dynamics	INFORMATION_STORAGE_AND_PROCESSING	hydrolase_activity,_hydrolyzing_O-glycosyl_compounds carbohydrate_metabolic_process							IPR000757 IPR008985	PF00722	KOG1279		2933 4143	GO:0004553 GO:0005975
32600	scaffold_1	2821664	2821973	-
76675	scaffold_1	2821988	2824886	-					2.23371	4.80737	4.11264	3.086	6.57859	3.00029									Acyl-CoA_N-acyltransferase											IPR016181
132316	scaffold_1	2828104	2830768	+					5.79876	6.50639	6.00089	6.04073	7.56846	5.51597									Tetracycline_resistance_protein,_TetB Major_facilitator_superfamily_MFS-1 Major_facilitator_superfamily MFS_general_substrate_transporter	Synaptic_vesicle_transporter_SVOP_and_related_transporters_(major_facilitator_superfamily)	General_function_prediction_only	POORLY_CHARACTERIZED	tetracycline:hydrogen_antiporter_activity tetracycline_transport integral_to_membrane response_to_antibiotic transporter_activity transport							IPR001411 IPR011701 IPR007114 IPR016196	PF07690	KOG0255		8851 9211 9321 21106 3546 4927	GO:0015520 GO:0015904 GO:0016021 GO:0046677 GO:0005215 GO:0006810
32603	scaffold_1	2830937	2832053	+					6.90339	6.93777	5.67694	6.9478	6.9115	6.63569									Glucose/ribitol_dehydrogenase Short-chain_dehydrogenase/reductase_SDR NAD(P)-binding	Reductases_with_broad_range_of_substrate_specificities	General_function_prediction_only	POORLY_CHARACTERIZED	metabolic_process oxidoreductase_activity catalytic_activity binding carbonyl_reductase_(NADPH)_activity	Carbonyl_reductase_(NADPH)	Prostaglandin_and_leukotriene_metabolism	Metabolism_of_Complex_Lipids	METABOLIC			IPR002347 IPR002198 IPR016040	PF00106	KOG0725	1.1.1.184	5830 9710 2290 3708 2532	GO:0008152 GO:0016491 GO:0003824 GO:0005488 GO:0004090
132322	scaffold_1	2833314	2834434	+
76734	scaffold_1	2835880	2837228	+					5.65584	5.51453	3.55567	5.39972	3.31892	2.59735
78815	scaffold_1	2837450	2838400	-					3.87292	0.708932	0.913639	3.58672	6.65262	3.09972									NmrA-like NAD(P)-binding				regulation_of_nitrogen_utilization transcription_repressor_activity catalytic_activity binding metabolic_process					yes		IPR008030 IPR016040	PF05368			4925 9773 2290 3708 5830	GO:0006808 GO:0016564 GO:0003824 GO:0005488 GO:0008152
32606	scaffold_1	2841300	2843474	+					2.29949	3.70461	0.639002	0	0	1.8329									Tetracycline_resistance_protein,_TetB Major_facilitator_superfamily_MFS-1 Major_facilitator_superfamily MFS_general_substrate_transporter	Predicted_transporter_(major_facilitator_superfamily)	General_function_prediction_only	POORLY_CHARACTERIZED	tetracycline:hydrogen_antiporter_activity tetracycline_transport integral_to_membrane response_to_antibiotic transporter_activity transport							IPR001411 IPR011701 IPR007114 IPR016196	PF07690	KOG0254		8851 9211 9321 21106 3546 4927	GO:0015520 GO:0015904 GO:0016021 GO:0046677 GO:0005215 GO:0006810
32607	scaffold_1	2844769	2845948	+					9.47818	9.44691	9.15435	10.0848	8.93441	9.3012										Positive_cofactor_2_(PC2),_subunit_of_a_multiprotein_coactivator_of_RNA_polymerase_II	Transcription	INFORMATION_STORAGE_AND_PROCESSING										KOG4274
156097	scaffold_1	2846808	2847945	+
195682	scaffold_1	2849288	2857380	-					5.951	3.85301	3.76057	2.57762	3.46235	0									Amino_acid_transporter,_transmembrane Amino_acid/polyamine_transporter_I	Amino_acid_transporters	Amino_acid_transport_and_metabolism	METABOLISM	amino_acid_transport amino_acid_transmembrane_transporter_activity membrane							IPR013057 IPR002293	PF01490	KOG1303		4977 8535 9320	GO:0006865 GO:0015171 GO:0016020
	scaffold_1	2849863	2850525	-			Unknown
	scaffold_1	2855759	2856248	+			Tad1
32609	scaffold_1	2859203	2861133	+					8.07288	8.78067	8.6875	8.16748	7.79315	9.1433									Cutinase				metabolic_process hydrolase_activity					yes		IPR000675	PF01083			5830 9985	GO:0008152 GO:0016787
132344	scaffold_1	2862757	2864818	+					7.23374	7.72914	8.07271	7.10149	7.74292	6.80807										Projectin/twitchin_and_related_proteins	Cytoskeleton	CELLULAR_PROCESSES_AND_SIGNALING										KOG0613
186740	scaffold_1	2865915	2867779	+		Cazy			7.4337	8.94915	7.65292	6.53181	3.92596	8.05037									Rhamnogalacturonase_B,_N-terminal Carbohydrate-binding-like_fold Galactose-binding_like Glycoside_hydrolase-type_carbohydrate-binding				catalytic_activity carbohydrate_metabolic_process carbohydrate_binding carbon-oxygen_lyase_activity,_acting_on_polysaccharides					yes		IPR015364 IPR013784 IPR008979 IPR011013	PF09284			2290 4143 13135 10032	GO:0003824 GO:0005975 GO:0030246 GO:0016837
32611	scaffold_1	2867801	2869208	-					8.66364	7.97582	8.03047	8.56232	7.47077	7.64937									WW/Rsp5/WWP				protein_binding							IPR001202	PF00397			3727	GO:0005515
78855	scaffold_1	2870424	2871247	-					7.50786	7.45804	7.23711	7.6806	6.63287	7.57362
46659	scaffold_1	2872484	2872879	-
76489	scaffold_1	2873224	2873784	+
342075	scaffold_1	2874403	2875653	-
215867	scaffold_1	2876594	2877728	+					6.21208	5.90446	5.53061	6.41187	2.25887	6.28208									Ovarian_tumour,_otubain	OTU_(ovarian_tumor)-like_cysteine_protease	Signal_transduction_mechanisms Posttranslational_modification,_protein_turnover,_chaperones	CELLULAR_PROCESSES_AND_SIGNALING								IPR003323	PF02338	KOG2606
215861	scaffold_1	2877729	2878912	-					8.66893	8.18152	7.68284	8.3201	5.87266	7.71543				-2.66093					Thiopurine_S-methyltransferase				cytoplasm thiopurine_S-methyltransferase_activity metabolic_process							IPR008854	PF05724			3930 5801 5830	GO:0005737 GO:0008119 GO:0008152
32616	scaffold_1	2879740	2881708	+					6.44372	5.52515	6.56037	6.70001	0	6.09649				-7.56728					Major_facilitator_superfamily_MFS-1 Major_facilitator_superfamily MFS_general_substrate_transporter	Synaptic_vesicle_transporter_SVOP_and_related_transporters_(major_facilitator_superfamily)	General_function_prediction_only	POORLY_CHARACTERIZED	transporter_activity transport integral_to_membrane							IPR011701 IPR007114 IPR016196	PF07690	KOG0255		3546 4927 9321	GO:0005215 GO:0006810 GO:0016021
132363	scaffold_1	2882867	2887083	+					10.1826	10.1284	10.2986	10.4502	10.3581	10.0467									ABC_transporter-like ABC_transporter,_transmembrane_region AAA+_ATPase,_core ABC_transporter,_transmembrane_region,_type_1	Multidrug/pheromone_exporter,_ABC_superfamily	Secondary_metabolites_biosynthesis,_transport_and_catabolism	METABOLISM	ATP_binding transport integral_to_membrane ATPase_activity,_coupled_to_transmembrane_movement_of_substances ATPase_activity nucleotide_binding nucleoside-triphosphatase_activity							IPR003439 IPR001140 IPR003593 IPR011527	PF00005 PF00664	KOG0055		3736 4927 9321 18135 10082 162 10269	GO:0005524 GO:0006810 GO:0016021 GO:0042626 GO:0016887 GO:0000166 GO:0017111
32617	scaffold_1	2887680	2890109	-					11.0931	11.3004	11.3444	10.9465	10.9073	11.6232									Major_facilitator_superfamily_MFS-1 Major_facilitator_superfamily MFS_general_substrate_transporter	Synaptic_vesicle_transporter_SVOP_and_related_transporters_(major_facilitator_superfamily)	General_function_prediction_only	POORLY_CHARACTERIZED	transporter_activity transport integral_to_membrane							IPR011701 IPR007114 IPR016196	PF07690	KOG0255		3546 4927 9321	GO:0005215 GO:0006810 GO:0016021
166918	scaffold_1	2891912	2896030	-					8.8115	9.29659	9.35124	9.0186	9.83381	9.51917									Multi_antimicrobial_extrusion_protein_MatE Pex,_N-terminal	Uncharacterized_membrane_protein,_predicted_efflux_pump	General_function_prediction_only	POORLY_CHARACTERIZED	multidrug_transport drug_transporter_activity antiporter_activity membrane peroxisomal_membrane peroxisome_organization_and_biogenesis							IPR002528 IPR006845	PF01554 PF04757	KOG1347		4968 8595 8647 9320 3967 5126	GO:0006855 GO:0015238 GO:0015297 GO:0016020 GO:0005778 GO:0007031
195694	scaffold_1	2896221	2899852	+					9.10187	9.62975	9.21602	9.55792	9.10027	9.2796									Protease-associated_PA Cystinosin/ERS1p_repeat Peptidase_M28	Transferrin_receptor_and_related_proteins_containing_the_protease-associated_(PA)_domain	Posttranslational_modification,_protein_turnover,_chaperones Inorganic_ion_transport_and_metabolism General_function_prediction_only	CELLULAR_PROCESSES_AND_SIGNALING METABOLISM POORLY_CHARACTERIZED	proteolysis peptidase_activity							IPR003137 IPR006603 IPR007484	PF02225 PF04193 PF04389	KOG2195		4639 5905	GO:0006508 GO:0008233
342079	scaffold_1	2900300	2901210	-
22137	scaffold_1	2901799	2903180	+
22138	scaffold_1	2903409	2903957	-
132382	scaffold_1	2906292	2908836	-					5.00728	6.33206	6.21729	5.64614	2.90069	5.98803									Spc97/Spc98	Gamma-tubulin_ring_complex_protein	Cytoskeleton	CELLULAR_PROCESSES_AND_SIGNALING	microtubule_cytoskeleton_organization_and_biogenesis spindle_pole microtubule_organizing_center							IPR007259	PF04130	KOG2065		222 663 4002	GO:0000226 GO:0000922 GO:0005815
342083	scaffold_1	2909615	2910862	+					0.190223	0.673652	3.53751	0	0	2.96874
32624	scaffold_1	2910925	2915909	-					6.31227	6.93244	7.18674	6.2583	3.52462	6.41187										Scaffold_protein_Shank_and_related_SAM_domain_proteins	Signal_transduction_mechanisms	CELLULAR_PROCESSES_AND_SIGNALING	UDP-N-acetylmuramoylalanyl-D-glutamyl-2,6-diaminopimelate-D-alanyl-D-alanine_ligase_activity ribosomal_S6-glutamic_acid_ligase_activity coenzyme_F420-0_gamma-glutamyl_ligase_activity coenzyme_F420-2_alpha-glutamyl_ligase_activity	Acid--D-amino-acid_ligases_(peptide_synthases)	Tryptophan_metabolism Ubiquinone_biosynthesis	Amino_Acid_Metabolism Metabolism_of_Cofactors_and_Vitamins	METABOLIC					KOG4375	6.3.2.-	6387 10509 19237 19238	GO:0008766 GO:0018169 GO:0043773 GO:0043774
32625	scaffold_1	2916172	2917259	-					9.08568	9.07895	9.36374	8.96447	9.06039	8.81223													hydrogen-transporting_two-sector_ATPase_activity proton-transporting_ATP_synthase_complex hydrogen_ion_transporting_ATP_synthase_activity,_rotational_mechanism hydrogen_ion_transporting_ATPase_activity,_rotational_mechanism	H(+)-transporting_two-sector_ATPase	ATP_synthesis Flagellar_assembly Type_III_secretion_system	Energy_Metabolism SORTING_AND_DEGRADATION	METABOLIC REGULATORY						3.6.3.14	2390 19729 21355 21380	GO:0003936 GO:0045259 GO:0046933 GO:0046961
32627	scaffold_1	2917326	2918512	+					8.83669	8.58892	8.74644	8.44265	9.45972	8.37042									ETC_complex_I_subunit_conserved_region	NADH:ubiquinone_oxidoreductase,_NDUFS4/18_kDa_subunit	Energy_production_and_conversion	METABOLISM	electron_transport oxidoreductase_activity,_acting_on_NADH_or_NADPH							IPR006885	PF04800	KOG3389		4283 9858	GO:0006118 GO:0016651
156124	scaffold_1	2918700	2919197	+					0	0	0	2.67095	0	0
77015	scaffold_1	2919562	2920362	-		Cazy SSP			9.32114	9.59949	9.34427	9.42808	10.2522	9.964						2.18443			Esterase,_SGNH_hydrolase-type									yes		IPR013830
77936	scaffold_1	2924146	2925338	-																				Heterochromatin-associated_protein_HP1_and_related_CHROMO_domain_proteins	Chromatin_structure_and_dynamics	INFORMATION_STORAGE_AND_PROCESSING										KOG1911
215977	scaffold_1	2926298	2927771	-					9.60417	9.67436	9.48956	9.46523	9.29875	8.83584
342109	scaffold_1	2928123	2928583	-
32631	scaffold_1	2929321	2930736	-					7.19065	6.69941	6.39394	7.57795	4.70277	7.66172									FMN-binding_split_barrel,_related	Uncharacterized_conserved_protein	Function_unknown	POORLY_CHARACTERIZED								IPR009002		KOG4558
107166	scaffold_1	2931125	2932943	-					6.71151	5.46344	3.54015	5.33859	7.86419	2.30391										Nucleolar_GTPase/ATPase_p130	Nuclear_structure	CELLULAR_PROCESSES_AND_SIGNALING	DNA-directed_DNA_polymerase_activity DNA_polymerase_activity	DNA-directed_DNA_polymerase	Purine_metabolism DNA_polymerase Pyrimidine_metabolism	Nucleotide_Metabolism REPLICATION_AND_REPAIR	METABOLIC REGULATORY					KOG2992	2.7.7.7	2353 16887	GO:0003887 GO:0034061
78095	scaffold_1	2933108	2936828	+					6.65765	6.8097	5.54017	6.16634	6.82287	5.11568									HEAT Armadillo-type_fold	Beta-tubulin_folding_cofactor_D	Posttranslational_modification,_protein_turnover,_chaperones	CELLULAR_PROCESSES_AND_SIGNALING	binding							IPR000357 IPR016024	PF02985	KOG1943		3708	GO:0005488
166933	scaffold_1	2936914	2938244	-					6.7686	8.18059	8.24313	7.91003	8.52588	7.52124									FAD_dependent_oxidoreductase	D-aspartate_oxidase	Amino_acid_transport_and_metabolism	METABOLISM	oxidoreductase_activity D-aspartate_oxidase_activity aspartate_oxidase_activity	D-aspartate_oxidase	Alanine_and_aspartate_metabolism	Amino_Acid_Metabolism	METABOLIC			IPR006076	PF01266	KOG3923	1.4.3.1	9710 6104 9228	GO:0016491 GO:0008445 GO:0015922
32640	scaffold_1	2938905	2940825	+					8.30642	8.39124	8.45633	7.45704	7.99968	8.52095									Ovarian_tumour,_otubain	OTU_(ovarian_tumor)-like_cysteine_protease	Signal_transduction_mechanisms Posttranslational_modification,_protein_turnover,_chaperones	CELLULAR_PROCESSES_AND_SIGNALING								IPR003323	PF02338	KOG2605
78477	scaffold_1	2940983	2943374	-					8.09573	8.03343	7.19278	6.2658	4.82299	7.43438										Protein_with_predicted_involvement_in_meiosis_(GSG1)	Cell_cycle_control,_cell_division,_chromosome_partitioning	METABOLISM										KOG1938
77623	scaffold_1	2944010	2946808	+					5.82718	5.7045	6.50735	6.29056	6.19076	3.29928									Polynucleotide_adenylyltransferase_region	tRNA_nucleotidyltransferase/poly(A)_polymerase	Translation,_ribosomal_structure_and_biogenesis	INFORMATION_STORAGE_AND_PROCESSING	RNA_binding RNA_processing nucleotidyltransferase_activity							IPR002646	PF01743	KOG2159		2216 4541 9977	GO:0003723 GO:0006396 GO:0016779
107181	scaffold_1	2948041	2949648	+					8.34413	7.97889	8.03411	8.20959	7.2869	6.89059
107182	scaffold_1	2949840	2953542	+					6.37434	5.58748	5.5784	5.99843	0.562766	5.6053				-6.244						Uncharacterized_conserved_protein	Function_unknown	POORLY_CHARACTERIZED										KOG1791
166939	scaffold_1	2954231	2956870	+					6.61213	7.66412	7.62111	6.4023	7.91835	5.6783										Calcium-responsive_transcription_coactivator	Transcription	INFORMATION_STORAGE_AND_PROCESSING										KOG3227
342117	scaffold_1	2957494	2959678	+					1.3079	3.5215	1.4187	0	0	0									Heterokaryon_incompatibility	Apoptotic_ATPase	Signal_transduction_mechanisms	CELLULAR_PROCESSES_AND_SIGNALING								IPR010730	PF06985	KOG4658
52153	scaffold_1	2959787	2960359	+																				Kinesin_light_chain	Cytoskeleton	CELLULAR_PROCESSES_AND_SIGNALING										KOG1840
	scaffold_1	2960115	2960257	+			Unknown
32647	scaffold_1	2960673	2962880	-					11.2143	11.2288	11.3834	10.6021	11.2284	11.3224									Glycolipid_anchored_surface_protein_GAS1 X8 Glycoside_hydrolase,_catalytic_core									yes		IPR004886 IPR012946 IPR017853	PF03198 PF07983
132427	scaffold_1	2965408	2966636	+					4.69715	0.637875	0.663821	0.486196	2.61703	0									Basic-leucine_zipper_(bZIP)_transcription_factor	Transcriptional_activator_FOSB/c-Fos_and_related_bZIP_transcription_factors	Transcription	INFORMATION_STORAGE_AND_PROCESSING	transcription_factor_activity nucleus regulation_of_transcription,_DNA-dependent sequence-specific_DNA_binding protein_dimerization_activity							IPR004827		KOG1414		2196 3838 4504 19030 21401	GO:0003700 GO:0005634 GO:0006355 GO:0043565 GO:0046983
32648	scaffold_1	2966632	2968012	-					2.05611	4.11251	2.92208	2.26279	0	5.91793
78220	scaffold_1	2968380	2969906	+					6.5645	6.49462	6.14878	6.4132	0	2.54125				-7.66439					NMD3	NMD_protein_affecting_ribosome_stability_and_mRNA_decay	Translation,_ribosomal_structure_and_biogenesis	INFORMATION_STORAGE_AND_PROCESSING								IPR007064	PF04981	KOG2613
32650	scaffold_1	2971099	2972573	+					4.41281	3.61231	1.32751	4.42724	2.54078	0
166945	scaffold_1	2974770	2975389	+
342138	scaffold_1	2977020	2978896	+		Cazy																	Glucose-methanol-choline_oxidoreductase,_N-terminal Glucose-methanol-choline_oxidoreductase,_C-terminal Glucose-methanol-choline_oxidoreductase	Glucose_dehydrogenase/choline_dehydrogenase/mandelonitrile_lyase_(GMC_oxidoreductase_family)	General_function_prediction_only	POORLY_CHARACTERIZED	oxidoreductase_activity,_acting_on_CH-OH_group_of_donors FAD_binding alcohol_metabolic_process choline_dehydrogenase_activity	Choline_dehydrogenase	Glycine,_serine_and_threonine_metabolism	Amino_Acid_Metabolism	METABOLIC	yes		IPR000172 IPR007867 IPR012132	PF00732 PF05199	KOG1238	1.1.99.1	9821 23919 4234 6431	GO:0016614 GO:0050660 GO:0006066 GO:0008812
342147	scaffold_1	2979424	2980359	-
342149	scaffold_1	2980462	2982108	-		Cazy																	Glycoside_hydrolase,_family_30 Glycoside_hydrolase,_catalytic_core	Beta-glucocerebrosidase	Carbohydrate_transport_and_metabolism	METABOLISM	glucosylceramidase_activity lysosome sphingolipid_metabolic_process lysosome_organization_and_biogenesis	Glucosylceramidase	Sphingoglycolipid_metabolism	Metabolism_of_Complex_Lipids	METABOLIC	yes		IPR001139 IPR017853	PF02055	KOG2566	3.2.1.45	2754 3954 4792 5135	GO:0004348 GO:0005764 GO:0006665 GO:0007040
216164	scaffold_1	2982831	2985415	-					5.39381	4.39971	3.42109	5.81438	2.90069	1.93894									Heterokaryon_incompatibility											IPR010730	PF06985
32651	scaffold_1	2985730	2987059	+					6.95883	7.13147	6.73125	6.94545	3.49692	6.78071
32652	scaffold_1	2988082	2989533	-		Secreted			9.46793	9.20773	9.16672	9.83749	9.79302	9.30709									Survival_protein_SurE-like_phosphatase/nucleotidase				hydrolase_activity 5'-nucleotidase_activity IMP-GMP_specific_5'-nucleotidase_activity	5'-nucleotidase	Purine_metabolism Nicotinate_and_nicotinamide_metabolism Pyrimidine_metabolism	Nucleotide_Metabolism Metabolism_of_Cofactors_and_Vitamins	METABOLIC	yes		IPR002828	PF01975		3.1.3.5	9985 5923 10329	GO:0016787 GO:0008253 GO:0017175
107215	scaffold_1	2990032	2992374	-					7.12545	7.40509	7.3347	7.35045	8.73621	6.05787				1.69142					Lipocalin				transporter_activity binding transport							IPR002345				3546 3708 4927	GO:0005215 GO:0005488 GO:0006810
216202	scaffold_1	2992500	2996769	+					5.03427	3.51766	2.47085	1.76697	3.66019	4.69775									SNF2-related DNA/RNA_helicase,_C-terminal Zinc_finger,_PHD-type DEAD-like_helicase,_N-terminal Helicase,_superfamily_1_and_2,_ATP-binding Zinc_finger,_FYVE/PHD-type	Chromatin_remodeling_complex_WSTF-ISWI,_small_subunit	Transcription	INFORMATION_STORAGE_AND_PROCESSING	DNA_binding ATP_binding nucleic_acid_binding helicase_activity protein_binding zinc_ion_binding diacylglycerol_pyrophosphate_phosphatase_activity thiamin-pyrophosphatase_activity 8-oxo-7,8-dihydroguanine_triphosphatase_activity UDP-2,3-diacylglucosamine_hydrolase_activity bis(5'-nucleosyl)-tetraphosphatase_activity dATP_pyrophosphohydrolase_activity pyrophosphatase_activity dihydroneopterin_monop…	In_phosphorous-containing_anhydrides	Starch_and_sucrose_metabolism Folate_biosynthesis	Metabolism_of_Complex_Carbohydrates Metabolism_of_Cofactors_and_Vitamins	METABOLIC			IPR000330 IPR001650 IPR001965 IPR014001 IPR014021 IPR011011	PF00176 PF00271	KOG0385	3.6.1.-	2176 3736 2175 2792 3727 5939 611 3147 6073 6379 6416 6447 9684 11455 11456 18631	GO:0003677 GO:0005524 GO:0003676 GO:0004386 GO:0005515 GO:0008270 GO:0000810 GO:0004787 GO:0008413 GO:0008758 GO:0008796 GO:0008828 GO:0016462 GO:0019176 GO:0019177 GO:0043141
132455	scaffold_1	2996861	2997514	-					1.81998	3.76069	2.79966	0	0	0									Thioredoxin-related Thioredoxin_domain Thioredoxin-like_fold				cell_redox_homeostasis							IPR006662 IPR013766 IPR012336	PF00085			19912	GO:0045454
342153	scaffold_1	2998938	3004670	-					4.47421	4.55882	5.07411	4.96826	3.1397	0
156152	scaffold_1	3005695	3006770	-					5.95445	7.03029	6.27113	6.05077	5.40392	3.56851
132462	scaffold_1	3007212	3008658	+					3.28373	5.93884	5.88567	2.67095	7.39562	5.76283
32657	scaffold_1	3011425	3013099	+					6.30135	5.78997	5.28894	6.93623	4.10655	0									Phosphoglycerate_mutase	Predicted_phosphoglycerate_mutase	Carbohydrate_transport_and_metabolism	METABOLISM								IPR013078	PF00300	KOG3734
32658	scaffold_1	3013697	3014708	-					5.61699	5.33549	4.11747	5.97539	0	5.94347				-6.68889					Ribonuclease_H1_small_subunit											IPR013924	PF08615
216295	scaffold_1	3015749	3017453	+					8.14116	8.89403	8.89394	8.30949	8.63852	8.30196									Cyclopropane-fatty-acyl-phospholipid_synthase				lipid_biosynthetic_process cyclopropane-fatty-acyl-phospholipid_synthase_activity	Cyclopropane-fatty-acyl-phospholipid_synthase						IPR003333	PF02353		2.1.1.79	6248 6444	GO:0008610 GO:0008825
216299	scaffold_1	3017404	3019822	-					6.7745	6.75375	6.88217	7.33695	2.96826	6.89059										CREB_binding_protein/P300_and_related_TAZ_Zn-finger_proteins	Transcription	INFORMATION_STORAGE_AND_PROCESSING	histone_acetyltransferase_activity	Histone_acetyltransferase								KOG1778	2.3.1.48	2802	GO:0004402
32661	scaffold_1	3020461	3021103	-					7.60654	7.61332	7.61366	7.24001	8.88739	6.24618
107242	scaffold_1	3021285	3023543	+					4.58695	4.71589	4.30155	3.91391	0	5.13235									NUC153	Uncharacterized_conserved_protein	Function_unknown	POORLY_CHARACTERIZED	nucleus							IPR012580	PF08159	KOG2318		3838	GO:0005634
77901	scaffold_1	3023904	3025101	+
32663	scaffold_1	3025113	3025736	-					3.31187	4.71151	3.08311	5.2865	0	1.93894									Dehydroquinase,_class_II				3-dehydroquinate_dehydratase_activity aromatic_amino_acid_family_biosynthetic_process	3-dehydroquinate_dehydratase	Phenylalanine,_tyrosine_and_tryptophan_biosynthesis	Amino_Acid_Metabolism	METABOLIC			IPR001874	PF01220		4.2.1.10	2321 6682	GO:0003855 GO:0009073
[truncated: 15,355 more rows]

## Sheet: S12b BGC annotation
Supplementary Table S12 - Genomic coordinates of genes, transposable elements, biosynthetic gene clusters of B. sorokiniana
[truncated: 44 more rows]
